# Supplementary material for: Multi-omics analysis of SFTS virus infection in Rhipicephalus microplus cells reveals antiviral tick factors
Source: Nat Commun. 2025 May 21;16:4732. doi: 10.1038/s41467-025-59565-w (PMC12095547; doi:10.1038/s41467-025-59565-w)
Supplement: Supplementary file 3 — Supplementary Data 1 [file 41467_2025_59565_MOESM3_ESM.txt]

>TRINITY_DN0_c12_g1_i19 len=897 path=[1:0-70 5:71-83 12:84-186 13:187-190 15:191-597 17:598-628 18:629-694 19:695-756 21:757-848 23:849-896]
GCAATATCCCACCGAGCCTTGTTGTTCATCAGCAGCAACACCACATCATAGTTGTCCTGCCTCGCAGCCACATGTAATGGAGTATCACCGCGCACGTTCCTGGCATTGGGATCACAGCCACGCTCCAAGTACATCCACGAAATCTTGACATTGCCTGAGTAGGCAGACCAGTGCAGTGCTGTGTTCCCCTCACTGTCCCTGAGATTTGGGTCTGCACCCTTGGATAACAGCAATTGCACAACACCGACCCGTCGATGCTCAGTAGCCCACACCAAAGGCGTCCAACCTCCTTCATCCTGGTCATTGATGGGTAGTTCTGCCTCCAGGAACGCCTGGCAAAGTTGCAGGCTGCCAAACCGAGCAGCCAAGTGCAGGCAGCTCATACCATCTTCACCCTTGGCAAAAGGATCGGCACCGGCCTTCAGCAAGTACTCCACAACATTAAAGGCTCCAGCATCCACAGCCCTCATCAAAGGAGTGTACAGTTGATCATCACTCTGATGCACAGATAATCCCACCTGGACGAGCATGTGAACCAAGATTAGATGTCCTCCTTGCGCAGCTGCATGCAAAGCTCCAGAGTCTGCTGGGCCAATTTCGCGGCCAGACAGGCACTGAACGACCCTGCCAACATCGCCCTGACGGCAGGCAGCCAGCAAGACAGATGTGCCCGCAGCGCCTTGTGGAACCGGACGACTACTACTGGATGAAGCCTCTTGCCACAGATGCCGCACCAACTGGTCTAATTTTCTGCGCGCAGGTGTTATCGAAGGTCTCTCAACAGAGGTATCTTGGGTCTCCTCTTCTTTAAAACTTGGAAAAGAGGGCTCCTGCTTCACTTGTTTTGGCTGTCCTATTGCTGATGGCCATGTTGCCCTCATACGTGCACGAGGACCT
>TRINITY_DN0_c12_g1_i23 len=2129 path=[1:0-70 5:71-83 12:84-186 13:187-190 15:191-597 16:598-628 18:629-694 20:695-756 21:757-848 22:849-876 25:877-2128]
GCAATATCCCACCGAGCCTTGTTGTTCATCAGCAGCAACACCACATCATAGTTGTCCTGCCTCGCAGCCACATGTAATGGAGTATCACCGCGCACGTTCCTGGCATTGGGATCACAGCCACGCTCCAAGTACATCCACGAAATCTTGACATTGCCTGAGTAGGCAGACCAGTGCAGTGCTGTGTTCCCCTCACTGTCCCTGAGATTTGGGTCTGCACCCTTGGATAACAGCAATTGCACAACACCGACCCGTCGATGCTCAGTAGCCCACACCAAAGGCGTCCAACCTCCTTCATCCTGGTCATTGATGGGTAGTTCTGCCTCCAGGAACGCCTGGCAAAGTTGCAGGCTGCCAAACCGAGCAGCCAAGTGCAGGCAGCTCATACCATCTTCACCCTTGGCAAAAGGATCGGCACCGGCCTTCAGCAAGTACTCCACAACATTAAAGGCTCCAGCATCCACAGCCCTCATCAAAGGAGTGTACAGTTGATCATCACTCTGATGCACAGATAATCCCACCTGGACGAGCATGTGAACCAAGATTAGATGTCCTCCTTGCGCAGCTGCATGCAAAGCTCCAGAGTCTGCTGGGCCAATTTTGCGGCCAGACAGGCACTCAACGACCCTGCGAACATCGCCCTGACGGCAGGCAGCCAGCAAGACAGATGTGCCCGCAGCGCCTTGTGGAACCGGACGGCTACTACTGGATGAAGCTTCTTGCCACAGATGCCGCACCATCTGGTCTAATTTTCTGCGCCCAGGTGTTATCGAAGGTCTCTCAACAGAGGTATCTTGGGTCTCCTCTTCTTTAAAACTTGGAAAAGAGGGCTCCTGCTTCACTTGTTTTGGCCATGTTGCCCTCATACATGCACGAGGACTGCAACAAAGTTGAAAAATGAGACTAGAAGACAATATTCACGAACTTAATTTTTAGACAATAAAATACATTTCACAGCAAAGTACAAAATGCATTCAAAGTGAACAAATTAAAACTTTCAACTATACTATGACCCTAGCATATAAGGGGCTCTGTGACATAAATTTAGTGTTGTAATGCTTTGCTTTTAGCACAAAATCTGGCAATTAGGTATTTGTTTAACACCATCTGGGAAGCAAAGCTGCATTGTCAGCATTAATATTTCAAATGATGCAAGTGATTATGACCAACTTCTGGGAGGTAAAGTGGCAGGGGCAATAGTGTCCTAATATACACTGAATATGAAGGTAAATGAGGTTTTGCATCTGTTCACTAGAGCAAAATAATTTGATACATCAGGGTTCGATATAACCAAGTTCACCTGTACTCTGTCTCAAGACTTATGATGAAGTATGGCCAGAAGAGTACTGAAAATCATGACGTGCACACAGGAAAACAAGAATAACATATGAAGAAAACAGCAGCGCACACAGACTTCATAGTAGAGGTTATGATAAGCAAGAGAACGTGCAAGTCGTGTATGGTCATTATCGTCATCAGTTGTGGAGAAATGGCAAGAAATGGTGGGACAGAATATGGGGAATGTGCAAGGGGGAATGAAAGCTAAAGGGATTCAGACAAACCTTAGGCGGGAAACTATAATATGGAAAGAGAGACAAGGCTTGACTTTGATGCTAACAAATTTCACTTAATGACCACAAGTGCCCCCAGCCATCATGTCAGCATGATGAACAGTAATGATAGATTTAAGCGAACGCATCTTGCTGCCTCTTGTTAAACAAGGCCCCCGAAACTTTGACAAAATGAGGAGGCTCCAACACTATGTGCACAAGAAAACTGCACACACTAGGGTCCCTGCTGTGCATGAAAAATACAAAGAAACAAGGAAATTTATTCAAGCCTTTACCAATCTCAAAGTTCCTTTGATTATGTTGAAGCAGTCACCTTCTGCAACAACAATACTCCACTACAAAAGCCAAGCAAAACAACCTTTTTTTTTTGTGCTTTCAAAGTTTTAGTTATGTAGTATCATAATTAGAGGCTGGACTTATAGGCACTAAAAAACCGGATTTTAGGTGCTAAAAATAGGCGGCCAAAACACCGTTTTAGGCTCCCAAAATCGTAAATAAATAAACAATAAACCTTGACAAAATTCAAATTTATGAAAAAAATGTGTGTGATCTGTGTCTAAT
>TRINITY_DN0_c12_g1_i25 len=2308 path=[0:0-60 6:61-153 7:154-174 8:175-200 9:201-253 10:254-262 12:263-365 13:366-369 15:370-776 16:777-807 18:808-873 20:874-935 21:936-1027 22:1028-1055 25:1056-2307]
AACTTTTTCCCCCCCCCCCCCCCCCCTGTTGTAGCAGTAGATAGTTTACGACTCAATTAAAATGGCTGGAAACCTCGTTTGCACGGGTGCACAACTGTTATTTTATTTAGATACGTTTTTAGAGCGCCTAGTCACAGTTTTGGATCCAAAAAGTATCGAGCTAGGCAGGAGAAGTTCTGGCAACAAGGTAAACAAACACACCTGACCATGTCACCACGTAATACTGTGATGTGGGCGCCACAGCACAAGCAAAGAAAGGAGTGTCACCGCGCACGTTCCTGGCATTGGGATCACAGCCACGCTCCAAGTACATCCACGAAATCTTGACATTGCCTGAGTAGGCAGACCAGTGCAGTGCTGTGTTCCCCTCACTGTCCCTGAGATTTGGGTCTGCACCCTTGGATAACAGCAATTGCACAACACCGACCCGTCGATGCTCAGTAGCCCACACCAAAGGCGTCCAACCTCCTTCATCCTGGTCATTGATGGGTAGTTCTGCCTCCAGGAACGCCTGGCAAAGTTGCAGGCTGCCAAACCGAGCAGCCAAGTGCAGGCAGCTCATACCATCTTCACCCTTGGCAAAAGGATCGGCACCGGCCTTCAGCAAGTACTCCACAACATTAAAGGCTCCAGCATCCACAGCCCTCATCAAAGGAGTGTACAGTTGATCATCACTCTGATGCACAGATAATCCCACCTGGACGAGCATGTGAACCAAGATTAGATGTCCTCCTTGCGCAGCTGCATGCAAAGCTCCAGAGTCTGCTGGGCCAATTTTGCGGCCAGACAGGCACTCAACGACCCTGCGAACATCGCCCTGACGGCAGGCAGCCAGCAAGACAGATGTGCCCGCAGCGCCTTGTGGAACCGGACGGCTACTACTGGATGAAGCTTCTTGCCACAGATGCCGCACCATCTGGTCTAATTTTCTGCGCCCAGGTGTTATCGAAGGTCTCTCAACAGAGGTATCTTGGGTCTCCTCTTCTTTAAAACTTGGAAAAGAGGGCTCCTGCTTCACTTGTTTTGGCCATGTTGCCCTCATACATGCACGAGGACTGCAACAAAGTTGAAAAATGAGACTAGAAGACAATATTCACGAACTTAATTTTTAGACAATAAAATACATTTCACAGCAAAGTACAAAATGCATTCAAAGTGAACAAATTAAAACTTTCAACTATACTATGACCCTAGCATATAAGGGGCTCTGTGACATAAATTTAGTGTTGTAATGCTTTGCTTTTAGCACAAAATCTGGCAATTAGGTATTTGTTTAACACCATCTGGGAAGCAAAGCTGCATTGTCAGCATTAATATTTCAAATGATGCAAGTGATTATGACCAACTTCTGGGAGGTAAAGTGGCAGGGGCAATAGTGTCCTAATATACACTGAATATGAAGGTAAATGAGGTTTTGCATCTGTTCACTAGAGCAAAATAATTTGATACATCAGGGTTCGATATAACCAAGTTCACCTGTACTCTGTCTCAAGACTTATGATGAAGTATGGCCAGAAGAGTACTGAAAATCATGACGTGCACACAGGAAAACAAGAATAACATATGAAGAAAACAGCAGCGCACACAGACTTCATAGTAGAGGTTATGATAAGCAAGAGAACGTGCAAGTCGTGTATGGTCATTATCGTCATCAGTTGTGGAGAAATGGCAAGAAATGGTGGGACAGAATATGGGGAATGTGCAAGGGGGAATGAAAGCTAAAGGGATTCAGACAAACCTTAGGCGGGAAACTATAATATGGAAAGAGAGACAAGGCTTGACTTTGATGCTAACAAATTTCACTTAATGACCACAAGTGCCCCCAGCCATCATGTCAGCATGATGAACAGTAATGATAGATTTAAGCGAACGCATCTTGCTGCCTCTTGTTAAACAAGGCCCCCGAAACTTTGACAAAATGAGGAGGCTCCAACACTATGTGCACAAGAAAACTGCACACACTAGGGTCCCTGCTGTGCATGAAAAATACAAAGAAACAAGGAAATTTATTCAAGCCTTTACCAATCTCAAAGTTCCTTTGATTATGTTGAAGCAGTCACCTTCTGCAACAACAATACTCCACTACAAAAGCCAAGCAAAACAACCTTTTTTTTTTGTGCTTTCAAAGTTTTAGTTATGTAGTATCATAATTAGAGGCTGGACTTATAGGCACTAAAAAACCGGATTTTAGGTGCTAAAAATAGGCGGCCAAAACACCGTTTTAGGCTCCCAAAATCGTAAATAAATAAACAATAAACCTTGACAAAATTCAAATTTATGAAAAAAATGTGTGTGATCTGTGTCTAAT
>TRINITY_DN0_c12_g1_i7 len=2182 path=[1:0-70 4:71-74 9:75-127 10:128-136 12:137-239 13:240-243 15:244-650 16:651-681 18:682-747 20:748-809 21:810-901 22:902-929 25:930-2181]
GCAATATCCCACCGAGCCTTGTTGTTCATCAGCAGCAACACCACATCATAGTTGTCCTGCCTCGCAGCCACGTGTCTGACCATGTCACCACGTAATACTGTGATGTGGGCGCCACAGCACAAGCAAAGAAAGGAGTGTCACCGCGCACGTTCCTGGCATTGGGATCACAGCCACGCTCCAAGTACATCCACGAAATCTTGACATTGCCTGAGTAGGCAGACCAGTGCAGTGCTGTGTTCCCCTCACTGTCCCTGAGATTTGGGTCTGCACCCTTGGATAACAGCAATTGCACAACACCGACCCGTCGATGCTCAGTAGCCCACACCAAAGGCGTCCAACCTCCTTCATCCTGGTCATTGATGGGTAGTTCTGCCTCCAGGAACGCCTGGCAAAGTTGCAGGCTGCCAAACCGAGCAGCCAAGTGCAGGCAGCTCATACCATCTTCACCCTTGGCAAAAGGATCGGCACCGGCCTTCAGCAAGTACTCCACAACATTAAAGGCTCCAGCATCCACAGCCCTCATCAAAGGAGTGTACAGTTGATCATCACTCTGATGCACAGATAATCCCACCTGGACGAGCATGTGAACCAAGATTAGATGTCCTCCTTGCGCAGCTGCATGCAAAGCTCCAGAGTCTGCTGGGCCAATTTTGCGGCCAGACAGGCACTCAACGACCCTGCGAACATCGCCCTGACGGCAGGCAGCCAGCAAGACAGATGTGCCCGCAGCGCCTTGTGGAACCGGACGGCTACTACTGGATGAAGCTTCTTGCCACAGATGCCGCACCATCTGGTCTAATTTTCTGCGCCCAGGTGTTATCGAAGGTCTCTCAACAGAGGTATCTTGGGTCTCCTCTTCTTTAAAACTTGGAAAAGAGGGCTCCTGCTTCACTTGTTTTGGCCATGTTGCCCTCATACATGCACGAGGACTGCAACAAAGTTGAAAAATGAGACTAGAAGACAATATTCACGAACTTAATTTTTAGACAATAAAATACATTTCACAGCAAAGTACAAAATGCATTCAAAGTGAACAAATTAAAACTTTCAACTATACTATGACCCTAGCATATAAGGGGCTCTGTGACATAAATTTAGTGTTGTAATGCTTTGCTTTTAGCACAAAATCTGGCAATTAGGTATTTGTTTAACACCATCTGGGAAGCAAAGCTGCATTGTCAGCATTAATATTTCAAATGATGCAAGTGATTATGACCAACTTCTGGGAGGTAAAGTGGCAGGGGCAATAGTGTCCTAATATACACTGAATATGAAGGTAAATGAGGTTTTGCATCTGTTCACTAGAGCAAAATAATTTGATACATCAGGGTTCGATATAACCAAGTTCACCTGTACTCTGTCTCAAGACTTATGATGAAGTATGGCCAGAAGAGTACTGAAAATCATGACGTGCACACAGGAAAACAAGAATAACATATGAAGAAAACAGCAGCGCACACAGACTTCATAGTAGAGGTTATGATAAGCAAGAGAACGTGCAAGTCGTGTATGGTCATTATCGTCATCAGTTGTGGAGAAATGGCAAGAAATGGTGGGACAGAATATGGGGAATGTGCAAGGGGGAATGAAAGCTAAAGGGATTCAGACAAACCTTAGGCGGGAAACTATAATATGGAAAGAGAGACAAGGCTTGACTTTGATGCTAACAAATTTCACTTAATGACCACAAGTGCCCCCAGCCATCATGTCAGCATGATGAACAGTAATGATAGATTTAAGCGAACGCATCTTGCTGCCTCTTGTTAAACAAGGCCCCCGAAACTTTGACAAAATGAGGAGGCTCCAACACTATGTGCACAAGAAAACTGCACACACTAGGGTCCCTGCTGTGCATGAAAAATACAAAGAAACAAGGAAATTTATTCAAGCCTTTACCAATCTCAAAGTTCCTTTGATTATGTTGAAGCAGTCACCTTCTGCAACAACAATACTCCACTACAAAAGCCAAGCAAAACAACCTTTTTTTTTTGTGCTTTCAAAGTTTTAGTTATGTAGTATCATAATTAGAGGCTGGACTTATAGGCACTAAAAAACCGGATTTTAGGTGCTAAAAATAGGCGGCCAAAACACCGTTTTAGGCTCCCAAAATCGTAAATAAATAAACAATAAACCTTGACAAAATTCAAATTTATGAAAAAAATGTGTGTGATCTGTGTCTAAT
>TRINITY_DN0_c12_g1_i8 len=1993 path=[3:0-958 6:959-1051 8:1052-1077 9:1078-1130 10:1131-1139 12:1140-1242 13:1243-1246 15:1247-1653 16:1654-1684 18:1685-1750 20:1751-1812 21:1813-1904 22:1905-1932 24:1933-1992]
CTATAGGCAATTTTAATTGTGATATACATTTTCTAGCAAATTGTCTGAATTTTGGCCAGGTTTCAATCCTATTTATTTCAGAATTTCGGCTCATATGATGCTGCTATCACTAAATGACAGAACTGCGTCCAATGCCACGATTCTTGAGACTGAAGCCTAAACAAGGACAGCAAAGATTCTGTGACATGATTCCAATTAGTTCAACACTTGCACTGTAAAGTTTGCATGTACAATTTGGTCTAATTGCATCGCTCATATTAGTCATGTTTATTAGAGCATACCCGTTTTCACCCTACACGGGATTCACTTCAATGGATGCCAGAAAGGCTGGGAGGTTCAATTATGAAGAGCTTGCTGGTTAAGCATTCAGCATGTCAGTAGGTTTCCGTCATATTTTTTCTCATTTACAAGAAAACTGTATTTGCTATTTACACTTGCTGAAGACCTTTTCTCTCAGCGTCTCAACTTATCAACAGGCATGACAGACACAAGGTGCAATAAATGTAGGAGCTGAAAGTGTTCGAACAGACGCGTTTTGAAAAACAAGTGTGAATAAAAAGGTGCACAGCATCTTCGAGCTACTTTAAAGTTACCCGAGCATTTCCTATACACAGCCGACTCTGAACAACCATTTTGGCTTTTGTGCACGTTTCTTTTTTTAAATGAAAAATGAAAAATGAATCATAAGCACTCAGTGCATATAAAGGGCTTGTCCTAGGGTGCGTGTTCACTCGTTACTTGCTTTGGGAAAAACTGGTTTGGAGCCACAAAAATCCTTTTTAAGAAAAGCACGAATGTGAAAAATATGCCCAAAGAGCCACCGGTCCTGAACTACAAAGAAAAAAATTATTATTTTTTAATTTCCAAATTTTGCCTTATCTTGTGCTACCGCACAAAAAAATATGCAGCTTGTTTTGTTGTTGTTGTTATTGCAATAAATAGCTTATGACCCACTTAACATGGCTGGAAACCTCGTTTGCACGGGTGCACAACTGTTATTTTATTTAGATACGTTTTTAGAGCGCCTAGTCACAGTTTTGGATCCAAAAAGTTCTGGCAACAAGGTAAACAAACACACCTGACCATGTCACCACGTAATACTGTGATGTGGGCGCCACAGCACAAGCAAAGAAAGGAGTGTCACCGCGCACGTTCCTGGCATTGGGATCACAGCCACGCTCCAAGTACATCCACGAAATCTTGACATTGCCTGAGTAGGCAGACCAGTGCAGTGCTGTGTTCCCCTCACTGTCCCTGAGATTTGGGTCTGCACCCTTGGATAACAGCAATTGCACAACACCGACCCGTCGATGCTCAGTAGCCCACACCAAAGGCGTCCAACCTCCTTCATCCTGGTCATTGATGGGTAGTTCTGCCTCCAGGAACGCCTGGCAAAGTTGCAGGCTGCCAAACCGAGCAGCCAAGTGCAGGCAGCTCATACCATCTTCACCCTTGGCAAAAGGATCGGCACCGGCCTTCAGCAAGTACTCCACAACATTAAAGGCTCCAGCATCCACAGCCCTCATCAAAGGAGTGTACAGTTGATCATCACTCTGATGCACAGATAATCCCACCTGGACGAGCATGTGAACCAAGATTAGATGTCCTCCTTGCGCAGCTGCATGCAAAGCTCCAGAGTCTGCTGGGCCAATTTTGCGGCCAGACAGGCACTCAACGACCCTGCGAACATCGCCCTGACGGCAGGCAGCCAGCAAGACAGATGTGCCCGCAGCGCCTTGTGGAACCGGACGGCTACTACTGGATGAAGCTTCTTGCCACAGATGCCGCACCATCTGGTCTAATTTTCTGCGCCCAGGTGTTATCGAAGGTCTCTCAACAGAGGTATCTTGGGTCTCCTCTTCTTTAAAACTTGGAAAAGAGGGCTCCTGCTTCACTTGTTTTGGCCATGTTGCCCTCATACATGCACGAGGACCTGTTACAACAGTTTGCTGGGATGTTTGGAAAAGGGGATTTCCAAGAGCTTCAAGGCGCA
>TRINITY_DN0_c139_g1_i1 len=363 path=[0:0-302 1:303-362]
GTGATCTTGAAGCTCAGAGAGATGTCACTTACGATGAGGCAAAGCAGTTTGCTGAAGAAAATGGTCTAATGTTTGTGGAAGCTAGTGCAAAGACCGGTGAGCATGTTGAGGAGGCTTTCCTCGAGACTGCCAAGAAGATCTTCCAAAACATTCAGGATGGCAGCCTGGACCTGAATGCAGCTGAGTCTGGTGTGCAGCACAAGCCCCAGACACGAACCACGACAAGCCTTACGAGTGAGGCTACCACAGATAAGGAGGCTTGTGGCTGTTAGGAACCCCTGCATCTCCCCTCCCCCCTTCCGGGTAAGTACACGTAGGTCTGTGGCCAGCTAGGCAATCCCACTTAACCTATGCCAACCTAAG
>TRINITY_DN0_c139_g1_i3 len=2121 path=[0:0-302 2:303-1000 3:1001-1001 4:1002-2120]
GTGATCTTGAAGCTCAGAGAGATGTCACTTACGATGAGGCAAAGCAGTTTGCTGAAGAAAATGGTCTAATGTTTGTGGAAGCTAGTGCAAAGACCGGTGAGCATGTTGAGGAGGCTTTCCTCGAGACTGCCAAGAAGATCTTCCAAAACATTCAGGATGGCAGCCTGGACCTGAATGCAGCTGAGTCTGGTGTGCAGCACAAGCCCCAGACACGAACCACGACAAGCCTTACGAGTGAGGCTACCACAGATAAGGAGGCTTGTGGCTGTTAGGAACCCCTGCATCTCCCCTCCCCCCTTCCGGTGTGCAACGTCTTCTACACAGTCCACGACTGCCTTTCGATTATCGGAGGACAAGGGAAGCGGAGGAGCTGAGCTGGAAGGAGGCTGCTTCGAAATGGGACTACTACTGCTACAAAGGGGGAAAAGAGGGAGGAGCCTAGAAGCGATGGGAGAGCAGGACAGGTCTGGAGGAAGAATCGGACATATACACACAACACACAAGGGTCTCTCGTGTAGCAAGGACAGTGGCGTCGACCAGACGAGGGGGGGGAGGGTGGATGACTGTCCACCAGCCCCCTTTATTTTCTGTAGTCTCTCCCTTAACTCTCCCCGCCATCGTAACAGGCCCCGGTACCACTGCTGCTGCCACTGCTTAACTCTGTTCTTGCCCTCAGTCCCTCACGCAGCTCTCTCCTCTTTTTTTATACCTCCGTGTTCTCTTTGTTCATTTCTTTTCCTTCTTTGTGTCTGTGTGTGTGTGTCCCACAGTGTACTAGGGGTGGAGAAATAAATGTGTGGTTTTTTTTTCCCATGCACATGCCACCCTGCTGCTACATAACCTCTGTTCCACAGGCACCATCTCCAAGCAGTGGAACGTAACCTGGCTGTTAAATTTTAAAGTCTGAACACTGGATTACGTCAAGATTTGAAGAAAAACGGCAACTGAAAGTCGCCTCTTTGTGTAACATGTTCAGCTTGCACTCTGTTCCTTTTTTTTTTTCTTCACTACCAGGTCTAGTCAGACTTTAGGATGCCACTTTTTCAGCATTCCCACCAATCAGTTGGCTTCGCGTAAAGGACCTGGCTGAGAGAAGGGATGCAAGGCAGAAACTTTGTACGTTGCTTGGAAGGCTGCCGCTTGCTTGTGTGGTCAGAATTTCCCGTTTTGCTCATTGCTACTGTTTCAATGCCTTCAATTTTTTTTTTCACCTGTGATTGAATTAGTTGTTATACATCAACTCTGGCGAAGAAGAGTGCAAACATTGCAGTGCAGCGTCTCATGTTACCTGTGCTTCTCGTCCTTGTGCATCAACTTCGTTAAAACATTCCTCACTTTTTATTGGGAGGCTGGGCACAAGCTGCACTTTTTATCTGCTTATGAGCTGCTGGCGCTGCATGTTGTGTAGCAGTTACAGTCTCTTCTTTAAGTTCTTTCTTTTTCTAGTGTGTTTGAAGTTCCTGCCACTGCGCAACTTCTTTGCAATGTAGCTAATGACATCAACAGCCTTAGGGCCTTCAGCTGCTTTTTTGTAAGGCCTATCGTAGTAGCTGGTGTTATGGTTGTAAAATTGAAAACAAATGAACCACACAGCTATTACAGTGGCGGGTGCTTGGATAGGTATGTTTTCATGAAGGGATGACACTGAGTGTTTTCTTGTTTGTGGTACGATCTGCCTTTCCAGCATTGTGCGATAATTCTGAGCAGGATGCTTTTTATGGGTGTTAAACGGTAATGGGAGAGCGGCGGGTTATGTTCGCTGGTTACTTTTGAGATTGCTCTACTAGGCTTTACTTTCTCTTTCCCCGACTGTCTCTTGGCTAACTGCGGTCAAACTATTTTTCTCTATGGCGCTTGTGTGCTGCTTTTGCATGTTGCGTGTATGTGCGAGTGATTCATTTAATTGTACATTGAAAACAAAACGGGGCAAGAAAGAAAAAAAAACAAAGGCTTCTGACTTTGTTGTACATTGTTGGTTGCAGAATCCTGTTCTTGGCCACTGTTGGGCGGTTATTCAGGATGTGATAGTCTACGCGTCTTCTTTTTTTTTTCCTCCCCTTCCAAGTATGTATTAAGGAGCCAGTCTGTGTTGCGGATTAAGAAATGTGCTACAGATTAGCC
>TRINITY_DN0_c20_g1_i4 len=3578 path=[0:0-611 2:612-640 3:641-910 4:911-937 6:938-1326 8:1327-1354 9:1355-2109 11:2110-2169 12:2170-2532 14:2533-3577]
GTACGCCCATCTGGCTGGACGCATGCGGATTGTGCGGCGGACGCGACGCACGGAGAACACAGGGCACGGCGCTGAAGCGCTGGCCTACAAGTACGCAGCAGCCGGTATCCAAGCAGGAAGTCTGTTTATATGACACAAGCATGCTATCATATACATATGTACAACGACCATATATACAACCGGCTAGCCAACCGGTTCCAAAACTGGAACCGAGACCAGGACACCACAATTTTGTCACCTGTTTTTATTTGTACGTGTTTTCCCACATTGAAATGCTGCCAACATAGACAGAAGCTGAAGCTATGTCCCACCAGTTAGCTGCAAAATGCCACAGCCACCACAGCATGCACCTTAATTTTTTCTCAAAGCTAACACAGTTTTACACATATACAGCTTATTTTTCTAGGCAGTCATTGCATCATCTCACAGTGCAACTAGCTTTAATAATGTTTTACTATAAGCAGTGGAGTTTTCTTTTCTAATAGACACTTAGTTGAAGATTCAGGGTGCCAGAGATCCTAGTGCTGTGCAAAATACCAGGTGGTCGAAATTATCCCGAGCCCTCCACTATAGCATCTCACAGCCCGAGTCGTGTTGGTACATTACACCTCGCAATCAACCATCCAAACTAATGGCAATGGCCCTAGTAGCACAAAGACAAAGTCCTAGCCGCAAATGCTATGTCTTCAGTGTTTTTTGCCACGAGCCACAACCATGTGACAAGACAGTCTTTCCCTGTATATAGTGAACATAAAAATGTCTCTGCTGCTATTAATTTTGGGAACTGCTTTCCCGGGAAAAAGAGCTCTAGCCTTTCCAGTATGTGGCACTTCATATTTCTGTCCACTCTCCGCACCTCGAACAATGCCTGTTTCTATAATGGTCCTAACCAGCAGTTTTGCCCTGATATCAATTGTAGTCCTTCATCACTTGGCCAATACTAAGAAAACACTTTCCACCGATTTATTTAAGGATGTTTACGACTCATTTAGGAACGATAACTATCAGGCTGTTGTAAAATATAAGGGTTATTCCCTCTTTGGTCCCTCTGCCAAAGCATCATAGACTGTGGAGGCAGAAAAACTTCACTATAACGCTAGCCAAATGAGCATTTAAAGGTGATCCTCCACAATGACTGTAACTCTACGACGAAAAAATAAAATGATTTTACTGCTCTTGCAGTTATTGTAGTGACAAACGAAACAAGCACTTCCATCAATAACTAATTGCTTGTTCATTAAAGGACACAGATAAAAATTTATTCTCAACTGAAAGTGTAGATAACGAAATGAAAGAAATACTTTTTAACTGGCACTGGGAGAACAGCACATATTTGAGGGGCCTAATGTGCAAGCAGGAGACTACTTGGGATGGCTTGTGCACATTCGTGGTAAGGCAAATTCAAAAGATGTCATCTCAGTAAAGGCTCAATGTGCATTACTTACGGATGGCATCAATACTTCTACCATAACAACTGGTATGTGCAATTCTTTGAGAACTGTGTTGCGTTGCTGCAAAGTTCACCTGTGTTCTGGTTGACATTATGCATATGTGAAATGCACTGAGGATGGTGGAAACAAAAGTATTTGCAGTACTTGGCCCTAAATGTCGAGTTCCAATCAGTGGCGGCTGTACCTTCTATACTCACTGATTGGCCAGAAACATCACAGGCAAGGAATAAGAAGTATGCTACGGGTTAGAATGCGATCTTGTGCAACGAGAACACCTATAGACGATTTTCCGCAGTGGTGCAGAAACGCTGCCATGTTTATCATGTGATCGTAACTGGCCTTCCCCTAGTCAGTTGCCCCAGTGCATAAGGCCAGCGGCCGTATCACACAAGCTGGAAGCCAACATGGCAGCATCCATGCAGACGTGACTGCCTGCTTCAATACAAACTTGCGCTTGCTACTTGCTCATTGTTTGCACAGCAATAAACAAATGGTGATATAGGGTATCGCTTCATGCTGTTGCACGTGGAAGCATCAGGTATGTTCTGTCTTTATTAATGAGATTAGCTCTGTTTATTTAGCGGCGTCTGCTAAGCCTCACCTCCGAGACTGAATCTTGAAAATAATGCAAAATAACTGACAAATACATTGTTCTCGAAATTCAAGACATAAATATAAATCAAATATATGTGTAGGTCGCAACTTATGGGCCACACAGCGCAGGATGACTACATGATGTTTGAGGTGAAAGGAAACTGCATCTACATATAGGTGTCACCATGTAGACTTTTCGGGCACTGCCACCTGCTTGCTTTTACTCACGTACACACAGATGCTATGGGGACGCTGAGCAGACGTTTGATGCTGACGGAGACATATTGAGCATTAGTGCCAAAGGCCACGACGTGGAGACGGCCACAGTAGAAGATAGCCACTGTGTGGTGGTGGCGCTATCTAGTTTTGACTAAACGAACCAGCTGCGGAAAATCATCTATATGACTTTTCTTCGTGTGAACTTACCCTGGTACTTGCACGAGTAATATCACAATTCGAGGCTTTACATGCCAATATCACATAAGGAAAACATTTTTGCATTTCTCCCACACTGAAATGCCACCACTACGCCCTCATTCTAACCACGTACACTGACCTGTGCTTCTGCAGCACAACCCCAAGATTGGCATGTGTCAGCTCACATTCTTGAAAAAAGAAGCTTTTCAATAAGCCCCGACATGTGCCACACGGCTTACACCACACATGGCTTTAGACTTCAGCGCGAAAGCCACGAATGAAGGGGAGGCCTGTGCAAGTCTGCCTTTGGTATTGCACATAATCTTCACCAAAGAAGGTCAGCAGTGTTATCTCTTCCTCCTCGACCCTTGTCCTGAAAAACTTCCATGATGCAACAGCATAGGCCACAGTGCAGATTGGGTTGACTAGAACGACCTGAGTGCCAATGGACCACAGGAACCAGCCGACGTAGGATGGATGTCGACACAGGGCGTACACGCCGTGGGTGACCAGCACGTGACCTTGCTCTCGGTGGTTTTGTATGATGTGGTTGAAGTTGGTGCCCGCTGTGAGCATGGCTGCTTTTCGCAACCCTTCACCGACCAAACACATTGCAAGGCCCACGTAGCTGACCCACCACATTTGCTTCAGGCCAGGCGTGATGAATCTCTCGATGAGGAATTCTAGCCAGCTGCATGCCGCTGCAACACCATATTCTCGACTGTGGTTCAGCAGGAATGAGTCGAGCGTCAGTGCCTTGGGGTTTGTGACTGCCGTGACAAAGTACTCGGAGAAGTGGAAGCCACTAAGCAGCGCCAGGTACCAGCCAAACACTCGCCACGAGGGAGGACCATGGACACTGGTGAGAATGCCAAGCCCCATCCCGGTGCCAAGCAGTGCTGCTCTCCAAACGACCTTGTACGCATTTCCGCGGGGTTTGTAAAAAATATACAGGGCCAAATGAATACACGTGGAGTACACCGCAGCGAGCAAGAGCCAGTAGTCGTCGACAACATAGTGAAGTAGCTGACTTAATGCCCCACAGAACGAGATGAGCACGACACTGGCCGCTAAACAACAACAGTACAGGCTAATCCTCCCATTTGTGCTAAGCGC
>TRINITY_DN0_c20_g1_i5 len=3652 path=[0:0-611 1:612-640 3:641-910 5:911-937 6:938-1326 8:1327-1354 9:1355-2109 10:2110-2170 12:2171-2533 13:2534-2606 14:2607-3651]
GTACGCCCATCTGGCTGGACGCATGCGGATTGTGCGGCGGACGCGACGCACGGAGAACACAGGGCACGGCGCTGAAGCGCTGGCCTACAAGTACGCAGCAGCCGGTATCCAAGCAGGAAGTCTGTTTATATGACACAAGCATGCTATCATATACATATGTACAACGACCATATATACAACCGGCTAGCCAACCGGTTCCAAAACTGGAACCGAGACCAGGACACCACAATTTTGTCACCTGTTTTTATTTGTACGTGTTTTCCCACATTGAAATGCTGCCAACATAGACAGAAGCTGAAGCTATGTCCCACCAGTTAGCTGCAAAATGCCACAGCCACCACAGCATGCACCTTAATTTTTTCTCAAAGCTAACACAGTTTTACACATATACAGCTTATTTTTCTAGGCAGTCATTGCATCATCTCACAGTGCAACTAGCTTTAATAATGTTTTACTATAAGCAGTGGAGTTTTCTTTTCTAATAGACACTTAGTTGAAGATTCAGGGTGCCAGAGATCCTAGTGCTGTGCAAAATACCAGGTGGTCGAAATTATCCCGAGCCCTCCACTATAGCATCTCACAGCCCGAGTCGTGTTGGTACATTACACCTCGTAAACAACCATCCAAACTAATGGCGATGCCCCTAGTAGCACAAAGACAAAGTCCTAGCCGCAAATGCTATGTCTTCAGTGTTTTTTGCCACGAGCCACAACCATGTGACAAGACAGTCTTTCCCTGTATATAGTGAACATAAAAATGTCTCTGCTGCTATTAATTTTGGGAACTGCTTTCCCGGGAAAAAGAGCTCTAGCCTTTCCAGTATGTGGCACTTCATATTTCTGTCCACTCTCCGCACCTCGAACAATGCCTGTTTCTATAATGGTCCTAACCAGCAGTTTTGCCCTGATATCGATTGTAGTCCGTCATCACTTGGCCATTACTAAGAAAACACTTTCCACCGATTTATTTAAGGATGTTTACGACTCATTTAGGAACGATAACTATCAGGCTGTTGTAAAATATAAGGGTTATTCCCTCTTTGGTCCCTCTGCCAAAGCATCATAGACTGTGGAGGCAGAAAAACTTCACTATAACGCTAGCCAAATGAGCATTTAAAGGTGATCCTCCACAATGACTGTAACTCTACGACGAAAAAATAAAATGATTTTACTGCTCTTGCAGTTATTGTAGTGACAAACGAAACAAGCACTTCCATCAATAACTAATTGCTTGTTCATTAAAGGACACAGATAAAAATTTATTCTCAACTGAAAGTGTAGATAACGAAATGAAAGAAATACTTTTTAACTGGCACTGGGAGAACAGCACATATTTGAGGGGCCTAATGTGCAAGCAGGAGACTACTTGGGATGGCTTGTGCACATTCGTGGTAAGGCAAATTCAAAAGATGTCATCTCAGTAAAGGCTCAATGTGCATTACTTACGGATGGCATCAATACTTCTACCATAACAACTGGTATGTGCAATTCTTTGAGAACTGTGTTGCGTTGCTGCAAAGTTCACCTGTGTTCTGGTTGACATTATGCATATGTGAAATGCACTGAGGATGGTGGAAACAAAAGTATTTGCAGTACTTGGCCCTAAATGTCGAGTTCCAATCAGTGGCGGCTGTACCTTCTATACTCACTGATTGGCCAGAAACATCACAGGCAAGGAATAAGAAGTATGCTACGGGTTAGAATGCGATCTTGTGCAACGAGAACACCTATAGACGATTTTCCGCAGTGGTGCAGAAACGCTGCCATGTTTATCATGTGATCGTAACTGGCCTTCCCCTAGTCAGTTGCCCCAGTGCATAAGGCCAGCGGCCGTATCACACAAGCTGGAAGCCAACATGGCAGCATCCATGCAGACGTGACTGCCTGCTTCAATACAAACTTGCGCTTGCTACTTGCTCATTGTTTGCACAGCAATAAACAAATGGTGATATAGGGTATCGCTTCATGCTGTTGCACGTGGAAGCATCAGGTATGTTCTGTCTTTATTAATGAGATTAGCTCTGTTTATTTAGCGGCGTCTGCTAAGCCTCACCTCCGAGACTGAATCTTGAAAATAATGCAAAATAACTGACAAATACATTGTTCTCGAAGCTTCAGGACATAAATATAAATCAAATAAATGTGTAGGTCACAACTTATGGGCCACACAGTGCAGGATGACTACATGATGTTTGAGGTGAAAGGAAACTGCATCTACATATAGGTGTCACCATGTAGACTTTTCGGGCACTGCCACCTGCTTGCTTTTACTCACGTACACACAGATGCTATGGGGACGCTGAGCAGACGTTTGATGCTGACGGAGACATATTGAGCATTAGTGCCAAAGGCCACGACGTGGAGACGGCCACAGTAGAAGATAGCCACTGTGTGGTGGTGGCGCTATCTAGTTTTGACTAAACGAACCAGCTGCGGAAAATCATCTATATGACTTTTCTTCGTGTGAACTTACCCTGGTACTTGCACGAGTAATATCACAATTCGAGGCTTTACATGCCAATATCACATAAGGAACGCTGTCGCAAGGAATTACGTGTTAATTTTGACCACCTGTAGTTTCTCAGAAGTACCTATTTACAAGTCCAGCAACATTTTTGCATTTCTCCCACACTGAAATGCCACCACTACGCCCTCATTCTAACCACGTACACTGACCTGTGCTTCTGCAGCACAACCCCAAGATTGGCATGTGTCAGCTCACATTCTTGAAAAAAGAAGCTTTTCAATAAGCCCCGACATGTGCCACACGGCTTACACCACACATGGCTTTAGACTTCAGCGCGAAAGCCACGAATGAAGGGGAGGCCTGTGCAAGTCTGCCTTTGGTATTGCACATAATCTTCACCAAAGAAGGTCAGCAGTGTTATCTCTTCCTCCTCGACCCTTGTCCTGAAAAACTTCCATGATGCAACAGCATAGGCCACAGTGCAGATTGGGTTGACTAGAACGACCTGAGTGCCAATGGACCACAGGAACCAGCCGACGTAGGATGGATGTCGACACAGGGCGTACACGCCGTGGGTGACCAGCACGTGACCTTGCTCTCGGTGGTTTTGTATGATGTGGTTGAAGTTGGTGCCCGCTGTGAGCATGGCTGCTTTTCGCAACCCTTCACCGACCAAACACATTGCAAGGCCCACGTAGCTGACCCACCACATTTGCTTCAGGCCAGGCGTGATGAATCTCTCGATGAGGAATTCTAGCCAGCTGCATGCCGCTGCAACACCATATTCTCGACTGTGGTTCAGCAGGAATGAGTCGAGCGTCAGTGCCTTGGGGTTTGTGACTGCCGTGACAAAGTACTCGGAGAAGTGGAAGCCACTAAGCAGCGCCAGGTACCAGCCAAACACTCGCCACGAGGGAGGACCATGGACACTGGTGAGAATGCCAAGCCCCATCCCGGTGCCAAGCAGTGCTGCTCTCCAAACGACCTTGTACGCATTTCCGCGGGGTTTGTAAAAAATATACAGGGCCAAATGAATACACGTGGAGTACACCGCAGCGAGCAAGAGCCAGTAGTCGTCGACAACATAGTGAAGTAGCTGACTTAATGCCCCACAGAACGAGATGAGCACGACACTGGCCGCTAAACAACAACAGTACAGGCTAATCCTCCCATTTGTGCTAAGCGC
>TRINITY_DN0_c20_g1_i6 len=3601 path=[0:0-611 1:612-640 3:641-910 5:911-937 6:938-1326 7:1327-1377 9:1378-2132 11:2133-2192 12:2193-2555 14:2556-3600]
GTACGCCCATCTGGCTGGACGCATGCGGATTGTGCGGCGGACGCGACGCACGGAGAACACAGGGCACGGCGCTGAAGCGCTGGCCTACAAGTACGCAGCAGCCGGTATCCAAGCAGGAAGTCTGTTTATATGACACAAGCATGCTATCATATACATATGTACAACGACCATATATACAACCGGCTAGCCAACCGGTTCCAAAACTGGAACCGAGACCAGGACACCACAATTTTGTCACCTGTTTTTATTTGTACGTGTTTTCCCACATTGAAATGCTGCCAACATAGACAGAAGCTGAAGCTATGTCCCACCAGTTAGCTGCAAAATGCCACAGCCACCACAGCATGCACCTTAATTTTTTCTCAAAGCTAACACAGTTTTACACATATACAGCTTATTTTTCTAGGCAGTCATTGCATCATCTCACAGTGCAACTAGCTTTAATAATGTTTTACTATAAGCAGTGGAGTTTTCTTTTCTAATAGACACTTAGTTGAAGATTCAGGGTGCCAGAGATCCTAGTGCTGTGCAAAATACCAGGTGGTCGAAATTATCCCGAGCCCTCCACTATAGCATCTCACAGCCCGAGTCGTGTTGGTACATTACACCTCGTAAACAACCATCCAAACTAATGGCGATGCCCCTAGTAGCACAAAGACAAAGTCCTAGCCGCAAATGCTATGTCTTCAGTGTTTTTTGCCACGAGCCACAACCATGTGACAAGACAGTCTTTCCCTGTATATAGTGAACATAAAAATGTCTCTGCTGCTATTAATTTTGGGAACTGCTTTCCCGGGAAAAAGAGCTCTAGCCTTTCCAGTATGTGGCACTTCATATTTCTGTCCACTCTCCGCACCTCGAACAATGCCTGTTTCTATAATGGTCCTAACCAGCAGTTTTGCCCTGATATCGATTGTAGTCCGTCATCACTTGGCCATTACTAAGAAAACACTTTCCACCGATTTATTTAAGGATGTTTACGACTCATTTAGGAACGATAACTATCAGGCTGTTGTAAAATATAAGGGTTATTCCCTCTTTGGTCCCTCTGCCAAAGCATCATAGACTGTGGAGGCAGAAAAACTTCACTATAACGCTAGCCAAATGAGCATTTAAAGGTGATCCTCCACAATGACTGTAACTCTACGACGAAAAAATAAAATGATTTTACTGCTCTTGCAGTTATTGTAGTGACAAACGAAACAAGCACTTCCATCAATAACTAATTGCTTGTTCATTAAAGGACACAGATAAAAATTTATTCTCAACTGAAAGTGTAGATAACGAAATGAAAGAAATACTTTTTAACTGGCACTGGGAGAACAGCCCATATTTGAGGGGCCTAATGAGGGGCCTAATATTTGAGGGGCCTAATTTAAGGAGACTACTTGGGATGGCTTGTGCACATTCGTGGTAAGGCAAATTCAAAAGATGTCATCTCAGTAAAGGCTCAATGTGCATTACTTACGGATGGCATCAATACTTCTACCATAACAACTGGTATGTGCAATTCTTTGAGAACTGTGTTGCGTTGCTGCAAAGTTCACCTGTGTTCTGGTTGACATTATGCATATGTGAAATGCACTGAGGATGGTGGAAACAAAAGTATTTGCAGTACTTGGCCCTAAATGTCGAGTTCCAATCAGTGGCGGCTGTACCTTCTATACTCACTGATTGGCCAGAAACATCACAGGCAAGGAATAAGAAGTATGCTACGGGTTAGAATGCGATCTTGTGCAACGAGAACACCTATAGACGATTTTCCGCAGTGGTGCAGAAACGCTGCCATGTTTATCATGTGATCGTAACTGGCCTTCCCCTAGTCAGTTGCCCCAGTGCATAAGGCCAGCGGCCGTATCACACAAGCTGGAAGCCAACATGGCAGCATCCATGCAGACGTGACTGCCTGCTTCAATACAAACTTGCGCTTGCTACTTGCTCATTGTTTGCACAGCAATAAACAAATGGTGATATAGGGTATCGCTTCATGCTGTTGCACGTGGAAGCATCAGGTATGTTCTGTCTTTATTAATGAGATTAGCTCTGTTTATTTAGCGGCGTCTGCTAAGCCTCACCTCCGAGACTGAATCTTGAAAATAATGCAAAATAACTGACAAATACATTGTTCTCGAAATTCAAGACATAAATATAAATCAAATATATGTGTAGGTCGCAACTTATGGGCCACACAGCGCAGGATGACTACATGATGTTTGAGGTGAAAGGAAACTGCATCTACATATAGGTGTCACCATGTAGACTTTTCGGGCACTGCCACCTGCTTGCTTTTACTCACGTACACACAGATGCTATGGGGACGCTGAGCAGACGTTTGATGCTGACGGAGACATATTGAGCATTAGTGCCAAAGGCCACGACGTGGAGACGGCCACAGTAGAAGATAGCCACTGTGTGGTGGTGGCGCTATCTAGTTTTGACTAAACGAACCAGCTGCGGAAAATCATCTATATGACTTTTCTTCGTGTGAACTTACCCTGGTACTTGCACGAGTAATATCACAATTCGAGGCTTTACATGCCAATATCACATAAGGAAAACATTTTTGCATTTCTCCCACACTGAAATGCCACCACTACGCCCTCATTCTAACCACGTACACTGACCTGTGCTTCTGCAGCACAACCCCAAGATTGGCATGTGTCAGCTCACATTCTTGAAAAAAGAAGCTTTTCAATAAGCCCCGACATGTGCCACACGGCTTACACCACACATGGCTTTAGACTTCAGCGCGAAAGCCACGAATGAAGGGGAGGCCTGTGCAAGTCTGCCTTTGGTATTGCACATAATCTTCACCAAAGAAGGTCAGCAGTGTTATCTCTTCCTCCTCGACCCTTGTCCTGAAAAACTTCCATGATGCAACAGCATAGGCCACAGTGCAGATTGGGTTGACTAGAACGACCTGAGTGCCAATGGACCACAGGAACCAGCCGACGTAGGATGGATGTCGACACAGGGCGTACACGCCGTGGGTGACCAGCACGTGACCTTGCTCTCGGTGGTTTTGTATGATGTGGTTGAAGTTGGTGCCCGCTGTGAGCATGGCTGCTTTTCGCAACCCTTCACCGACCAAACACATTGCAAGGCCCACGTAGCTGACCCACCACATTTGCTTCAGGCCAGGCGTGATGAATCTCTCGATGAGGAATTCTAGCCAGCTGCATGCCGCTGCAACACCATATTCTCGACTGTGGTTCAGCAGGAATGAGTCGAGCGTCAGTGCCTTGGGGTTTGTGACTGCCGTGACAAAGTACTCGGAGAAGTGGAAGCCACTAAGCAGCGCCAGGTACCAGCCAAACACTCGCCACGAGGGAGGACCATGGACACTGGTGAGAATGCCAAGCCCCATCCCGGTGCCAAGCAGTGCTGCTCTCCAAACGACCTTGTACGCATTTCCGCGGGGTTTGTAAAAAATATACAGGGCCAAATGAATACACGTGGAGTACACCGCAGCGAGCAAGAGCCAGTAGTCGTCGACAACATAGTGAAGTAGCTGACTTAATGCCCCACAGAACGAGATGAGCACGACACTGGCCGCTAAACAACAACAGTACAGGCTAATCCTCCCATTTGTGCTAAGCGC
>TRINITY_DN0_c20_g1_i7 len=3578 path=[0:0-611 1:612-640 3:641-910 5:911-937 6:938-1326 8:1327-1354 9:1355-2109 11:2110-2169 12:2170-2532 14:2533-3577]
GTACGCCCATCTGGCTGGACGCATGCGGATTGTGCGGCGGACGCGACGCACGGAGAACACAGGGCACGGCGCTGAAGCGCTGGCCTACAAGTACGCAGCAGCCGGTATCCAAGCAGGAAGTCTGTTTATATGACACAAGCATGCTATCATATACATATGTACAACGACCATATATACAACCGGCTAGCCAACCGGTTCCAAAACTGGAACCGAGACCAGGACACCACAATTTTGTCACCTGTTTTTATTTGTACGTGTTTTCCCACATTGAAATGCTGCCAACATAGACAGAAGCTGAAGCTATGTCCCACCAGTTAGCTGCAAAATGCCACAGCCACCACAGCATGCACCTTAATTTTTTCTCAAAGCTAACACAGTTTTACACATATACAGCTTATTTTTCTAGGCAGTCATTGCATCATCTCACAGTGCAACTAGCTTTAATAATGTTTTACTATAAGCAGTGGAGTTTTCTTTTCTAATAGACACTTAGTTGAAGATTCAGGGTGCCAGAGATCCTAGTGCTGTGCAAAATACCAGGTGGTCGAAATTATCCCGAGCCCTCCACTATAGCATCTCACAGCCCGAGTCGTGTTGGTACATTACACCTCGTAAACAACCATCCAAACTAATGGCGATGCCCCTAGTAGCACAAAGACAAAGTCCTAGCCGCAAATGCTATGTCTTCAGTGTTTTTTGCCACGAGCCACAACCATGTGACAAGACAGTCTTTCCCTGTATATAGTGAACATAAAAATGTCTCTGCTGCTATTAATTTTGGGAACTGCTTTCCCGGGAAAAAGAGCTCTAGCCTTTCCAGTATGTGGCACTTCATATTTCTGTCCACTCTCCGCACCTCGAACAATGCCTGTTTCTATAATGGTCCTAACCAGCAGTTTTGCCCTGATATCGATTGTAGTCCGTCATCACTTGGCCATTACTAAGAAAACACTTTCCACCGATTTATTTAAGGATGTTTACGACTCATTTAGGAACGATAACTATCAGGCTGTTGTAAAATATAAGGGTTATTCCCTCTTTGGTCCCTCTGCCAAAGCATCATAGACTGTGGAGGCAGAAAAACTTCACTATAACGCTAGCCAAATGAGCATTTAAAGGTGATCCTCCACAATGACTGTAACTCTACGACGAAAAAATAAAATGATTTTACTGCTCTTGCAGTTATTGTAGTGACAAACGAAACAAGCACTTCCATCAATAACTAATTGCTTGTTCATTAAAGGACACAGATAAAAATTTATTCTCAACTGAAAGTGTAGATAACGAAATGAAAGAAATACTTTTTAACTGGCACTGGGAGAACAGCACATATTTGAGGGGCCTAATGTGCAAGCAGGAGACTACTTGGGATGGCTTGTGCACATTCGTGGTAAGGCAAATTCAAAAGATGTCATCTCAGTAAAGGCTCAATGTGCATTACTTACGGATGGCATCAATACTTCTACCATAACAACTGGTATGTGCAATTCTTTGAGAACTGTGTTGCGTTGCTGCAAAGTTCACCTGTGTTCTGGTTGACATTATGCATATGTGAAATGCACTGAGGATGGTGGAAACAAAAGTATTTGCAGTACTTGGCCCTAAATGTCGAGTTCCAATCAGTGGCGGCTGTACCTTCTATACTCACTGATTGGCCAGAAACATCACAGGCAAGGAATAAGAAGTATGCTACGGGTTAGAATGCGATCTTGTGCAACGAGAACACCTATAGACGATTTTCCGCAGTGGTGCAGAAACGCTGCCATGTTTATCATGTGATCGTAACTGGCCTTCCCCTAGTCAGTTGCCCCAGTGCATAAGGCCAGCGGCCGTATCACACAAGCTGGAAGCCAACATGGCAGCATCCATGCAGACGTGACTGCCTGCTTCAATACAAACTTGCGCTTGCTACTTGCTCATTGTTTGCACAGCAATAAACAAATGGTGATATAGGGTATCGCTTCATGCTGTTGCACGTGGAAGCATCAGGTATGTTCTGTCTTTATTAATGAGATTAGCTCTGTTTATTTAGCGGCGTCTGCTAAGCCTCACCTCCGAGACTGAATCTTGAAAATAATGCAAAATAACTGACAAATACATTGTTCTCGAAATTCAAGACATAAATATAAATCAAATATATGTGTAGGTCGCAACTTATGGGCCACACAGCGCAGGATGACTACATGATGTTTGAGGTGAAAGGAAACTGCATCTACATATAGGTGTCACCATGTAGACTTTTCGGGCACTGCCACCTGCTTGCTTTTACTCACGTACACACAGATGCTATGGGGACGCTGAGCAGACGTTTGATGCTGACGGAGACATATTGAGCATTAGTGCCAAAGGCCACGACGTGGAGACGGCCACAGTAGAAGATAGCCACTGTGTGGTGGTGGCGCTATCTAGTTTTGACTAAACGAACCAGCTGCGGAAAATCATCTATATGACTTTTCTTCGTGTGAACTTACCCTGGTACTTGCACGAGTAATATCACAATTCGAGGCTTTACATGCCAATATCACATAAGGAAAACATTTTTGCATTTCTCCCACACTGAAATGCCACCACTACGCCCTCATTCTAACCACGTACACTGACCTGTGCTTCTGCAGCACAACCCCAAGATTGGCATGTGTCAGCTCACATTCTTGAAAAAAGAAGCTTTTCAATAAGCCCCGACATGTGCCACACGGCTTACACCACACATGGCTTTAGACTTCAGCGCGAAAGCCACGAATGAAGGGGAGGCCTGTGCAAGTCTGCCTTTGGTATTGCACATAATCTTCACCAAAGAAGGTCAGCAGTGTTATCTCTTCCTCCTCGACCCTTGTCCTGAAAAACTTCCATGATGCAACAGCATAGGCCACAGTGCAGATTGGGTTGACTAGAACGACCTGAGTGCCAATGGACCACAGGAACCAGCCGACGTAGGATGGATGTCGACACAGGGCGTACACGCCGTGGGTGACCAGCACGTGACCTTGCTCTCGGTGGTTTTGTATGATGTGGTTGAAGTTGGTGCCCGCTGTGAGCATGGCTGCTTTTCGCAACCCTTCACCGACCAAACACATTGCAAGGCCCACGTAGCTGACCCACCACATTTGCTTCAGGCCAGGCGTGATGAATCTCTCGATGAGGAATTCTAGCCAGCTGCATGCCGCTGCAACACCATATTCTCGACTGTGGTTCAGCAGGAATGAGTCGAGCGTCAGTGCCTTGGGGTTTGTGACTGCCGTGACAAAGTACTCGGAGAAGTGGAAGCCACTAAGCAGCGCCAGGTACCAGCCAAACACTCGCCACGAGGGAGGACCATGGACACTGGTGAGAATGCCAAGCCCCATCCCGGTGCCAAGCAGTGCTGCTCTCCAAACGACCTTGTACGCATTTCCGCGGGGTTTGTAAAAAATATACAGGGCCAAATGAATACACGTGGAGTACACCGCAGCGAGCAAGAGCCAGTAGTCGTCGACAACATAGTGAAGTAGCTGACTTAATGCCCCACAGAACGAGATGAGCACGACACTGGCCGCTAAACAACAACAGTACAGGCTAATCCTCCCATTTGTGCTAAGCGC
>TRINITY_DN0_c20_g1_i8 len=3601 path=[0:0-611 2:612-640 3:641-910 4:911-937 6:938-1326 7:1327-1377 9:1378-2132 11:2133-2192 12:2193-2555 14:2556-3600]
GTACGCCCATCTGGCTGGACGCATGCGGATTGTGCGGCGGACGCGACGCACGGAGAACACAGGGCACGGCGCTGAAGCGCTGGCCTACAAGTACGCAGCAGCCGGTATCCAAGCAGGAAGTCTGTTTATATGACACAAGCATGCTATCATATACATATGTACAACGACCATATATACAACCGGCTAGCCAACCGGTTCCAAAACTGGAACCGAGACCAGGACACCACAATTTTGTCACCTGTTTTTATTTGTACGTGTTTTCCCACATTGAAATGCTGCCAACATAGACAGAAGCTGAAGCTATGTCCCACCAGTTAGCTGCAAAATGCCACAGCCACCACAGCATGCACCTTAATTTTTTCTCAAAGCTAACACAGTTTTACACATATACAGCTTATTTTTCTAGGCAGTCATTGCATCATCTCACAGTGCAACTAGCTTTAATAATGTTTTACTATAAGCAGTGGAGTTTTCTTTTCTAATAGACACTTAGTTGAAGATTCAGGGTGCCAGAGATCCTAGTGCTGTGCAAAATACCAGGTGGTCGAAATTATCCCGAGCCCTCCACTATAGCATCTCACAGCCCGAGTCGTGTTGGTACATTACACCTCGCAATCAACCATCCAAACTAATGGCAATGGCCCTAGTAGCACAAAGACAAAGTCCTAGCCGCAAATGCTATGTCTTCAGTGTTTTTTGCCACGAGCCACAACCATGTGACAAGACAGTCTTTCCCTGTATATAGTGAACATAAAAATGTCTCTGCTGCTATTAATTTTGGGAACTGCTTTCCCGGGAAAAAGAGCTCTAGCCTTTCCAGTATGTGGCACTTCATATTTCTGTCCACTCTCCGCACCTCGAACAATGCCTGTTTCTATAATGGTCCTAACCAGCAGTTTTGCCCTGATATCAATTGTAGTCCTTCATCACTTGGCCAATACTAAGAAAACACTTTCCACCGATTTATTTAAGGATGTTTACGACTCATTTAGGAACGATAACTATCAGGCTGTTGTAAAATATAAGGGTTATTCCCTCTTTGGTCCCTCTGCCAAAGCATCATAGACTGTGGAGGCAGAAAAACTTCACTATAACGCTAGCCAAATGAGCATTTAAAGGTGATCCTCCACAATGACTGTAACTCTACGACGAAAAAATAAAATGATTTTACTGCTCTTGCAGTTATTGTAGTGACAAACGAAACAAGCACTTCCATCAATAACTAATTGCTTGTTCATTAAAGGACACAGATAAAAATTTATTCTCAACTGAAAGTGTAGATAACGAAATGAAAGAAATACTTTTTAACTGGCACTGGGAGAACAGCCCATATTTGAGGGGCCTAATGAGGGGCCTAATATTTGAGGGGCCTAATTTAAGGAGACTACTTGGGATGGCTTGTGCACATTCGTGGTAAGGCAAATTCAAAAGATGTCATCTCAGTAAAGGCTCAATGTGCATTACTTACGGATGGCATCAATACTTCTACCATAACAACTGGTATGTGCAATTCTTTGAGAACTGTGTTGCGTTGCTGCAAAGTTCACCTGTGTTCTGGTTGACATTATGCATATGTGAAATGCACTGAGGATGGTGGAAACAAAAGTATTTGCAGTACTTGGCCCTAAATGTCGAGTTCCAATCAGTGGCGGCTGTACCTTCTATACTCACTGATTGGCCAGAAACATCACAGGCAAGGAATAAGAAGTATGCTACGGGTTAGAATGCGATCTTGTGCAACGAGAACACCTATAGACGATTTTCCGCAGTGGTGCAGAAACGCTGCCATGTTTATCATGTGATCGTAACTGGCCTTCCCCTAGTCAGTTGCCCCAGTGCATAAGGCCAGCGGCCGTATCACACAAGCTGGAAGCCAACATGGCAGCATCCATGCAGACGTGACTGCCTGCTTCAATACAAACTTGCGCTTGCTACTTGCTCATTGTTTGCACAGCAATAAACAAATGGTGATATAGGGTATCGCTTCATGCTGTTGCACGTGGAAGCATCAGGTATGTTCTGTCTTTATTAATGAGATTAGCTCTGTTTATTTAGCGGCGTCTGCTAAGCCTCACCTCCGAGACTGAATCTTGAAAATAATGCAAAATAACTGACAAATACATTGTTCTCGAAATTCAAGACATAAATATAAATCAAATATATGTGTAGGTCGCAACTTATGGGCCACACAGCGCAGGATGACTACATGATGTTTGAGGTGAAAGGAAACTGCATCTACATATAGGTGTCACCATGTAGACTTTTCGGGCACTGCCACCTGCTTGCTTTTACTCACGTACACACAGATGCTATGGGGACGCTGAGCAGACGTTTGATGCTGACGGAGACATATTGAGCATTAGTGCCAAAGGCCACGACGTGGAGACGGCCACAGTAGAAGATAGCCACTGTGTGGTGGTGGCGCTATCTAGTTTTGACTAAACGAACCAGCTGCGGAAAATCATCTATATGACTTTTCTTCGTGTGAACTTACCCTGGTACTTGCACGAGTAATATCACAATTCGAGGCTTTACATGCCAATATCACATAAGGAAAACATTTTTGCATTTCTCCCACACTGAAATGCCACCACTACGCCCTCATTCTAACCACGTACACTGACCTGTGCTTCTGCAGCACAACCCCAAGATTGGCATGTGTCAGCTCACATTCTTGAAAAAAGAAGCTTTTCAATAAGCCCCGACATGTGCCACACGGCTTACACCACACATGGCTTTAGACTTCAGCGCGAAAGCCACGAATGAAGGGGAGGCCTGTGCAAGTCTGCCTTTGGTATTGCACATAATCTTCACCAAAGAAGGTCAGCAGTGTTATCTCTTCCTCCTCGACCCTTGTCCTGAAAAACTTCCATGATGCAACAGCATAGGCCACAGTGCAGATTGGGTTGACTAGAACGACCTGAGTGCCAATGGACCACAGGAACCAGCCGACGTAGGATGGATGTCGACACAGGGCGTACACGCCGTGGGTGACCAGCACGTGACCTTGCTCTCGGTGGTTTTGTATGATGTGGTTGAAGTTGGTGCCCGCTGTGAGCATGGCTGCTTTTCGCAACCCTTCACCGACCAAACACATTGCAAGGCCCACGTAGCTGACCCACCACATTTGCTTCAGGCCAGGCGTGATGAATCTCTCGATGAGGAATTCTAGCCAGCTGCATGCCGCTGCAACACCATATTCTCGACTGTGGTTCAGCAGGAATGAGTCGAGCGTCAGTGCCTTGGGGTTTGTGACTGCCGTGACAAAGTACTCGGAGAAGTGGAAGCCACTAAGCAGCGCCAGGTACCAGCCAAACACTCGCCACGAGGGAGGACCATGGACACTGGTGAGAATGCCAAGCCCCATCCCGGTGCCAAGCAGTGCTGCTCTCCAAACGACCTTGTACGCATTTCCGCGGGGTTTGTAAAAAATATACAGGGCCAAATGAATACACGTGGAGTACACCGCAGCGAGCAAGAGCCAGTAGTCGTCGACAACATAGTGAAGTAGCTGACTTAATGCCCCACAGAACGAGATGAGCACGACACTGGCCGCTAAACAACAACAGTACAGGCTAATCCTCCCATTTGTGCTAAGCGC
>TRINITY_DN0_c287_g1_i2 len=3181 path=[1:0-1344 3:1345-1763 4:1764-1764 5:1765-2783 6:2784-2806 8:2807-2874 9:2875-3180]
CGTGACTAATGGTCTGATGAGAATATGCTCATTGCTATTTCCTTTTTTGCTGTTGTTGCCAGCGTATACTGAGGATACCACCTGCATAAAAGTCTGTCAGTTTAACACTGAAGTAGATCTTTGACAATCAGTTACAAATAAGTTTTGACACTTCTGGCTTTCAGCCATATTGCACTGCTTTCTAGCCACTTGCCAAACACCACTAGCTTGGAGCCTCGGACTAAGGAATGTTCCACCCACACACCAAGAACATAGCTACAAGCTCAAGTGAGAAAAAAGACATACCCCCCCCCCCCCCACATCCAAAAAAGGATCGTGAACTTGGAAACTATTCCATAGAAATACAACTGATTTATGACGTGTATATTACAAGTAAATTTCAAACACGGTCTTATGCATGAAAGTTATTCCTTTTAGCTACTTCTTCTCCCGAAGTGCGAGTGAGGCCCCATTGTGGAAAGTTGAAAGGTGGAGAGAAAATTGTAAAGAAGAAAGTGCGGAAAAGTGAAAAACATTTAATAATGGTCTTTGACGAGTGTTGTTGCTGAATTTTTGATAAAAACAGAAGTAACTGTAAGTGTATTTTCCATTACAGTCACAGAGTAAAAAAGTTACTGTTACAATTACAAATTGATCTAATTTAAATGTAACTAGTTACAGCTACAAATAACTAAAAAAATCACTTTACCAGTAATGCATTATCAGAAACTAGTTACTACCTAAGATTGATAATCACAAACAGGTATTCTTTAAATCTGCCCTGAACACACACATATTAGAAAATAAATTTTCTTACTGTTAATTATCTATATTTACCACAGTATACAAGTAGCAGTTAACTGAAAGTACAGACTGACAGGCAACAAACTTCCTAGTGACAATGCCAATTCTGACTGTGACAGGAAAAAAATTGTCAATAATGCTCGCAGATCATCTCACTGATGTCGTTTTATAACCTGAATTTTACTGAGAGAATGGAATGAGAATGTCAAGCAAAAACATTAAAAATGGTTCATGGATTTTTTTTTTGCCGTAACACTGCGAGTCCAAATTTGTAAACTTAATTTTAAAAATCTGTAATTTATAGATATGTGCTTCCCCATTCTGTGTACGAGTTCTCTAGTTGGTGCATTGAAGTGCTGCAACAGTGTTGAACAGGTGTGATAAACTGTTTTAATTATGAGCACAAGCCAATCCACGGAAGACAAAAAACAAGGGCTGGCACAAATCTATTGCCTGAAGAAGATATGTTTTATGTTTCTAGCGCATCTGCTTTCTTCTGCAAATAAAAGAACTTTCCATTGAAGGCACTATAGTTGTACGATGCTTTAGCTAACAGGCTGCTAGCTTGCAATACATATGACATTAACAGAAGCTTACTAAATTATTATTGCATTAATTTATTTAATCTCTAAAATACTGGTCAATTTATACAAACAATTGAACTACATTTTAAAGCACACAAAAAGTCAACAAAGCTATATGTACTGAGAGACTGCAAATGCACACAGTTCCTGCCACAATGTAAGCAAATGCTATCACATAGACAAGTATTTTTATTTATACATATTTATATATCTGAGTATATGTATAAAACTGTTACTAGCTGCAGCAGATATATTCTACTACAAGTGCAGTGGAATTTGATAACTGTAAGAAATAAACTACGATATATTAACAACATTTTTAAATAACACAAAACAACTCTCACTTTGAACCTTAGCCCATAGTCCTGTTGGGCAGTGCCTGAAGGCAAAAAAAAAAATGTTGAGCGTAAATGAACATCATAAAACCTCCTTCATTTTCAAAAATTCAAATATCGTTCGGCATAATGTTCTCAATGCCAAGCACTATTTGTGGGCATGAGGCACTCACCTGCCAGTAAAGCTGTAAGCATTTACTGCCAACATTCTTGCAGACAATGACTCACATTCTTATGAACAATAGCTTCTGAAAGGTGGAAGTGATAGCTGTTCAGCATAGAGGTACAGTCCGACAAATGCTGTGAAGGTGATCACCATTAAACTTTTTATACTGCTTAGCAAATAAAAGAGCAGTTCACATTGTTCAGTCCACTTCTGGTAGGGCATTAATGATGGAAACACTAATACAACAACACAATCCTCAGGAGTTCCAGATGACCATTTAAAGCCTAGTCCAATTCTAGTGGGACACTATGTCGCTGGTGGGCAAGCACTTTTGAGTTCTTCATTTTAGCCAGAGCATTGGTGAAGTCTTCCATACAGATAGGCCGCAATGCATCGTGGAATGTTTCGTCATCGTCTGAACCTTCTTTTGCACCAGACTGACGTGCGTCATGAAACGTTTCTTCATCATCAGACATTTCTTTGAGTCCCCCTCCGTGATGCTTGTCGATTCGCAACAGATCACGAACACGGTAAAGGGCAGCATTACGGCACAATTCCTTCAAGTCACTACCCGAGAAGCCTTCAGTGAGACGTGCAATCTTGGTAATGTCCACATCCTTGCTCACCCCTTCTGTCTCCAACACTAGCTTGATAATTCCAGCTCTTTGCTGCTGATTAGGCAACCCGACATGAAACATAGCTGGCATGCGGCGCAGGATGGCCTTGTCAACATCATGTGGACGGTTAGTGGCACCCATTACCACAACCTGGCAATCGGGATCTGTAATTAGGCCGTCCCAGAGACACATGAACTGCGCCTTCATCATAGCTGTTGCTTCATGGTCTTGACTATCACGAGACCGTAGGAATGAGTCAATCTCATCAATGAAGATAATGCAAGGTTGAATCTTCACTGCCAATGTAAAAACAGCACTGGCGAGCTTTTGAGATTCTCCGTACCATTTGTCAGTAAGCGCAGCGACCTCTAAGTTGATAAAGCGGGCTCCAGCTTCTCGTGCTGTCGCTTTTGCTATCATGGTTTTACCACAGCCAGGTGGACCATGAAGCAGCACTCCCTTTGGTGGTTGGATCAGTTGTGAGCCAGTGAAGAGGTGCCTCTTCTGAATGGGAAGTATGACAGTTTCCCTGAGCTCCTGAGTGATCTCCTCCAAGCCAGCGATGCTATCCCATGATATACTGATGTCTCGAGGATCAATTAGCTGAGCCGCAATTGACAGCTCATATTCTGTCAAGTTCACATTCTGTATGCCTATTTTTTTCAGTATCCTATCTGCTCTTTTCTTGGACTCAAT
>TRINITY_DN0_c3_g1_i2 len=3060 path=[0:0-58 7:59-386 9:387-417 10:418-3059]
GGAAAAAACGCCGCGAACCAACAAGGGCCAACGGGCTGCCGAGCCCTCCAACCCCAGCAACACCAGCGGAGGGAGCACCAACAGTAGCGGTGCCAGCACTGCCACCAGCAGCACCATCGTGGCAACGGGAACCAAATCAGCGGAGAAGGCAGCAGCCGGCGGTTCGCCACGATCGTCACCCAAACTGGCAGCCACACCCCCCATGGCGACGCCGTCGCCGCCTTTCAAGCTGCGCTCACGCTCGGTCATCAAGTCTGCGTCTGCATCGGGCCTCTCGCTCATCATCCCGTCCGATGACCTCAGCGCAGCGGCTAGCGACCTGTCGAGTGGCATGCACTCCGGGGTGCTCGGCTCGCCCGGCGGCTCAAGCACGAGCTCGCGTGACACGTCGCCAAGCCGGGAACTGAGTCCACTGGTGGCGCAGCTCAAGCCCCCCATCATTATCCAGAGGGGTCCACGGGGTTTCGGATTCACCATTCGGGCCATCCGGGTCTACTACGGAGACTCGGACGTCTACACCGTCCAGCATCTTGTCATGGCGGTGGAGAACAACAGCCCGGCATTCGAGGCGGGACTGCGGCCCGGCGACCTCATCACGCACATCAACGGTGAGGCGGTGCAGGGTCTTCTGCACCCGCAGGTCTTGCAGCTGATCCTGGCTGGCGGCAGCCGCATCAACATCCGCACCACGCCCCTAGAGAGCACCTCCATTCGCACGGGTGGTCGCAGGCGCAACCCCACAACCAGCCGGCTCGCCCGGCGAAACACGCGTCAACGACGCGTCTCCCAGGGACCTGCATCCACACTGGTTAGCAAGCTTCAGGGTTCACCGCCCGCCATCGGCTCGAAGCCGGTTGACAAAAAACGCCGCGCGTCGCTTCTCCGCCGATTGAGCAACAAACGTGCCAGTGCGGAGATCCAGCAGCTGGTGAGTGGGGGCGTGGCAACTCCAACTGGACTGGCTCCGAGCCGAAGCTTTCAGTCCCTCGCCGACCCTGGCAGCGCATCGCCGCCGTCACGGAGCAGCGGCATTGTAGTCAACTTCAGTAAAGAAAGGTCATCGTCAGACTCGTCGCACTCGACGAGCAATTCCTCGCCGAGCAGCTCGCCCAGTTCGAGCGTGCCAAACTCTCCTGCCGGAAGTGGAGCAATACCACCCGGGGTCGCAAGCGGATCGGTGGCGACTGCAGTCGCGTCCGTTCAGGCGCACTTCCAGCGGCCTAGCTCGCTGCATGGGCTCAAGCACAAATTGGCCCAGACCTTCCGGTCGCCGCGTCGGAAGTCTGTCGGTCACATTCCACTCTCACCACTGGCTCGCACCCCGTCTCCTTCGCCACTGCCGGTGATCAGTCCAACTCGGTCACCGTCCCCGCTAGCCTTCCCACCAGGACAGGCTCCTGCGGCTCACCACCCCCATCATCCGCATCATCACCACACACATCACCCGGCGTCCGTAGTGGCGGCCCAGTCGCCTCAGGTATTCACGGCAGGCCGGAAAGCATCGCCTCCGACACTCGTGCCCGCAGCGGCCACCGTAACCTCGTCGGCACGGAAGTCGCTGATGAGGCCCAAGAGTGCAGAGCCCGGCTCCCCCTTGTTGAGGCGAGCCCTCTCGCCAGACCGCCTCCATCCAAAGTCGGCGGAATCCAAACCACGACGAGAATCTTTCTGCACGCACGCATCACCACTGGCTCTGACGTCGACACCGTCCACGTCACAAGGGTCACCTCCACGAGTGGTGTCTACTAAAACAGGCAGCTTTCTGTCACGAAGCACACTCACACTGTCGCCAGCTGGAGGCACCCGAATTCCAAAGTCAGCGAGTACACTGGCACCCGGCGAGGAAGGCGGTGAGGAGAAACCGCAGGGTGGACGAGCCCGCAGTCACTCGCAGAGCGAAGTTGAGAGCCTCGTTGACGGCGATGAAGATGTGGCTGCAGCCACCGCTGATCCGAGGCCCCCCTCGCCACTGCAGCGTTCTCCAAAAGAGCAGGACCTGGCCACCGGCCACGTCGAGCTTCCTTCCGATGTCCCGTCCTTTACAGTGACACCCAGCACTCCCCTTCCGACTGCAGACAGTGAAGACGGTTCTTCCGGCGGTGAAGTGTGTAGTGACGTGCAGTGCAACAGTGGTGTTGCTACGACGATTACGGTCACTGCCTCTACGGGTGTAGCCACAGCACCAGTGCCCTCTACGTCAGTTACAGCTGAAACTGCGAAAAGAACTGTTTCAGCTACAAGTGTGTCTAATGCTGTGACAGCCACATGCGCGACTCCACCACCTTCACAGACATCTGCTACGCCGTCTGCAGCTGCGATTGTGAAACGGCCTCAATCGACAGTAGCAGCACAACCCAAAGGCAGTTCTACTTCATCATCACCGCAACCGGCTTCTTCAACTGGTGCTAGCAAATCCCAGCCTTCACAAGCCCACTCAGCAGAGACTGGAATGAAACAGGTGCAGGCGGCGGAGATGAAAAGGGCGCCCTCGAAACAGCCGGCGAGCACTGATCAGAGGGCATCTGGTGCAGTGCCACAGAACAAGTCAAAAAGTGCACCAGAACAACCTGCGCACACGACGAAGCAGGCCAAGTCATAGTGGCGCTTGCAGAAAGGGTGATGCGGTTTGCTGCTCGTAACGTTCTCCAAGTGGCCCTGCGCTCTTGAGAGTACTAGCACGAGGCATGTCCGCAGTATTTATTATTGTATTGAGGTGTCACGCTATCCCAGATCTCTCTCCTACTCCTAGCTCCTTAGTGGCCTGACCAGGCTTGCGGTGTTGCCCCTCCCCTTCCTCCTCCTGTTCCTTCTCTCTCTTTTCTTTTATCTCCCCAAGGAGACAAAAACTTTTTGTGGGGCCCGCATCATAGATGCAACCAGTCAGTCAAGTCAGTGACCAGGCCATTCACATGTGTAAAGTGTGCAACCGTTGAAATGCCTAGCCCTTCTTCCTCCCAGCTTTTAGACTGTTTCACTTTTTTGTTTGTTCGTTTTTCTTTTTCTTCTTTTGTTCATATGATGAAGAGTGAGAGATGTTTCTTGCAACCTGTTGAGTCTGCG
>TRINITY_DN0_c3_g1_i5 len=9449 path=[1:0-4265 2:4266-4268 3:4269-6016 5:6017-6055 6:6056-6447 7:6448-6775 9:6776-6806 10:6807-9448]
CACCAGCACTTCATATCAGCTTATCACTTCTATTTATCTTATACAAAATGTTACTGTTGGCATTGTTGCGCAAGTGCAAACAACTGGTTATATAAACAACTGCGACTGTTCGAAATATGACTGCGCCTGCAATAATGTACGTACACTTCATAACGTGTAGCTCAATAAAAAGAATAGAACACGGTCACTTTCCCTGCGCATGCTTAGCATAACGTTGATTCCCAAGGCACAGCTGGCCAAAACTTTAGCTACCCAGAGCAGCTGCCACTTTTTCGTGTGTGAGCCTCATATGATGGAACGATATTGAAAAAATTGTCTTGTGCGCATTCGCCTTTTGGGCATGCACATGACCGCACCGTTTTTTTTTTGGAAGCTAATTTAGCCAAATAGAAAAGATACATACACGGAAAAAACTGGAAGCTCCTGCACGATAGGTAAAGTTATGGCCGACTGTAGGTGGGGCCTGCCGATTTTTTCACTGGTTAGCCGCAGGAGGACGGCTCTGGAAACTAGAAGAGGAATCTGTTGTTGATGCCTCTTACTGGGGGTTAGAAACATTGTGTTGTCTCCTGTTGTTTCTATTTTCATGCAGTGTTATGCATGCCTCAATTGAAAGTGAATGTTCGTAAAAATCACATATTCTTCTCTTTTGTTGACAAAATGCACCTGTTTTGTGTTTTGTCTAAAGTTTTCACCAGCGTGCATGTCCGCTCTACACTAACAACGTAGGAACATAGCTTTGTATATAGAGAAAACAAAACAACCTTTTGTTATGCAGATTGGTTCATTTGAGTCCAAATAAGCTACTTGATTACCTCCCTTCTTGACTGTATGTTTACAAAATTTCCGACTTTCACTGTAAATTGAATATTTCCTTTCGACTGACATCAGGTGAGGCATTTCTTCCCATAATCAGCGTGAGATTAAAACAGTTACAATATTTAGCAACAGCAAATAATAAAATGTTCTCGATTGTTATGAACATAAGAATTGCTCTCACTATGCCCTGAAACGGCCTTCTAGAAACCACACTGCAGTAGAGTACTTCCATCCGTGATTACAATAATTCACTGAGGCACGCTCGCTTATGATCCATGTGCAACACCATATAGAAAAATGTGTTGTTGATGCCCATTATTTGGGCATCGACAGGTCCCGGTGAGAACTACACGGATTACGTCGCCACCCGTTGGTATCGGGCGCCCGAGCTGCTGGTTGGCGACACGCAGTACGGCCCGCCTGTTGACGTCTGGGCCGTGGGCTGCGTAGCCGCCGAACTGATGCGCGGCGAGGCCCTGTGGCCCGGAAAGTCGGACGTCGACCAGCTCTACCTCATCCGCAGGACGCTGGGTGAGAGCGACACGACGGCTGTTGAACATGCCCGCTAAAGAGAAGTGACGATTTGTGCACTAATGGTATGACGCAGTTCACTTCGAGTGACGCCGGTGAGAGAACACAGCGTAGAATACATGCGATGATTAGAAGATAGAGTTATAAAAGTCAGATGGCGTGTTCCTCTATGCGGCATGGACGTGCAAACACCGCAAACGTGAGTAAGATGTCCAGAAACTCAAAATTGTGCAATTGAAAGCAACTTCGGTGGAACGTGGCGAATCACTCTTATTCAGGTATTTTTTTGTTGTTGTTGTTGTGCCAGTGGACCTAGCCTCGTTCTAGAAGCTGCCTCTTTTTGTTTTGCGTAAAAGCGCAACTGAACTAAGTCGTGGAGCTCTTCGCGAAACAAAAGTTAGAGGCTGCTTTCGTTCAGAGCACGCTGCAGGAGTCGCGCTCGAAACCGATACCGTTGTGACGCGTAAGTCGAGAATCCAATCGAAGCCCGGTTTTTGCGCTTCTGCGGGGAGTGTTGTTTGAACAAAGGGCCACACGTGTTCATCGAAGTTCTCCTGCTCGCGTTGCGCGAAGTTTTCGAAAACGGGAAGGAAAACGAAACCCGGTGGGTGTGTGACATCCTCGGGTGATCGTCCGAAGCCTGTATAGAGTGCGTTCACCGTGGGACTCTGCTGCAGGCTTTTTGTCTTCTACCCGCGCGTCGTCTGCTATTTGTAGCGCTTACCCGAAGTGCGCGTGTCGCCTTCCATACGCGGATACTGTGTCGTCTGGAAGCCTAGCGACCGTCTGCTATACCGCTTCTGCCGACGCAAGTAATTGCTCCTTCGTTCCCGCCCTTTTTTTAAAGCCGTATATTTAAGTTAAAGCGTTGCTGCAGTTCGCTGTTAAACGAGGCAGCGAGCGGCAAGTGGAACGTTGTTCGCGTTGCGTTTCGAAACTATTTCGTACTTCTGTGGCTGAAGTTGAATATCGTCTGTTTTTCGTCTGATCGTACTTCTGCGGCTGAAGTGGAAGAATATCGTCTGTTTGTCGTCCGACAGCATCGTGGTCGTTACGGAGTTCGCCTCGTGTTCCCACCGGAACCGTGCGGAGGTACAAACGTTTTTTTTTTCAACTCGTCCCGTTTCCAAGGTTACGCGAGCGCTCATTTCCGGCAGCAGACTGCGCCTCGAGCAATCGAAAAACCGTGACGAGGGTGTCGGTGTCACTCCTACGAGTGACTATAACGAGATTGCCCACTTCGACGCCAGAGGGGGTTACTGTGTTCACGTTTCGCGAACGTTTCTATAGTGCGCTCTTTGGTGGTCCCACGTGTTTGGGACGACTGCAACGTGAAGTGTGCTCGTATACCCGCCATTTGACTGAAACGTGTCATTGCGCTATCTTTGTGTACCGTGCAGACCAGTCCGCCCTATAGTCTCGGGATATTTAGAACTCCGCGAGGTTTTTTCGACTGAGACTGAACTTGTTAACATACGTGGCCAACCAGTGGATATCGTCTGCATAGCGGTCTATCGTGGGTCTCGCGATTTCGGAAACGGCGCGAGAACTCGAGTATAGCACCTAATCGAGTGTTGAGTGATTGGAAGAAGCAACGCGTTGGAGACATCGCCGATGAACTGTAATCTCGGCTTACACTTCGGGTCTCCGAAGCGGACGTGAACCCGTTGGCCAACTGCGTTTGGTCCGCGTGAACCTTGTTTGCGAAGTGTTCAATCGACGTGCCACAAAGCAGCCATGATTCAGCGACAAGAGAGCACCATCTACGAGGAGGACATGCCCGTGGTGATGCGGCGCCGTGGCGTCACCATGCGAGTGCGCATCGTGAGCGTCGATTCGCCGACGAATTCGGCGCCCTCCTCGCCCTGGACGTTGGATTCGTCATCCACGTCACCTGGCGGTGGACTGGGGGGTGGACCGGGCGCTTTCCTCTCTCGGACGCCTCCCAACTGCTCGCCGCGGCGCCTGGCGGCCGCCGACGAGACTTCGTCGGGCGGCTGCGACTTGAGTCCCGGCTGGAGCCCGCTGGGACCCCGTCAGCAGCACGCTGCCCACCGCAGTCGCTGCACCACCGAGCGGCGGCGGCGGGAGTCCCTGGCGTGCATGCCTCCGTCGGCGGCGCTCTCTGCCCACCACCACTACCACCACGCCACTTCGCTGCTGCTGCACGGTGTGGGCATCGCCGGAGGCGGGCAGCTCGGGCAGCTGCTCAGCTCGTCGTGCACGGCATCCTTCTGCGCGGGAGCGCTGGCCACAGGGACGTCGGGGCAGTCGAATTTGGTCCGTATGCGAAGCTCGACCATGGGACAGTCGGCCCCAAACCTTTCCCTCACTACAACGAAGGAGCTCAATGTCTCCAGACGAGGAAGTCGGTGCTCGTCGGCTCGCAAGAGCCTCATCTGCAATACTTCCCCAACCCTTCCCAGGTGTCATTCTCCCATTCCGCAGAGTAGCCCTCTGGACAGTCCTCGAAACATGTCCCCAAGTCAGCACTTCGCATTCGCCCCCGTCAAAAAGGCGGACGGCCGGCGATGGTCAGTCGCGTCACTGCCGTCATCGGGCTATGGGACCAACACACCCGGAAGCTCCAACGTATCTTCCCAGTGCTCCAGCCAGGAGAAGCTGCACCTGCTGCCCTACCAGCCGACGCCGGACGAGCCGGCAGGCACTCCGGTCGGCCATCCGCCGCACTACTTTCCATCACACCAGTACCACCAGCACCACCCGCACCCATTCGCCCACCACATCCACCAGGCGCACCAGTCGCGGCACTTCTCCAGCAACGAGAGCAACCCGGGTCTCGAGAACGACGGCCACCAGCAGCAGCACCAAGGCTCCCCCGGGGTGCACGTCACGCCCACCACGTCGTCCGGCTCCGCGTCACCCATCATCAGGCCACGGTCGCGAAGCCTCAGTAGTCCCATGCGGTCACCCGGGATAGACAATGAGATTGTTCTAATGAACAGTGTCTACAAGGAACGCTTTCCAAAGGCCACCCAGCAGATGGAGGAGCGTCTCGAGCAGTTTGTGAGCCAAGAGGCGGAGCTCGACGCGCAGCACGCCTGCGACGCCGTCGCCCGCTTCGCCCACCACCAGATCATCGAACTGGCCCGGGACTGCCTGCAGAAGTCGCACGACAAGCTTGTCACTTCGCAGTACTTCTACGAGATGTACGAAAGCCTGGAGAAGCTCCTCGCTGAGTGTCAAGAGAAATCACCAGATGCTGCCCACCACCTGCGCAAGCTGGTGCGCAAGTTATTGCTCATTGTGTCCAGGCCTGCACGACTGCTGGAATGTCTGGAATTCGACCCCGAGGAGTTCTATCGTCTGCTGGAGGCAGCTGAAGGCCAGGCCAAGGTGGTGCAAGGCATCTCCACAGACATCCCTCAGTACATCATCAACAAGCTGGGTCTGAACCGGGACCCCTTCGCAGATCTGGCTGCAGAAGAGTCGGCCGAGCAGCTTGATTCGGTGCCCGAGGTGGAAGAAAAGAAACCGCTGACAAAAACGCCGTGCGAGGACGACTTCGAAACTATCAAGCTCATTAGCAACGGTGCCTACGGGGCCGTGTACCTGGTTCGTCACAAGGAGAGCCGTCAGCGCTTCGCCATGAAGAAGATCAACAAGCAGAACCTGGTGCTGCGCAATCAGGTGGAGCAGGTGTTCGCCGAGCGCGACATTCTCAGCTTCACCGACAACCCCTTCGTCGTCTCCATGCTGTGCAGCTTCGAGACCAAGCGCCATCTGTGCTTGGTGATGGAGTATGTGGAAGGGGGCGACGCAGCCACCTTGCTCAAGAACATGGGCCCACTTCCTGTGGACATTGCCCAGTTCTACTTTGCCGAGACAGTGCTCGCCGTTGAGTATCTGCACAGCTACGGCATCGTCCACCGTGATCTCAAACCCGACAATTTGCTCATCACTAACATGGGCCACATCAAGCTGACTGACTTCGGTCTGTCCAAGGTTGGACTCATGAACCTGGCCACCAACCTGTACGAGGGCTACCTCGACAAGGAGACCAAGCAGTTCAATGACAAGCAGGTGTACGGTACGCCCGAGTACATCGCCCCAGAGGTCATTCTGCGCCAAGGATACGGCAAGCCCGTGGATTGGTGGTCAATGGGAATTATTTTGTATGAATTTCTAGTCGGCTGTGTGCCCTTCTTCGGGGAGACCCCCGAGGAACTCTTTGCTCACGTCATCAATGACGAGATTGAGTGGCCCGAGGACGAAGACTGGCCACTGCCTGAGGATGCCAGGCACCTCGTGTCCCAGCTGCTGCAGCAAAACCCGCTCGACCGTCTAGGCACGGGGGGTGCACACGAGGTCAAGGAGCATCCGTTCTTCAACGATGTTGACTGGGACTCCCTCCTACGGCAGAAGGCCGAATTCGTGCCTCAACTTGAGGATGAAGAGGACACCAGCTACTTTGATACGCGGACGGACCGGTACCAGCATGACGACTCGGAAGACCATGACGACGGCGAGGAGGTCACCTTCTCATCGTTCTCGTCGTGCTCGCCGCGCTACCGGAAGGTCTACTCTCGCATTGAGAAAGAGCTCGAGGAAGAGAACTTGCTCAGGCATGTCTGTGAGGAAAGCCACCGCCGCTCGCTCAGTCGCACGGATTCAGCTCCATCGGACTCCAGCGGAGATTCCCTGCAACTCCGCATCCCGGCACCCGGACCAGGGGATGCCTCCACGCGGCGCCAGTCTGGCTCGTCGCCTGAGCTTCCACCGCCGGGCGGGCGCCCTCCACTGACGAGCACTCCAGAGTCATCGCAGACGGAATCGGATGAGGTGTCCCCCCAGGTGCAGCGGAGAAGACGACCAGGCATCGCCGACTTGCCTCGGTTCGCCCTCTCCGTTGACCAGGAGGACACGTCACGCCGATCCCAGCATCGCTTGTCAGCGCCCCTGCCACTGCCACTGCCCTCCCTTGGCACCGCGGCCACCTCGTCTGCTTCTGTCACCGCACCGACCTCACCGGCAGTCACCACCAGTGCGGCCGAGCCACGGGAGCTTTCTCCCGTCGCGGAAAAAACGGCGCGAACCAACAAGGGCCAACGCGCTGCCGAGCCCTTTAACCCCAGTGACACCAGCGGAGGGAGCACCAACAGTAGCGGTGCCAGCACTGCCACCAGCAGCACCATCGTGGCAACGGGAACCAAATCAGCGGAGAAGGCAGCAGCCGGCGGTTCGCCACGATCGTCACCCAAACTGGCAGCCACACCCCCCATGGCGACGCCGTCGCCGCCTTTCAAGCTGCGCTCACGCTCGGTCATCAAGTCTGCGTCTGCATCGGGCCTCTCGCTCATCATCCCGTCCGATGACCTCAGCGCAGCGGCTAGCGACCTGTCGAGTGGCATGCACTCCGGGGTGCTCGGCTCGCCCGGCGGCTCAAGCACGAGCTCGCGTGACACGTCGCCAAGCCGGGAACTGAGTCCACTGGTGGCGCAGCTCAAGCCCCCCATCATTATCCAGAGGGGTCCACGGGGTTTCGGATTCACCATTCGGGCCATCCGGGTCTACTACGGAGACTCGGACGTCTACACCGTCCAGCATCTTGTCATGGCGGTGGAGAACAACAGCCCGGCATTCGAGGCGGGACTGCGGCCCGGCGACCTCATCACGCACATCAACGGTGAGGCGGTGCAGGGTCTTCTGCACCCGCAGGTCTTGCAGCTGATCCTGGCTGGCGGCAGCCGCATCAACATCCGCACCACGCCCCTAGAGAGCACCTCCATTCGCACGGGTGGTCGCAGGCGCAACCCCACAACCAGCCGGCTCGCCCGGCGAAACACGCGTCAACGACGCGTCTCCCAGGGACCTGCATCCACACTGGTTAGCAAGCTTCAGGGTTCACCGCCCGCCATCGGCTCGAAGCCGGTTGACAAAAAACGCCGCGCGTCGCTTCTCCGCCGATTGAGCAACAAACGTGCCAGTGCGGAGATCCAGCAGCTGGTGAGTGGGGGCGTGGCAACTCCAACTGGACTGGCTCCGAGCCGAAGCTTTCAGTCCCTCGCCGACCCTGGCAGCGCATCGCCGCCGTCACGGAGCAGCGGCATTGTAGTCAACTTCAGTAAAGAAAGGTCATCGTCAGACTCGTCGCACTCGACGAGCAATTCCTCGCCGAGCAGCTCGCCCAGTTCGAGCGTGCCAAACTCTCCTGCCGGAAGTGGAGCAATACCACCCGGGGTCGCAAGCGGATCGGTGGCGACTGCAGTCGCGTCCGTTCAGGCGCACTTCCAGCGGCCTAGCTCGCTGCATGGGCTCAAGCACAAATTGGCCCAGACCTTCCGGTCGCCGCGTCGGAAGTCTGTCGGTCACATTCCACTCTCACCACTGGCTCGCACCCCGTCTCCTTCGCCACTGCCGGTGATCAGTCCAACTCGGTCACCGTCCCCGCTAGCCTTCCCACCAGGACAGGCTCCTGCGGCTCACCACCCCCATCATCCGCATCATCACCACACACATCACCCGGCGTCCGTAGTGGCGGCCCAGTCGCCTCAGGTATTCACGGCAGGCCGGAAAGCATCGCCTCCGACACTCGTGCCCGCAGCGGCCACCGTAACCTCGTCGGCACGGAAGTCGCTGATGAGGCCCAAGAGTGCAGAGCCCGGCTCCCCCTTGTTGAGGCGAGCCCTCTCGCCAGACCGCCTCCATCCAAAGTCGGCGGAATCCAAACCACGACGAGAATCTTTCTGCACGCACGCATCACCACTGGCTCTGACGTCGACACCGTCCACGTCACAAGGGTCACCTCCACGAGTGGTGTCTACTAAAACAGGCAGCTTTCTGTCACGAAGCACACTCACACTGTCGCCAGCTGGAGGCACCCGAATTCCAAAGTCAGCGAGTACACTGGCACCCGGCGAGGAAGGCGGTGAGGAGAAACCGCAGGGTGGACGAGCCCGCAGTCACTCGCAGAGCGAAGTTGAGAGCCTCGTTGACGGCGATGAAGATGTGGCTGCAGCCACCGCTGATCCGAGGCCCCCCTCGCCACTGCAGCGTTCTCCAAAAGAGCAGGACCTGGCCACCGGCCACGTCGAGCTTCCTTCCGATGTCCCGTCCTTTACAGTGACACCCAGCACTCCCCTTCCGACTGCAGACAGTGAAGACGGTTCTTCCGGCGGTGAAGTGTGTAGTGACGTGCAGTGCAACAGTGGTGTTGCTACGACGATTACGGTCACTGCCTCTACGGGTGTAGCCACAGCACCAGTGCCCTCTACGTCAGTTACAGCTGAAACTGCGAAAAGAACTGTTTCAGCTACAAGTGTGTCTAATGCTGTGACAGCCACATGCGCGACTCCACCACCTTCACAGACATCTGCTACGCCGTCTGCAGCTGCGATTGTGAAACGGCCTCAATCGACAGTAGCAGCACAACCCAAAGGCAGTTCTACTTCATCATCACCGCAACCGGCTTCTTCAACTGGTGCTAGCAAATCCCAGCCTTCACAAGCCCACTCAGCAGAGACTGGAATGAAACAGGTGCAGGCGGCGGAGATGAAAAGGGCGCCCTCGAAACAGCCGGCGAGCACTGATCAGAGGGCATCTGGTGCAGTGCCACAGAACAAGTCAAAAAGTGCACCAGAACAACCTGCGCACACGACGAAGCAGGCCAAGTCATAGTGGCGCTTGCAGAAAGGGTGATGCGGTTTGCTGCTCGTAACGTTCTCCAAGTGGCCCTGCGCTCTTGAGAGTACTAGCACGAGGCATGTCCGCAGTATTTATTATTGTATTGAGGTGTCACGCTATCCCAGATCTCTCTCCTACTCCTAGCTCCTTAGTGGCCTGACCAGGCTTGCGGTGTTGCCCCTCCCCTTCCTCCTCCTGTTCCTTCTCTCTCTTTTCTTTTATCTCCCCAAGGAGACAAAAACTTTTTGTGGGGCCCGCATCATAGATGCAACCAGTCAGTCAAGTCAGTGACCAGGCCATTCACATGTGTAAAGTGTGCAACCGTTGAAATGCCTAGCCCTTCTTCCTCCCAGCTTTTAGACTGTTTCACTTTTTTGTTTGTTCGTTTTTCTTTTTCTTCTTTTGTTCATATGATGAAGAGTGAGAGATGTTTCTTGCAACCTGTTGAGTCTGCG
>TRINITY_DN0_c3_g1_i6 len=9449 path=[1:0-4265 2:4266-4268 3:4269-6016 4:6017-6055 6:6056-6447 7:6448-6775 8:6776-6806 10:6807-9448]
CACCAGCACTTCATATCAGCTTATCACTTCTATTTATCTTATACAAAATGTTACTGTTGGCATTGTTGCGCAAGTGCAAACAACTGGTTATATAAACAACTGCGACTGTTCGAAATATGACTGCGCCTGCAATAATGTACGTACACTTCATAACGTGTAGCTCAATAAAAAGAATAGAACACGGTCACTTTCCCTGCGCATGCTTAGCATAACGTTGATTCCCAAGGCACAGCTGGCCAAAACTTTAGCTACCCAGAGCAGCTGCCACTTTTTCGTGTGTGAGCCTCATATGATGGAACGATATTGAAAAAATTGTCTTGTGCGCATTCGCCTTTTGGGCATGCACATGACCGCACCGTTTTTTTTTTGGAAGCTAATTTAGCCAAATAGAAAAGATACATACACGGAAAAAACTGGAAGCTCCTGCACGATAGGTAAAGTTATGGCCGACTGTAGGTGGGGCCTGCCGATTTTTTCACTGGTTAGCCGCAGGAGGACGGCTCTGGAAACTAGAAGAGGAATCTGTTGTTGATGCCTCTTACTGGGGGTTAGAAACATTGTGTTGTCTCCTGTTGTTTCTATTTTCATGCAGTGTTATGCATGCCTCAATTGAAAGTGAATGTTCGTAAAAATCACATATTCTTCTCTTTTGTTGACAAAATGCACCTGTTTTGTGTTTTGTCTAAAGTTTTCACCAGCGTGCATGTCCGCTCTACACTAACAACGTAGGAACATAGCTTTGTATATAGAGAAAACAAAACAACCTTTTGTTATGCAGATTGGTTCATTTGAGTCCAAATAAGCTACTTGATTACCTCCCTTCTTGACTGTATGTTTACAAAATTTCCGACTTTCACTGTAAATTGAATATTTCCTTTCGACTGACATCAGGTGAGGCATTTCTTCCCATAATCAGCGTGAGATTAAAACAGTTACAATATTTAGCAACAGCAAATAATAAAATGTTCTCGATTGTTATGAACATAAGAATTGCTCTCACTATGCCCTGAAACGGCCTTCTAGAAACCACACTGCAGTAGAGTACTTCCATCCGTGATTACAATAATTCACTGAGGCACGCTCGCTTATGATCCATGTGCAACACCATATAGAAAAATGTGTTGTTGATGCCCATTATTTGGGCATCGACAGGTCCCGGTGAGAACTACACGGATTACGTCGCCACCCGTTGGTATCGGGCGCCCGAGCTGCTGGTTGGCGACACGCAGTACGGCCCGCCTGTTGACGTCTGGGCCGTGGGCTGCGTAGCCGCCGAACTGATGCGCGGCGAGGCCCTGTGGCCCGGAAAGTCGGACGTCGACCAGCTCTACCTCATCCGCAGGACGCTGGGTGAGAGCGACACGACGGCTGTTGAACATGCCCGCTAAAGAGAAGTGACGATTTGTGCACTAATGGTATGACGCAGTTCACTTCGAGTGACGCCGGTGAGAGAACACAGCGTAGAATACATGCGATGATTAGAAGATAGAGTTATAAAAGTCAGATGGCGTGTTCCTCTATGCGGCATGGACGTGCAAACACCGCAAACGTGAGTAAGATGTCCAGAAACTCAAAATTGTGCAATTGAAAGCAACTTCGGTGGAACGTGGCGAATCACTCTTATTCAGGTATTTTTTTGTTGTTGTTGTTGTGCCAGTGGACCTAGCCTCGTTCTAGAAGCTGCCTCTTTTTGTTTTGCGTAAAAGCGCAACTGAACTAAGTCGTGGAGCTCTTCGCGAAACAAAAGTTAGAGGCTGCTTTCGTTCAGAGCACGCTGCAGGAGTCGCGCTCGAAACCGATACCGTTGTGACGCGTAAGTCGAGAATCCAATCGAAGCCCGGTTTTTGCGCTTCTGCGGGGAGTGTTGTTTGAACAAAGGGCCACACGTGTTCATCGAAGTTCTCCTGCTCGCGTTGCGCGAAGTTTTCGAAAACGGGAAGGAAAACGAAACCCGGTGGGTGTGTGACATCCTCGGGTGATCGTCCGAAGCCTGTATAGAGTGCGTTCACCGTGGGACTCTGCTGCAGGCTTTTTGTCTTCTACCCGCGCGTCGTCTGCTATTTGTAGCGCTTACCCGAAGTGCGCGTGTCGCCTTCCATACGCGGATACTGTGTCGTCTGGAAGCCTAGCGACCGTCTGCTATACCGCTTCTGCCGACGCAAGTAATTGCTCCTTCGTTCCCGCCCTTTTTTTAAAGCCGTATATTTAAGTTAAAGCGTTGCTGCAGTTCGCTGTTAAACGAGGCAGCGAGCGGCAAGTGGAACGTTGTTCGCGTTGCGTTTCGAAACTATTTCGTACTTCTGTGGCTGAAGTTGAATATCGTCTGTTTTTCGTCTGATCGTACTTCTGCGGCTGAAGTGGAAGAATATCGTCTGTTTGTCGTCCGACAGCATCGTGGTCGTTACGGAGTTCGCCTCGTGTTCCCACCGGAACCGTGCGGAGGTACAAACGTTTTTTTTTTCAACTCGTCCCGTTTCCAAGGTTACGCGAGCGCTCATTTCCGGCAGCAGACTGCGCCTCGAGCAATCGAAAAACCGTGACGAGGGTGTCGGTGTCACTCCTACGAGTGACTATAACGAGATTGCCCACTTCGACGCCAGAGGGGGTTACTGTGTTCACGTTTCGCGAACGTTTCTATAGTGCGCTCTTTGGTGGTCCCACGTGTTTGGGACGACTGCAACGTGAAGTGTGCTCGTATACCCGCCATTTGACTGAAACGTGTCATTGCGCTATCTTTGTGTACCGTGCAGACCAGTCCGCCCTATAGTCTCGGGATATTTAGAACTCCGCGAGGTTTTTTCGACTGAGACTGAACTTGTTAACATACGTGGCCAACCAGTGGATATCGTCTGCATAGCGGTCTATCGTGGGTCTCGCGATTTCGGAAACGGCGCGAGAACTCGAGTATAGCACCTAATCGAGTGTTGAGTGATTGGAAGAAGCAACGCGTTGGAGACATCGCCGATGAACTGTAATCTCGGCTTACACTTCGGGTCTCCGAAGCGGACGTGAACCCGTTGGCCAACTGCGTTTGGTCCGCGTGAACCTTGTTTGCGAAGTGTTCAATCGACGTGCCACAAAGCAGCCATGATTCAGCGACAAGAGAGCACCATCTACGAGGAGGACATGCCCGTGGTGATGCGGCGCCGTGGCGTCACCATGCGAGTGCGCATCGTGAGCGTCGATTCGCCGACGAATTCGGCGCCCTCCTCGCCCTGGACGTTGGATTCGTCATCCACGTCACCTGGCGGTGGACTGGGGGGTGGACCGGGCGCTTTCCTCTCTCGGACGCCTCCCAACTGCTCGCCGCGGCGCCTGGCGGCCGCCGACGAGACTTCGTCGGGCGGCTGCGACTTGAGTCCCGGCTGGAGCCCGCTGGGACCCCGTCAGCAGCACGCTGCCCACCGCAGTCGCTGCACCACCGAGCGGCGGCGGCGGGAGTCCCTGGCGTGCATGCCTCCGTCGGCGGCGCTCTCTGCCCACCACCACTACCACCACGCCACTTCGCTGCTGCTGCACGGTGTGGGCATCGCCGGAGGCGGGCAGCTCGGGCAGCTGCTCAGCTCGTCGTGCACGGCATCCTTCTGCGCGGGAGCGCTGGCCACAGGGACGTCGGGGCAGTCGAATTTGGTCCGTATGCGAAGCTCGACCATGGGACAGTCGGCCCCAAACCTTTCCCTCACTACAACGAAGGAGCTCAATGTCTCCAGACGAGGAAGTCGGTGCTCGTCGGCTCGCAAGAGCCTCATCTGCAATACTTCCCCAACCCTTCCCAGGTGTCATTCTCCCATTCCGCAGAGTAGCCCTCTGGACAGTCCTCGAAACATGTCCCCAAGTCAGCACTTCGCATTCGCCCCCGTCAAAAAGGCGGACGGCCGGCGATGGTCAGTCGCGTCACTGCCGTCATCGGGCTATGGGACCAACACACCCGGAAGCTCCAACGTATCTTCCCAGTGCTCCAGCCAGGAGAAGCTGCACCTGCTGCCCTACCAGCCGACGCCGGACGAGCCGGCAGGCACTCCGGTCGGCCATCCGCCGCACTACTTTCCATCACACCAGTACCACCAGCACCACCCGCACCCATTCGCCCACCACATCCACCAGGCGCACCAGTCGCGGCACTTCTCCAGCAACGAGAGCAACCCGGGTCTCGAGAACGACGGCCACCAGCAGCAGCACCAAGGCTCCCCCGGGGTGCACGTCACGCCCACCACGTCGTCCGGCTCCGCGTCACCCATCATCAGGCCACGGTCGCGAAGCCTCAGTAGTCCCATGCGGTCACCCGGGATAGACAATGAGATTGTTCTAATGAACAGTGTCTACAAGGAACGCTTTCCAAAGGCCACCCAGCAGATGGAGGAGCGTCTCGAGCAGTTTGTGAGCCAAGAGGCGGAGCTCGACGCGCAGCACGCCTGCGACGCCGTCGCCCGCTTCGCCCACCACCAGATCATCGAACTGGCCCGGGACTGCCTGCAGAAGTCGCACGACAAGCTTGTCACTTCGCAGTACTTCTACGAGATGTACGAAAGCCTGGAGAAGCTCCTCGCTGAGTGTCAAGAGAAATCACCAGATGCTGCCCACCACCTGCGCAAGCTGGTGCGCAAGTTATTGCTCATTGTGTCCAGGCCTGCACGACTGCTGGAATGTCTGGAATTCGACCCCGAGGAGTTCTATCGTCTGCTGGAGGCAGCTGAAGGCCAGGCCAAGGTGGTGCAAGGCATCTCCACAGACATCCCTCAGTACATCATCAACAAGCTGGGTCTGAACCGGGACCCCTTCGCAGATCTGGCTGCAGAAGAGTCGGCCGAGCAGCTTGATTCGGTGCCCGAGGTGGAAGAAAAGAAACCGCTGACAAAAACGCCGTGCGAGGACGACTTCGAAACTATCAAGCTCATTAGCAACGGTGCCTACGGGGCCGTGTACCTGGTTCGTCACAAGGAGAGCCGTCAGCGCTTCGCCATGAAGAAGATCAACAAGCAGAACCTGGTGCTGCGCAATCAGGTGGAGCAGGTGTTCGCCGAGCGCGACATTCTCAGCTTCACCGACAACCCCTTCGTCGTCTCCATGCTGTGCAGCTTCGAGACCAAGCGCCATCTGTGCTTGGTGATGGAGTATGTGGAAGGGGGCGACGCAGCCACCTTGCTCAAGAACATGGGCCCACTTCCTGTGGACATTGCCCAGTTCTACTTTGCCGAGACAGTGCTCGCCGTTGAGTATCTGCACAGCTACGGCATCGTCCACCGTGATCTCAAACCCGACAATTTGCTCATCACTAACATGGGCCACATCAAGCTGACTGACTTCGGTCTGTCCAAGGTTGGACTCATGAACCTGGCCACCAACCTGTACGAGGGCTACCTCGACAAGGAGACCAAGCAGTTCAATGACAAGCAGGTGTACGGTACGCCCGAGTACATCGCCCCAGAGGTCATTCTGCGCCAAGGATACGGCAAGCCCGTGGATTGGTGGTCAATGGGAATTATTTTGTATGAATTTCTAGTCGGCTGTGTGCCCTTCTTCGGGGAGACCCCCGAGGAACTCTTTGCTCACGTCATCAATGACGAGATTGAGTGGCCCGAGGACGAAGACTGGCCACTGCCTGAGGATGCCAGGCACCTCGTGTCCCAGCTGCTGCAGCAAAACCCGCTCGACCGTCTAGGCACGGGGGGTGCACACGAGGTCAAGGAGCATCCGTTCTTCAACGATGTTGACTGGGACTCCCTCCTACGGCAGAAGGCCGAATTCGTGCCTCAACTTGAGGATGAAGAGGACACCAGCTACTTTGATACGCGGACGGACCGGTACCAGCATGACGACTCGGAAGACCATGACGACGGCGAGGAGGTCACCTTCTCATCGTTCTCGTCGTGCTCGCCGCGCTACCGGAAGGTCTACTCTCGCATTGAGAAAGAGCTCGAGGAAGAGAACTTGCTCAGGCATGTCTGTGAGGAAAGCCACCGCCGCTCGCTCAGTCGCACGGATTCAGCTCCATCGGACTCCAGCGGAGATTCCCTGCAGCTCCGCATCCCGGCACTCGGACCAGGGGATGCCTCCATGCGGCGCCAGTCTGGCTCGTCGCCTGAGCTTCCACCGCCGGGCGGGCGCCCTCCACTGACGAGCACTCCAGAGTCATCGCAGACGGAATCGGATGAGGTGTCCCCCCAGGTGCAGCGGAGAAGACGACCAGGCATCGCCGACTTGCCTCGGTTCGCCCTCTCCGTTGACCAGGAGGACACGTCACGCCGATCCCAGCATCGCTTGTCAGCGCCCCTGCCACTGCCACTGCCCTCCCTTGGCACCGCGGCCACCTCGTCTGCTTCTGTCACCGCACCGACCTCACCGGCAGTCACCACCAGTGCGGCCGAGCCACGGGAGCTTTCTCCCGTCGCGGAAAAAACGGCGCGAACCAACAAGGGCCAACGCGCTGCCGAGCCCTTTAACCCCAGTGACACCAGCGGAGGGAGCACCAACAGTAGCGGTGCCAGCACTGCCACCAGCAGCACCATCGTGGCAACGGGAACCAAATCAGCGGAGAAGGCAGCAGCCGGCGGTTCGCCACGATCGTCACCCAAACTGGCAGCCACACCCCCCATGGCGACGCCGTCGCCGCCTTTCAAGCTGCGCTCACGCTCGGTCATCAAGTCTGCGTCTGCATCGGGCCTCTCGCTCATCATCCCGTCCGATGACCTCAGCGCAGCGGCTAGCGACCTGTCGAGTGGCATGCACTCCGGGGTGCTCGGCTCGCCCGGCGGCTCAAGCACGAGCTCGCGTGACACATCGCCGAGCCGGGAACTGAGTCCACTGGTAGCGCAGCTCAAGCCCCCCATCATTATCCAGAGGGGTCCACGGGGTTTCGGATTCACCATTCGGGCCATCCGGGTCTACTACGGAGACTCGGACGTCTACACCGTCCAGCATCTTGTCATGGCGGTGGAGAACAACAGCCCGGCATTCGAGGCGGGACTGCGGCCCGGCGACCTCATCACGCACATCAACGGTGAGGCGGTGCAGGGTCTTCTGCACCCGCAGGTCTTGCAGCTGATCCTGGCTGGCGGCAGCCGCATCAACATCCGCACCACGCCCCTAGAGAGCACCTCCATTCGCACGGGTGGTCGCAGGCGCAACCCCACAACCAGCCGGCTCGCCCGGCGAAACACGCGTCAACGACGCGTCTCCCAGGGACCTGCATCCACACTGGTTAGCAAGCTTCAGGGTTCACCGCCCGCCATCGGCTCGAAGCCGGTTGACAAAAAACGCCGCGCGTCGCTTCTCCGCCGATTGAGCAACAAACGTGCCAGTGCGGAGATCCAGCAGCTGGTGAGTGGGGGCGTGGCAACTCCAACTGGACTGGCTCCGAGCCGAAGCTTTCAGTCCCTCGCCGACCCTGGCAGCGCATCGCCGCCGTCACGGAGCAGCGGCATTGTAGTCAACTTCAGTAAAGAAAGGTCATCGTCAGACTCGTCGCACTCGACGAGCAATTCCTCGCCGAGCAGCTCGCCCAGTTCGAGCGTGCCAAACTCTCCTGCCGGAAGTGGAGCAATACCACCCGGGGTCGCAAGCGGATCGGTGGCGACTGCAGTCGCGTCCGTTCAGGCGCACTTCCAGCGGCCTAGCTCGCTGCATGGGCTCAAGCACAAATTGGCCCAGACCTTCCGGTCGCCGCGTCGGAAGTCTGTCGGTCACATTCCACTCTCACCACTGGCTCGCACCCCGTCTCCTTCGCCACTGCCGGTGATCAGTCCAACTCGGTCACCGTCCCCGCTAGCCTTCCCACCAGGACAGGCTCCTGCGGCTCACCACCCCCATCATCCGCATCATCACCACACACATCACCCGGCGTCCGTAGTGGCGGCCCAGTCGCCTCAGGTATTCACGGCAGGCCGGAAAGCATCGCCTCCGACACTCGTGCCCGCAGCGGCCACCGTAACCTCGTCGGCACGGAAGTCGCTGATGAGGCCCAAGAGTGCAGAGCCCGGCTCCCCCTTGTTGAGGCGAGCCCTCTCGCCAGACCGCCTCCATCCAAAGTCGGCGGAATCCAAACCACGACGAGAATCTTTCTGCACGCACGCATCACCACTGGCTCTGACGTCGACACCGTCCACGTCACAAGGGTCACCTCCACGAGTGGTGTCTACTAAAACAGGCAGCTTTCTGTCACGAAGCACACTCACACTGTCGCCAGCTGGAGGCACCCGAATTCCAAAGTCAGCGAGTACACTGGCACCCGGCGAGGAAGGCGGTGAGGAGAAACCGCAGGGTGGACGAGCCCGCAGTCACTCGCAGAGCGAAGTTGAGAGCCTCGTTGACGGCGATGAAGATGTGGCTGCAGCCACCGCTGATCCGAGGCCCCCCTCGCCACTGCAGCGTTCTCCAAAAGAGCAGGACCTGGCCACCGGCCACGTCGAGCTTCCTTCCGATGTCCCGTCCTTTACAGTGACACCCAGCACTCCCCTTCCGACTGCAGACAGTGAAGACGGTTCTTCCGGCGGTGAAGTGTGTAGTGACGTGCAGTGCAACAGTGGTGTTGCTACGACGATTACGGTCACTGCCTCTACGGGTGTAGCCACAGCACCAGTGCCCTCTACGTCAGTTACAGCTGAAACTGCGAAAAGAACTGTTTCAGCTACAAGTGTGTCTAATGCTGTGACAGCCACATGCGCGACTCCACCACCTTCACAGACATCTGCTACGCCGTCTGCAGCTGCGATTGTGAAACGGCCTCAATCGACAGTAGCAGCACAACCCAAAGGCAGTTCTACTTCATCATCACCGCAACCGGCTTCTTCAACTGGTGCTAGCAAATCCCAGCCTTCACAAGCCCACTCAGCAGAGACTGGAATGAAACAGGTGCAGGCGGCGGAGATGAAAAGGGCGCCCTCGAAACAGCCGGCGAGCACTGATCAGAGGGCATCTGGTGCAGTGCCACAGAACAAGTCAAAAAGTGCACCAGAACAACCTGCGCACACGACGAAGCAGGCCAAGTCATAGTGGCGCTTGCAGAAAGGGTGATGCGGTTTGCTGCTCGTAACGTTCTCCAAGTGGCCCTGCGCTCTTGAGAGTACTAGCACGAGGCATGTCCGCAGTATTTATTATTGTATTGAGGTGTCACGCTATCCCAGATCTCTCTCCTACTCCTAGCTCCTTAGTGGCCTGACCAGGCTTGCGGTGTTGCCCCTCCCCTTCCTCCTCCTGTTCCTTCTCTCTCTTTTCTTTTATCTCCCCAAGGAGACAAAAACTTTTTGTGGGGCCCGCATCATAGATGCAACCAGTCAGTCAAGTCAGTGACCAGGCCATTCACATGTGTAAAGTGTGCAACCGTTGAAATGCCTAGCCCTTCTTCCTCCCAGCTTTTAGACTGTTTCACTTTTTTGTTTGTTCGTTTTTCTTTTTCTTCTTTTGTTCATATGATGAAGAGTGAGAGATGTTTCTTGCAACCTGTTGAGTCTGCG
>TRINITY_DN10001_c0_g2_i1 len=5592 path=[0:0-959 2:960-989 4:990-1124 5:1125-1142 7:1143-1499 8:1500-1505 9:1506-1942 10:1943-3434 12:3435-3462 13:3463-5591]
CGGACCCAGTAAACGCCTTAAAAATTTATGACATCACAGTGTCTGGTGCGAGAATCTCAAGGTGGCATCTCCACAAGCAGTTTCTTTTCACGCGTTTTGTCACTTATTAAGTGTCATGTCCCTATAAGAATAGTGTTTTCAGGATTGTGAAATTGAGCTTAGCTAACACGCAGAAAATGTTTTTTAGTCTTTAGTGTCCCTTCAACAAGGCAGCGGTACTCAGAAGACTATTTTCATTCAAGAGATTTAGTGCAGGCACCCCAAAGGTACTAGCGTAGCTAAGCATTCGTTTCTTTTGTGCTATCCTTGGGCATGGCTGGATGTGCAAAGAAATGCAATGCTTCGGCACTAAAACTCATCAGAAAGTTTTAGTGCTGAGGCTGTTGGCTCTTCACGCTTTTGCGTTCCATGGTACATCTTCCCATTTTCTTCATTCACCAGCCACAAGCAGAAGGTTAGAATGAAATGCTTGCGTGCTCAAGCCCCTTGGAGGCCATGCCACCAAAAATCTCGATTGGAGAGTTTTAGCGATGAATATACTTAACCAGTGGGTTTTATAGTCGGCCAGCTGGACCCGAGGAGAATATACAATGAAACACAACAGCTTGCCTACGCAAACCGCTGGGGGCCCCCGGGCTAAAACTCTTTATATTGTGTGATTTGCGAACCCACATTGCCAAGTGAGCACAATCACATTAGGAAGTTTTGGGACTGACGGCCACGAGCGTTCCTATTTATGGTGAAATAAAACAGGCCAGCGAGTGGCCAAGTTAAATGCATAAAATAAAAAGCATTTCAGAAAAAAATAAAACGTTTTCATGCGATACTTGATCAGATCGAGCAACCAGTGCTGTGCAACAATGTACCAACAGTGCCTTTTAGCCTGTAGGTCATGCTAGTAATCTAAATTATTAGTAGTGAGAAAGCCACGTAATGGAAAGTGAGTGCTTGCTGACAATTAATAATAAGCAAATACCTTTTTGGACAGATAGTGTGTCAAAATTAGCTTTGTTTATCAAAATAAACAATAAAAGTAATACGAAACAATCTGCACAGTACTTCAAACAAATGAAGTGCACACTCTCTTCTTGTAATGTCCAGACAACATATTTCATATCTATATATTATATATACATGTATTCATATATAGTACAATACTTCACAAAATTTTCTAAGATGCAACATCATTAGCTTCCACAGCACTGATACTATATCAGCAAAGTTAATCTCATATTGTCGTCGCATATTTTTCTTGCCCGCTCCCGTACAAGCAGTTTATAAATCTATTGTGACAATGGATAGTGATAGTCGCAGAAAAAAATTTCGAAAAGACATCTGCACCTTCAAAATCAAATTCAGGAATGCGAAACGCGAACACTGAGCTCCGTCGTAACTTGGGTGAGATGCTGAACAGACGCAGTGAAATAATCATCTCACAATTAAAAGCGCTGAAATTGAATAAAACGGAAAGGAAAGGAGAAGAATCAAGCGAACACATGAGAGTTACAATTTCAGCATACAACACGAAATTTTCGAAAGCACAAGTTGAACACTTTCGTTTAGACCCACTTGCGAGAGGCTAATAGCAAGATAAATGCATGTCTAAAATTACACAAGGGCAGTCGAGGCTATCGCGGAAAGCCTTCCTCAGCTCTCGGCAGCCTTGATCTTCACTAGTTCAGCATTCTTGGCCACATTGTCCCCTGCCTTGTAGAGCAACTTCTCAACAACACCTGCAGTGGCTGCCTTGATGACATACTCCATTTTCATCGCAATCATGACGACGAGTGGGTCACCCTCGGAGACGGTGTCTCCCTCCTTAACGAAGAGCTTCTCAACCACACCTGGCATTGGGGCCACTGCACCCTTTTTGCCTGTACCACCAGCGCCTGCAGCGTTCTCAAGGTACGCCGGCGTTGGCACAGACATCGGTTCTACGCCGTCTGCAGTGAAGACATGAAGCGTGCCGTCATGGAGTACTGTGCGAATCTTGATGTCAGTGCCTTGGACTTCGCATTCCACCTGAGCTACCCCACGCTCAATTGCAGCACGCCCCAACACCTGGAAGGCTTCGTCTCCACAACGCATCAGGTACGAGTCGGGCTCGAGGAACGTCACCAGCACATCATGCTTCTTGTCTCGGCTTGTCAGCTGGACTTTCCGCTTGCAGTTACTGTTAACACGAAAAGGGGCCGTGAAATTCAGCGTTGGAAAGCTTTCACGTGCTTGGGCACCCAGTGTCTCGGCCCTCTCATGGGCCAGGAGGGACAGCACGGCTGCACAGATGACAGGCTTGCTCACCTCGGGACGCACGAATAGCTCATCGTTGTGTTCAGAGATGAAGCCGGTGTGCACAAGGCCTTGGCGGAAGGCTGGGTGTGCTGCTAGCCGCATCAGGAAGGAAATGTTGTTGGCCAGGCCGATGAGAGTGTACTCAGACAGTGACTGGTAGAGGCGACGCAGGGCTGTAGGCCGGTCGGGACCCCAGACTGCCAACTTGGCGATCATTGGGTCATAATGAACAGACACTTCATCCCCTTCACGCACACCTGTGTCGATCCGCACTTGCGCTGAGGGGGTTGGTGTGCGGAGGTACACAAGAGAGCCGGCACCTGGCATGAAGTTGTTGTCTGGGTCCTCGGCATAGATACGTGCTTCAAAGGAGTGGCCGTTGACACGCAGCTGCTCTTGCCGCAGTGGCAGTGGCTCTCCCTGGGCAACCTTAATTTGCCACTCAACCAGGTCAGTGCCAGTGATCATCTCGGTGATGGGATGTTCCACCTGGAGACGAGTATTCATCTCCATAAAGTAGAAGCGCTGCTGAGAGTCCATGATGAATTCAACTGTCCCGGCACCCACGTAATTCACAGCCTGAGCTGCTCGCACGGCTGCTTCACCCAGCAGTCGACGAGTTTCCTCAGTCACACCGGGAGCTGGGGCTTCCTCGATGACTTTCTGGTGCCTCCGCTGAACACTGCAGTCTCGTTCAAAAAGGTACACATAGTTGCCATGCTGGTCTCCAAACACTTGCACCTCCACATGCCTTGGGTCAGCCACAAACTTCTCTATCAGCATGGCATCGTCACCAAAGGACTTCATAGCCTCACGTTTTGCGGACTCAAGCTGCGTGTCGAACTCATCTTCGCTCATCACAATACGCATACCCTTGCCTCCACCACCTCGCACTGCTTTGGCCATGACAGGGTACCCAATTCGACGTGCCTCTTCCTTGAGCCTTGCCTCCGACTGTTCCTCTCCGTGGTAACCCTCAATGATAGGCACGTTGGCTGCTGACATGATGGCCTTAGATGTACTCTTGATGCCCATGTCACGAATGGCCGAAGCTGGAGGCCCAACAAAAATGATCCCCTCGGCAGCACAGCGCTCGGCAAATTCAGTGTTCTCTGACAGAAAGCCATATCCAGGGTGGATTGCTTGTGCGCCACTGCGCTTGGCAACCTCCAGAATACGATCTTGGCGCAAGTAGCTCTCCTGGGATGCAGCTGGTCCAATGTGGTATGCTTCATCAGCCATGGTGACATGCATGGCTTTCCGGTCAGCATCGCTGAAGACTGCCACTGAGCGAATGCCTAGTTTTCTAGCAGAGCGAAACACACGGCAGGCGATCTCACCCCGGTTGGCAACGAGAATCTTCTCGATGGATCGCCGCTGCACTGGCACTGAAGTGCTGGCACACAAACGCTGACTGTACAGGACACCCCAGCATCTTGTCTTCGCTTTCGAAAGGGAGATTTGGCTAAAGCATTGCAGACGAGCCCAGCGCATGTGTGCGGCCATCGTAGGTTTGTGGTTGCTTGACTGCTAAACCAAGCCTTCGCCAATCACAGCGCTACGTAAGTGTTCTGCGACTACGTGCTGCGAGCGACAGTGGGGTCATTTGCGCGGGAAACGGCGAGCCGTGATTTTTGAAGTTTTTGAACTGCTGGAAGTGAACGTCAACACTACGTGTCACGGTGTCGTACCACGCGTGTCACTATGCTGCTATAAATACTACTGTCACGTCCAGGAGATGCCGCCAGATGATGTTCGGTGGCTGCTCAAGAATTCCGCATAGATCCGGAGTCCGAGCTGCGTTTTGAAGTAGAAGGAAAAGAAAAGGTCACTGTTGAGCTGAAGTCGGGCCTTGCAGAAATATTTGGCGTCGAGTTGGTGAAAAACAAGAAGTTTACGTTCGGACCTGGGGCCAAAGTTGCAGTTTTCACGTGGCATGGGTGCACGCTGGAACTCTGTGGAAAGACAGAAGTTGCCTACGTGGCGAAAGAAACACCCATGATATTCTACGCCAACATCCATGCAGTGCTGGAGCAAATGCGGCAGAAGTGTGAAGAGGACGATTCGAAAGGACCCACAGTGTTGGTTGTTGGACCTACAGACGTTGGCAAGAGCAGTCTCTGCCGGATACTCCTTAACTATGCAGTTCGTCAAGGTCGACGGCCTATCTTTGTGGACCTTGACGTTGGACAGGGCCACATATCTATACCTGGAACAATCGGGGCGCTCTTGGTGGAGAGGCCGGCAGATGTAGAAGAGGGCTTTTCTCAACAGGCACCCCTTGTCTACCATTATGGCCACAGTACGCCAGGGACCAATGCCACATTGTACAACGTTCTTGTTTCTCGACTTGCGGAGGTCATCAACCAACGTGCTGAAAGCAACAAAAAGGCTAGCGCCAGTGGTGTCATCATCAACACTTGCGGTTGGGTGAAAGGAACTGGCTACAAGGCAATCACTCACGCCGCTCTTGCTTTTGAAGTGGACGTTGTCCTAGTGCTGGATCAGGAGCGGCTGTACAACGAACTAGTGAGGGACATGCCGGGTTTTGTCAAGGTGGTGTTTACACCAAAGTCTGGTGGTGTTGTAGAACGCAGCAAGTCCATGCGGTCAGAATCTAGAGATTCAAGGGTGAAAGAGTACTTCTACGGCCTCAAAACACCCCTTTACCCACACTCTTTTGATGTCAAGTTTTCTGACGTCAAACTGTATAAGATAGGTGCGCCATCTTTACCTGACTCCTGCATGCCACTAGGCATGAAGGCTGAGGACAACTTCACAAAGCTGGTACCTGTTCCTTTAGGACCCAATGTGCTGCATCACATACTGAGCGTCAGCTTTGCAGCTAGCAGTGATGAGGACATTCTACAGACTAACGTGGCCGGTTTTATCTGTGTAACGGAAGTGGACATGGAACGGCAAACGCTGACAGTTCTCTCACCACAGCCAAGGCCTCTACCAAAGGCAGTGCTGCTGCTGAGTGAAATTCAGTTCATGGACTCACATTGATAATTAATTCTGCCTTGTTGATTCATTGCGCATCTCACCTTATAAATAAATCATCTCATCACTGTTCTCACTCCCTCAGTTTTGTGATTGTTTTCATCCGACAACTGTGGTCTGCATGTTGTGTGATGTGCCTTCAACACAGAGATGTTCTGTGCTGGTGTCCTTTCCACAATGCTTGCTTAGCAAAACAAAAGGCAGGGATCTGCCTGTCCACCCTATTGCTCACTTATGTACACTGTGCCGTACATCCACAAAAAAAAATTTCTTTTAATGCAGCCAGGGTAGGCAAAC
>TRINITY_DN10001_c0_g2_i3 len=5592 path=[0:0-959 2:960-989 4:990-1124 5:1125-1142 7:1143-1499 8:1500-1505 9:1506-1942 10:1943-3434 11:3435-3462 13:3463-5591]
CGGACCCAGTAAACGCCTTAAAAATTTATGACATCACAGTGTCTGGTGCGAGAATCTCAAGGTGGCATCTCCACAAGCAGTTTCTTTTCACGCGTTTTGTCACTTATTAAGTGTCATGTCCCTATAAGAATAGTGTTTTCAGGATTGTGAAATTGAGCTTAGCTAACACGCAGAAAATGTTTTTTAGTCTTTAGTGTCCCTTCAACAAGGCAGCGGTACTCAGAAGACTATTTTCATTCAAGAGATTTAGTGCAGGCACCCCAAAGGTACTAGCGTAGCTAAGCATTCGTTTCTTTTGTGCTATCCTTGGGCATGGCTGGATGTGCAAAGAAATGCAATGCTTCGGCACTAAAACTCATCAGAAAGTTTTAGTGCTGAGGCTGTTGGCTCTTCACGCTTTTGCGTTCCATGGTACATCTTCCCATTTTCTTCATTCACCAGCCACAAGCAGAAGGTTAGAATGAAATGCTTGCGTGCTCAAGCCCCTTGGAGGCCATGCCACCAAAAATCTCGATTGGAGAGTTTTAGCGATGAATATACTTAACCAGTGGGTTTTATAGTCGGCCAGCTGGACCCGAGGAGAATATACAATGAAACACAACAGCTTGCCTACGCAAACCGCTGGGGGCCCCCGGGCTAAAACTCTTTATATTGTGTGATTTGCGAACCCACATTGCCAAGTGAGCACAATCACATTAGGAAGTTTTGGGACTGACGGCCACGAGCGTTCCTATTTATGGTGAAATAAAACAGGCCAGCGAGTGGCCAAGTTAAATGCATAAAATAAAAAGCATTTCAGAAAAAAATAAAACGTTTTCATGCGATACTTGATCAGATCGAGCAACCAGTGCTGTGCAACAATGTACCAACAGTGCCTTTTAGCCTGTAGGTCATGCTAGTAATCTAAATTATTAGTAGTGAGAAAGCCACGTAATGGAAAGTGAGTGCTTGCTGACAATTAATAATAAGCAAATACCTTTTTGGACAGATAGTGTGTCAAAATTAGCTTTGTTTATCAAAATAAACAATAAAAGTAATACGAAACAATCTGCACAGTACTTCAAACAAATGAAGTGCACACTCTCTTCTTGTAATGTCCAGACAACATATTTCATATCTATATATTATATATACATGTATTCATATATAGTACAATACTTCACAAAATTTTCTAAGATGCAACATCATTAGCTTCCACAGCACTGATACTATATCAGCAAAGTTAATCTCATATTGTCGTCGCATATTTTTCTTGCCCGCTCCCGTACAAGCAGTTTATAAATCTATTGTGACAATGGATAGTGATAGTCGCAGAAAAAAATTTCGAAAAGACATCTGCACCTTCAAAATCAAATTCAGGAATGCGAAACGCGAACACTGAGCTCCGTCGTAACTTGGGTGAGATGCTGAACAGACGCAGTGAAATAATCATCTCACAATTAAAAGCGCTGAAATTGAATAAAACGGAAAGGAAAGGAGAAGAATCAAGCGAACACATGAGAGTTACAATTTCAGCATACAACACGAAATTTTCGAAAGCACAAGTTGAACACTTTCGTTTAGACCCACTTGCGAGAGGCTAATAGCAAGATAAATGCATGTCTAAAATTACACAAGGGCAGTCGAGGCTATCGCGGAAAGCCTTCCTCAGCTCTCGGCAGCCTTGATCTTCACTAGTTCAGCATTCTTGGCCACATTGTCCCCTGCCTTGTAGAGCAACTTCTCAACAACACCTGCAGTGGCTGCCTTGATGACATACTCCATTTTCATCGCAATCATGACGACGAGTGGGTCACCCTCGGAGACGGTGTCTCCCTCCTTAACGAAGAGCTTCTCAACCACACCTGGCATTGGGGCCACTGCACCCTTTTTGCCTGTACCACCAGCGCCTGCAGCGTTCTCAAGGTACGCCGGCGTTGGCACAGACATCGGTTCTACGCCGTCTGCAGTGAAGACATGAAGCGTGCCGTCATGGAGTACTGTGCGAATCTTGATGTCAGTGCCTTGGACTTCGCATTCCACCTGAGCTACCCCACGCTCAATTGCAGCACGCCCCAACACCTGGAAGGCTTCGTCTCCACAACGCATCAGGTACGAGTCGGGCTCGAGGAACGTCACCAGCACATCATGCTTCTTGTCTCGGCTTGTCAGCTGGACTTTCCGCTTGCAGTTACTGTTAACACGAAAAGGGGCCGTGAAATTCAGCGTTGGAAAGCTTTCACGTGCTTGGGCACCCAGTGTCTCGGCCCTCTCATGGGCCAGGAGGGACAGCACGGCTGCACAGATGACAGGCTTGCTCACCTCGGGACGCACGAATAGCTCATCGTTGTGTTCAGAGATGAAGCCGGTGTGCACAAGGCCTTGGCGGAAGGCTGGGTGTGCTGCTAGCCGCATCAGGAAGGAAATGTTGTTGGCCAGGCCGATGAGAGTGTACTCAGACAGTGACTGGTAGAGGCGACGCAGGGCTGTAGGCCGGTCGGGACCCCAGACTGCCAACTTGGCGATCATTGGGTCATAATGAACAGACACTTCATCCCCTTCACGCACACCTGTGTCGATCCGCACTTGCGCTGAGGGGGTTGGTGTGCGGAGGTACACAAGAGAGCCGGCACCTGGCATGAAGTTGTTGTCTGGGTCCTCGGCATAGATACGTGCTTCAAAGGAGTGGCCGTTGACACGCAGCTGCTCTTGCCGCAGTGGCAGTGGCTCTCCCTGGGCAACCTTAATTTGCCACTCAACCAGGTCAGTGCCAGTGATCATCTCGGTGATGGGATGTTCCACCTGGAGACGAGTATTCATCTCCATAAAGTAGAAGCGCTGCTGAGAGTCCATGATGAATTCAACTGTCCCGGCACCCACGTAATTCACAGCCTGAGCTGCTCGCACGGCTGCTTCACCCAGCAGTCGACGAGTTTCCTCAGTCACACCGGGAGCTGGGGCTTCCTCGATGACTTTCTGGTGCCTCCGCTGAACACTGCAGTCTCGTTCAAAAAGGTACACATAGTTGCCATGCTGGTCTCCAAACACTTGCACCTCCACATGCCTTGGGTCAGCCACAAACTTCTCTATCAGCATGGCATCGTCACCAAAGGACTTCATAGCCTCACGTTTTGCGGACTCAAGCTGCGTGTCGAACTCATCTTCGCTCATCACAATACGCATACCCTTGCCTCCACCACCTCGCACTGCTTTGGCCATGACAGGGTACCCAATTCGACGTGCCTCTTCCTTGAGCCTTGCCTCCGACTGTTCCTCTCCGTGGTAACCCTCAATGATAGGCACGTTGGCTGCTGACATGATGGCCTTAGATGTACTCTTGATGCCCATGTCACGAATGGCCGAAGCTGGAGGCCCAACAAAAATGATCCCCTCGGCAGCACAGCGCTCGGCAAATTCAGTGTTCTCTGACAGAAAGCCATATCCAGGGTGGATTGCCTGCGCGCCACTGCGCTTGGCAACCTCGAGAATACGATCTTGGCGCAAGTAGCTCTCCTGGGATGCAGCTGGTCCAATGTGGTATGCTTCATCAGCCATGGTGACATGCATGGCTTTCCGGTCAGCATCGCTGAAGACTGCCACTGAGCGAATGCCTAGTTTTCTAGCAGAGCGAAACACACGGCAGGCGATCTCACCCCGGTTGGCAACGAGAATCTTCTCGATGGATCGCCGCTGCACTGGCACTGAAGTGCTGGCACACAAACGCTGACTGTACAGGACACCCCAGCATCTTGTCTTCGCTTTCGAAAGGGAGATTTGGCTAAAGCATTGCAGACGAGCCCAGCGCATGTGTGCGGCCATCGTAGGTTTGTGGTTGCTTGACTGCTAAACCAAGCCTTCGCCAATCACAGCGCTACGTAAGTGTTCTGCGACTACGTGCTGCGAGCGACAGTGGGGTCATTTGCGCGGGAAACGGCGAGCCGTGATTTTTGAAGTTTTTGAACTGCTGGAAGTGAACGTCAACACTACGTGTCACGGTGTCGTACCACGCGTGTCACTATGCTGCTATAAATACTACTGTCACGTCCAGGAGATGCCGCCAGATGATGTTCGGTGGCTGCTCAAGAATTCCGCATAGATCCGGAGTCCGAGCTGCGTTTTGAAGTAGAAGGAAAAGAAAAGGTCACTGTTGAGCTGAAGTCGGGCCTTGCAGAAATATTTGGCGTCGAGTTGGTGAAAAACAAGAAGTTTACGTTCGGACCTGGGGCCAAAGTTGCAGTTTTCACGTGGCATGGGTGCACGCTGGAACTCTGTGGAAAGACAGAAGTTGCCTACGTGGCGAAAGAAACACCCATGATATTCTACGCCAACATCCATGCAGTGCTGGAGCAAATGCGGCAGAAGTGTGAAGAGGACGATTCGAAAGGACCCACAGTGTTGGTTGTTGGACCTACAGACGTTGGCAAGAGCAGTCTCTGCCGGATACTCCTTAACTATGCAGTTCGTCAAGGTCGACGGCCTATCTTTGTGGACCTTGACGTTGGACAGGGCCACATATCTATACCTGGAACAATCGGGGCGCTCTTGGTGGAGAGGCCGGCAGATGTAGAAGAGGGCTTTTCTCAACAGGCACCCCTTGTCTACCATTATGGCCACAGTACGCCAGGGACCAATGCCACATTGTACAACGTTCTTGTTTCTCGACTTGCGGAGGTCATCAACCAACGTGCTGAAAGCAACAAAAAGGCTAGCGCCAGTGGTGTCATCATCAACACTTGCGGTTGGGTGAAAGGAACTGGCTACAAGGCAATCACTCACGCCGCTCTTGCTTTTGAAGTGGACGTTGTCCTAGTGCTGGATCAGGAGCGGCTGTACAACGAACTAGTGAGGGACATGCCGGGTTTTGTCAAGGTGGTGTTTACACCAAAGTCTGGTGGTGTTGTAGAACGCAGCAAGTCCATGCGGTCAGAATCTAGAGATTCAAGGGTGAAAGAGTACTTCTACGGCCTCAAAACACCCCTTTACCCACACTCTTTTGATGTCAAGTTTTCTGACGTCAAACTGTATAAGATAGGTGCGCCATCTTTACCTGACTCCTGCATGCCACTAGGCATGAAGGCTGAGGACAACTTCACAAAGCTGGTACCTGTTCCTTTAGGACCCAATGTGCTGCATCACATACTGAGCGTCAGCTTTGCAGCTAGCAGTGATGAGGACATTCTACAGACTAACGTGGCCGGTTTTATCTGTGTAACGGAAGTGGACATGGAACGGCAAACGCTGACAGTTCTCTCACCACAGCCAAGGCCTCTACCAAAGGCAGTGCTGCTGCTGAGTGAAATTCAGTTCATGGACTCACATTGATAATTAATTCTGCCTTGTTGATTCATTGCGCATCTCACCTTATAAATAAATCATCTCATCACTGTTCTCACTCCCTCAGTTTTGTGATTGTTTTCATCCGACAACTGTGGTCTGCATGTTGTGTGATGTGCCTTCAACACAGAGATGTTCTGTGCTGGTGTCCTTTCCACAATGCTTGCTTAGCAAAACAAAAGGCAGGGATCTGCCTGTCCACCCTATTGCTCACTTATGTACACTGTGCCGTACATCCACAAAAAAAAATTTCTTTTAATGCAGCCAGGGTAGGCAAAC
>TRINITY_DN10003_c0_g1_i1 len=1082 path=[4:0-87 5:88-526 8:527-590 9:591-595 10:596-685 12:686-1081]
GGGCTGGCGTCGCTCGAGCCGGCATGTCAGGCGTTGCCACCATTCTTCCCGCCGCAGGCGCATGCGCGGATGTTCCTTCCCCTCCTAACTTCTGGCTTCAGTCCCTTCGGTGTACCACCAGCCTTCATCTCCTGGGATCAGGCATGCCAATGTTGGATGTGGTCCGCTCCAAGTAGGCTAGTGGACCTGGCAGGCCTTGCGCTGCCCCGCCCATAGGCATAGACTGCTGGTTCTGTGAAGGCATGCCTTGCTGTGCTCCGCCTCCCTGTGGTGCTTGTGGCTGTGGCTGTGGCTGCTGTCCTGTTGCGTTAGCTGTGTCATTCAGTAGGCTTTGCCAGTAGTGAATTTTCTCATTGTATTTCTGCAGCAGCTGTTCTTTGCGGGCCAGCTCATTCTTGAGCTCTGTGTTATCCTCCATGACCATCTGCTCTGACTTCTGAGCCGACAGTACAAGCCTCTTCTGAAGGAAGAAACTTTCCATCTGTTTAGCAGCATCCAGGAACCGCTGTATGGTCTGCTCTACTCCTGTTTTTACTTCTTCTGAGTCACGAACATAGAAGTAATCTGGATTTGTGACTGCAGCCAGACATGCCTGAAAAGAGTTCTCAAAATCGTCCACGATGTGGTTGGAGGAAGCCATTTCTGGACTGGTGCCAGCACCTCACGTACACTTGGTGAATGAAAATCGAAGTGCAATGTCGGTTTAACACGAGCACGGAAATAACACTGAAACGGGTGGAATCGGTCTCTTGATTGGCGCAGTCCTCTGTCCTTTACGCCGCCGCGCGATGGTCTCCTTCGCGGTTGCACTTGCGCGTGGAGATGCGCGACTTGCGGTGCTTTTTCATGGCTGCGCGTGGCTCGCATAGCGAACATTTGTGTTTCTGGGCTGTTTGCTTCCGCTATGCCGTGCGGTTGCGCCTGTAACTATTGCAACCAGAATTCAAATGGCTACGCTTATTATTTTTCAAATCCAAGGTGGTAGGCCAAACCTCATAAGCGCGAAAATGCACGCGACAGCGACAACAGGGCGTTCGCGCGACGTGTCGCGTGCTCATTTTCGCGCGATCGCTCGGTTCTCC
>TRINITY_DN10005_c1_g1_i1 len=4832 path=[0:0-1739 3:1740-2532 4:2533-2577 6:2578-2813 7:2814-2848 9:2849-2884 11:2885-2949 12:2950-2997 14:2998-3121 15:3122-3221 17:3222-3281 18:3282-4492 19:4493-4612 20:4613-4645 22:4646-4831]
GCTTCACTGCAGCACTGCCATGCCATGAAACCATCTAACCAAGAAAAATCTACACTGCCGCAAAGCCACACCTTAAGATGTACTGTGGCGAGTTGAGTAGGCGAGGGGAGGGGAACTGGCAAGAAAAGGAGAACTCGCTTCTTACCTGGCCTGTTCGCAGCACAGAATACTTGTACCTCGGCTAATCTTTCAAGTATAAAAGTGTGCTATACAAGCTTACATGTGCAAAGTGTAGCAAATTTTAGAACTGGACTGCTTGCACCCCACAGATCAAATCTTGCTACTATTCAATGTTTCTTCCACTCGACTGCAAAAGAAAAAATAGTGACATGCACAAGCGCCTGGTTCGAACTCTTAAAGATATTGTGCAAGCTAGCTGGTTTATGATAAAAATGCTAATTTTTCTTCACATGTAATAGTATTATACTATTTGAACTGCTCAATTTAAAACTGTTCAACCAAATCACTATTTTCTTTGTGTTTGCTTCAAACCCAATGGTAGGCAACACTTTGTGGACATGGTCCTTCCGTAGCTGCTACAGGTTATCCTCATGCTCACCACTTTAGGTAAAGCAAGCAAGCAAGAGAAAAGTGGAAAAACAGGAATTCCCAGAATCCTTCCTCCCTTTGCCTAGAACTGTGTCCCCAAAAAAGATAGCTACTCTCATGAGAACAGATTTTATTCAAATAATATGCCCATCGTTCACTTCTGCTACTCAATATGCACAATGCAGTACAATTTACAGGCATCACAAAGCAAATAGATAAAGCCTTCAAACACATACAAAGGCAAGTGAAAATAGCGGCTGCTTTTCTTACGGCTGCTGAAATTTTTTGCTGAAAAGCACCTAAAGCGCTAAATTTTTAAACGACACTTAATTGAAACTATCGACCAGTTTAAATTGCTGGGAACTGTAGTGTCGTTAATTTCACTCCATCATTAGAAAAAAAATCTCAGACTCATTTTAAAATTTTTTGCCGAAATTTTTATGCATCATGTCATGAATTTCAAAGCATATTTGTTTGTTTGCAACACTGGCTCACCAAAATTTTCAGAAACTTAGTTTTTTAAAGCCAACTCCAGCGATTTTCGGAGGTCAATGAAACTCAATAATATTCACTGGGTATGTTTTTTTTTTTCGCATGTGTCTATCGTTTGTTCCCAATTACAGGCTGGCGAGATATGCAGATTTTTTTACAAGTAAATTTTATAGATTTCCCCGACAATCCTAACTGGCTTCCCACAATTATTGACGACATTCTGTATTATCTATTGTTCACAAGGCAACGATCGCGTGTGTAGCTTAGCCAACGTTTTATTGTTCAACACCCAAATTGCAGTTCATTGTGGGCCTGCATGCGATGGGTGGCAAATGGTGACGCATAGTGGGTGCACATGATTTTCTGTATAATTACCTGAACATTCACAAAACACTCAGAAGTAACCATTACCCTTTGTCTTGATTTTATAATGTTTTAGCTGGCAGTGCCAACTCAGTTCACGTAAACTGCTAATACCGTACGAGCTGAAGAGCGTTCATGCGTGAACATTACAGGGTGGTGTACCAAGCGACCACATTACCGTACGGAAAGACATTACCGTACGGAAAGGGTGCAGCATGACTGGGCCTAGAGTGTTGTGCAAAAGGTGGCTCGTAATTGGCTTAAATTAAAATAAATTAAAACAAATTGGCTTAATCCTTCAGCCCTGCTAGCGCAATTTTAAACTCTGCTATTGCCAAACATAGACACTCTTCCTACAGCAATATTAAGAAGCATCAGTTAGTCCGCAAACTTTTGAGTGATAGCAGTTTATTTCAGTGATAGCAGTCAGAAGGCGCTACTCGTCATCTGACTGTGGAATGCACAACCATTAATCACCATTCCTCTTTGGCGATTTTTCTTGGCCTCCATATGCGTCCGAACCTCAGCTATCGTTTTACGGCAGCTTTGAGGAGCTTGTCCACATAGCACGGTCACTAACAGACGTAGTGCGGCTGTAGCGATAAGGTCGCCTTCTCCCCGAGTGTTTGCTCGGGGAGAAGGTGCCACATTCCCCCACATTCCAAAAGACAACATCCAATCATGACCAAACTGCACCCAATCACACTCATGCAGGTCTACTTCCATTCAACTGAACTTGCATAGACAATTTATGTGCGAACATACTTGTCTGTGGTCATTTGGACACTTGCTTCCGCTCGAAACCATGGTTACCGACTTTCACACATGCTCATCTCAACTAGCACTTGAGGCACATTCACGACGATTCATAATGGGCACAGTGGCTGAGCGGGCAGGCACATTGATGCAGCCAAGGGACAGTGGTGACCTTTCCAGCAAACGAAGAAATCGGAAAAACCACACAGCCCGGCCGGTGGTGCCTGAACCGCTCTGATTTTTCCTCACAGCCAACCAGATCATAAGGAGATGCATTGAACTGAAAAATGTTTTTCGAAAAAGGTGGGGGTTAAGTGGAGCCCCTAGGTCAGGGCACCGCTGGCCTCAGCAGCCCGCCAGGCGTGGTCAAGGAACATCACTTGAGCCTCCTTTTTGTCACTGGCGAGCAGGGCTGTTCGTCTCGAATTTTCTGGCAAGTCGAGCCGGCTGAAAATGGTGCCCGGGTATCGGCAACACTCCAAATTTCTGCGGCACTTTTAACCAACACTGCAATTTACAGGCTCGACAAGCAGAAAACAAGGCATTCCTGTGAGACAAGTCCCGCAGTAGGATGCCGGCTAGTCTCTCGTGGTTCTTTTAAGCTGACCGTATTGCAAAAGCAGCTATAAGGTATGAGCAGGCAAAAGGTATAAAAGGTGCTGTGCTGGTTTAATTATTTTTCCAGTCTCAGCCATGTACAAACCAGCTCAGTTGGGTGCAGCAACTTAGTGGGGCAGCACATCAGAATGAAAAAGCCAATTGATATGCCCTACCGACAACTCCTGCGCATGAGAACTGAATATCGCAGCTGCGTTTTACGCTTTCACAACAGCCATTTCGCAATTGGCCATGCAATGCTATCCAACCCAACTTTTCCTAAAGGACACCTTGCTGGTCTACCTGGTCGGGACAAAAAAGTGCAACATGTAAGGCACTGCATTCACGTCTTCTCTCTTAGTACCCGTGCCGTTCCATGTAACACCAGAGTTCGGACAAAGCCTCGTCACAGGCTGCAAAGGAGCTTTGGATTTCTGGCCATCGGTTTTCGCATCCAAAAAATTGCAAAGATCCGAATTTCTGGCACACACTAACACATTTCTGAGGAATGTATAAGAATCCCATACGTGGTGTACCATGTGAAAAATTGACGGTTTTAGAAATAGCCCGTTTCCGGCACCCGAGGAAGTGAGAGCAGACATCACTTGTACAATTAACTGGCCAGTCGCTCAGGATATCCACGCCTTACCATCCACTATGAATTCTTGTAAAGCAGGCGCATGAAAATGGAAAATTGGGTACATTTAGTTCTTTAGGGTAGCATTGTCATAGATAGTCCTTAATAACTGCCAATAATGTAATGGCACATGCAATTGAGGACCAAAATTTAGCATGTCCCATGACATCTAGTAGTTGTTAATAGGCATGTGCAAATTATAATTTTCAGTTTCAATGCATATGATTTGGCGAGACAATTTCTTGACAAAGAGTAGATACCGGAAAATAAAAGTAACATTTGACATGAACAAAGTAACCTGCATTTTGTTAAATTGCCGCAAATTTAGTTTGTTGTTCCAATGGGAAGCAACTCCATTCGGAACAGAGGCAGGAATCTACTCACTAGAAGGAATAAGCTGCAAGAAAGTATTTGAAGTCATAAAACTTGCATGGCATTACAGTACAGCATATAAACCAGCATGAGCTTTTTAACTTAAGCAACAAATCGATACACAGCCACCATGCCTAGCTGGGGCTTTACAGCTATGCAGACTTCCCCTGGATAGCTGTAAAGCTGCATGTACGGTATAGCACAGCTCCACTGCAGAGAAACTGCTTTTACAGGGGAGGGGGGCTTTACTAGCAAGTTGTACACTTATTTAGCGTCAAAGCGAGCTCGGATACTGTCAAATGCTCAAGTATTTACACATGCCTAGTTAGCATTGGCTCATACTCACCAGTTGACACACTATTGGAGAGCACCAGGAAACTGCCAATGTTTTTGAAAAGTTATGGCCACGGTAATAAAAATTCTGAGGTCTTCAGGCAAAGCAGGAGAGCTTGTCACAATGTCGGGCTTCGTGTTCAGCTGTACAGCACACAATACTGCCAAGGACGGAAGAGACTGGACACAACCACAACATACATGAAAAGACTTGTGCTTTTTATTTCAACTGAAATTTAATGACAAATAAAAACGATGGGAATATGCAGCGAGAAGGGGTGGGTGGGCAGCACATGCCTTTCTCTCGGACATGAATGGGTAAGCATGTCTGCAGCACATGGTTCACAAAATGGCGGGAAAGACAAATCTACACAATGTTAAAAAAATGGGTTAACGGGGGGAAAAACCCATTAAAAAAAATGAGATGAGTCCTTGTACGATGCGACTTGCTCGTCAAAGTACCCCCGCTGCCCTCAATGAGTGACCTACGAAATAATGACAGATGAATGCAGCAACAGCAGCAGTCCTTTAGTCGGATCCCTCCCCAGCATCGTCACTTCCGGTGTCCTTGTCGGCTTCGGCTGCCGCCGACTTCCGAGGCCGTCCGCGACCGGCGCCCTTCTTGGCGCCTGCAGTCGCCTTGGTGGCAGTCTTCTTTCCCTTTTTGCTGCTACCCTTAGGGCGGCCACGGCCTCGCTTAGCCTTCGGTGCATCGGCAGACGCATCCTCCTTC
>TRINITY_DN10005_c1_g1_i5 len=4774 path=[0:0-1739 3:1740-2532 5:2533-2577 6:2578-2813 8:2814-2848 9:2849-2884 10:2885-2949 12:2950-2997 13:2998-3117 15:3118-3217 16:3218-3231 18:3232-4442 19:4443-4562 21:4563-4587 22:4588-4773]
GCTTCACTGCAGCACTGCCATGCCATGAAACCATCTAACCAAGAAAAATCTACACTGCCGCAAAGCCACACCTTAAGATGTACTGTGGCGAGTTGAGTAGGCGAGGGGAGGGGAACTGGCAAGAAAAGGAGAACTCGCTTCTTACCTGGCCTGTTCGCAGCACAGAATACTTGTACCTCGGCTAATCTTTCAAGTATAAAAGTGTGCTATACAAGCTTACATGTGCAAAGTGTAGCAAATTTTAGAACTGGACTGCTTGCACCCCACAGATCAAATCTTGCTACTATTCAATGTTTCTTCCACTCGACTGCAAAAGAAAAAATAGTGACATGCACAAGCGCCTGGTTCGAACTCTTAAAGATATTGTGCAAGCTAGCTGGTTTATGATAAAAATGCTAATTTTTCTTCACATGTAATAGTATTATACTATTTGAACTGCTCAATTTAAAACTGTTCAACCAAATCACTATTTTCTTTGTGTTTGCTTCAAACCCAATGGTAGGCAACACTTTGTGGACATGGTCCTTCCGTAGCTGCTACAGGTTATCCTCATGCTCACCACTTTAGGTAAAGCAAGCAAGCAAGAGAAAAGTGGAAAAACAGGAATTCCCAGAATCCTTCCTCCCTTTGCCTAGAACTGTGTCCCCAAAAAAGATAGCTACTCTCATGAGAACAGATTTTATTCAAATAATATGCCCATCGTTCACTTCTGCTACTCAATATGCACAATGCAGTACAATTTACAGGCATCACAAAGCAAATAGATAAAGCCTTCAAACACATACAAAGGCAAGTGAAAATAGCGGCTGCTTTTCTTACGGCTGCTGAAATTTTTTGCTGAAAAGCACCTAAAGCGCTAAATTTTTAAACGACACTTAATTGAAACTATCGACCAGTTTAAATTGCTGGGAACTGTAGTGTCGTTAATTTCACTCCATCATTAGAAAAAAAATCTCAGACTCATTTTAAAATTTTTTGCCGAAATTTTTATGCATCATGTCATGAATTTCAAAGCATATTTGTTTGTTTGCAACACTGGCTCACCAAAATTTTCAGAAACTTAGTTTTTTAAAGCCAACTCCAGCGATTTTCGGAGGTCAATGAAACTCAATAATATTCACTGGGTATGTTTTTTTTTTTCGCATGTGTCTATCGTTTGTTCCCAATTACAGGCTGGCGAGATATGCAGATTTTTTTACAAGTAAATTTTATAGATTTCCCCGACAATCCTAACTGGCTTCCCACAATTATTGACGACATTCTGTATTATCTATTGTTCACAAGGCAACGATCGCGTGTGTAGCTTAGCCAACGTTTTATTGTTCAACACCCAAATTGCAGTTCATTGTGGGCCTGCATGCGATGGGTGGCAAATGGTGACGCATAGTGGGTGCACATGATTTTCTGTATAATTACCTGAACATTCACAAAACACTCAGAAGTAACCATTACCCTTTGTCTTGATTTTATAATGTTTTAGCTGGCAGTGCCAACTCAGTTCACGTAAACTGCTAATACCGTACGAGCTGAAGAGCGTTCATGCGTGAACATTACAGGGTGGTGTACCAAGCGACCACATTACCGTACGGAAAGACATTACCGTACGGAAAGGGTGCAGCATGACTGGGCCTAGAGTGTTGTGCAAAAGGTGGCTCGTAATTGGCTTAAATTAAAATAAATTAAAACAAATTGGCTTAATCCTTCAGCCCTGCTAGCGCAATTTTAAACTCTGCTATTGCCAAACATAGACACTCTTCCTACAGCAATATTAAGAAGCATCAGTTAGTCCGCAAACTTTTGAGTGATAGCAGTTTATTTCAGTGATAGCAGTCAGAAGGCGCTACTCGTCATCTGACTGTGGAATGCACAACCATTAATCACCATTCCTCTTTGGCGATTTTTCTTGGCCTCCATATGCGTCCGAACCTCAGCTATCGTTTTACGGCAGCTTTGAGGAGCTTGTCCACATAGCACGGTCACTAACAGACGTAGTGCGGCTGTAGCGATAAGGTCGCCTTCTCCCCGAGTGTTTGCTCGGGGAGAAGGTGCCACATTCCCCCACATTCCAAAAGACAACATCCAATCATGACCAAACTGCACCCAATCACACTCATGCAGGTCTACTTCCATTCAACTGAACTTGCATAGACAATTTATGTGCGAACATACTTGTCTGTGGTCATTTGGACACTTGCTTCCGCTCGAAACCATGGTTACCGACTTTCACACATGCTCATCTCAACTAGCACTTGAGGCACATTCACGACGATTCATAATGGGCACAGTGGCTGAGCGGGCAGGCACATTGATGCAGCCAAGGGACAGTGGTGACCTTTCCAGCAAACGAAGAAATCGGAAAAACCACACAGCCCGGCCGGTGGTGCCTGAACCGCTCTGATTTTTCCTCACAGCCAACCAGATCATAAGGAGATGCATTGAACTGAAAAATGTTTTTCGAAAAAGGTGGGGGTTAAGTGGAGCCCCTAGGTCAGGGCACCGCTGGCCTCAGCAGCCCGCCAGGCGTGGTCAAGGAGCATCACTTGGGCCTCCTTTTTGTCACTGCCGAGCAGGGCTGTTAGTCTCGAATTTTCTGGCAAGTCGAGCCGGCTGAAAATGGTGCCCGGGTATCGGCAACACTCCAAATTTCTGCGGCACTTTTAACCAACACTGCAATTTACAGGCTCGACAAGCAGAAAACAAGGCATTCCTGTGAGACAAGTCCCGCAGTAGGATGCCGGCTAGTCTCTCGTGGTTCTTTTAAGCTGACCGTATTGCAAAAGCAGCTATAAGGTATGAGCAGGCAAAAGGTATAAAGGGTGCTGTGCTGGTCTAATTATTTCTCCAGTCTTAGCCATGTACAAACCAGCTCAGTTGGGTGCAGCAACATATTGGGGCAGCACGTCAGAATGAAAATGCCAATTGATATGCCCTACTGACAACTCCTGCACAGGAGAACTGAATATCGCAGCTGCGTTTTACGCTTTCACAACAGCCATTTTGCAATTGGCCATGCTATCCAACCCAACATTTCCTAAAGGACACCTTGCCGGTCTACCTGGTCGGGACAGAAAAGTGCAACATGATAAGGCACTGCATTCGCGTCTTCTCTCTTGGTACTCGTGCCGTTCCATGTAACACCAGAGTTCGGACAAAGCCTCGTCACAGGCTGCAAAGGAGCTTTGGATTTCTGGCCATCGGTTTTCGCATCCAAAAAATTGTATAAGAATCCCACACGTGGTGTACCATGTGAAAAATTGACGGTTTTAGAAATAGCCCGTTTCCGGCACCCGAGGAAGTGAGAGCAGACATCACTTGTACAATTAACTGGCCAGTCGCTCAGGATATCCACGCCTTACCATCCACTATGAATTCTTGTAAAGCAGGCGCATGAAAATGGAAAATTGGGTACATTTAGTTCTTTAGGGTAGCATTGTCATAGATAGTCCTTAATAACTGCCAATAATGTAATGGCACATGCAATTGAGGACCAAAATTTAGCATGTCCCATGACATCTAGTAGTTGTTAATAGGCATGTGCAAATTATAATTTTCAGTTTCAATGCATATGATTTGGCGAGACAATTTCTTGACAAAGAGTAGATACCGGAAAATAAAAGTAACATTTGACATGAACAAAGTAACCTGCATTTTGTTAAATTGCCGCAAATTTAGTTTGTTGTTCCAATGGGAAGCAACTCCATTCGGAACAGAGGCAGGAATCTACTCACTAGAAGGAATAAGCTGCAAGAAAGTATTTGAAGTCATAAAACTTGCATGGCATTACAGTACAGCATATAAACCAGCATGAGCTTTTTAACTTAAGCAACAAATCGATACACAGCCACCATGCCTAGCTGGGGCTTTACAGCTATGCAGACTTCCCCTGGATAGCTGTAAAGCTGCATGTACGGTATAGCACAGCTCCACTGCAGAGAAACTGCTTTTACAGGGGAGGGGGGCTTTACTAGCAAGTTGTACACTTATTTAGCGTCAAAGCGAGCTCGGATACTGTCAAATGCTCAAGTATTTACACATGCCTAGTTAGCATTGGCTCATACTCACCAGTTGACACACTATTGGAGAGCACCAGGAAACTGCCAATGTTTTTGAAAAGTTATGGCCACGGTAATAAAAATTCTGAGGTCTTCAGGCAAAGCAGGAGAGCTTGTCACAATGTCGGGCTTCGTGTTCAGCTGTACAGCACACAATACTGCCAAGGACGGAAGAGACTGGACACAACCACAACATACATGAAAAGACTTGTGCTTTTTATTTCAACTGAAATTTAATGACAAATAAAAACGATGGGAATATGCAGCGAGAAGGGGTGGGTGGGCAGCACATGCCTTTCTCTCGGACATGAATGGGTAAGCATGTCTGCAGCACATGGTTCACAAAATGGCGGGAAAGACAAATCTACACAATGTTAAAAAAATGGGTTAACGGGGGGAAAAACCCATTAAAAAAAATGAGATGAGTCCTTGTACGATGCGACTTGCTCGTCAAAGTACCCCCGCTGCCCTCAATGAGTGACCTACGAAATAATGACAGATGAATGCAGCAGTCCTTTTAGTCAGATCCCTCTCCGGCATCGTCACTTCCGGTGTCCTTGTCGGCTTCGGCTGCCGCCGACTTCCGAGGCCGTCCGCGACCGGCGCCCTTCTTGGCGCCTGCAGTCGCCTTGGTGGCAGTCTTCTTTCCCTTTTTGCTGCTACCCTTAGGGCGGCCACGGCCTCGCTTAGCCTTCGGTGCATCGGCAGACGCATCCTCCTTC
>TRINITY_DN10005_c1_g1_i9 len=379 path=[1:0-47 19:48-167 21:168-192 22:193-378]
AAAATGGCGGGGGAGACAAATCTGCACAATGTTAAAAAAATGGGTTACCGGGGGGAAAAACCCATTAAAAAAAATGAGATGAGTCCTTGTACGATGCGACTTGCTCGTCAAAGTACCCCCGCTGCCCTCAATGAGTGACCTACGAAATAATGACAGATGAATGCAGCAGTCCTTTTAGTCAGATCCCTCTCCGGCATCGTCACTTCCGGTGTCCTTGTCGGCTTCGGCTGCCGCCGACTTCCGAGGCCGTCCGCGACCGGCGCCCTTCTTGGCGCCTGCAGTCGCCTTGGTGGCAGTCTTCTTTCCCTTTTTGCTGCTACCCTTAGGGCGGCCACGGCCTCGCTTAGCCTTCGGTGCATCGGCAGACGCATCCTCCTTC
>TRINITY_DN10007_c0_g1_i6 len=1993 path=[1:0-619 3:620-769 5:770-1108 7:1109-1132 9:1133-1415 11:1416-1992]
TCAGAAGACATTGTATAGAACCCCTTATTCAGCAGGCAGCCCCTTCAATACAAGGCATGGCCTCTGAAGTCGGCAAATGCTAGGGTTGCTGATCTGAAAGGCCAAGTACTAGTAAAATTGCATAGGTGACGACGCCATAGATAACGGGCGTTTCGCGCTCATCCGGCCGGCAAGAGAAATCTCGGAGGCTATGGTATGGCTACAGTGGCTAGAATGTAGTATGGCAATCACGCTAGCCACATGCATCACACTCGAAGTCGAGCCAAGCGTAGCCTGATTTAGATTGCTGAAGCCGGTTGATTCATAGGATTGATTCTTTTATGTTGATGTGTCGATAGTAGTATTGTCGACGCATTCACCTCCGTTATTGTTTATCTCACTTTTGTTTATCTTTAGCGACGGGCGCTAAAAGACTGGCGCAAACCGTGTCGTCGACTATGTTTACACTGCCCGTTTTCTTGGCGCAATGCTGCAAAGCAGCTATGGACGTGATGACTAGCGTGCCGCTTGCTGTCGGTTATGCGATTCAACCGTACTGGACAGAAAGCAACATTTTTGCTTTCGCATTGTTTATGTCGTGGTTGACTTACGTCTGGGAAACTTACCTTTCCTACAGACAGTACAAAATGTGCAAAGCTACGCCCCGTGTTCCTCCCGAGCTAACGGCAATAACGGACCAAGAGACGTTCTCGAAAGCAAGACTGTATCAGCTCGACAAAATGAAGTTCGGTTTCTATTCCAGTCTTTGGAACGAGCTGGAGACTACGGTTGTGCTGTTGTTTGGTGGAATTGCCTTTTTCTGGCATCTCTGCGAGGGTTTAGCGGCCAGAGCTGGTGCTCCCAACCACGAGCTTGCGGTCACATCCTTGTTCATTTTCGGAGGATCCCTGCTTTCCACTCTGCTTGATTTGCCATGGTCTATATACTATACCTTTGTGCTTGAAGAGCGCCACGGTTTTAACAAACAGACTCCCGGATTCTTCGCAAAAGACAGAGTAAAGAAGTTCTTCCTGATGCAACTCGTCATTCTGCCCATTTCCTGTGGTGTTGTGCAAATCATCAAGATGGGTGGAGAATATTTCTTCATCTACTTGTGGTTCTTCACTCTCATTGTCTCAGTTCTGATGTCGTTCATCTACTCGGACTTCATTGCACCACTTTTGGACAAGTTCACACCACTGCCCGAAGGAGAGCTGAAAACAAGGATTGAAGGGCTGGCGGCTAGCATCAATTTCCCACTCAAGAAGCTTTTGGTTGTAGAAGGTTCAAAGAGGTCATCGCACAGCAACGCGTACTTCTTCGGCCTCTTCAAGGAGAAGAAGATTGTATTATTCGACACCTTGTTCGAGAAAGATGCGACAACTGAAGGCGAGAATGGGGGCATTGTCAATGAAGAGGATATGAGCAAGTCTAAGGCGGAGCCTGAAAAGAAGCAGCAGAAAAAAACTGGCTGCAACAACGATGAGATCCTCGGAGTCCTGGCCCATGAACTAGGACACTGGAAGCTTAGCCACGTGATTAAAAATTTCGTCATTGGCCAGGTGCACCTGTTCTTTTGTTTCATGATCTTCTCTCTGCTCTATACGGATGACCGAGCATACCGGGCATTTGGTTTCTATGACTCCAAGCCCGTTTTCATTGGGCTGATGCTGATCTTCATGTACATATTTTCTCCCTACAACACTCTTGTTGACTTCCTGATGACCGTCCTGAGCCGGCGCTTCGAGTTCCAGGCTGACGCCTTTGCACGTCGCATGCATCATGCATCGTTCCTGCGAAGTGCGCTGATCAAGCTGAACCGGGACAATCTCAGCTTCCCAGTCTACGACTGGCTCTATTCCTCCTGGCATCACTCACACCCGCCGGTGCTCGAGCGGGTCCGCGCACTGGGCAAAATCGACTGAGCTCTGCCGCATGATGGCGACACTCGACATCTCTGACTCGACCTGCACTATTGGAAAACGTTATGAGCTGCGTTTTTGTTCCCAGTTTT
>TRINITY_DN10014_c0_g1_i2 len=3768 path=[3:0-78 4:79-79 6:80-1058 7:1059-1124 9:1125-1196 10:1197-1334 12:1335-2049 14:2050-3767]
CTACAGTCTGCATCTCTTGGGCCTTATTTCGGGACACGGCGATGTTCTCGACTGAGTAGTGTGCTTTGGTTCTCTTGCAGCTTCATCATGTCTAACCTGGGACTGGACATCGCCCTGGGCCTCATCAAGGTTCTGGTGTCAGCGTGCGACGTCATCACACTACCGATCCACTTCGTGTTCCAGAGGCCGTGGGACTACTGGAGGAAAAAGAACCTGGCGTTTGCCAAATGTGCAATTGAAGGAGACCCCAGTGCACCCTATGTGCGGACCTACAGCAATGGGCTGGACAGTCTCAGTGGTGTACGAACCATGGACGAGCTGACGCGAAAGGCGATCCACACGTTTGGCGACCGTCCTTGCTTCGGCTACCGCCCGGTCCTGGGAGAGAGTGAAGAGAAGCAGGAAGATGGGAAAGTCTTCAAAAAGCTTGTCCTGGGTGACTACAAGTGGGTGTCTTACAATGAAGCGGACGAGAAGATTGACTTGATCGGACGTGGCCTGATGGCTCTTGGTGTACGTCCCCGCCAGAATGTCGTCATCTTGGCCGAGACGCGCATTGAGTGGATGCTGGCAGCCCAGGCCTGTCTGCGCATCAACATCCCAGTCGTCACCCTGTATGCAACACTTGGCGAAGACGGCATCATCCATGGCATCAATGAAACTGAGGCCACCCACCTCATCACCTCTTACGATCTCTTGCCAAGGATTGCGAAAATCATCGACAAGATTCCATCCCTGACGCACATTATCTACATGGAGAATCCTGTGGCCAAGTCTCCCCCTGTGGCCCCGACCGGGCTCCACCTCGTTCCTTTCGCCAGGCTGGAGGAGAGTGGCCGCACTGCCGATACCGAGTTGAGAGGAGAGACGCCCACGGCTGACGACGTTGCCATCATCATGTACACGAGCGGCTCCACGGGTGTGCCTAAGGGCGTAATGATCACCCATGGAAACATAGTGACCACTGCCCGCGGATTCAGCGTGATCTGCAAGGACGTCGGCGACACTGATGCCTACATTGCCTACCTACCTCTCGCTCACGTCTTGGAGCTAGCAGCTGAATGCCTCTCGTTTGCCTTGGGAGCGAGGATTGGTTATGCATCTCCACTCACACTGACGGACAAGTCCACTGGAGTTCAGAAGGGCTGCAAGGGCGACGCATCTCTACTAAGGCCTACCATCATGGTGTCTGTGCCGCTCATTCTGGACAGAATTCGCAAGAGCATCACAGAAGTAGCAGCTTCGAAGGGCCCATTCTTTCGACGCATCTTTGAGTACCTCATCGCCTACAAATCCTTCTGGCTTCGACTTGGCTTCAACACGCCACTGCTGAACAGGATGGTGTTCAACAAGATGCGGGCCCTGCTTGGCGGCAGGGTGAAGGTGATTGCCACAGGCTCTGCGCCTCTCTCGGCTGACACGCACGAATTCATCCAGGCCTGCCTCGACTGCTACGTTGTGCAGGGGTACGGCCTCACTGAGACTGCTGCCGGTGCCACCATCATGGACTTGGACGACATGAGCTTTGGTCGTGTGGGTGCACCCTTGGTGGGCTGCTACATCAAGCTCGTAGATTGGGATGAGGCAAACTACCACGTGACGGACAAGCCGTACCCACGTGGCGAGATCCTGGTTGGGGGACCGTGCATCACCAAGGGCTACTACAAAAACGAGGCACTCACAAACGAGTGCTACCGAGAAGAAGATGGCATCCGCTGGTTCTACACGGGTGACATAGGAGAGATGTACCCCGACGGGACGGTCAAAATTATCGATCGCAAGAAGGACCTGGTGAAGCTGCAGTTCGGAGAGTACATCTCGTTGGGCAAGGTGGAGACGGAGCTAAAGACCTGCCCTCTCATTGACAACCTCTGTGTGTACGGAAACTCGTTCCACACGTACCTGGTGGCGCTAGTTGCGCCGAACCCCAAGCAATTGCAGATTCTTGCTGACAAGCTTGGCCGTGGCCACCTGACCTTCGACCAGCTCTGCAATGACCCTGTGGTGGTGAATGCGGCTGCCGAGGCCATCATCTCTCATGCCCGCAAAGCCAACCTGCAGAAGATGGAGATTCCAACCAAGCTGAAGCTGTGCCGCGAGGACTGGCAGCCAGACACCGGGCTCGTCACTGCTGCCTACAAGATCCGCCGGAAGAAGATCCAGCAGTTCTACCAGAACGACATCGACGAGCTCTACGACACATCGATGCGGGCCTCTAAGTCCACGTGAAGCCGCTGCACTCACCGCCGGCAAAGAGCGAAGAGAAGCCGCCGCGCATCACCGCAACCCACTTCCATCGAGTGTCGTCGTTCGTCGTCGTCGTTTCCACTTGCACAAGAGCTGCGCGCGCACACCCCCGCGACCGTTTTGTCGGAACTCTACCGCGACTGCGCGTGTTGTGTACATAGGACTGTGTTGTACAGAAGAGACACATCTCTCCGCCCCCTCCCATGAGACCCCCTCCTCCTGCCTCATTCCGATGTGCAAGTGAGGGAACTGTGATAGCTGCCATTTCGTGTGGCAATGTCGGGAACTGTGGTAGGGAGGATCTGCTTTAGGATAAGTAAGCGCGCAAGCTTTGTGCAATGAGCACAATGTCACTGTAGTTAGACCTGCTGTAAAAATACCAGTGGGTTGACAACAGAATGTCGTGAACCCGTTTGTACCATTACAGTAGGTTGCGCAGAGTGACCCAGCAAACTACTGTCAATGTAAGTAGACTCTGTCCGAAGAATAAGCTGCTGGGACAGTTTTGCTTGTACACTTGAGCCTTGTTCCTTTACAACAATTCTTTTTTTAACCTTTCAATCAAGTCTTTTGTGCGCACAATTTTTTTTAGTTCCCTCCGCATTCACTGTGTGCAGTTTTTTCTTTGTTGGGCAGTCATGTGTTCAGTTTTGGGAGGGCGAGCTCTTTGCATCCTGTGTTAATTTATTATGCATAAATAATAAAGATAACGAGGATGTTTTTTTCGCATTTATTGCAAGCAGCAGTGTTCCCTGGTGTCTGACTATTGGAGGGGAGTGTTTTTAAATACCTACCTAATGGAGTAAAGGCCAATTTTTTTGTTTGTTTGTTTGAAAGGACAGTTTTAGTGTTCCTTGTAAATAGTGAGAGAACTTTGTGCTGCTCTTCTTTATTTATGACATTCGCTTGTATGCCGTTGACTTGTTCAGAAAATGGGGGACCATGTTGTGTGTTCTTTCAACCTGCGTGTATCCTCTCTTCCTTCTCTCTCCTCCACATCTTGTCTGTCTCTTCAAATGTGTTCGACTCTTTATGAGCTTGCAAGTTGCTCCAACTAATATTATTGTGCCTTTCATTTCCAAGGCCCCCAAAGAGAAAACAATAAATCTACAAGCGTTGAACTCGTGCATTGGACCTCTTTATTTTTAAAGCACTTTGTGCAGGTGCTGTTTCAGCGTTAAGTTGGACCAAACTACCCTTCGAATGTCGCGGTGTAGTCAACGTACTTAAGGCAACATTGTTCGCACAACTGCTTAGTTTAAGCAAAAATGTTATTTGAGTCCTTGCCTAATGATTTGCTTGATATCCAGTTCCACAGAGCTAAGACGGACAGACAAAGAACTTTATTGGGTCCTGAGAAACGCTATACTCTTTTAGAGCAACGTCGCGGGCCGCTCCCTTGTAGAAACGGGGAGGCCTAGCCTCGCCGCCTAATCGTGGGCTCTCTGGACAGCCCGTAGTTCTGAGGAAGCCTCTGATGAGACTATGCTGAAGAAAGCTAAGCTTGGATAAGACCTGGTC
>TRINITY_DN10031_c0_g1_i1 len=2304 path=[1:0-480 3:481-729 4:730-828 5:829-832 7:833-847 9:848-1444 10:1445-1445 12:1446-1538 13:1539-1625 15:1626-1661 17:1662-1869 18:1870-1906 20:1907-1934 21:1935-2015 23:2016-2142 24:2143-2180 25:2181-2211 27:2212-2303]
GGGAAATGAGGCATTGAAGTGGGGAGAGGTGGAGGCGTGAAGCACGTAAACCCGCGGCGTAAACTTGGCTTTCGAGGAGGCGTGGACTGGCGTGCGTGCGTGCGCTTTCGAAACAGTCGGCAACTTATCCTGTTGTGCACCGTCGGTGTCATATCGCTGCGTATAGTCGTGTTGCAGCTCGGCACATTGACAGTGCGCCGATCGCGTCGGGCCGCTCCTAGTGCTGCTGCTTGCCAACGTGTTCTGACGTGATGGGCTTGAACTGCGTTAAGGCTACGACAAATTATTTCTTCGAATATGACACTCTGAAAGTCGTCCACATCGGCAACAAAAAGATCGGCGTGCTCAATAGGCTCATTCAGCTCTTCATCTTGGGATACATAATCGGGTATGTCATCGTCTATCAAAAAGGGTACCAGGAGTTCAGCACCTTCACTGCAGCTACAACAACAAAAGTCAAGGGTGTTTTGTCGACAAAAAATATATCTGACGATGCATTTTACCCATTTCTCAAGAACAAGTCTGTCTACAAGCGCATCTGGGATATTGCAGACATAGTTGTCCCACCACAGGAAACTAACCAATTTTTTGTGACGACAAATTTGATTATAACACCAAGCCAGAAAATGGGGACATGTCCGGAGGATCCGGCTATTAAAGATGCCCATTGCAAGAATGAGAATGATACCACATCCTGTACACCAGGGAAGCCCCTCTTGATAGGAAATGGTGTCATGACAGGGCGTTGCATAAGGGCTGCAAAGCCAAATGATACGCTACACGTGTGCGAGATTTATGGCTGGTGCCCCGTGGAGCAAGACTTTGGACCGTTGCGGAACGGCTCGGCATTGTTGTCTGACGTTCGAAACTTCACGGTGCTCATCAAGAACTACATCGAGTTTTCACTTTTTCATGTTAGAAGGAGCAATGTCCATGATGTTGCAAACTCTTCATATCTTAAATACTGTCGATATCATCCTGAAAAGGATCCCCACTGCCCTGTATTCCGGATTGAGGACATGGTAGATGCTGCGGGTGAAGATTTTGATGATGTTTCTGTCAAGGGTGGTGTAATACAGGTGCTTATATCATGGGATTGCAACTTGGACTTTGATATAAAGTACTGTGTTCCCAAATATTCTTTTCTGCGCCTGGACGACCCTAATGCTGCATTAGCTAAGGGCTGGAATTTTAGGTACCCCAAGTACTATAACGAGAAGGAACGCAGCCTGGTTAAAGCGTACGGCATCACTTTTGTAATCCTAGTTCAAGGCAGGGCTGGAAAGGCCAGTCCTATTCCTATCGCCATCAACATAGGATCTGGTCTTGGGTTGATGGTTGTGGCCACTGTACTGTGTGACCTTGTTGTTCTTAACTGCCTGAAGCGTCGGGATTTGTACAAGTCTAAGAAGTACAAGTTTGTTACGAGCGAGGAGAACTATAACGGATACACAAACCAGTCATTCTCTTAGCTCATTCAAAAATTTGTGCCTGAAGAATGCTGAGGACAATTAGAAGAGATTTTTGTGTTTGTGTAATGATGAAATCAAGTGTTTCTATTATGTATCATTTTGGCTGCTGGACCGCTGTTAATATTTCACATCTCGTTTGTTCATCACTGGCAACGGGTGTTACATTATTCTTGCATTTCAAGACATGTAGGACTACTATGATATAGTGCGACGTTGCTCCCAATGTGTTTACCTGACATCTTGGGCAATGAAGTTTATTTGCTAAATTTATTTTAAAAGCTAGTTAGGTAATTTGCTTTATATGACTTTATTAACGGAAGCCTTTCTTTGTGCCTTAATAAAAAACTGTGCTACTATTCCCTGCATTTCATTAAAGAACGATAGTGAGGAATATTAAATACTATTAAACTGGGCATCTATGGCTGCTTTTACCACGAGAGAAGGCATTATGAAGCGGACAATGGGAAACATGAAAATGCAGTAGCCCACATTGTACTGTAGTGCTCACACCTGGTCGCCGCGATATCATAGATTTTGATGGCATTAAGACAGGTCTTGTGTCATTTTAAGGAAAATGAAACAGTCAAGTTAAGTTAGAAAAAGAAGACAACCACCCGGTTGTAGCATGAAGCCACAAGTAAATTTGTACAGATTTCTCGGAAAGAAAAGCTTCTTAGTTGACGAGAAATTCGTCCTGGTCTAGGGATCAAACTAGGGACCAACGCCTTTCTGGGGCAGTTGCTCTACCAATTGAGCTAACCAGGAGTTTAGTGAGCTAACCAGGAGAAGAAGTAATTACTCTTTTTTTTTCTTAACCCTTTCACCACCTTGT
>TRINITY_DN10036_c2_g1_i4 len=2692 path=[2:0-203 13:204-208 15:209-1554 16:1555-1848 18:1849-1934 20:1935-2298 21:2299-2691]
AGCTTGGTTTATTGTTATTTTAATTTTGTTTTTAATGAAAGAACAAATCCTTTTGAACTTCGTGACCCAATTTGAAATGGTAAGCCTAAAGGAATAAGGTGCTGCAGGCAACCGCTGAACATTTGCTGATTTTTGTTTTGTAAGAAAACAGCTCCAAGCCACACAAAGCCAGAAGTATGAACATTAAACATATTTGTGTACTACCCATCATTCCCATGCTTGCTGTGCGTTGCAGCTGCCATATGCACTAGCGCTAGAGCTCCCTCTAATGTATTCATTGGAAACTCTTGTCTCGTACGACTGTAATGGACTATATTTTGGCGAATGCACAGCTATGTACGACAGGTCGGTCTTTGTGCCGCATTCCAGAACCAACGTTGAAAGTACTATAACCAAAAGCTAATTGTGCACACATTTGGAGGTGATCTCTTGTTGATTTTATGCCAAAATTTAACAGGACTGACTGCAGGACAGTGATGCATGTAATTGCATGCTCATTACAATTATTGACTGGAACTCTTGCAAAACAACACATTACTTCATTTGTTTTCTTGAAATGTAGTATTCATTGCCTTGAAATTATTGTACGTGAATTAGAGACATCGTAGGCTGTGTTATAATTTCGCTGAAGGGGATATGCTTTTGAGTGCTGGAACCAGAAGTGACTAGGTAAATAATGGTTGGCAAAGATGCTCAAGTGTCATCACTACAAGTATCGTAAGATGCACGAGTATGTCAATGGCTATTAGTACGCATCACTGGACAACCAGCAACTTTTCCTGTGATGCTTTGCTGCTATATTCAAGATGTCATACAAAACGTTTCTGCCGAGGTCACGTGACATGTGGTTGCTCTGGCTGTTGACCCTAGCTCTAGCATTTGAGATTCTGGCAATATTGTGAGAACCGTGAGCCACTATGACTAAGGTTACTGTTCCCCATTCAGTGTCTCAGTAATACACTAGAGAAAAAACTGGAACTAGGGCCTATGAGAGCTGCCGTGCATTTAAGGCCAGCGCGGGACTGATCATTAGTACTAAAATTTGTCTAGGCTTCATTATTTTGGCTCTGTGTAGCCTTCAGCAGTTTTGTTGCAAGACAAAGTTCAGCAAAGATTCAGCAGCTCCACATTATCACCTTGATCTTTTAGGCTTGCCAATTTAGAGTTTACAGTGATTCATTCTTATATTAGAAACGAACTCCAAAATGGAATGGTAACCAAAGCCACAGGTGCTTTCAAAGCCGCAAGCATGAAGGTTAGGCAAACCTGTATGCTACCTATCATTCTCACAGTGGCTGAACGATTGAAGCATCGGAGTTCCCCAGTAAACATTGCAGGAGACATTATGCTCCTTGTGACATTGGCAAAGTAGTGATACTTGTGCTACTTAGTCATATAAACGTACTTTTCAGAACTGTGTGTTTTATCGGGCATGCAAGTGTAAACGACTGACTGGCTAAAGCTGTGTTATCCATAGCAGTGCAGGAGTATTTGTCACATCTGCCGCCAATGGATTTGCCAGATTGTTCATGTAATCTTGTACTTTTCTGTGCAGAGGTCATGTGGCACTCATTGTTAATGTTGCATCCAAGTGAGGAAAGACCAACAAGAACTACACGCAGCTTGTTGAACTTCACGAAAAGTATGCAGAGTCCAAGGGTCTCCGCATTCTCGCTTTTCCCTGCAACCAGTTCGGGGGTCAGGAGCCTGGCACTGAGGCAGACATAAAGAAGTTTGTGGAGAAATACAACGTGAAGTTCGACATGTTCAGCAAGGTAAACGTCAACGGGGACAAAGCGCACCCATTGTGGAAGTACCTCAAGCAGAAGCAGTCTGGGTTCTTAACGGATGCCATCAAATGGAACTTCACGAAGTTCGTTGTTGACAAGGAAGGTCAGCCTGTTCACCGCTATGCACCCACGACTGATCCTCTGGACATTGAACCAGATCTCCTGAAGCTCTTCTGAGCTGTCAACAGCTGGCACGCTGAGGTGTCTGCAAACGTGGACTGCTTCCTGGGCAAGAGACCTTATGACGGGCAATCTACAAACCGTAATTTGCGGCTGGCTTGCCCTGATGTTTTTCCAGTCTTGAGTCGAGAAAGAAGACGCCTTTGCCGGAACTTCGGCAAGCCTTGCTTTTGATGCTGTGAGCCCAAATAATCTTGATCAAATAAAGCCTAGTTTCACTCGGTCTCACTGTTGTCCCCCCACCCCTTTTCTTTTTTGAGCAGAAATTTAAGCTTAGATGTAAGATTTTTGAAGTGTAGCTCTTGGGCGTTTGTTCCTGCATGGAGCGGTGCTGCTGTACCTGATGTGACTGATAGGAATGATAGGAAGAAAAAAAAGAAAGATACCCAGGATCTAATCGGATTTCAACCCGGGTCCTCAGCATGGCAGTTGAGTATTCTGCCTTAGAGCCACGCTGGTCCTTTAAATGTGCACAAAGACTGTACAGAAATCATCTTGGACAAAGAATTGTGTGACCAACAGCGTGGAAGATAAGTGAAATAACCAGTTGTCATGCAGTACCGATTGTGAAACGCGTGTGGTGTCGAGATTCCAGCCACTGCCAAGTACTCGGCCGCAATTAGTCATCAATATCTAATGCTTATTACATGCTTATTACAATATTTCTTGCAAATGTTGTAGGTATTCTGTTATCTCCTGGCGAGCCATGTGCAAAATCGGCC
>TRINITY_DN1004000_c0_g1_i1 len=583 path=[0:0-582]
GACCGATGATATGCTCGATGGCCGCCTTCTTGAGGTGCACACCCCTGCTCACTAGGAGAGCTGCCTGGGCACCGATCTCAGCCTTAATGGCCTCAGTCTTTGCGATCGGCCCGAGAGCGGGATTGAGCGCAGTTGCGGCAATGGCGACAGCCGTAGCCTTTGCCAACTTCTTGTCAACGCCGGCGGCGACAAGATTTGCGACCACCGCATCCTTGAATGCCGCTGAATGCAGCGCGTTGGGAATGATTGTCGCAGCTAGAGTGGCTTTGATGCCGAGGTCCACTGCAGCGGCAGCACGCTGGATCTTCGCATCAGTGAGCAGACCCACCTGGGCTCCGATGAGAGCCTTTAGCTTGTGGTGGTTGATGAGGAGGACGCCCTCTTTTGCCATTTCTCTGGCAATACGCGGCGCTAGAGCCACCGCGTCGGCGGAACTAAATCCAGCCTTAACCAACGCACCGGCAATCGCGGCACGCAGCTTTGCATCGTTGATGACTGCATCACGGCAGTCCTTGTTGATTATCCCCTTTCCATCCGTGGCGATAGCGGCTTGAGCTACCGAGCGTGGCCTATTGGAGCTAGC
>TRINITY_DN10040_c5_g1_i2 len=886 path=[1:0-208 4:209-782 5:783-833 6:834-885]
TTCCGTGCCCCGCTTCGTTCCCGGATTCAACATCCCGCGCTCGCTTGCCGGTGCGTACCTAGGCCGGCCGGCATCATGCCTCCGAAAGGTAAAGGTGGCGACTCCAAAGGTGGATCCAAAGGAGGTAAAGGCAAAGGTGCGGGAAAGTCAGCCGAAGCTTCAGACTCCAAAGGCGGCAAGCAGGCCAAGGGAGGAACCGCCGTCAAGGTTCGACACATTCTGTGCGAGAAGCAGTCCAAGGCCCTGGAGGCTCTCGAGAAAATCAAGGGTGGCATGAAATTCAACGAGGTGGCTGCCTCCTACAGCGAGGACAAAGCTCGCCAAGGGGGTGATTTGGGCTGGATGACGCGAGGCTCGATGGTGGGGCCATTCCAGGACGCAGCCTTCGCATTGCCAGTGAGTAGCCTGGCCAACCCAGTCTACACAGACCCTCCCGTCAAGACAAAGTTTGGCTACCACATCATCATGGTCGAGGGAAAGAAGTAGCCTTGCCATTGTGCCAATCTCAGTTCGCTGGCCACTTTTACCTTTGTTCTACAATAAACAGGTGCCCTTTTGCAGACTAGTCATCGTACGCTTTGGCTTTATGAAGACAGCTGTCTTTTACGCACTTGAAGTGATGACGACACTGTTGTGCAGCAAACACCTTACGACAGAAAGACGCAAGGCACAGTGCCCAACGAGAAAGACTGGATGTACAACAAATGAAATGCGTGGGCCTTATTCCAAGATCACTTTCGCTGACAGTGTCACCACAGGAATCTTGCATGTCCAATGATCAAAACGACTGTACTCGGCCTTCCTTTCTTCAATCGGCCGATTCGGTGCACACAGAAGGAACCAACTTGCCTACCAATCAACTTTTGTGGCTTTGATATGAATAAAT
>TRINITY_DN10040_c5_g1_i6 len=1499 path=[1:0-208 4:209-782 5:783-833 7:834-1498]
TTCCGTGCCCCGCTTCGTTCCCGGATTCAACATCCCGCGCTCGCTTGCCGGTGCGTACCTAGGCCGGCCGGCATCATGCCTCCGAAAGGTAAAGGTGGCGACTCCAAAGGTGGATCCAAAGGAGGTAAAGGCAAAGGTGCGGGAAAGTCAGCCGAAGCTTCAGACTCCAAAGGCGGCAAGCAGGCCAAGGGAGGAACCGCCGTCAAGGTTCGACACATTCTGTGCGAGAAGCAGTCCAAGGCCCTGGAGGCTCTCGAGAAAATCAAGGGTGGCATGAAATTCAACGAGGTGGCTGCCTCCTACAGCGAGGACAAAGCTCGCCAAGGGGGTGATTTGGGCTGGATGACGCGAGGCTCGATGGTGGGGCCATTCCAGGACGCAGCCTTCGCATTGCCAGTGAGTAGCCTGGCCAACCCAGTCTACACAGACCCTCCCGTCAAGACAAAGTTTGGCTACCACATCATCATGGTCGAGGGAAAGAAGTAGCCTTGCCATTGTGCCAATCTCAGTTCGCTGGCCACTTTTACCTTTGTTCTACAATAAACAGGTGCCCTTTTGCAGACTAGTCATCGTACGCTTTGGCTTTATGAAGACAGCTGTCTTTTACGCACTTGAAGTGATGACGACACTGTTGTGCAGCAAACACCTTACGACAGAAAGACGCAAGGCACAGTGCCCAACGAGAAAGACTGGATGTACAACAAATGAAATGCGTGGGCCTTATTCCAAGATCACTTTCGCTGACAGTGTCACCACAGGAATCTTGCATGTCCAATGATCAAAACGACTGTACTCGGCCTTCCTTTCTTCAATCGGCCGATTCGGTGCACACAGGTGAGTCCCAGTAATGCAACTAGTCAAATTCTGTGTCCCATGTTAGTGCTATTAGCTCCCATGTACTAGCTCATATGTATATGTTTCATATGTTGCATAAATGCACATGTTGCAGATTTTATTGCATGCGTTTTTAGCTTTAGCTGGTATCACTCAAGTGTTAAAAAAAACATTTAGGTATCAACCTTCATGGTGAGCAAATGTTGCAACAATTTAAAGAAGTTTCCCATATGGTAAAAGCAATTTTATGTACCAGCATGGTCAAAAGTTGACAGGCCACTATCTTGTGTAATAGTATTACTGGAGCTATGCCTGCGAACTTTTGGCTACCCCTGTACATGTGCTCCTGTTTACAAGATGCCCAGCAAAACCTGTGTTTTGTAATTAGGAGCAGCACGTTTGCGTGATCTTTTTAGCTGAGTTGCTGGCTGTTTCCTGCTTGAGTGTCAGATAGAGGTGCGTAACATTCTGGGTGCTCCCCCCTCCTCTCACACTGTTGTCACTGTACATCACGTAGTACCTACTTCATTTTTAAATGTGTCATTTATATTCTCCTGTTAGTTTAACTCTATGTGTGAATAAATTATCTGTATCGTGAAACACAGGATCACAATGGCATGATTCACAATGGTCTAATTTACATGACCTGCAAGTATGAAAATCCC
>TRINITY_DN100450_c0_g1_i14 len=3415 path=[1:0-888 6:889-889 7:890-1063 10:1064-1064 12:1065-1220 20:1221-1662 22:1663-2237 23:2238-2238 24:2239-2693 25:2694-2818 26:2819-2833 29:2834-2859 30:2860-3414]
CAATCCAGAATGACGTCATGAGCCGCACAGCCGTTGACCCCGCCTGCAGAGAACGTTGCAGAGAACGTTGCCGAGAACAAGAGCGGGACTATTTTTTTAGTCACTGAGGTGATCGGCTGCCACGCTTCGGTCGTCTTGACAGGGTTTCTTCCCCTGACTCCTTAAGTTGTGCCCGAATACAGACACCAATATTAGGCAAACTGCATGGCAGGAAAGCCGGCTTGACAATTATGAAAAGGGTCAAATGCAATCATATTATTTCAGACGAGGCTAAATGGCGAGTGAACATGGTGATGTATTTCCCATAATGTCGTTTGATTAATGGTAATTTGTGTGTAAGTGCACCTAACCACACTGAATAGGGAAGAGCAAGACTTTGCCCTTTCTTAGGCCAAGCAATATATTGGATTGCTATCCAAGTCTGACAACAGAACGAACTGATAGAAGCTATCTAAATCTTAAAAAGACTGAGCCAGGCTATTTATACTGCAGTCAACAAAATGAACACAATATCTCTGAAGCTCTTGTGTGTGTTAGAAAGGTATGCTTTGTGAACCTATGCGTCATATACCAGTGCACCAATGTTTTTTATAGCACATAATCTTCCAACAAATCACTTGGTCTTGAAGATTTCTATTTTACAAGTTGTCACTGTACCCGAGCATTTGGTTTTCAATAAAAGAATGCCCCTTAGAACAATGCTCCCTATGTCAGTTCATTATTTAGTTCCTGTACCCATAAACTTGCAACCATGAATTAAAGGAAAAAAAACAACAAAAATAACCCAGGTGTCTGAGCAAGATTGCTAAATCATTAACTATGTATGCCAGCAAGCTTAATGATCACCAAAAGCTAGAGTGCTAAAAAAAGAAAGCCACATGTTGACTCACTGTTTAGGGCTGCAAAGTGATTGAGCCCACAGAACAGGTCAACGACCTGGGTGTCAGGGGCGAAGCGATTTGCTCCAAAGAGGGGCCTGGGAAGCAGGGTTGGGATGGTCTTGACAGACACTTCGGGTCCTAGGCCGAGCAGGCCATATCCCCACACGTAGACGTCCCCGCTTTCCGTAACTACTCCACACATTGTACCTCCACTGGCAACAGCCTTAACTTTTCCATGTGGGAAGTTCAGATTCCTTGCAAAGCACATCTGCTTGTCATCTGTTTGCCTTCCAAACTGGCCATACTCGGAATTCCCCCATCCAAACAGGTCACCAGAGTCAGACACAGCCAGGATACAGTCTACAGTGCCAGCTACTCGGACGATACGGACTCCACTGAGGTCTCCATTGACACGTTTTGGTATGCCCTGGCTGCCATAGATGCCGAGTCCAGTTTGCCCATCGGCGCTCCATCCACAACTGTACACGGCCCCTTCATCCGTGAGAAAGAGAGTGTGGTCCTGCCCACAAACCACATCCACAATTTTCCCACGAATGCCTTGAATCTGACGAGGAGTGGCACAGCTCTCGGGGCTCTCATCCGTGACAACCGGTCTGCCGCACTGTCCGAACGAATTGTTCCCAAATGAAAATGCGCCTTCCTTGTCCGTAAGCACTACACTGTGCGAGCGGCCACAAGCGACACGCAAGATGCGCGTCGACTCGCTCTTCAACGGCAGTGGGATACCCACTGGCTCAGTCAGTACTTTCAAGGGATGCCCTAAGGAAAATACGAAGACAACGTAAGTACCGAAGCACTAAAACTACTGCACACGTGTCTTAATGCTCCTTATTCGGAAAACACTGCTACTTCTGCCAGTCAAGCTACATCAGTCAGATTACCTAATTAAACTAAATTATTGACCTTCTAGGAAGTCCAAAACGATGACAATATAAGACATACCACAACGGAGGAACACAGGATTGATGTTGTCCACCTGGAGTCGTTTAACATGCACCTGAATCTTAGTATACGCAATTTACCCAATCAAAACATGACTGCTATGATGGTGTTCAAACCCGCTACCTTGAGGTCAGCAGCACAATTCCATGGCTGCTAGCCTACTGTGGAGGCTAGCAGGCTTGTTCTGTGCGCCTGCTTGTAGGAGGCTTGTTTTGTGCGCCTGCATTTAGTTTATGTGATAAAAGCAATATGTCACCAGTTCAAAACCTTGAAGTTGCCATGGCAACTCACTGGTTGTGGTATTCTGCTGGTATCTACCAGGTTTACACTTTAATTTGAAGGTGTTAAGGATACATTAAATAGAAATGTGGTATAAATATTTCCATGTATTAAAAGTTAAGAAGCAAGTCAGAAACATCAGACGGTCTCATCCAATCCAGAGAACTGACTCTATTGCACAGCCTAAATGTGAAATTTTGTCTGCTAATGAACGAAATCAGTGATATGACTCATTAGGTAACAAGTGGAAGCAGCTGTTTGCACAGTCTTCATAATGACCAACGAGAAGAAAGGTATGCTCAAATTATAGCAAATTGGCTAGTACCATATCATGGAAAACAAATGAGGACAAAAGTAGCGATAACAGATGAACATTGCACTTTTTCTCGTCCGTTATCTCATACACTTTTCTCGTTTCTTTCTGTGCTATTTCTCAAGCTGATTTGCAATGAACTAACAAGCCCATCATGCTACCATTGTTGGTATGTTCAAAGGTGGCTGAACACACCTTGCTGGTATGCAATAAATAACTGCTATAAAGCTGCCTAAAAAAAATCCTTGCCTCTGCGCGCGCACTGATAGCCGATCTGGAAGTCTGTGTTGATGCCAGTGCCATAAACTTTGGCGGGATTCTTAATTTTGTCTTCATGCGCTGACAGCAAAGTGAAACCGTAGCCACAGGCCACATCGTTGACCTATAAAGCAATAAACGTGAGGTTAACAAAGCATACAACACGTTAGTAGAAAGAACATCAAAGTGTGGAAACTGTACACGCTACAATATGGTATCCAGAGAGAGGGGTACATTGTTTAAGTGAGGACAATGGTGAAATGAAGCAGCATATGCTTAGACCCCGCGTTGTCGACATTGCTAGATCTTTACTGTGTCAAGTGAGCAAGATGATAAAATCACAAAGACCTTACATAGTTTAGCACATAATTGCATAGCTTCTATCTGGAGTCTGGAGCAGCAAACAGTGCAACATTACAGAAGATCTGTAAATCTCGTATGATCTTTCCTACACAGATGAAGTCAGTGACCACACCTAAACGTATAAATTTGACCAGTTCAAATGATTTAGCCTCATTAACGAGTGACACCAGCTGGCTGTTGCAAGTTTGTAGAGGTTACTGGCGGTTTAAAGTGAGTGTAATATAACCGATGGGGCCTTACGTACCAAAACGAGGGGTGCCGTAGTGGGGGGGGGGGGGGGGGGGAAATGTTGAAATTTTGCCCCCCAAGGATCGGACCCGCGGGGTGGGGGGAAAGTGGGGGGGCACGGAGGTGGTGA
>TRINITY_DN100450_c0_g1_i17 len=1682 path=[0:0-92 3:93-95 5:96-179 6:180-180 7:181-354 10:355-355 12:356-511 20:512-953 21:954-960 25:961-1085 26:1086-1100 28:1101-1126 30:1127-1681]
ACCCCCCCCCCCCCTCAGGAAAATATTTCTGGCTGCACATCTGGTAACAACATATGATGATTACTACAATTTTTGTTATAATTAACAGCAGTTACCCTGAACGGAAAATGTTGATCCATAGAGTGACCGAGGCCAAGGCAGCCATTCCTGTTTTTTCCCCAAGTGTACAGCTCTCCTCTGCTGTTTAGGGCTGCAAAGTGATTGAGCCCACAGAACAGGTCAACGACCTGGGTGTCAGGGGCGAAGCGATTTGCTCCAAAGAGGGGCCTGGGAAGCAGGGTTGGGATGGTCTTGACAGACACTTCGGGTCCTAGGCCGAGCAGGCCATATCCCCACACGTAGACGTCCCCGCTTTCCGTAACTACTCCACACATTGTACCTCCACTGGCAACAGCCTTAACTTTTCCATGTGGGAAGTTCAGATTCCTTGCAAAGCACATCTGCTTGTCATCTGTTTGCCTTCCAAACTGGCCATACTCGGAATTCCCCCATCCAAACAGGTCACCAGAGTCAGACACAGCCAGGATACAGTCTACAGTGCCAGCTACTCGGACGATACGGACTCCACTGAGGTCTCCATTGACACGTTTTGGTATGCCCTGGCTGCCATAGATGCCGAGTCCAGTTTGCCCATCGGCGCTCCATCCACAACTGTACACGGCCCCTTCATCCGTGAGAAAGAGAGTGTGGTCCTGCCCACAAACCACATCCACAATTTTCCCACGAATGCCTTGAATCTGACGAGGAGTGGCACAGCTCTCGGGGCTCTCATCCGTGACAACCGGTCTGCCGCACTGTCCGAACGAATTGTTCCCAAATGAAAATGCGCCTTCCTTGTCCGTAAGCACTACACTGTGCGAGCGGCCACAAGCGACACGCAAGATGCGCGTCGACTCGCTCTTCAACGGCAGTGGGATACCCACTGGCTCAGTCAGTACTTTCAAGGGATGCCCTCTGCGCACGCACTGATAGCCGATCTGGAAGTCTGTGTTGATGCCAGTGCCATAAACTTTGGCGGGATTCTTAATTTTGTCTTCATGCGCTGACAGCAAAGTGAAACCGTAGCCACAGGCCACATCGTTGACCTATAAAGCAATAAACTTGAGGTTAACAAAGCATAAAACACATTAGTAGAAAGAACATCAAAGTGTGGAAACTGTACACGCTACAATATGGTATCCAGAGAGAGGGGTACATTGTTTAAGTGAGGACAATGGTGAAATGAAGCAGCATATGCTTAGACCCCGCGTTGTCGACATTGCTAGATCTTTACTGTGTCAAGTGAGCAAGATGATAAAATCACAAAGACCTTACATAGTTTAGCACATAATTGCATAGCTTCTATCTGGAGTCTGGAGCAGCAAACAGTGCAACATTACAGAAGATCTGTAAATCTCGTATGATCTTTCCTACACAGATGAAGTCAGTGACCACACCTAAACGTATAAATTTGACCAGTTCAAATGATTTAGCCTCATTAACGAGTGACACCAGCTGGCTGTTGCAAGTTTGTAGAGGTTACTGGCGGTTTAAAGTGAGTGTAATATAACCGATGGGGCCTTACGTACCAAAACGAGGGGTGCCGTAGTGGGGGGGGGGGGGGGGGGGAAATGTTGAAATTTTGCCCCCCAAGGATCGGACCCGCGGGGTGGGGGGAAAGTGGGGGGGCACGGAGGTGGTGA
>TRINITY_DN100450_c0_g1_i21 len=2302 path=[9:0-106 10:107-107 12:108-263 13:264-946 14:947-988 16:989-1055 18:1056-1098 19:1099-1157 20:1158-1599 21:1600-1606 25:1607-1731 27:1732-2301]
GTGTGATTGAGCATTGCAGGCGGTGGAGAGGGTGAAGCAAGAGAAGTGTGTTGGGAGTGGGCGCAGGAGCAACACCATCCAGATGGGTTGGGAGGAGCCGGCAACTGCCGTAACTACTCCACACATTGTACCTCCACTGGCAACAGCCTTAACTTTTCCATGTGGGAAGTTCAGATTCCTTGCAAAGCACATCTGCTTGTCATCTGTTTGCCTTCCAAACTGGCCATACTCGGAATTCCCCCATCCAAACAGGTCACCAGAGTCTGAAAGACAGTCATGTACATGAGCTTCGCCTTATCTTCATTATTCACATTCAAAGGACCTGATGAGGACAAATAATGCTGTTATGAACCACTAGAAGTCAAAAATAGAAAAAAATCTTGTATGAAGCTGCTTGGTACATAGCACTGGCAGGGCTGCCTTCACAAGCGTTTTAGATGTGATAAAGATTGACTGTATGTACTTTAAAAGGTCGTTTGATGGCATTATGTCATCTTATAGCATGCTCTACTGCTAAAAAAAACACTAGGTTAGAAAAGTTTGCAATGATCATTAAACGAAAGTTGTTTACCTTATAAATTTTATCATCTAATCATCCTTATGATTTCCTCAATAGAGAAAGGCTTCTCAAGTATACTTGAGATCAAATTTGTTAATTAGACAAAGACTGAACTATTACACCTGCTTGACAGAAAAAAATCCGTTTCACTTGGTATAGAAGGAATGGGCAATTATATTACAGCAATGAAAACGACCTAGTCTCTTCGACCGCTTCAATGAAACTCTGAGCAAGGGACAAAACTGGTCCAAGTACATCAGGCCTATTTCAAACTTTGGTTGGTGCCAATTTAGTCTCCGTATCATACTGCAAGGTTGGCATCAAAAGTTTAGGGATCACTTGGTCTCAGAAAACATTGAATATTTCAGCGAGTTGTAACTGCAGCAAGCTAACGTGCACAGTACGTGTTGTTAGCACGTTTTAGAACAGACTGACAATCTAAATTGATGGCTGCCTGCTGACGCAGCGGGACTATTCAGCTTTATTTTTGCGTCTCGCGTTTTCTAACCATTAGATGCTGACTCTTCAACTTTTTCTTGCATCTCATGGTCTCTAAACATTTGGTGCTGACTGTAGATGTAAAACAGACACAGCTCACCAGACACAGCCAGGATACAGTCTACAGTGCCAGCTACTCGGACGATACGGACTCCACTGAGGTCTCCATTGACACGTTTTGGTATGCCCTGGCTGCCATAGATGCCGAGTCCAGTTTGCCCATCGGCGCTCCATCCACAACTGTACACGGCCCCTTCATCCGTGAGAAAGAGAGTGTGGTCCTGCCCACAAACCACATCCACAATTTTCCCACGAATGCCTTGAATCTGACGAGGAGTGGCACAGCTCTCGGGGCTCTCATCCGTGACAACCGGTCTGCCGCACTGTCCGAACGAATTGTTCCCAAATGAAAATGCGCCTTCCTTGTCCGTAAGCACTACACTGTGCGAGCGGCCACAAGCGACACGCAAGATGCGCGTCGACTCGCTCTTCAACGGCAGTGGGATACCCACTGGCTCAGTCAGTACTTTCAAGGGATGCCCTCTGCGCACGCACTGATAGCCGATCTGGAAGTCTGTGTTGATGCCAGTGCCATAAACTTTGGCGGGATTCTTAATTTTGTCTTCATGCGCTGACAGCAAAGTGAAACCGTAGCCACAGGCCACATCGTTGACCGTGTAGAACTCGGAGAAAGGCAGCTTGTACGGCTTGTGGTGTCCGGAGCGGGGTGCATGTCCGAGTTTCGGTCGCACAAGTTTGTCGTGGCCCAAGGCTCCCGTCAGGCAGCTGCCCCAGGCGTAGACCCGTTTCCGGCGCTTGGTCTTCTCACCCGTGTACTGAAACACGGGCAGCTCGTCTTCGGAGGTCAGTGCTTTCGTGCGGTTGCCGCGACGGCCGTGCAACACGCCTGTGCCGCATGGACACAGGAGCGACCGCAGCTGCCTGATCGTCACGGCTCGCGTGAAAGCAGTCGTTCCGACCATGACAACTCAAGTTTAGAGGCACCGGGAAGTAAACAGACTCCTAACTATAGCAGGCACAGGACTTGGGATGCTAAGAGGTTAACCAAATGGTTAAATATTGCGACTAAAGCGGCACTTACTGGATACACTCAAGGATAAAGCCATGTTACAGCAGACAGCCTGACGATCGCGCCAACTATTTCAACGGCGTTAGTCATTTCAAACACTTCAAATGAGATTTAAAGTCAAGTTGCTATTATGCCTTGTGTCACATTGTAATTCC
>TRINITY_DN100450_c0_g1_i23 len=1656 path=[0:0-92 3:93-95 5:96-179 6:180-180 7:181-354 10:355-355 12:356-511 20:512-953 21:954-960 25:961-1085 27:1086-1655]
ACCCCCCCCCCCCCTCAGGAAAATATTTCTGGCTGCACATCTGGTAACAACATATGATGATTACTACAATTTTTGTTATAATTAACAGCAGTTACCCTGAACGGAAAATGTTGATCCATAGAGTGACCGAGGCCAAGGCAGCCATTCCTGTTTTTTCCCCAAGTGTACAGCTCTCCTCTGCTGTTTAGGGCTGCAAAGTGATTGAGCCCACAGAACAGGTCAACGACCTGGGTGTCAGGGGCGAAGCGATTTGCTCCAAAGAGGGGCCTGGGAAGCAGGGTTGGGATGGTCTTGACAGACACTTCGGGTCCTAGGCCGAGCAGGCCATATCCCCACACGTAGACGTCCCCGCTTTCCGTAACTACTCCACACATTGTACCTCCACTGGCAACAGCCTTAACTTTTCCATGTGGGAAGTTCAGATTCCTTGCAAAGCACATCTGCTTGTCATCTGTTTGCCTTCCAAACTGGCCATACTCGGAATTCCCCCATCCAAACAGGTCACCAGAGTCAGACACAGCCAGGATACAGTCTACAGTGCCAGCTACTCGGACGATACGGACTCCACTGAGGTCTCCATTGACACGTTTTGGTATGCCCTGGCTGCCATAGATGCCGAGTCCAGTTTGCCCATCGGCGCTCCATCCACAACTGTACACGGCCCCTTCATCCGTGAGAAAGAGAGTGTGGTCCTGCCCACAAACCACATCCACAATTTTCCCACGAATGCCTTGAATCTGACGAGGAGTGGCACAGCTCTCGGGGCTCTCATCCGTGACAACCGGTCTGCCGCACTGTCCGAACGAATTGTTCCCAAATGAAAATGCGCCTTCCTTGTCCGTAAGCACTACACTGTGCGAGCGGCCACAAGCGACACGCAAGATGCGCGTCGACTCGCTCTTCAACGGCAGTGGGATACCCACTGGCTCAGTCAGTACTTTCAAGGGATGCCCTCTGCGCACGCACTGATAGCCGATCTGGAAGTCTGTGTTGATGCCAGTGCCATAAACTTTGGCGGGATTCTTAATTTTGTCTTCATGCGCTGACAGCAAAGTGAAACCGTAGCCACAGGCCACATCGTTGACCGTGTAGAACTCGGAGAAAGGCAGCTTGTACGGCTTGTGGTGTCCGGAGCGGGGTGCATGTCCGAGTTTCGGTCGCACAAGTTTGTCGTGGCCCAAGGCTCCCGTCAGGCAGCTGCCCCAGGCGTAGACCCGTTTCCGGCGCTTGGTCTTCTCACCCGTGTACTGAAACACGGGCAGCTCGTCTTCGGAGGTCAGTGCTTTCGTGCGGTTGCCGCGACGGCCGTGCAACACGCCTGTGCCGCATGGACACAGGAGCGACCGCAGCTGCCTGATCGTCACGGCTCGCGTGAAAGCAGTCGTTCCGACCATGACAACTCAAGTTTAGAGGCACCGGGAAGTAAACAGACTCCTAACTATAGCAGGCACAGGACTTGGGATGCTAAGAGGTTAACCAAATGGTTAAATATTGCGACTAAAGCGGCACTTACTGGATACACTCAAGGATAAAGCCATGTTACAGCAGACAGCCTGACGATCGCGCCAACTATTTCAACGGCGTTAGTCATTTCAAACACTTCAAATGAGATTTAAAGTCAAGTTGCTATTATGCCTTGTGTCACATTGTAATTCC
>TRINITY_DN10045_c0_g1_i3 len=2221 path=[0:0-847 7:848-941 9:942-1689 10:1690-1941 11:1942-1985 13:1986-2220]
CGCTCGAGAGAGATCGAGAATTCTTTATTGAAAGGTAAATAACGTAGCCAGTATGTAGAAATCACGGACTCGCTGCTGTGTGTGGGGAAGGGGATGAGGTAGAGAAAGAAAGACAGGAGAGGTGCGAGAAGATAAAGTCAAGAAATGCGAAAATCGGAAGGAAAAAAAAAGACTAGGACGCGGAGACTCATATCAGAATAGCGTCGACCAGATCGACAAGATTTAGTTGTACGTCACTTATCCACATCATTCACCTTCCACGAGACAAAGCTTGTCACTTCTCTGTAAGAGGATGCACACAATGAAAGATGTTACGAGCACACGTGTTCGCTAGTATTGTGGACTCAAGTTCACGTGTACCTTCAGCACCTCGAACATGCGACAGTAATGCATCCCTGCATTTTGTAGCACATACAATAGATCACTTAAACAAAGGCTAAACCGGTTTGTTGTTGCTTACACGTTCGAAAAACATATATCGGTCATGTGTGTATCTTTACACGCACTGGGGGCAAAGTGAACAACGCGCCGTATCGCTGCCTCCGATGGGGGCGGAGCCTTGCACGTGGCCGACAATATACATAGCAGCAGCAAGCCAGTCGTCACGCCACTTGCCCCACCGTGCCGCCGCCGCCGCATTGCTTCCCCTCGTCTATCCGCCATGGCTGTTGTTGCTCCGATGGATGCCTCGTACGTGCCCAAGGTACTGCACTCGCTGACCGACGAGGACGAAGCGTGGCGCAAGTATGCCACCAATGACGAGGCCTGCGTCCTGGTCATCTACACCGGAGGCACCATCGGCATGGTCAAGGACGATGACGGAGTTCTCAAGCCGGCACCGGGAATCCTGGACAAGCGGCTTCGCGAGTTCCCACAGCTTCACGACCGGGAATACGCCAAGGAGCACTTCGGAGACTGCGAGAAGCCTCCTCTGGTCCTGCCTGTGACCGGCGATCCACGACGAGTAATATACACAATAGCCGAATATGATCCCTTGCTGGACTCTTCCAACGCCACCATGGACGACTGGCTGCAAATTGCTGCAGACATCAAGAAGTACTACGACTCCTATCAAGGCTTTATTGTGCTACACGGCACAGACACTATGGCCTACACATCCTCTGCACTCTCCTTCCTGCTGGAAAACCTTGGGAAATCTGTCGTCGTCACTGGTTCCCAGATACCAGTGTTCGAACCCCGCAGTGATGGAAGAGATAACATTCTGAATTCCCTCATCGTTGCCGGAAACTACGTCATACCGGAAGTGACCCTTATGTTCCACAATCAACTCTTCCGTGGGAACCGTGTGAGCAAGTTCAGCATTTCTCACCTTGATGCGTTCGCATCGTTCAACATGGCGCCTCTCATCACCATCGGCATCAACGTTGAGATTACTTGGCGTCTGATTCTCCCTGATCCAAAGGGTGTGGACTTTCGTGCTCACGACAAGCTAAACCGTGATGTTGGTCTTCTGCGTCTCTTTCCCAGCATCACTGCCGAACTGGTGGAGGCCTTCCTTAAGCCCCCCATTGAAGGCGTCGTTCTTCAAACCTACGGAGCTGGCAACGCTCCCACTGCCCGCAAGGACATCATGGAAGCTCTCCGAAGCGCTACCAAACGCGGAGTCCTTATCCTCAACTGTTCCCAGTGCCAGCACGGAGCGGTGGATCCGGCCTACGAGACGGGAAACGAACTGGTCGAGGTGGGAGTCATTCCCGGTGGCGACATGACTCCGGAGGCGGGGCTGACAAAGCTGGCTTACGTTCTCGCCAAGAGCGAGTGGACTCTCGACCAAAAGAAAAAGAAGCTGCAGGAGAGTCTGCGTGGCGAGCTGACAACCGGAACAGGTGACGCCGGCTGGGAGGATCAGTACAAGACGCTCAATCTGATGGGACCATGGAAGGCTCTGTTCATTCGCTGATACTGCTTTCCTTTCGCAACTAAGTAACTTTAATCGCTACAGTGAATTTTGTACCCTGTTTGTCCTGAATATTTACCTCAGTGCAATGTATCGTGAAAATATCTGCCGACTTTGTTCACAATAAAATGTCCTTATGCACTTTACAAGACTTCTCACAAGTAGGAAACAGAGCTGTTTCTCTCTTTTCTTCTTCTAGGGCAGGGCTACGTTCTACATTAGGCAGCTGCGTGAAGGCACATAGATGTCGACTCTTTGATCCATCGGCAGGGGGGTTTGGCTTCCCATTGTTTTCCTCAGTGT
>TRINITY_DN10045_c1_g1_i16 len=6049 path=[0:0-214 1:215-217 3:218-287 4:288-344 6:345-1075 8:1076-1077 10:1078-1307 11:1308-1860 12:1861-1889 14:1890-3311 16:3312-3358 17:3359-3414 19:3415-3503 20:3504-3535 22:3536-3770 23:3771-3814 25:3815-4066 26:4067-4814 28:4815-6048]
ATCTGAGTGTCCCTCGACGGAGTGAGAATATACAAAAAGCAAGGATGACCAACAGGTCAAAGTTTAATCAGTCACTCAACACCTGAGGAGGAATGCAGAAGAGAATTGGCAATGGGACGAAGAATTCAGGAGTGTAGAGCCAGATCGAGTGCAGAGAATGACAATACGAATTAAATCCTCTTCAGTTCTCGTTCATGGACGGCTAACGTGTCTCGCTGAATATTTGCTTTCAACAGTCCGAGTGGTCAAGCATCTTACGCTCAGTAATTCGACCAACTGCAGGAACTGATCGAGGTGGGAGTCATTCCCGGCGGCGACATGACCCCAGAGGCGGGACTGACGAAGCCGGCTCACGTTCTCTCAAAGAGCGAGCGGTCTCAGGACGAAAAGAAAAAGGTGAGGTCACAGAGTTACATGCGCGTGCACGAAGTTTACATACAAAAATAAGCATTTAAAGTCCATTTTCGCAGAACAACTCAGGAGAAAAAGAAAGAAAGAAAAATGATACAGCGACTACATGGGACACAGCGCATACTATTATTTTAGGTTATTGTGAGCGCTAGCTGTATTCTGTGTGTTGACTGTCTCGTTTTTCTTGGAGGTTTAGCCGAATATTCAGGAACTGACTATTCCACTTAAGGATATTTGTGTTCAAAGACGTTTCTTTTACGCACACAAAAGAAAAGACAACAAGAGGGAACACGTGATCAAATTTTCTGAGCTATATATTTATATCCCTAATTTTTCATCAAACCCCTTGTCAGTTGTCCTGCAAGCTTCCGAAAAAATGAAAGAATGTCTAAACTTCAATAAAAACACAGAAACTGGCGAAAGGCCATCCCCCGAAGGGGTGGTCGATGTGTAAGCGCTCCATCTATTTGAAAAAAAAAAAAATCGGTGATTTCACGTCATGCATGTGACTGAAAATTGTGATCTAAACTTTTTTTTCATTCTTTCGTGTAACTACATATTGTTGGTTTCGTCAATAAAAAAAATCTAGTTTTGTCATCGTGTCACCTTCTTTTTTTGCGCTGCTTTTTCAAGTTTAAACATAAAAAGTGGTAACATTCACCTGCCTTCTGCGGGCTTCATGCCGGCTTCAGTTGAGCATAAAGTCCTCTGTTCGTGTACTAAGGTGCGGCAACGCGCACGCGCAAGACACTTCAGCACAAGAAAAGTAAAAGTAGATGATAGATTCAGTACGTTACTGCATACTTTACGCATGCAAGAGTGTCGACGGGCACTGCCGCTTTTTTTTGTTTGTGGAAACGAATTTCAAGACCACGGTTTTGTTTTTGTTGTTATTTCAGAAGCTGCAGGAGAACCTCCGTGGTGAGTTGACCACAGGACAGGATGACGCCGGCATGAAGGATCAGTACAACATAGTCAACCTAATGGGACCCTGGAAGGCACTCTTCATTCACTGATGATTGTTTGTTTTCACAGTTTAGTGACTTGAACTTCTGTAGCGAATAATGCACTTAGTTTAAAGCATGTTCCTTTTATAACAACGTGTTGTGAAACAAATCCGTCCAGTTTATTGATAGTTCACATTTTTTACTCCAACGTTATTTGTACTTTGGTTATTTTAAAATGAATAAAAGAAGGATGCTTTGCGTACGCGTGCGTCAGTGTGGTCAGCCAGCGTTCCTTGTATTGTTATTTAGCTGTCGGTGGCACATGTTACGAATTACTAGCTCGAACCATTCTCATCGTAATTAAGTCATGGTTAGATAGATTTCTAATACTTATACATAACGTATATATACCTGCAGTTTCCTACTGAGGCAGTGTAATGGCTTTAAATTACCGGTGTGCTACAAAGGAAAGGCATGCACTGTCACACTTCCTTCAAGTGTAGTGTATAACATGACCCCACCTTCTCTTGAGCTCGTAGAAGTCTAAGCAGATACACCAAAATAAACATTATTGTATTGCAGCGAAACACTGAATATATATCAATGCAGGAGTTGTGTAGGTGGTTACAGAATGCTATTGTCAAGCTAATGTCGCCCCAATATAAATCAGCTAATGACAGATAATAATAAAGTGTACAGGGTTTCGGAGTTTAAAACTATCAGACGCGCAATACATCCATCTGATAGTATCCGCAAAAGCCAACACACTTTATCATGCTGCTTTAGCTCACTACAACATATATTTTATATACTGCTAACATCGATAACCTCATATTCATGCCTGCGGAAAATGGGCTTCGCACGACGAACTTTTTACGTGTACGATTCTGCGCAGTGTTTTAATTCAATAACGAGTGACCGTACACCAATAAAGAGTGACCGTACGGAGCCTCCTTGGGTGAGGTCCGTCCACGCAACGGCAAGGAAACCTTGACATTTGCGATTGGCAGAAACCATCAAAAATAGACCTTAGTGAGGTCCGCTTTATGGGTAGACAAAATAAAACTGAAGTCTGTTTTATGATCTGGCCCACTGAATGACGGTTAGTTTAAACCGGAACTTAACCCACTCTGTATTTCCTAAATAAAATTCACCCTGAAAGGAAAATTATAAAAAGAATGTACTGCGTGCGGCGGCATCATTGAAATCAGACATGCTGGCGGGCTGTCCCACGACTCTCACCGACCCCGAAGAAAAATGGCTTTACTGACAAAACATTGTTCCAGCTCTTCTATCAAGACCATGCTATGGGCTGTCCAGAGGGTCCACAATGGTGCTTCAAGGCTCGGCCCGACGATACCGACGTGGATTCAGTCCACCTCGCTCCGAGAAGACCGAGATTCGGGACTCCTAATAAAGTCTTGTGAATAAATCAATCCCGTGACTTGATCCACAGAATATACTCTGCGCGAACACTGCACGCCAAAAGCTGGCTTGAAATAGCGTGGTTTGGCTGACAAAAAACGCTTGCCTTCAAACGTACCTTTGGCATACATGCACTTCGTCTCTTAAGTGTCCGCAAAAAAGCAAACAAATAAATGGCGTAATTTTACAAATGTATACCCCATGCCATGCGGACATACTTCTATTTTCCTGATAGACGTTAATCATTTTCTTCCGTCAAATATCTATATCGTTGTCGTAGTCTCTGAAGTTTCATTTCTTTAGGGGTAAACGCCAAAGCGATTCGGTGTAGCACCACGCCGTCGAATATTTGCCGATACTTGCAGCTATAATGTTGTGAATCTTTGTGACAGACGTTTGAGTTTCGTAAGGAGGCTAATCGAAAGTTATCCTGTCTGGCTAACTTTCGCGTCGAGAGCGAGGTATGGTAATAAAATGAAGTAAGTCATCGGGAAAGCGATCGTAAAGAATTGTACGAATAAAAAAAAAAGACTGCATTCTTACTGCAGATTACACGAGCTTGAACAGTGCACAAGTCGCCATTGCACGTTGTTTCTCTGGCAACACAGGGCTTAATATTGAGATAATGAACATTTTTTGCACTAATGCACGCACGCTATTTTCTTTGAGACTCGTCAGGTTGATTCAGATATCGTGCGCAAGCGTGTGACGACTATTCACAGCTGCATGTGTCACGAGAGGCTGTCGGTCATTACACTGAGGAAAACAATGGGAAGCCAAACCCCCCTGCCGATGGATCAAAGAGTCGACATCTATGTGCCTTCACGCAGCTGCCTAATGTAGAACGTAGCCCTGCCCTAGAAGAAGAAAAGAGAGAAACAGCTCTGTTTCCTACTTGTGAGAAGTCTTGTAAAGTGCATAAGGACATTTTATTGTGAACAAAGTCGGCAGATATTTTCACGATACATTGCACTGAGGTAAATATTCAGGACAAACAGGGTACAAAATTCACTGTAGCGATTAAAGTTACTTAGTTGCGAAAGGAAAGCAGTATCAGCGAATGAACAGAGCCTTCCATGGTCCCATCAGATTGAGCGTCTTGTACTGATCCTCCCAGCCCGCGTCACCTGTTCCGGTTGTCAGCTCACCACGCAGACTCTCCTGCAGCTTCTTTTTCTTTTGGTCGAGAGTCCACTCGCTCTTGGCGAGAACGTAAGCCAGCTTTGTCAGCCCCGCCTCCGGAGTCATGTCCCCACCGGGAATGACTCCCAACTCGACCAGTTCGTTTCCCGTCTCGTAGGCCGGATCCACCGCTCCGTGCTGGCACTGGGAACAGTTGAGGATAAGGACTCCGCGTTTGGTAGCGCTTCGAAGAGCTTCCATGATGTCCTTGCGGGCAGTGGGAGCGTTGCCAGCTCCGTAGGTTTGAAGAACGACGCCTTCAATGGGGGGCTTAAGGAAGGCCTCCACCAGTTCGGCAGTGATGCTGGGAAAGAGACGCAGAAGACCAACATCACGGTTTAGCTTGTCGTGAGCACGAAAGTCCACACCCTTTGGATCAGGGAGAATCAGACGCCAAGTAATCTCAACGTTGATGCCGATGGTGATGAGAGGCGCCATGTTGAACGATGCGAACGCATCAAGGTGAGAAATGCTGAACTTGCTCACACGGTTCCCACGGAAGAGTTGATTGTGGAACATAAGGGTCACTTCCGGTATGACGTAGTTTCCGGCAACGATGAGGGAATTCAGAATGTTATCTCTCCCATCACTGCGGGGTTCGAACACTGGTATCTGGGAACCAGTGACGACGACAGATTTCCCAAGGTTTTCCAGCAGGAAGGAGAGTGCAGAGGATGTGTAGGCCATAGTGTCTGTGCCGTGTAGCACAATAAAGCCTTGATAGGAGTCGTAGTACTTCTTGATGTCTGCAGCAATTTGCAGCCAGTCGTCCATGGTGGCGTTGGAAGAGTCCAGCAAGGGATCATATTCGGCTATTGTGTATATTACTCGTCGTGGATCACCGGTCACTGGCAGGACCAGAGGAGGCTTCTCGCAGTCTCCGAAGTGCTCCTTGGCGTATTCCCGGTCGTGAAGCTGTGGGAACTCGCGAAGCCGCTTGTCCAGGATTCCCGGTGCCGGCTTGAGAACTCCGTCATCGTCCTTGACCATGCCGATGGTGCCTCCGGTGTAGATGACCAGGACGCAGGCCTCGTCATTGGTGGCATACTTGCGCCACGCTTCGTCCTCGTCGGTCAGCGAGTGCAGTACCTTGGGCACGTACGAGGCATCCATCGGAGCAACAACAGCCATGGCGGATAGACGAGGGGAAGCAATGCGGCGGCGGCGGCACGGTGGGGCAAGTGGCGTGACGACTGGCTTGCTGCTGCTATGTATATTGTCGGCCACGTGCAAGGCTCCGCCCCCATCGGAGGCAGCGATACGGCGCGTTGTTCACTTTGCCCCCAGTGCGTGTAAAGATACACACATGACCGATATATGTTTTTCGAACGTGTAAGCAACAACAAACCGGTTTAGCCTTTGTTTAAGTGATCTATTGTATGTGCTACAAAATGCAGGGATGCATTACTGTCGCATGTTCGAGGTGCTGAAGGTACACGTGAACTTGAGTCCACAATACTAGCGAACACGTGTGCTCGTAACATCTTTCATTGTGTGCATCCTCTTACAGAGAAGTGACAAGCTTTGTCTCGTGGAAGGTGAATGATGTGGATAAGTGACGTACAACTAAATCTTGTCGATCTGGTCGACGCTATTCTGATATGAGTCTCCGCGTCCTAGTCTTTTTTTTTCCTTCCGATTTTCGCATTTCTTGACTTTATCTTCTCGCACCTCTCCTGTCTTTCTTTCTCTACCTCATCCCCTTCCCCACACACAGCAGCGAGTCCGTGATTTCTACATACTGGCTACGTTATTTACCTTTCAATAAAGAATTCTCGATCTCTCTCGAGCGAATACATGGTACAGATACTGCACTGAACAACACAGGACAATCCCCTATAGTCTGTACGCTCTGTGTTTTTTCTGCGTTCTTTCGTATTATATGAATCCATTAAGTCAGTACGAACTATCCCAGCTAAATACATCAGCACGGATATTTGTAGGCCTTGTAGAAGCTGCGCCACTTGACAACTTACGACTTCGCAGCGCATACGTTATTGATTGATACTTCAACATGGCTGATATATATTTGTGCGGAGCACAGGCACGCACACGAAGAGGGCAGGGGTGGCGACCAATCTTCA
>TRINITY_DN10045_c1_g1_i3 len=6166 path=[0:0-214 1:215-217 2:218-334 3:335-404 4:405-461 6:462-1192 8:1193-1194 10:1195-1424 11:1425-1977 12:1978-2006 14:2007-3428 16:3429-3475 17:3476-3531 19:3532-3620 20:3621-3652 22:3653-3887 23:3888-3931 25:3932-4183 26:4184-4931 28:4932-6165]
ATCTGAGTGTCCCTCGACGGAGTGAGAATATACAAAAAGCAAGGATGACCAACAGGTCAAAGTTTAATCAGTCACTCAACACCTGAGGAGGAATGCAGAAGAGAATTGGCAATGGGACGAAGAATTCAGGAGTGTAGAGCCAGATCGAGTGCAGAGAATGACAATACGAATTAAATCCTCTTCAGTTCTCGTTCATGGACGGCTAACGTGTCTCGCTGCGTTATAGAGAGAAAGAGAGAGAGAACAAAATTAGGGAAAGGTGACGAAAGAGGGCACGTGGGCGTGTCTATACACAAGAATTAGTTTGCATCAGCGCAAAGTGTTGTCATTACCTGAATATTTGCTTTCAACAGTCCGAGTGGTCAAGCATCTTACGCTCAGTAATTCGACCAACTGCAGGAACTGATCGAGGTGGGAGTCATTCCCGGCGGCGACATGACCCCAGAGGCGGGACTGACGAAGCCGGCTCACGTTCTCTCAAAGAGCGAGCGGTCTCAGGACGAAAAGAAAAAGGTGAGGTCACAGAGTTACATGCGCGTGCACGAAGTTTACATACAAAAATAAGCATTTAAAGTCCATTTTCGCAGAACAACTCAGGAGAAAAAGAAAGAAAGAAAAATGATACAGCGACTACATGGGACACAGCGCATACTATTATTTTAGGTTATTGTGAGCGCTAGCTGTATTCTGTGTGTTGACTGTCTCGTTTTTCTTGGAGGTTTAGCCGAATATTCAGGAACTGACTATTCCACTTAAGGATATTTGTGTTCAAAGACGTTTCTTTTACGCACACAAAAGAAAAGACAACAAGAGGGAACACGTGATCAAATTTTCTGAGCTATATATTTATATCCCTAATTTTTCATCAAACCCCTTGTCAGTTGTCCTGCAAGCTTCCGAAAAAATGAAAGAATGTCTAAACTTCAATAAAAACACAGAAACTGGCGAAAGGCCATCCCCCGAAGGGGTGGTCGATGTGTAAGCGCTCCATCTATTTGAAAAAAAAAAAAATCGGTGATTTCACGTCATGCATGTGACTGAAAATTGTGATCTAAACTTTTTTTTCATTCTTTCGTGTAACTACATATTGTTGGTTTCGTCAATAAAAAAAATCTAGTTTTGTCATCGTGTCACCTTCTTTTTTTGCGCTGCTTTTTCAAGTTTAAACATAAAAAGTGGTAACATTCACCTGCCTTCTGCGGGCTTCATGCCGGCTTCAGTTGAGCATAAAGTCCTCTGTTCGTGTACTAAGGTGCGGCAACGCGCACGCGCAAGACACTTCAGCACAAGAAAAGTAAAAGTAGATGATAGATTCAGTACGTTACTGCATACTTTACGCATGCAAGAGTGTCGACGGGCACTGCCGCTTTTTTTTGTTTGTGGAAACGAATTTCAAGACCACGGTTTTGTTTTTGTTGTTATTTCAGAAGCTGCAGGAGAACCTCCGTGGTGAGTTGACCACAGGACAGGATGACGCCGGCATGAAGGATCAGTACAACATAGTCAACCTAATGGGACCCTGGAAGGCACTCTTCATTCACTGATGATTGTTTGTTTTCACAGTTTAGTGACTTGAACTTCTGTAGCGAATAATGCACTTAGTTTAAAGCATGTTCCTTTTATAACAACGTGTTGTGAAACAAATCCGTCCAGTTTATTGATAGTTCACATTTTTTACTCCAACGTTATTTGTACTTTGGTTATTTTAAAATGAATAAAAGAAGGATGCTTTGCGTACGCGTGCGTCAGTGTGGTCAGCCAGCGTTCCTTGTATTGTTATTTAGCTGTCGGTGGCACATGTTACGAATTACTAGCTCGAACCATTCTCATCGTAATTAAGTCATGGTTAGATAGATTTCTAATACTTATACATAACGTATATATACCTGCAGTTTCCTACTGAGGCAGTGTAATGGCTTTAAATTACCGGTGTGCTACAAAGGAAAGGCATGCACTGTCACACTTCCTTCAAGTGTAGTGTATAACATGACCCCACCTTCTCTTGAGCTCGTAGAAGTCTAAGCAGATACACCAAAATAAACATTATTGTATTGCAGCGAAACACTGAATATATATCAATGCAGGAGTTGTGTAGGTGGTTACAGAATGCTATTGTCAAGCTAATGTCGCCCCAATATAAATCAGCTAATGACAGATAATAATAAAGTGTACAGGGTTTCGGAGTTTAAAACTATCAGACGCGCAATACATCCATCTGATAGTATCCGCAAAAGCCAACACACTTTATCATGCTGCTTTAGCTCACTACAACATATATTTTATATACTGCTAACATCGATAACCTCATATTCATGCCTGCGGAAAATGGGCTTCGCACGACGAACTTTTTACGTGTACGATTCTGCGCAGTGTTTTAATTCAATAACGAGTGACCGTACACCAATAAAGAGTGACCGTACGGAGCCTCCTTGGGTGAGGTCCGTCCACGCAACGGCAAGGAAACCTTGACATTTGCGATTGGCAGAAACCATCAAAAATAGACCTTAGTGAGGTCCGCTTTATGGGTAGACAAAATAAAACTGAAGTCTGTTTTATGATCTGGCCCACTGAATGACGGTTAGTTTAAACCGGAACTTAACCCACTCTGTATTTCCTAAATAAAATTCACCCTGAAAGGAAAATTATAAAAAGAATGTACTGCGTGCGGCGGCATCATTGAAATCAGACATGCTGGCGGGCTGTCCCACGACTCTCACCGACCCCGAAGAAAAATGGCTTTACTGACAAAACATTGTTCCAGCTCTTCTATCAAGACCATGCTATGGGCTGTCCAGAGGGTCCACAATGGTGCTTCAAGGCTCGGCCCGACGATACCGACGTGGATTCAGTCCACCTCGCTCCGAGAAGACCGAGATTCGGGACTCCTAATAAAGTCTTGTGAATAAATCAATCCCGTGACTTGATCCACAGAATATACTCTGCGCGAACACTGCACGCCAAAAGCTGGCTTGAAATAGCGTGGTTTGGCTGACAAAAAACGCTTGCCTTCAAACGTACCTTTGGCATACATGCACTTCGTCTCTTAAGTGTCCGCAAAAAAGCAAACAAATAAATGGCGTAATTTTACAAATGTATACCCCATGCCATGCGGACATACTTCTATTTTCCTGATAGACGTTAATCATTTTCTTCCGTCAAATATCTATATCGTTGTCGTAGTCTCTGAAGTTTCATTTCTTTAGGGGTAAACGCCAAAGCGATTCGGTGTAGCACCACGCCGTCGAATATTTGCCGATACTTGCAGCTATAATGTTGTGAATCTTTGTGACAGACGTTTGAGTTTCGTAAGGAGGCTAATCGAAAGTTATCCTGTCTGGCTAACTTTCGCGTCGAGAGCGAGGTATGGTAATAAAATGAAGTAAGTCATCGGGAAAGCGATCGTAAAGAATTGTACGAATAAAAAAAAAAGACTGCATTCTTACTGCAGATTACACGAGCTTGAACAGTGCACAAGTCGCCATTGCACGTTGTTTCTCTGGCAACACAGGGCTTAATATTGAGATAATGAACATTTTTTGCACTAATGCACGCACGCTATTTTCTTTGAGACTCGTCAGGTTGATTCAGATATCGTGCGCAAGCGTGTGACGACTATTCACAGCTGCATGTGTCACGAGAGGCTGTCGGTCATTACACTGAGGAAAACAATGGGAAGCCAAACCCCCCTGCCGATGGATCAAAGAGTCGACATCTATGTGCCTTCACGCAGCTGCCTAATGTAGAACGTAGCCCTGCCCTAGAAGAAGAAAAGAGAGAAACAGCTCTGTTTCCTACTTGTGAGAAGTCTTGTAAAGTGCATAAGGACATTTTATTGTGAACAAAGTCGGCAGATATTTTCACGATACATTGCACTGAGGTAAATATTCAGGACAAACAGGGTACAAAATTCACTGTAGCGATTAAAGTTACTTAGTTGCGAAAGGAAAGCAGTATCAGCGAATGAACAGAGCCTTCCATGGTCCCATCAGATTGAGCGTCTTGTACTGATCCTCCCAGCCCGCGTCACCTGTTCCGGTTGTCAGCTCACCACGCAGACTCTCCTGCAGCTTCTTTTTCTTTTGGTCGAGAGTCCACTCGCTCTTGGCGAGAACGTAAGCCAGCTTTGTCAGCCCCGCCTCCGGAGTCATGTCCCCACCGGGAATGACTCCCAACTCGACCAGTTCGTTTCCCGTCTCGTAGGCCGGATCCACCGCTCCGTGCTGGCACTGGGAACAGTTGAGGATAAGGACTCCGCGTTTGGTAGCGCTTCGAAGAGCTTCCATGATGTCCTTGCGGGCAGTGGGAGCGTTGCCAGCTCCGTAGGTTTGAAGAACGACGCCTTCAATGGGGGGCTTAAGGAAGGCCTCCACCAGTTCGGCAGTGATGCTGGGAAAGAGACGCAGAAGACCAACATCACGGTTTAGCTTGTCGTGAGCACGAAAGTCCACACCCTTTGGATCAGGGAGAATCAGACGCCAAGTAATCTCAACGTTGATGCCGATGGTGATGAGAGGCGCCATGTTGAACGATGCGAACGCATCAAGGTGAGAAATGCTGAACTTGCTCACACGGTTCCCACGGAAGAGTTGATTGTGGAACATAAGGGTCACTTCCGGTATGACGTAGTTTCCGGCAACGATGAGGGAATTCAGAATGTTATCTCTCCCATCACTGCGGGGTTCGAACACTGGTATCTGGGAACCAGTGACGACGACAGATTTCCCAAGGTTTTCCAGCAGGAAGGAGAGTGCAGAGGATGTGTAGGCCATAGTGTCTGTGCCGTGTAGCACAATAAAGCCTTGATAGGAGTCGTAGTACTTCTTGATGTCTGCAGCAATTTGCAGCCAGTCGTCCATGGTGGCGTTGGAAGAGTCCAGCAAGGGATCATATTCGGCTATTGTGTATATTACTCGTCGTGGATCACCGGTCACTGGCAGGACCAGAGGAGGCTTCTCGCAGTCTCCGAAGTGCTCCTTGGCGTATTCCCGGTCGTGAAGCTGTGGGAACTCGCGAAGCCGCTTGTCCAGGATTCCCGGTGCCGGCTTGAGAACTCCGTCATCGTCCTTGACCATGCCGATGGTGCCTCCGGTGTAGATGACCAGGACGCAGGCCTCGTCATTGGTGGCATACTTGCGCCACGCTTCGTCCTCGTCGGTCAGCGAGTGCAGTACCTTGGGCACGTACGAGGCATCCATCGGAGCAACAACAGCCATGGCGGATAGACGAGGGGAAGCAATGCGGCGGCGGCGGCACGGTGGGGCAAGTGGCGTGACGACTGGCTTGCTGCTGCTATGTATATTGTCGGCCACGTGCAAGGCTCCGCCCCCATCGGAGGCAGCGATACGGCGCGTTGTTCACTTTGCCCCCAGTGCGTGTAAAGATACACACATGACCGATATATGTTTTTCGAACGTGTAAGCAACAACAAACCGGTTTAGCCTTTGTTTAAGTGATCTATTGTATGTGCTACAAAATGCAGGGATGCATTACTGTCGCATGTTCGAGGTGCTGAAGGTACACGTGAACTTGAGTCCACAATACTAGCGAACACGTGTGCTCGTAACATCTTTCATTGTGTGCATCCTCTTACAGAGAAGTGACAAGCTTTGTCTCGTGGAAGGTGAATGATGTGGATAAGTGACGTACAACTAAATCTTGTCGATCTGGTCGACGCTATTCTGATATGAGTCTCCGCGTCCTAGTCTTTTTTTTTCCTTCCGATTTTCGCATTTCTTGACTTTATCTTCTCGCACCTCTCCTGTCTTTCTTTCTCTACCTCATCCCCTTCCCCACACACAGCAGCGAGTCCGTGATTTCTACATACTGGCTACGTTATTTACCTTTCAATAAAGAATTCTCGATCTCTCTCGAGCGAATACATGGTACAGATACTGCACTGAACAACACAGGACAATCCCCTATAGTCTGTACGCTCTGTGTTTTTTCTGCGTTCTTTCGTATTATATGAATCCATTAAGTCAGTACGAACTATCCCAGCTAAATACATCAGCACGGATATTTGTAGGCCTTGTAGAAGCTGCGCCACTTGACAACTTACGACTTCGCAGCGCATACGTTATTGATTGATACTTCAACATGGCTGATATATATTTGTGCGGAGCACAGGCACGCACACGAAGAGGGCAGGGGTGGCGACCAATCTTCA
>TRINITY_DN100468_c0_g1_i12 len=2536 path=[3:0-761 4:762-764 6:765-1027 8:1028-1318 9:1319-1530 10:1531-1905 11:1906-2010 12:2011-2119 14:2120-2535]
TGAAGAGTGAGGCTGGGCTCTTCGCCTAATTGCGATCGACAATCGTGAACGGCAGCGCACTATCGGCGGCAAGGTGCTTGAAGACAGCACACTTTCAGCTACCTTGTGCTCTTTAAACGCAATTTTAAAGCATTTTGAGTTAAGTGTCGACATAGATTTTTTTTTTAGAACAGTAGAAGTACTAATATTATCAAAACATGTGAAAACAAAAACAGGTGATTTTTAAGAGAACTTACAGTTTTCGACCCCCATCTCCCCTTAACACTTGTACACAGCACATCACCATAGTTAAATTTATTTACAAGAAACGCAAGGTATTCACATGTCAGCATATGTGGATTCCTGTTTCCATAAAAATAAACAGCCTAAAGCTTAAGTTGGTGGCTTGTTGCTGCTGCTGTTGGTGCTTTTTGATGGTTTTGTGCTGACGGATGGAGATTCGTCTTGTGCTGATGTAGCCTTTTGCGATAGCCTTCGCATCCCAGGCCTGTATATCTCGATAGATGGCCGATCCTTGTTGCGTATCCTCCTCTCTGCTCGAGGGTCTTTAGGGCGGGACTGCGAGGACTCCTCGGGTGCCGATGGTCGCTGGCGATCCTTCTCTGAACTGGAGTTCTTGCCCTCGGCAGGAGTGCTCGTGGCAGACGCGGCACCCCGAGAACTTTCAACAATGGTCCGTTCATCGTCCGTGGCTGGAGTTGTTGCTGATGATTTCGGGGCGCCCGCTTCCTGGCCTCTGCTGTCGGAACCTGTCGATCCACGCCTATGCGAAGACGCAGGCTGTTCGCCCTTGTGCTTGCTGTACTCTTTCGGACCCTGGTACTCCTTGCTGGGTCTAGGCACCTTGGGACGTTCCCAGTCTTTGCGTGAACTGCCACCACCTCCCATGGAACTGCGCACCGGTGGGGCCTTGGAATGGCTGCCACCCGTGCCACCAGCGCTCGATTTCGGTACTACCCCAGTTCCCGCGTCCTTTGCAGTTGTTGCTGACAGTGACTCGTGCTCCCGTACGGGGTTTCTCAGCACCTTGACCACTTGTGGCTTAGTTGGCGCTGGCTCAACATCGTCGAACTGGGGCCCATCTTCATCATGATGGGCTGACGAGGACTCCCTGTGCCCGCTTGGCTCTTTAGTTGCACGGTCACGGTCCACCTTGCGCCTCCTCTTTTCTTCGTCTCGCAGGCGCTTCTTCTCCACCTCCCGCCTCTTGCGCTCCTCCCGGCGCTCCTCGCGCAGTTTCTGGGCCGCCAGCTTTTCCAGCTTCCTTTGCTGCAAATATTCGATTAGAGGAGTCACCACTTTGAGGCAGCCATTGTTAGCTTTGATTTCCTTTTCTCTGGCTTCAATCTCCTCTATGTAGGTGTCAATCGGAGGTAGCGTTACTTCTTCTGGTTGCTCTAGGCTTTCGAGAAACTTGATGTACTCAGGGTCTTGTTCTATTGTGCCGCACTTTGGATCTTTCTTGCGAGTCCTCCGCTTCGGTATTTTCTGGAAGGGTGCATACTCGACCAGTGCCGGGTATTCGTTGCCTGCTCAAGTGAAACACAACAAACAAAGAAGCAAATGAGTTGGCATGTGTACACATGTCAATGTCTTGAACCATCACACACATGACCAGTAATGAAGGTGCTGATGCATTTGTGTGTATGAAATGAAACTTTAAAACGCATTTTCTTTTTGCGACATAAGCTAACCGAATTAAGAAATCCACAGCATTGTTGTGGCCACGTTAGGAAGCTTCTAAAGAAATGGCATGGTATTTGTTGCTAATATACTTTCATTGCAAGCATCAAGCGTGCATAAATTTTAGACGCTTCCGGTTCATAACGCACGGGTTTGCAAATCCGAAGGCACACGTATTCAAACGAACATAAACAGAGACAGCATTGCACGACAGGACTCACCTTTCTCATCGACGAAAATGTAATCGTCGAACTTCTCCTTGAAGATGAATATCTCATCCTGATTGACGAAGTTGATGTAGGCCCTCGAGAACGCGTGTGGGCCCAAACTCAAGTCTCCTTTGACGAAGTACATATAGTCGCTTTCAGGAACAGGGGATATCTGCTCGAGGAATTGGTCCTCCGTCATGGTCGGTGGCAGCCTACGGACTACAACCTTTGTGAGAAACGGTCTCTCCTTCTTCTCCTTTGACTTGGACGTCTCGCTCGAACTGCGACTTCGAGGCGAGCATTCATCTTTCGCTTTCTCCTGTGTCATCTTAGCTGCCTCCTAGCTCGTGGTCGGTCAAGATCGCAGGGACCAACTTCTCGGGGCCCAGAAACACATCCGGATGTGCTGGCCACGGCAAATACTGCGGCTGGCACACGGAGGTTCTTCTATTTCACCTACGCAACGGTTCTGAATCTGAAGTTGATCCAGTTGGTCGGTCAGTAAACAGGCTGTTGCAGCTGTGGCTCCGGCTGCTCACAGCCTCTGCTCGCCTTCTGTATATTTAAGTAAGTAAGTAAGTAGGTGCTCCTAATCCCTTTTGGCACAGGGCAGGCGCCAGCAGCGCCACAGGACAAAGTTGTGC
>TRINITY_DN100468_c0_g1_i8 len=2161 path=[3:0-761 4:762-764 6:765-1027 8:1028-1318 9:1319-1530 11:1531-1635 12:1636-1744 14:1745-2160]
TGAAGAGTGAGGCTGGGCTCTTCGCCTAATTGCGATCGACAATCGTGAACGGCAGCGCACTATCGGCGGCAAGGTGCTTGAAGACAGCACACTTTCAGCTACCTTGTGCTCTTTAAACGCAATTTTAAAGCATTTTGAGTTAAGTGTCGACATAGATTTTTTTTTTAGAACAGTAGAAGTACTAATATTATCAAAACATGTGAAAACAAAAACAGGTGATTTTTAAGAGAACTTACAGTTTTCGACCCCCATCTCCCCTTAACACTTGTACACAGCACATCACCATAGTTAAATTTATTTACAAGAAACGCAAGGTATTCACATGTCAGCATATGTGGATTCCTGTTTCCATAAAAATAAACAGCCTAAAGCTTAAGTTGGTGGCTTGTTGCTGCTGCTGTTGGTGCTTTTTGATGGTTTTGTGCTGACGGATGGAGATTCGTCTTGTGCTGATGTAGCCTTTTGCGATAGCCTTCGCATCCCAGGCCTGTATATCTCGATAGATGGCCGATCCTTGTTGCGTATCCTCCTCTCTGCTCGAGGGTCTTTAGGGCGGGACTGCGAGGACTCCTCGGGTGCCGATGGTCGCTGGCGATCCTTCTCTGAACTGGAGTTCTTGCCCTCGGCAGGAGTGCTCGTGGCAGACGCGGCACCCCGAGAACTTTCAACAATGGTCCGTTCATCGTCCGTGGCTGGAGTTGTTGCTGATGATTTCGGGGCGCCCGCTTCCTGGCCTCTGCTGTCGGAACCTGTCGATCCACGCCTATGCGAAGACGCAGGCTGTTCGCCCTTGTGCTTGCTGTACTCTTTCGGACCCTGGTACTCCTTGCTGGGTCTAGGCACCTTGGGACGTTCCCAGTCTTTGCGTGAACTGCCACCACCTCCCATGGAACTGCGCACCGGTGGGGCCTTGGAATGGCTGCCACCCGTGCCACCAGCGCTCGATTTCGGTACTACCCCAGTTCCCGCGTCCTTTGCAGTTGTTGCTGACAGTGACTCGTGCTCCCGTACGGGGTTTCTCAGCACCTTGACCACTTGTGGCTTAGTTGGCGCTGGCTCAACATCGTCGAACTGGGGCCCATCTTCATCATGATGGGCTGACGAGGACTCCCTGTGCCCGCTTGGCTCTTTAGTTGCACGGTCACGGTCCACCTTGCGCCTCCTCTTTTCTTCGTCTCGCAGGCGCTTCTTCTCCACCTCCCGCCTCTTGCGCTCCTCCCGGCGCTCCTCGCGCAGTTTCTGGGCCGCCAGCTTTTCCAGCTTCCTTTGCTGCAAATATTCGATTAGAGGAGTCACCACTTTGAGGCAGCCATTGTTAGCTTTGATTTCCTTTTCTCTGGCTTCAATCTCCTCTATGTAGGTGTCAATCGGAGGTAGCGTTACTTCTTCTGGTTGCTCTAGGCTTTCGAGAAACTTGATGTACTCAGGGTCTTGTTCTATTGTGCCGCACTTTGGATCTTTCTTGCGAGTCCTCCGCTTCGGTATTTTCTGGAAGGGTGCATACTCGACCAGTGCCGGGTATTCGTTGCCTTTCTCATCGACGAAAATGTAATCGTCGAACTTCTCCTTGAAGATGAATATCTCATCCTGATTGACGAAGTTGATGTAGGCCCTCGAGAACGCGTGTGGGCCCAAACTCAAGTCTCCTTTGACGAAGTACATATAGTCGCTTTCAGGAACAGGGGATATCTGCTCGAGGAATTGGTCCTCCGTCATGGTCGGTGGCAGCCTACGGACTACAACCTTTGTGAGAAACGGTCTCTCCTTCTTCTCCTTTGACTTGGACGTCTCGCTCGAACTGCGACTTCGAGGCGAGCATTCATCTTTCGCTTTCTCCTGTGTCATCTTAGCTGCCTCCTAGCTCGTGGTCGGTCAAGATCGCAGGGACCAACTTCTCGGGGCCCAGAAACACATCCGGATGTGCTGGCCACGGCAAATACTGCGGCTGGCACACGGAGGTTCTTCTATTTCACCTACGCAACGGTTCTGAATCTGAAGTTGATCCAGTTGGTCGGTCAGTAAACAGGCTGTTGCAGCTGTGGCTCCGGCTGCTCACAGCCTCTGCTCGCCTTCTGTATATTTAAGTAAGTAAGTAAGTAGGTGCTCCTAATCCCTTTTGGCACAGGGCAGGCGCCAGCAGCGCCACAGGACAAAGTTGTGC
>TRINITY_DN10053_c0_g1_i11 len=3520 path=[1:0-1078 8:1079-1211 10:1212-1241 11:1242-1969 12:1970-2031 14:2032-2034 16:2035-2109 17:2110-2199 18:2200-2227 19:2228-2795 20:2796-2814 22:2815-2872 24:2873-2970 25:2971-3043 26:3044-3182 27:3183-3519]
GTCAAAATTTCCGGAGCCCTCCACTACGGCGTCTCTCATAATCATATGGTGGTTTTGGAACGTTAAACCCCACAAATCAATCAACCTTGCAGCTGAGAGATCGTGTGAGAACTTTCAGGAGTCACAGGCATGCTGAGAATTTTTAAGGCATCAGCAGTTAGAATAGCGCGCCCAACGCGTTACGGTACTCTCATCTGACAACTTAAAAGTGCAAACGAAATCCGGGAGCACGAACTCGGAAAGAAAACTGCATCGAATGCATGCAAGCGAGACTGATAAGCCTAGGGAGGCGGTAGTCATAGACTGCTACCACAGCGACAAATTAAACAAACGCTGTCGCAGTCCGCAACAGAGGTTCGCACATCAGCATCCGAGAATGGAGCCGGTTGTATTAACAAAGAGCGTCACCACACCAGCTACGAATTCAGGCAAATGCTTGGCACACGAGAAGCAATTTGTAAAAGCACAGGCATACTGATAAACACGTAACCGTAAGGCTAACAGCAACTGGCCAGAGTACAAGCAGTGGTCAGGAGACGGCTAAACGAGCGTTATTTGCTAAAATGGGTCCACGCAAGATTGCAAATTCAACAAGGTCAACTGAAAGTCAAGCAAACAAAGGATCCAACTAGCACATGAAAACCGTGAAACACATTCAATTAACCACAATTAAATGTGTCTCAAAAGGTGCTCAGGCACGTTAGCAGTGCGAAGGGGTCCATTCGGGGGGCGACGAAAGCTGGACGCGAAAAAATCCTGACGCGAACGTTAGCTATGCCACGTAGAAACGATAAGGTCGGAACATAATGAACGAGCAGTATTAGCAACAAGTCGGTAACAAATAACTGCCCAAGAAATGGAAAACAGCTGAACTCAGATGTCAACAAACATCGAACAGCGATGAAAAGCGAGTCGGCAGGGACGCGCCGCACAACCACGCTTAGGGCAGCATCGCGGCGTGGAAAACGTAAGAGTGACAACTCTTGGAAGCAGAACAACTAACTAACTACTACCCACTATCAATGACAAGTAAACACGCGGTGCGGCGCCAAATTCGAATGCAGAAGCAAGGGCTCCTACCTCGCAAAGGCTGCAGACGCTTCGGGGCCGACGTGGATGGTTAGGCCTAACACGCCGATCGGGCCGTAGGGCAGCGTCGCCGGCACTATTTCACGAGTCGAAGCACAGTTCCGGGCAAAAAAGTCACTCCCGGAGTCCGAAAAAACAGTCCGGAGCAGCACGGGGCGCAAATCCAGAGGTCTCCGACCCCAACGTTGGAGAAGACTTCCTGCTTAGACCTTCGAGTCCGCCGTCGCTAAGATGGCTCCGCAGCCCACGGATGCCATCATGGTTGGGTCGTACAAACTTCCTCGAAGGAGACGCGAAATATCTCCGAAAACGACGCCGCCGGGCTGCAGTCTCACACCAGAGGGTCAGTTTTTTCACTAAAAATAATTGACTACCGTCGAAAATCAACACAGCCGTGACGGGGGCACCGATATTTGGAGAGCACACGAGCTGCGCAACGTAGCAAGCTCCATTGTAGCGGCCATGTTTAAAGCCGCTCCTTCCTCGTCGACCCACCGTGACGTTGTGCGTACCGCGTGATCACTGGGCTACCGCGACTTTTCGAATACAAGCCGCGTACAAGTTTCAGCGCGGGCCACGAGAAACGGTGCGTCGACTGCGCCGATACTAAGCCGACGATACGCAGCGATATCTGCGCTTCTCTCGCACAACCAAACAACACACAATCGCCAGCTCATGGTCGATATTCCCAGAGTCTGGTTTAATTACAACAGCTGTGCATATGTCTGCTTCGTATTTTTATTTACAACACTAATTGGTACAGCGTGGTACGTCAAAGCCTCTTAGCTTTGCGTGGTCTCGGACACTTCTCGGGCGCTGGTGTTCGGTCGGTGATGGAAACCACGGTGAGGCCACCCATTTGGAGGCCTTTGATGGACGCCAGCCTGCCAGGTCCAAGGCCCTTGACTATCACCCGGATGTTCTTGATGTCCCTCAGCTGGGCCACATGGCTAAAGCTCATAGCTGCAGCTTGTGCAGCAACAGTCGTACCCTTCTTGGCATTCTTGTATCCTTCAGTGCCCTAGGTAAAGGAAAACACACATTGCAGTTTATGAAAATCAGGTTCACTGCTAAAGAAGCCATTGTAAGAGGCTACAAACGGCATACTTACACCAGATTTTCTTCCAAGGCATTTTCCTGTATTCACAAGAGAGAAAAAAAATTTCAAATAGCATCCATTATGATAGTGTCACCATCTTGTGGGATGCTAATATTCTTGTATCCACAAGGGGGAAAAAACATCACGAACAGCATCCAATATGAAATAATATCACCATCTTATGGGGCAACAAAGACTAATATTCTTGTTAGTTTACAGAGCATGAATATTACAAATGTGCGATTCTTAAAAACAATACCTTATACAATAACTAATGTAAACATATCTACTGCTACATATTTCATGGATATTTAATAACTTTCACTACAATAAATGCAACGTAACAAAGAAAATTGATTAACAATGCACACACAACATGCAACCATTATTGGGACATTGTTCATTATGATCAAACAAACCTCTTTAAAACACTACGTGTACCTGGCTTTCGTGCCAACCTCAGACACAGTGCACAAAGTGTGCACTGCTAGCCAAGCGTCGGCATAGCGAGCAAGGCCTCTTTACTGTCCACAGCTGAGTTTGTCCGACAACGGCACTCAAAGTCCGCAGAGACAGCAATAGCTGTGGGTTTACAGGTTTTAAAAAAAAGCAAGAAGAGGGCCTAGAGGAAATCGCAGTAAAATGTAAAATTGAAATCAGCTCAATGCAATTGAAACCAAATTTTATGTAATGAAGTTCAGGTAATGGCCGATTGACGGCATGGTAGAGTTTCGCCAGTCTGATATTGAGAATTGATTTGATCAAATCTCGTTATTGAATGGTAGGGTGTAAACAATCAGCCAATAGGCCCTTCCCTCCTTCGCAATATGGCAAAAGATGAACGATAGAGTTACCTTCATCTCACGGACCTGATGAGTCGGTGAGGGTCATCAGTGTGTTGTTCAGGCTGCACTTGATGTGGCAGATTGGAAGGTCCCGAAAAGGAACGCCGTCGAACAACATATCGGGTGTGTCTTCATCTGGAAACATGGACCACCGCGCGTGCGACGGATCGACGTCCACCAACTTCTCCCCAAGCGTGCCCTCGTCTTTCTTAGGCAGAGACGCCATCATTGCCTTCCTATCCTCGGCTTTGCGAAGCAGACATGTTGTGCACAGGGATCGGAGCGGAGTTTGGGTACTCACCGCTGTCGCTGCACGTGCGCCGACGGCTAAGTTAGTTCCGCGCAACTTGGAACTTAAAATTATGCCACGCACGGCAACTAGAGTATATCTTAACCTCGACATTTTTTCATAAATGCGTCAAAACCTCACGACGGCAAACGACTCACGTCCGATCGCTCGCGCTTCTGGGACAGGACAGAGGTCAGG
>TRINITY_DN10053_c0_g1_i7 len=2351 path=[8:0-132 9:133-162 11:163-890 12:891-952 14:953-955 16:956-1030 18:1031-1058 19:1059-1626 20:1627-1645 22:1646-1703 24:1704-1801 25:1802-1874 26:1875-2013 27:2014-2350]
CCTCGCAAAGGCTGCAGACGCTTCGGGGCCGACGTGGATGGTTAGGCCTAACACGCCGATCGGGCCGTAGGGCAGCGTCGCCGGCACTATTTCACGAGTCGAAGCACAGTTCCGGGCAAAAAAGTCACTCCCGAGTCCGAAAAAAACAGTCCGGAGCAGCACAGGGCGCAAATCCAGAGGTCTCCGACCCCAACGTTGGAGAAGACTTCCTGCTTAGACCTTCGAGTCCGCCGTCGCTAAGATGGCTCCGCAGCCCACGGATGCCATCATGGTTGGGTCGTACAAACTTCCTCGAAGGAGACGCGAAATATCTCCGAAAACGACGCCGCCGGGCTGCAGTCTCACACCAGAGGGTCAGTTTTTTCACTAAAAATAATTGACTACCGTCGAAAATCAACACAGCCGTGACGGGGGCACCGATATTTGGAGAGCACACGAGCTGCGCAACGTAGCAAGCTCCATTGTAGCGGCCATGTTTAAAGCCGCTCCTTCCTCGTCGACCCACCGTGACGTTGTGCGTACCGCGTGATCACTGGGCTACCGCGACTTTTCGAATACAAGCCGCGTACAAGTTTCAGCGCGGGCCACGAGAAACGGTGCGTCGACTGCGCCGATACTAAGCCGACGATACGCAGCGATATCTGCGCTTCTCTCGCACAACCAAACAACACACAATCGCCAGCTCATGGTCGATATTCCCAGAGTCTGGTTTAATTACAACAGCTGTGCATATGTCTGCTTCGTATTTTTATTTACAACACTAATTGGTACAGCGTGGTACGTCAAAGCCTCTTAGCTTTGCGTGGTCTCGGACACTTCTCGGGCGCTGGTGTTCGGTCGGTGATGGAAACCACGGTGAGGCCACCCATTTGGAGGCCTTTGATGGACGCCAGCCTGCCAGGTCCAAGGCCCTTGACTATCACCCGGATGTTCTTGATGTCCCTCAGCTGGGCCACATGGCTAAAGCTCATAGCTGCAGCTTGTGCAGCAACAGTCGTACCCTTCTTGGCATTCTTGTATCCTTCAGTGCCACCAGATTTTCTTCCAAGGCATTTTCCTGTATTCACAAGAGAGAAAAAAAATTTCAAATAGCATCCATTATGATAGTGTCACCATCTTGTGGGATGCTAATATTCTTGTATCCACAAGGGGGAAAAAACATCACGAACAGCATCCAATATGAAATAATATCACCATCTTATGGGGCAACAAAGACTAATATTCTTGTTAGTTTACAGAGCATGAATATTACAAATGTGCGATTCTTAAAAACAATACCTTATACAATAACTAATGTAAACATATCTACTGCTACATATTTCATGGATATTTAATAACTTTCACTACAATAAATGCAACGTAACAAAGAAAATTGATTAACAATGCACACACAACATGCAACCATTATTGGGACATTGTTCATTATGATCAAACAAACCTCTTTAAAACACTACGTGTACCTGGCTTTCGTGCCAACCTCAGACACAGTGCACAAAGTGTGCACTGCTAGCCAAGCGTCGGCATAGCGAGCAAGGCCTCTTTACTGTCCACAGCTGAGTTTGTCCGACAACGGCACTCAAAGTCCGCAGAGACAGCAATAGCTGTGGGTTTACAGGTTTTAAAAAAAAGCAAGAAGAGGGCCTAGAGGAAATCGCAGTAAAATGTAAAATTGAAATCAGCTCAATGCAATTGAAACCAAATTTTATGTAATGAAGTTCAGGTAATGGCCGATTGACGGCATGGTAGAGTTTCGCCAGTCTGATATTGAGAATTGATTTGATCAAATCTCGTTATTGAATGGTAGGGTGTAAACAATCAGCCAATAGGCCCTTCCCTCCTTCGCAATATGGCAAAAGATGAACGATAGAGTTACCTTCATCTCACGGACCTGATGAGTCGGTGAGGGTCATCAGTGTGTTGTTCAGGCTGCACTTGATGTGGCAGATTGGAAGGTCCCGAAAAGGAACGCCGTCGAACAACATATCGGGTGTGTCTTCATCTGGAAACATGGACCACCGCGCGTGCGACGGATCGACGTCCACCAACTTCTCCCCAAGCGTGCCCTCGTCTTTCTTAGGCAGAGACGCCATCATTGCCTTCCTATCCTCGGCTTTGCGAAGCAGACATGTTGTGCACAGGGATCGGAGCGGAGTTTGGGTACTCACCGCTGTCGCTGCACGTGCGCCGACGGCTAAGTTAGTTCCGCGCAACTTGGAACTTAAAATTATGCCACGCACGGCAACTAGAGTATATCTTAACCTCGACATTTTTTCATAAATGCGTCAAAACCTCACGACGGCAAACGACTCACGTCCGATCGCTCGCGCTTCTGGGACAGGACAGAGGTCAGG
>TRINITY_DN10053_c0_g1_i9 len=6405 path=[2:0-2740 5:2741-2842 7:2843-3963 8:3964-4096 10:4097-4126 11:4127-4854 12:4855-4916 14:4917-4919 16:4920-4994 17:4995-5084 18:5085-5112 19:5113-5680 20:5681-5699 22:5700-5757 24:5758-5855 25:5856-5928 26:5929-6067 27:6068-6404]
GGGGCTTGGAAAAACTCTCACAAGATCCCTTTTGCATATGCTTAAGACCAGACAGTTTCCTACAATACTTACTAGAGGGGACTTTCGCGCTACGATCGTTCAGCCACAATAGGAATGGCGGGGGGGATTAGCCTATAGTCTTCGTGCTTGCGTTTTGCGGACGCACTTGCGGTGTTATGATCTATTGGTCTTAGTTTTAGATGAAAACAAACAAACAAAAAAGGAATGGACCGTTGTGAACTTCGTCAGATTATTTGAATTGGTGAGCCTAAAAATGTCAGGGTAAAGCCGCTGGTGTCTCCGCCGCCCCGGTGCACCTCCGTTGTTGACATCTGGAGTGTCAGTGTTTGCGGCAGATGCCTGGTTCTCTTTCATGGCCTGCTCACAGCCATTGTGCAACAGGGTCGCCAACCGCTTCAGGTCGGCCAGCGGCTTCTCTTGAAGCTCAGCATCCAGTGCAACTGCATCGAGTCTTTTGGATGGGGCAGGGAACTTGCGGTAGCTCTTGATGAAACGGCGAATCTCAGCATCCGTGAAGCCTTTGACCGTATCGCGTGGAATGAGCCGTGGGCGGCCACGCTTCCGTGGACGAGAGTCGTCGTCTGATCCATTTGAGCCAGCACCAGAGCCCCTGTCTCTCCTTCGTGATCGCCCATCCTCACTGTCTGAATTGGCAGTCTGATGGATAGACTTGCGACTTCGTGGAGGCAGGTACAGCTCAAGTTCCTCCCTTTGTCGCTCCTCCTCCTCAACTTTCTTGCGGTCAGCCTCAGGAATGATGTCGTCCCAGTCTTTGCTTTGGGAAGACTCGTCCTCTGCCAAGCCCTTGGCAGACACAGCTCCCACTTCCTCTTCTTCGGTGAAATTGAAACTAGCAACCTTAAAAGAACCTAGGAGTTCATCTCCAACAGTAGACGGTTGCTCTTCTCTGGTCTCTGCTCGTTGAAGGATTTCGTCAATGTCAACCTGAGGCTCGTCGTCTCCTTCCTCAGTCTCTTTGAAGAGCTCCTCAGCACCGAACTTCAATATGGCCGCCAATTCTTCTTTGTTGAAAGGAGTTGTGTTGCTAGATGGTGCATTGCTCTTAGAGAGCACTGTACGCCCAGTGGTGTCCATTCTCTGAATGACCAGATGGTCCAAAACCATTTTCCGTTTTGCACGTTCAATGATGTCTTCCTCCACGCTATTTTTAGTCACAAGACGGTAGATGTTCACCTGATTTTTCTGGCCAATTCTGTGGGCCCTGGCCTGAGCCTGGAGGTCATTCTGTGGGTTCCAATCGCTGTCAAAGATGACGACTGTGTCAGCAGTAGCAAGGTTGATACCCAGACCACCCGCCCTCGTGGAGAGCAGGAAACAGAAATCCTGTGATGCATCGGCATTGAAGTGATCAAGAGCTTGCCGCCGAAGCTCGCCCTTGATGGAGCCATCAAGGCGCTGAAATGGGAACCTGCGCAGCTGCAGGTAGTCGGCTATAATGTCCAGCATGCGCACCATCTGCGAGAACACCAGCACTCGGTGGCCTGTTTCCCGCAGCCGGCACAGCAGCTTGTCTAGCAGCAGCAGCTTGCCACTGCCTCGGATGATTTGCTGCAGAGCATCCAAGTTGTTAGGATTGTCAGGTGGTCGAATAAGCATGGCATGGTTGCAGCATTTCTTGAGCTCCATCATGATGTTAATGAAACCCGACTGAGATCCCTTGAGGCCCTTGGAAAGTGCCTTGTAGTTTTTTGTCAGAATCCACTTATAATACTGCTTCTGCACACTGGTCATTTCCACACGAAGGATGCGCTCAACTTTAGCGGGCAGCGACTTCTCCACATCTTTCTTGACGCGCCGTAGTAGGAATGGCTCAAGCTGCTTGTGCAGCTTCGTGTAGCCCTTATCAGCACTCTCTTTGTGCTCTGCCTCAAAGTCCTCCCAAGAGTCAAACTTTAGTGGCATGATGAAGTGAAGCAGTGCCCAGAGTTCCTTCAAAGAGTTCTGCAGAGGTGTGCCAGTAATGAGGAGGCGATGATTTGTGTCGAACTCAAAGAGTGACTTGTACAGAAGGGAGTCGTCATTCTTGAGCCTGTGGGCCTCATCAACTCCAAGAACAGCCCAGCTGACATTGCCCAAGAAGCCTTTGTCCTTCAGAAGGATCTCATACGTGGTCAGAATTGCATTGAACTTCAATCTCTTGTTGCCGGGATGACACCACTCGTGCTCACGAATCATGCTGCGAGAGGAAACATCTCCAAGATAGACGACGACATTCATGTCAGGCGACCATTGAGCAAACTCCTTCTGCCAGGATGCCATTGTGGAGAGAGGCACAACCAGCAGGAAAGGCCCATAGAGGGCATGATGGTTGAAAAGGTACGTCAGAAAGCTAATCGTCTGAATTGTTTTTCCCAAGCCCATCTCATCCGCCAGGATCACTCCATTCTCCTTGCACCACGAGTTGGCCAGCCAGTTTAGGCCTTCTAACTGGTAGTCCCTGAGTTCAAGTTTCTGGAGTCCACCAATGTACGATGGCTGAGTCTTCAGGGGGGAAAACTTTGGGCGCACCTTCAGTACCTTGCACACTTTACTGGGTATCTTCTGCGATTTCTGGCGAGCGTGGTACTGGTCAATGACGTGTTGGAACTTGCGCTTGATCAGGTTACCGTCTTCCCAGGTGCAATCAGAGTAGGGCAGGCCATCCCACTTGCACAGATAGTCCATCTGCTCAGCCTCTCCACTTTTTGCCGGGGCATGCGAAATAATCCTTTCCACTTCCATGTGCTTGAACTGCAACTCCTCGGAAAGCTCCTGCTGGCACTCATAGTACTCAATGTCCTCGGGGCTGGCATTGTCACGCCAGTTCCGAAGCTCATCTTCACGCTTAATATAGTTCTCTAACTTCTTGAGACCCTTGACCTTCTGCTCTTGCAGTGTCTGCATGCTCTCCCAGGTGTTGTGGAGGTGCGACCAGCCCTTCCATTTGATCAGGTACTGTGTTTCCTTCTCAGCGTCTGGCAACTCCGCTGCACCAGCATTGGGATCCCCAAATTCCTCTACTGCATACACCGTCGTTGAGGCACCCGTGGCTCCTTTTTTGCCAACACGATGGTCAATCACTCTCTCGACTGTCTCCGAGTTGGAGGCCTCAGCAGCGGCTGCCTGCTCATCATATTCGATCTCCACGAGGTCATCTGAGCCAGTCTCCTCTGCACTCTGTTCCTTGTAGCTGACTGTTTTAGCAGCTCGCCGAGTCCCTTGCCGCTTTCCATCGTCATCGCTATCATTATCTGATGATTGCTCGTCGGAGCTCTCATCAGAGCTGTGGTAGTTGACACGGTTTGCCTGGCGCCGCTGTGATGCTGCAGACTGCCGCTTCGGGGGAGGTGCCCGCTTGGGAGCAGCTTTACGAGGCCGCACCACAGCATCACTGTCATCGCTGTCACTGTTGCCACTTGATCTCCAGTCAGCCGAGGCTTTCCGAGATCGTGCAGCATTTCCTCGGGATGCCTTTTTTGTGTCGCTTCCCTCAGATTCGTCAATAGTGTACCGCTCTGGTTCCTTGCGATAACGGCCGGATCGCCGTACGCCATACATGTCCGGGTTCTCCTCCCAGACTTGCTTCGCGGGTCGCGAGTTGCTGGGTCGTTTCCGCCGCTCATCCCGCGAGCTTTCATCATGAGCGGAGCTCTCAGAGACTCGTCGCTGCTGGGAAGGGGCACGAGGAGCATCACTCTCGGCATCAGAGTTCCCACTCTCACTGTCTGAGCTGGATGCTTGATTGCTGCCAGACTCGCTTCCATTTCTGTCATCATCGTCATCTCCTGTCCTCGCTGTCTGGTTACTGGAATCTAGCTTCGGGGAAGCAGACACAGATTTCCGACTCCGCATTGCAGAGCTGGATCCAGAGCATGATCCAGAGTCCGAGGCACTCTCGGACGCATTGGAACTGTTGCTTTCAGCATCTGACATGTCCATGTTTCCTCGCAAAGGCTGCAGACGCTTCGGGGCCGACGTGGATGGTTAGGCCTAACACGCCGATCGGGCCGTAGGGCAGCGTCGCCGGCACTATTTCACGAGTCGAAGCACAGTTCCGGGCAAAAAAGTCACTCCCGGAGTCCGAAAAAACAGTCCGGAGCAGCACGGGGCGCAAATCCAGAGGTCTCCGACCCCAACGTTGGAGAAGACTTCCTGCTTAGACCTTCGAGTCCGCCGTCGCTAAGATGGCTCCGCAGCCCACGGATGCCATCATGGTTGGGTCGTACAAACTTCCTCGAAGGAGACGCGAAATATCTCCGAAAACGACGCCGCCGGGCTGCAGTCTCACACCAGAGGGTCAGTTTTTTCACTAAAAATAATTGACTACCGTCGAAAATCAACACAGCCGTGACGGGGGCACCGATATTTGGAGAGCACACGAGCTGCGCAACGTAGCAAGCTCCATTGTAGCGGCCATGTTTAAAGCCGCTCCTTCCTCGTCGACCCACCGTGACGTTGTGCGTACCGCGTGATCACTGGGCTACCGCGACTTTTCGAATACAAGCCGCGTACAAGTTTCAGCGCGGGCCACGAGAAACGGTGCGTCGACTGCGCCGATACTAAGCCGACGATACGCAGCGATATCTGCGCTTCTCTCGCACAACCAAACAACACACAATCGCCAGCTCATGGTCGATATTCCCAGAGTCTGGTTTAATTACAACAGCTGTGCATATGTCTGCTTCGTATTTTTATTTACAACACTAATTGGTACAGCGTGGTACGTCAAAGCCTCTTAGCTTTGCGTGGTCTCGGACACTTCTCGGGCGCTGGTGTTCGGTCGGTGATGGAAACCACGGTGAGGCCACCCATTTGGAGGCCTTTGATGGACGCCAGCCTGCCAGGTCCAAGGCCCTTGACTATCACCCGGATGTTCTTGATGTCCCTCAGCTGGGCCACATGGCTAAAGCTCATAGCTGCAGCTTGTGCAGCAACAGTCGTACCCTTCTTGGCATTCTTGTATCCTTCAGTGCCCTAGGTAAAGGAAAACACACATTGCAGTTTATGAAAATCAGGTTCACTGCTAAAGAAGCCATTGTAAGAGGCTACAAACGGCATACTTACACCAGATTTTCTTCCAAGGCATTTTCCTGTATTCACAAGAGAGAAAAAAAATTTCAAATAGCATCCATTATGATAGTGTCACCATCTTGTGGGATGCTAATATTCTTGTATCCACAAGGGGGAAAAAACATCACGAACAGCATCCAATATGAAATAATATCACCATCTTATGGGGCAACAAAGACTAATATTCTTGTTAGTTTACAGAGCATGAATATTACAAATGTGCGATTCTTAAAAACAATACCTTATACAATAACTAATGTAAACATATCTACTGCTACATATTTCATGGATATTTAATAACTTTCACTACAATAAATGCAACGTAACAAAGAAAATTGATTAACAATGCACACACAACATGCAACCATTATTGGGACATTGTTCATTATGATCAAACAAACCTCTTTAAAACACTACGTGTACCTGGCTTTCGTGCCAACCTCAGACACAGTGCACAAAGTGTGCACTGCTAGCCAAGCGTCGGCATAGCGAGCAAGGCCTCTTTACTGTCCACAGCTGAGTTTGTCCGACAACGGCACTCAAAGTCCGCAGAGACAGCAATAGCTGTGGGTTTACAGGTTTTAAAAAAAAGCAAGAAGAGGGCCTAGAGGAAATCGCAGTAAAATGTAAAATTGAAATCAGCTCAATGCAATTGAAACCAAATTTTATGTAATGAAGTTCAGGTAATGGCCGATTGACGGCATGGTAGAGTTTCGCCAGTCTGATATTGAGAATTGATTTGATCAAATCTCGTTATTGAATGGTAGGGTGTAAACAATCAGCCAATAGGCCCTTCCCTCCTTCGCAATATGGCAAAAGATGAACGATAGAGTTACCTTCATCTCACGGACCTGATGAGTCGGTGAGGGTCATCAGTGTGTTGTTCAGGCTGCACTTGATGTGGCAGATTGGAAGGTCCCGAAAAGGAACGCCGTCGAACAACATATCGGGTGTGTCTTCATCTGGAAACATGGACCACCGCGCGTGCGACGGATCGACGTCCACCAACTTCTCCCCAAGCGTGCCCTCGTCTTTCTTAGGCAGAGACGCCATCATTGCCTTCCTATCCTCGGCTTTGCGAAGCAGACATGTTGTGCACAGGGATCGGAGCGGAGTTTGGGTACTCACCGCTGTCGCTGCACGTGCGCCGACGGCTAAGTTAGTTCCGCGCAACTTGGAACTTAAAATTATGCCACGCACGGCAACTAGAGTATATCTTAACCTCGACATTTTTTCATAAATGCGTCAAAACCTCACGACGGCAAACGACTCACGTCCGATCGCTCGCGCTTCTGGGACAGGACAGAGGTCAGG
>TRINITY_DN10058_c0_g1_i16 len=614 path=[1:0-293 5:294-320 8:321-360 11:361-384 41:385-385 43:386-505 44:506-613]
GCCCAAATCTGAGCACACGGTCCTACAGCATTTTCACCTCCATAGAAAATGCAGCCGCCGCAATCGGGATTCGATCCAGTGACCTGTGGGTCAGTAGTCGAGTACCTTAGCCACAAGACCACAGCGACGGGGCTGCGTTCTATAGTTACGAGAAGCGTCTGCGAGCATTCGGTTTCCTGTTCTTATTTTATCGTAACGATCGCCGATATACAGAACACAGCCCGTAGGAGTGGTCAAACAGCAGAACACTAGGGCAAGATTAGGTCACTGACTGATAAGGCAAGGTCGCACAAAAGCTAAGTTTCACTGACGGAATATGGCAGAGCCTATTTGTGATTACCTGCTTGGAACTGAACATAAGCTGTTCGACGAGCGATACACTCACCGTAGTTGTAGGCGATTATCACCATTTGGAGCAGGCTCAAGCTTCCCCCAGTGAAGTCGAGCAGTATGTTGCCGATGCTCCATCCTATCGTGGACTTCCTCACGTAGTTGAGGTAGGCCTGTGGCAGGTACTTGGTGAGGGTGATGACGAGCTTGCAGTAGGAGAAGTAGTAGAGGTACAACAGCCACGGCGTCCTCCAGTGATTGCCCGCGGCAAGAGTGACCACTCC
>TRINITY_DN10058_c0_g1_i17 len=2735 path=[0:0-198 4:199-252 6:253-289 10:290-518 13:519-546 14:547-758 16:759-825 17:826-949 19:950-1094 20:1095-1121 22:1122-1210 23:1211-1292 24:1293-1399 26:1400-1528 28:1529-1570 29:1571-1766 31:1767-2124 34:2125-2149 35:2150-2231 37:2232-2260 38:2261-2300 40:2301-2505 41:2506-2506 43:2507-2626 44:2627-2734]
TAAAGCATTGCTCTATGCTTCTTAACCCTTTCAGCCCTGGATTTTTTTTATTTTGGTCGGATACACTTTTTGTGCACTTTTTTGTCGTATTTAGGACCTCAGAAGCCCACAACAAAAAAATTGAGCCCCAGGTACAAGCATTTTCGGATTATTTAACGTGGCATCGAACTAGGTGATAAGGGCCCAGTGATTGGAAAATGTGACAGACAGGTATTAAATCAAGTTCAGTCGACTAAAGGGAAGGCGATGTCAAAACGAGACAGCGGCCACGCCTGATGGTAAATAACTACAGCTGGGGATCACTGGGTAGACATGTGCACCAGGTGGATGCGTACACGTTCGTAAATACCGGGCTATAGTTAGAAGAATACTTTAAACTATGTAACGCGTACGATTTCGCAGCAATAGAGCGAACCGCCGGAATGACAGTTATGCACAAGAAAGAGACGCATTGACGAAGGTAATCATACATGCACACTCACATTTATTTCACAAGCACGCACATACTTTCGTGTGAACATTGACTGAAGGCAAGTAATCCATTTTAGGCGACATGCCCTCGACTTACGCTTTAAGGCCGAGGGATAAGAGATGAACGAAGGAACTGCTGCACATCGTCTGCTGAAGTCACGTTTCGTCACCGCTGCAGACGGATCACATTTTTTGTCTGTCGTTTTTTTTTTCTCGTTGCGGAGTCACCACTTAGTTGAGGCATCGTTTCAGTCTCGGAATCACAGGAGTGACATGCATAAGGTGAGAGACACTTTGTGCCATGGCAGGACCTCTTCAAGATGGCAATGCAGCCTCTACGTTACATTGCTCCATAGTTCTGAAACAAGGACAGGTCGTGCAGCTAAAAATCGCTATGCTCTACATGTAAGTCTATACCACGCATGTTGAAGGTGACAGGTGCAGGCAGGTGACTGTAAATTGACATTGCTTAACTGTGTAGCCACGAAGACAGGACGAACTGGTTTTTAACGCAGATCGGATGAGTTTGGCACACAGGCAATCCAGTCACGGGTCGGCACACGTTCTGCAAGCTGGATAAGCGCCCGGCGACCAAACGAATGTTGGCATGGCAGTGCATCCGTATACCGCGAACGACGTGGCGATGCACTGTATATTACAGAGGTGTAGCTTTTCGCGAGCAACGCGTTCTTTTTCCCTACGCTGCCGTTATAGTAGAAGTTCTTTTTATATGTGCCACGCTCACGTCACGAATGTTTGCGCGAGTGCGCTACATCTGAAAGATTGACACTAGTTTTCTCCACCGACCAACTCGGAGGGAACACTGAAACAACCCACGCACTAGTGGCTCCAGTGCATTAATTTCTAAGTAGAGGCCCTTGCAGAAACAGGAACCTTAATGCAAGAAGGTTCGCTTGTCGGAACAATGTCTTCAATCTGAAGCCTCCCTCGATCGCCCACTGCTGACCACTTCGTCTTCATCTTCCTGCAAACAATTTGACTTCCGTGCAAACCCTGCTGTGCCATCGGGCGAGCGATTTCTTATTCCTTTCCAGCAACAGTTAATGGGGAGTGTAAGCCTATACATGTCACTGTCCTCGTGCATTACTTTTAACTGCACCCGCCGGTACAAGTTGTTCGTGTTTTTACATAAGAAGCACCGATCGAACGCTCGTCCCGGGGTCACATCATTCTAACCGTATTGCTCTAACATGGCAGAGCGTGTACTGGGAGCCCCAACTGTAATCTTTCTCTTGAGCATAAATGTTTCATCATTAGCCGGTGTTTGGGCAAACTTACACGCACGTCAGCCGACGGGAATACAAAAAAAACAACAAAACACGACAATCGAAGGTTGTACAGTCCATCATGTACAGCACTTGCGCGTATTCACAAATTCGGACATCCAATTCCCAAAAAATGATTTTTCGTAAGCGCATGATCAGATATGAGGCTTCGCCAACGATATATCTAGCATCGTGATTGGCCGAACTATTCTCCAAAAAAAGCTTTTAGCCTTAGGCGCTTTCGCGAATACTAGCCCAGAAGCTGAACCGTCCCAGTGGAGTTCCCATTGACACATGTAATCGAAGCAGCGAACAAAGGTGATAAAAGCTGCGCATGAAGGTAAGTATATAGGTTGGTGCTGTCTATGTAGTATACATGTAAAACGGAGTGGCTTCACCTGCACCAGAATGCCGGTCACCTATCGCTTACCGCGTTACCGATATATTTACAGCCCGCGAGGCTTAGCAAGAAGCTAATCACGTGGTCAAAACTCTGAGCGCGCGTTTCAAGGTCACCGCGATAGGTGCAGGTCGTGGCCGAGAGGGCATCCACGCGTAATGGCCTGATACGAGGAGGCAACCTCGTGGATGTGCGCTGCAGCGTCGTTAGCTGTTTTCCTGGTCGGGAAGCTGGACGTTTCCGTTCCTGTAGAGGACGTAGTGCTGGAGGATGAAGAGCACGTCGAAGGCCATGCTGATCAGGCTGAGTCCCACTTTGACCACGTTGCCGAACAGCGACGTCCAGTCGTCGTAGTTGTAGGCGATTATCACCATTTGGAGCAGGCTCAAGCTTCCCCCAGTGAAGTCGAGCAGTATGTTGCCGATGCTCCATCCTATCGTGGACTTCCTCACGTAGTTGAGGTAGGCCTGTGGCAGGTACTTGGTGAGGGTGATGACGAGCTTGCAGTAGGAGAAGTAGTAGAGGTACAACAGCCACGGCGTCCTCCAGTGATTGCCCGCGGCAAGAGTGACCACTCC
>TRINITY_DN10058_c0_g1_i20 len=2734 path=[0:0-198 4:199-252 6:253-289 10:290-518 12:519-546 14:547-758 15:759-827 17:828-951 18:952-1105 20:1106-1132 21:1133-1217 23:1218-1299 25:1300-1406 26:1407-1535 27:1536-1569 29:1570-1765 31:1766-2123 34:2124-2148 35:2149-2230 37:2231-2259 38:2260-2299 40:2300-2504 41:2505-2505 43:2506-2625 44:2626-2733]
TAAAGCATTGCTCTATGCTTCTTAACCCTTTCAGCCCTGGATTTTTTTTATTTTGGTCGGATACACTTTTTGTGCACTTTTTTGTCGTATTTAGGACCTCAGAAGCCCACAACAAAAAAATTGAGCCCCAGGTACAAGCATTTTCGGATTATTTAACGTGGCATCGAACTAGGTGATAAGGGCCCAGTGATTGGAAAATGTGACAGACAGGTATTAAATCAAGTTCAGTCGACTAAAGGGAAGGCGATGTCAAAACGAGACAGCGGCCACGCCTGATGGTAAATAACTACAGCTGGGGATCACTGGGTAGACATGTGCACCAGGTGGATGCGTACACGTTCGTAAATACCGGGCTATAGTTAGAAGAATACTTTAAACTATGTAACGCGTACGATTTCGCAGCAATAGAGCGAACCGCCGGAATGACAGTTATGCACAAGAAAGAGACGCATTGACGAAGGTAATCATACATGCACACTCACATTTATTTCACAAGCACGCACATACTTTCGTGTGAACCTTGATTGAAGGCAAGTTGTCAACTTTTGGCGACATGCCCTCGACTTACGCTTTAAGGCCGAGGGATAAGAGATGAACGAAGGAACTGCTGCACATCGTCTGCTGAAGTCACGTTTCGTCACCGCTGCAGACGGATCACATTTTTTGTCTGTCGTTTTTTTTTTCTCGTTGCGGAGTCACCACTTAGTTGAGGCATCGTTTCAGTCTCGGAATCACAGGAGTGACATGCATAAGGTGAGATACACTTCGCGCCATGGCAGAACTTCTTCAAGATGGCAACGCAGCCTCTACGTTATACATCGCTCCATTGTTCTGAAACAAGGACAGGTCGTGCAGCTAAAAATCGCTATGCTCTACATGTAAGTCTATACCACGCATGTTGAAGGTGACAGGTGCAGGCAGGTGACTGTAAATTGACATTGCTTAACTGTGTGCAATAGTAGCCACAAAGACAGGACGAACTGGGTTTTAACGACACATCGGATGAGTTTGGCACATTGGCAAACCGGTCACGGGTCGGCACACGTTCCGCAAGCTGGATAAGTGCCCGGCGACCGTACGAATGTTGGCATGGCAGTGCGTCCGTTTACCGCGAACGACGTGGCGATGCACTGCATATTACAGCGGCAGCTTTTCGCGTGCAACGCGTTGTTTTTCCCTACGCTGCCGTTAGTAGAAGTTCTGTTTATATGTGCCACACTCACGTCACGAATGTTTGCGCGAGTGCGCTACATCTGAAAGATTGACACTAGTTTTCTCCACCGACCAACTCGGAGGGAACGCCGAAACAATCCGCACGCTAGTGGCCCCAGTGCATTAATTTCTAAGTGGAGGCCCTTGCGTAAACAGGAACCTTAATGCAAGCAGGTTCGCTTGTCGGAACAATGGCTTCAATCTGAAGCCTCCCTCGATCGCCCACTGCTGACCACTTCGTCTTCATCTTCCTGCAAACAATTTGACTTCCGTGCAAACCCTGCTGTGCCATCGGGCGAGCGATTTCTTATTCCTTTCCAGCAAGAGTTAATGGGGAGTGTAAGCATACATGTCCTCATGCATTACTTTTAACTGCACCCGCCGGTACAAGTTGTTCGTGTTTTTACATAAGAAGCACCGATCGAACGCTCGTCCCGGGGTCACATCATTCTAACCGTATTGCTCTAACATGGCAGAGCGTGTACTGGGAGCCCCAACTGTAATCTTTCTCTTGAGCATAAATGTTTCATCATTAGCCGGTGTTTGGGCAAACTTACACGCACGTCAGCCGACGGGAATACAAAAAAAACAACAAAACACGACAATCGAAGGTTGTACAGTCCATCATGTACAGCACTTGCGCGTATTCACAAATTCGGACATCCAATTCCCAAAAAATGATTTTTCGTAAGCGCATGATCAGATATGAGGCTTCGCCAACGATATATCTAGCATCGTGATTGGCCGAACTATTCTCCAAAAAAAGCTTTTAGCCTTAGGCGCTTTCGCGAATACTAGCCCAGAAGCTGAACCGTCCCAGTGGAGTTCCCATTGACACATGTAATCGAAGCAGCGAACAAAGGTGATAAAAGCTGCGCATGAAGGTAAGTATATAGGTTGGTGCTGTCTATGTAGTATACATGTAAAACGGAGTGGCTTCACCTGCACCAGAATGCCGGTCACCTATCGCTTACCGCGTTACCGATATATTTACAGCCCGCGAGGCTTAGCAAGAAGCTAATCACGTGGTCAAAACTCTGAGCGCGCGTTTCAAGGTCACCGCGATAGGTGCAGGTCGTGGCCGAGAGGGCATCCACGCGTAATGGCCTGATACGAGGAGGCAACCTCGTGGATGTGCGCTGCAGCGTCGTTAGCTGTTTTCCTGGTCGGGAAGCTGGACGTTTCCGTTCCTGTAGAGGACGTAGTGCTGGAGGATGAAGAGCACGTCGAAGGCCATGCTGATCAGGCTGAGTCCCACTTTGACCACGTTGCCGAACAGCGACGTCCAGTCGTCGTAGTTGTAGGCGATTATCACCATTTGGAGCAGGCTCAAGCTTCCCCCAGTGAAGTCGAGCAGTATGTTGCCGATGCTCCATCCTATCGTGGACTTCCTCACGTAGTTGAGGTAGGCCTGTGGCAGGTACTTGGTGAGGGTGATGACGAGCTTGCAGTAGGAGAAGTAGTAGAGGTACAACAGCCACGGCGTCCTCCAGTGATTGCCCGCGGCAAGAGTGACCACTCC
>TRINITY_DN1005_c0_g1_i1 len=7732 path=[0:0-1339 4:1340-1340 5:1341-1970 6:1971-2896 7:2897-3028 9:3029-4640 11:4641-4731 13:4732-5140 14:5141-5146 15:5147-5924 16:5925-6122 18:6123-6152 19:6153-6415 21:6416-7731]
GGCTACAAACAACAACTAGAAGGAACGGTGATGATGGGTATGTACAAGCGAGAACGATGAAGTGCTTGGAATGTGCTTACAATATGTTGCCATGAATTTCATTAATATGCTGGGACCAAACCAAGTGGTGCTTTTCAAAAGAGATGCCTAAAAACTCACAGAAAAAAGCACATTCAATTACATTGTTTTCAAATGTGAGCTAAGGATCAAAATCATCAGGTTTGTTGAGTGCCTTGAATACAATAATCTTTGTTTTACAAAGATTCAAGCTTAGTTTATTTATATTCAACCATAATGATAACTCTTGTAATCATGTATTACCTTGAATGCGTAAGCACGGTTAGAAATTCCAAGAAGTTTTATTTTTGTTGGTTTTTATTGTGTATGTATGAGCCTCCTTTGAAAAATTATACCATTATACCTGTTGTACAAATCATGTACATACAGATACTATAGAAAGCAGTAGCTGCTATGAGGAATAGTCTGCTTGTTGAAATATAGACTCCAGCACAACCCGTGTCATGAATTTTCGAACTCTTCAAGCTTTCATCTTCCCCTGGTATCATCTTTTTTTCCTTTTTTTTTTGCATTATTTCACGAGATATATCACTTGTACTGAAATAGAGACCAATGCAAGAAACATTAAAAAAATTGCCACGAAAATTCTTAACTTTGGCTGCCAGGAAACAAAAGCAATACATTTCTTTTCAATTCTTCCATAAATATTCACAAATTTTTACTCCGAAACTACATTTTTATATCTCGAAAACCAAGGATCCTAGATAAGCGTTTTTTTTTTTTTTTAACCTGGTAGTTAAAGGCGTTGATCTTCTGCTTTTGAACAACGCCCACCGATCTCAACTAAGGTGTCAGAAACTGCATTCGGAAGAGAGATTTCGAGTGTCTCCTAGAGTTCTGATACACTGTTCCGGCGATTGTGATGTCACGTAGGTGCGTGTTTCTTTCGCGTTCACGTGGAGCGCGGCGCTGTCGAGCGGGCGCGACGACAACGTTGCCGTCCAATTACGATTCCCAACCGTCGCTGGGTGATGACGCGCGCTCGCGTGAGTAATGCATCGTGTCCTTCGCGCCGACGATACCGGCGTTTTTGCAAACCCAAAAACAGATACCCGCAGTTCCGCGTGGGCGAGCATATCGCCGCCCTTCTGTCGGGAAACTCGCCGACGTCAACTATGCGCTAGTCTTGGTTTGAACTATTCCTTTTCCCGACGCGTAAGCCTGCAAGGATATCGAAAGAACGCAGGCAGCACCGAAACGCCGCGTACAAGCGTTTTCCGGGGAGCCGATACGAAAACAAGAGCTGCAGACTCGGAACCACAGTAAGTTGATCAGCTGTGACGCCCGATCGATCCGCCCCCGCATCTCGCCGCGTGCGTTTTGTGGAACATTTCATTTATTTGTTTCGCTTAGTGCGAGTCTTGCTCGACGGGACATGCGCCCGGGTGCTGTTTCCCCCCGTGCATTCAACTTGCGTTGCAAGGTGCGCGATCAATAAGCCGACATCAAGTGCATGCCAGTGCGGGCCTCTTTGGGAACTGTTTACCGTTAGCAGGAGGAAAAGAAACGCTAAAATAAACCTATGTGTATGTGCGTGCACACTAATTGCTTCGCTAGAATACGCAGTGCAGTGTATAAACAGTTTTGGTGATGTTTGTAGTGAGGTATAGCGCACTGGCATCATCTGCGATTCAGCAGCTTTCGAACCGAGCTTGCTCAGCTGTGTTGCTACCTGTGATCTTTTGCAAACATAGCGCGGGCTTAACAACTCTGCCATTCAGCAGAACGGTAATAATTACAAGAGAAATAATCGTGCAGTAGTTCTTCCGATATAATGTTTATTGAATGGGCGCTTTGCTCGCTGTATCTTTTATTTATTTCTCTCGAAAACAGAACAGTCATGCTGGTTGGCATGCGGGTTCGAAGCACTACATTTACGGATTACCTTGCAGGAGCAACGGAAAGAGCTGCGGGCTCCACACGGCTCTCCACGCGACGTGATGTAAGAGTGAATTTCGAGGAGCCGTCCTTGGAGTTTTGTGGCAATGGTTCCCTGGATGCATCGTCGTCTTCGGGCACCGTTCGACTTGCGCCGCAGCGTATGCAGGATCCGCTGTCTGTCGGGTTTATGGAGGTACAGTTTTTGCAGTGCCATTGCAATACGGAAGCGTTGGAGCCCATCGCGACCCGACTGAGCGCGTCGAGTAGCGGATAGGAACGTTTCCCTACGGCTCTAGTTTCCGACGACCGCGCATACAGTAGCCAAAACGGGCCCACGTTCTTTCGATCATTGCGATTTTTAGGGCTACAAACAACACTTCGAGGATTACACAGCACGATCTAGGTTTCGTTAGTTCTTGTTCCGTGCGCGTCGCTAGCTCGCTAGTTCGCACAGTGCACGATAGGCGGCTTCGCGTGTGATGCTTTCTTCTCATATTTTAAGTCTTATGACTCAAAATATCGCTCAAATCTTACATGATACGATTACAGAAATTATCAGTCGAACAACGATTTTTTAAGAGATACATACTATTGTGATAAATTGTGTGTGTGTGTGTGCGTCTTGTTCGTGGTGACACTTCCGGCATGATGCATCAGAGGGGGCGAGGTGGTCTAGGGGTAAGTTTACGGGCTGCGCACGTACGGATCGTGTCACGAATGGACTGTCGCTAATGTGACCTCGCTGGGCGAATTGAACGTGTGACAGTGCTTCGACGATGATATTCGTGCTCCCTTCGATCCTCCTCACTCACACAAACGATCGGTTGTAGGAAGCTCAAGAGCAACAGCGAGAGTCTTCGCACGCGAAACGGTGCCATGGAGGTAGTCTACGAAGGATGGCTCGTGAAATCGCCGCCGGAGCGAAGGATCCGACGAGCGAAGTGGAGGCGACGCTGGTTTGTCCTGCGACCATCTGGCCAAGTGCCACAGCAATATGTCCTGGAGTACTACACAGACCAGACCTACAGGAAACTGAAAGGCACTATTGACCTTGACCAGTGTGACCAGGTTGACGCTGAGCTGGAGGTGGTGACAAAGTCCAAGTTCATGTTTGACATCAAGACGTCGAAGCGAACATACTACCTAGTCGCCGATTCTGAAGCCGTCATGAACAAGTGGGTCGACTGCATATGCAAGGTCTGCGGCCTACGCATGCGGGTTGAAGCAGAGGGAGGCTCAGAAGAACCACAAGCTGAGGCATCAGCAGAACCCCCCAAGCAGTCTTTGCCAAGTGACGAAAGTCCAACACCTGCTGAACCTGCGCCAGCACCACTCTCTACAGCTGCTGAACATCCAAGCAGCCTTTCGAATGATGACTCCAATCCCTATATTCCTATAAGTGAATGCATCACTGGAAAACCCGTTGGCAATGGGCTCCCACGATCATGTCCTGAATCACAACTGGTTGATTTTTACGACACCCCTCGTTGCAGCACGGGGCGAACGTCTCCAGACCCTGTTATGGACGCCATGTGCCGGATGCCACGACCTCCGGAAAAGCCAGTGCGAGAGCTGAGTGGTGCCAGTCTTCTCGGCTCAACTGTGCCAGCTCCCAAGGTCAACTGGAACACATATCCAAAAGACTCTCCAGCGCCAGGAATGTCCACTAGTAGTCAAGCGCTCAACTACAGCCCCGTGCCTCCACTGCGACCTACAAGCAGCCGAGAGGAGGTTGTTGAGCTGACCACTTCTCAGAGCAGTAATGTGTACAACGGGGACACCCTTGGTAGGGCTGGCCTTACCTTGCGTAAAGCGGGTCGTTCTGGAATGTCTGTGCCTCCTGCACCACTTACTAGGCAGGATGCTACCGAAGAATCCTACGACCGTCCACCTGTGGCTCGGCCCTCTTCTGCGTCCAACAATGCAGGCTGTACGGCGGACATCACAGGCGACGAAGTCATACCTCCCCGTCCGCCAAAACCTGCAAACATCCGGATCCGTCCGGTGGCCAGCGGTTATGACGTGCCTCCGCCACCTTCACAGCAACCGCGGATGCCACAGCAAGACTCGTATGATGTGCCACGTTCGGCTGGAGGAATGCGCGATGGCTACAGCATTCCTCCATGCCCAGTGCCTGTGCTACGGCATGAGCCTTACGATGTCCCTGCGGCACCGTCTAGGGGACCGTACGAGCTGTATGACCTGCCAAGGTCGGCGGAGCCGCTGCCTAGAACGGCATCTGGTGGCATCCCGCTTCCTCCCCGCCTCTCGCTGGATGAGACATACGACTTTCCAAAGTCTGCTCTAAGTCCTGATGGACTGAATCTGTCAGTACCAGCACCAGCAGCGCCAGGTTCGAGGAAACATGCTTACCACAATGCTCCCGTAGGGACCTTCAATAGCAGGGAAAACATCTTCAACTACGAGTACAGGCCATCATTCACAGAATTTGTGGCGAAAGACGATGGAGATGCACAGCAGGCACCACCTGGTACCTATGCCAATCTGTCGTCAAATAGTCCAAGTACGCCCAACCTTGCCGCTGTGCCACCTGCCATCAACCGTGGTCTCAAACCACGAAAAGCATCCACTGAAGGTACTTCACCAGGTGGCCACGTGTTTCCCCTGGCTCCTCCTCCAGTTAACAGAAACCGCAGTCACACTTCCTCAGGCAGGCAAAGGCAGAGAAGTAAGGGTGACCTGCTAGCACCTGACGAAGACTGTTGGTCAAATGCAAGCAGTAGCCGGCGAAACTCCACAAATGATGACCCGGGCATAAGGCAACCCAGTGCGGGTGCAAAGAAGAAAGGAGAGATCCAGTACCTCGACTTGGACTTGGATTCTGACCCTGCACCAGCACAGAGCCCAAGATCTCCAGAGCAGCGCACCGGCGGTACTGGCACTGTTTACAGAACAGTCGACTTTGTCAAGACCAAGGCCTTCAACACAACACGGCAGGACGTTGAAGAGTCCTATCGCAGTCACAAAGATGGCGAACCATGCAAGTGAAGAGCTATGTTGAAATGCATTTGTCAGGATGAATTGGGGGCCGTTCCAATCAAAGGTTATAAGTACCGGACGGAGCAGGCTGAAAATGCGCCACAATATTCAAAGAACAAGCACGTCTGAATCTAATACTGACACATGACAGACATTGCAGGCAATGGGGTGTGCCATAATAATTCTAAGTATAGTTCGTTATAAGCGCATTGTGGTTTGGTGTCGTGCCCCACTCGTTTCCTACTCATTTTTTTTTGTGTGTTTTAGTCGCATTTTATAGTTCATCGTCAAAGCAGGGGTTGTTTTAATGGGAATCATGTTTCGCTGACAGAATCCTTGCTTGCCTTCTTGGTCGGCTGCATCTTGCTCCTTACAGGTTGGAGTGCACTGATCTTTGCATAATACTTATTTGCATATCTGATCAAACGCTCGATCTCTTTTATTCAGTAATAATGTGTTGTGACTTTTGGGAAGGGCTGTGACTGTTGGCCCTGTAATAGAATGCATTTCATGTTGAGCGTAGAGAAGAAAAAAAATGTTTTGTTTGGCTTCTGCGTACTTTATTCTTCTTTAGAAGTTGAAACGCCATGTCTGTAGCAGAGCCTTTGTGAGTACGCTCAACTCTACAAACTTACGAAGTTTGTTTATATTTATTTGAAAGTTTTCCTGCATGTTTATACATATATTACAAATGCCATCAGCTGCTGTAAAGCAGCTTGTAAATAATATGACATCTGTTTGAGCAATTGTACAGCCGTTTTCTTCTTCAAACCTGCAAGGGTGGTTTTGTCAAGTCGGATATCTTTTACGTTTGACTACGTTGTCGTTTCCAGTGAGAACGCATTTAGCATCTTCATTCTCGTGCCAGCTTCATGTGATACTTGCAACCATGTTCATTGTGACCAGCATGGCATCGACCACTGATGTCTTGCTTGTGGTGTTTGTGAATATCCTGGGACGTGCCTTAAAACGACGGTGGAACTTGAGAGTGCGATACAATAATTATGTGGTTGCTTGAGCGCGGTTTAGCACTTGTTGACAGCACTTAAGAAATATTTATATGGATACAAGGAGTGCCCTAAAAGTACCTGGAAGCAGGCTGCCCCACCTTGACTGGTCAGAGGTTTGCTGCACTGCATACCACAGGGGGTGCCTCTAATAAGTAGAATGAGCTTTGGGGGATTCTCTGATTGTGCAGTGATGCTTCTGAAGGATGTCTGTGCGTGTGGGCTTGTTCACAGCCCGTGAAACATGAAGTATGAATGTGGTAAGCGCTAACAGGGCAAGGGTAAAGCCATAGGTCCTAGCTTAAGTTTTTAGTGGTTGAACTGATTCAGGGCGAAAGTGACGTCTGTGGAGGGAGGCAAATATTTTAAACACCTTTCAGCAGAGACACTTAATGCAGACACGGCAGGAGTTGGCGAGAGGGCTCGTGAGCGTTACTGTTTAGCTTTTTTCTAGCTTGCTCTTGCCATGCGCCACCTGTCATGGAACTTTCATCACTGAATTGAGATTGCACCATAATCGTAACAAAACTTAAACACCGTCTCTCGATTACGAAGGAAAAAGTGCAATTTCAGTTGTGCATGTAATCGTGTGTGCATGCAGTGTAGGCATCTCGTGTAAGACATAGCGATGCAGTATTAATGTATTACTGCAAGAGCATACAATTAGAAGGAAAGGAAGGCTATTGTCCTCATTATTATACTAAAAGGAAGGCTGAAGCTTTCAGACTATGGTCATAGTAGGGGCACCTTAGAAGGGAGGACAAGCGTTTTTCCAGGTACTTCAGGGTCACTCCTTGCATAGTTTTAATAAATGCAGAGATTATCTTTCTGCAGGAGTATTTTATTTCTGACAAAAATTCACTGGAACTTGTGCATTCAATGCTCGTGTTTCAAACAAGGTTCATTTAGCTTGTGGCATTTCATACCTCATGGCTGTGGTACCTTGAATAGTGTACAAAAGCTCTAACTGCACTTTTTGAAAGAACCGCAGTTGCTATATTTACTTACAGCTTTTTATAATGTTCCTGTTACTGTCGTGTCCCTACAGAGCCCCCTCACATGTGGAAATATATACACTACCGTTTGGTCGGATGTTTGTACAAACTATGAACAAATGTTTTTTAGGATGTAGTAATAAAGATTTGATTATCACTACCTGCCAGAGATCTATGTCTTGCAATGCAAATACTGTTGGTTGCTATTGTTCAGCCACCGGTTTCCTTGGTGGAGACAAATCTGCCTGGTGAACCCTGATCTGGTTTGATCTATTCGAATATAAGTTTAAATGTAGCTCAAAATATCTGGAAAAAAGATGGCAGTGTATTTGTGTGCTTCGCTGCAAATGTCAAATTTTCTGCTGGCCAAGCGGCCATTTATGTTTGGCCTTGCCTCAGACTGCACCTTCTATATGTTGAATCTGCCACGTCTGACTGGCATTGATAAAATAGAGGAGGTGCTGTGTGAGATATGGACAGTGCTGGCAGTGCTGCAGGGGAACATAAGCGTCATATGTTTAGCACAGCATAATAGACACTACAGTCTCTAAAATTGCATATCCATGTATTTTTTAGTAAAGGAACTTGCCACCTAATACTTGCGTATTTGTGTTGTGCCTCAGATATGCATAAAATACGCTTTTTGATCAACACTCTTCACAAGTATGAACGTAGCCACTAGTTCAAGATGGCTGGGCGTTCAGCAAGTGCTTGAACTTTAGCCGGATGGCTGAATCGTGTGACAGACAGACCAAAATTTCTGCATATTTT
>TRINITY_DN1005_c0_g1_i2 len=7102 path=[0:0-1339 4:1340-1340 6:1341-2266 7:2267-2398 9:2399-4010 11:4011-4101 13:4102-4510 14:4511-4516 15:4517-5294 16:5295-5492 18:5493-5522 19:5523-5785 21:5786-7101]
GGCTACAAACAACAACTAGAAGGAACGGTGATGATGGGTATGTACAAGCGAGAACGATGAAGTGCTTGGAATGTGCTTACAATATGTTGCCATGAATTTCATTAATATGCTGGGACCAAACCAAGTGGTGCTTTTCAAAAGAGATGCCTAAAAACTCACAGAAAAAAGCACATTCAATTACATTGTTTTCAAATGTGAGCTAAGGATCAAAATCATCAGGTTTGTTGAGTGCCTTGAATACAATAATCTTTGTTTTACAAAGATTCAAGCTTAGTTTATTTATATTCAACCATAATGATAACTCTTGTAATCATGTATTACCTTGAATGCGTAAGCACGGTTAGAAATTCCAAGAAGTTTTATTTTTGTTGGTTTTTATTGTGTATGTATGAGCCTCCTTTGAAAAATTATACCATTATACCTGTTGTACAAATCATGTACATACAGATACTATAGAAAGCAGTAGCTGCTATGAGGAATAGTCTGCTTGTTGAAATATAGACTCCAGCACAACCCGTGTCATGAATTTTCGAACTCTTCAAGCTTTCATCTTCCCCTGGTATCATCTTTTTTTCCTTTTTTTTTTGCATTATTTCACGAGATATATCACTTGTACTGAAATAGAGACCAATGCAAGAAACATTAAAAAAATTGCCACGAAAATTCTTAACTTTGGCTGCCAGGAAACAAAAGCAATACATTTCTTTTCAATTCTTCCATAAATATTCACAAATTTTTACTCCGAAACTACATTTTTATATCTCGAAAACCAAGGATCCTAGATAAGCGTTTTTTTTTTTTTTTAACCTGGTAGTTAAAGGCGTTGATCTTCTGCTTTTGAACAACGCCCACCGATCTCAACTAAGGTGTCAGAAACTGCATTCGGAAGAGAGATTTCGAGTGTCTCCTAGAGTTCTGATACACTGTTCCGGCGATTGTGATGTCACGTAGGTGCGTGTTTCTTTCGCGTTCACGTGGAGCGCGGCGCTGTCGAGCGGGCGCGACGACAACGTTGCCGTCCAATTACGATTCCCAACCGTCGCTGGGTGATGACGCGCGCTCGCGTGAGTAATGCATCGTGTCCTTCGCGCCGACGATACCGGCGTTTTTGCAAACCCAAAAACAGATACCCGCAGTTCCGCGTGGGCGAGCATATCGCCGCCCTTCTGTCGGGAAACTCGCCGACGTCAACTATGCGCTAGTCTTGGTTTGAACTATTCCTTTTCCCGACGCGTAAGCCTGCAAGGATATCGAAAGAACGCAGGCAGCACCGAAACGCCGCGTACAAGCGTTTTCCGGGGAGCCGATACGAAAACAAGAGCTGCAGACTCGGAACCACAGAGCAACGGAAAGAGCTGCGGGCTCCACACGGCTCTCCACGCGACGTGATGTAAGAGTGAATTTCGAGGAGCCGTCCTTGGAGTTTTGTGGCAATGGTTCCCTGGATGCATCGTCGTCTTCGGGCACCGTTCGACTTGCGCCGCAGCGTATGCAGGATCCGCTGTCTGTCGGGTTTATGGAGGTACAGTTTTTGCAGTGCCATTGCAATACGGAAGCGTTGGAGCCCATCGCGACCCGACTGAGCGCGTCGAGTAGCGGATAGGAACGTTTCCCTACGGCTCTAGTTTCCGACGACCGCGCATACAGTAGCCAAAACGGGCCCACGTTCTTTCGATCATTGCGATTTTTAGGGCTACAAACAACACTTCGAGGATTACACAGCACGATCTAGGTTTCGTTAGTTCTTGTTCCGTGCGCGTCGCTAGCTCGCTAGTTCGCACAGTGCACGATAGGCGGCTTCGCGTGTGATGCTTTCTTCTCATATTTTAAGTCTTATGACTCAAAATATCGCTCAAATCTTACATGATACGATTACAGAAATTATCAGTCGAACAACGATTTTTTAAGAGATACATACTATTGTGATAAATTGTGTGTGTGTGTGTGCGTCTTGTTCGTGGTGACACTTCCGGCATGATGCATCAGAGGGGGCGAGGTGGTCTAGGGGTAAGTTTACGGGCTGCGCACGTACGGATCGTGTCACGAATGGACTGTCGCTAATGTGACCTCGCTGGGCGAATTGAACGTGTGACAGTGCTTCGACGATGATATTCGTGCTCCCTTCGATCCTCCTCACTCACACAAACGATCGGTTGTAGGAAGCTCAAGAGCAACAGCGAGAGTCTTCGCACGCGAAACGGTGCCATGGAGGTAGTCTACGAAGGATGGCTCGTGAAATCGCCGCCGGAGCGAAGGATCCGACGAGCGAAGTGGAGGCGACGCTGGTTTGTCCTGCGACCATCTGGCCAAGTGCCACAGCAATATGTCCTGGAGTACTACACAGACCAGACCTACAGGAAACTGAAAGGCACTATTGACCTTGACCAGTGTGACCAGGTTGACGCTGAGCTGGAGGTGGTGACAAAGTCCAAGTTCATGTTTGACATCAAGACGTCGAAGCGAACATACTACCTAGTCGCCGATTCTGAAGCCGTCATGAACAAGTGGGTCGACTGCATATGCAAGGTCTGCGGCCTACGCATGCGGGTTGAAGCAGAGGGAGGCTCAGAAGAACCACAAGCTGAGGCATCAGCAGAACCCCCCAAGCAGTCTTTGCCAAGTGACGAAAGTCCAACACCTGCTGAACCTGCGCCAGCACCACTCTCTACAGCTGCTGAACATCCAAGCAGCCTTTCGAATGATGACTCCAATCCCTATATTCCTATAAGTGAATGCATCACTGGAAAACCCGTTGGCAATGGGCTCCCACGATCATGTCCTGAATCACAACTGGTTGATTTTTACGACACCCCTCGTTGCAGCACGGGGCGAACGTCTCCAGACCCTGTTATGGACGCCATGTGCCGGATGCCACGACCTCCGGAAAAGCCAGTGCGAGAGCTGAGTGGTGCCAGTCTTCTCGGCTCAACTGTGCCAGCTCCCAAGGTCAACTGGAACACATATCCAAAAGACTCTCCAGCGCCAGGAATGTCCACTAGTAGTCAAGCGCTCAACTACAGCCCCGTGCCTCCACTGCGACCTACAAGCAGCCGAGAGGAGGTTGTTGAGCTGACCACTTCTCAGAGCAGTAATGTGTACAACGGGGACACCCTTGGTAGGGCTGGCCTTACCTTGCGTAAAGCGGGTCGTTCTGGAATGTCTGTGCCTCCTGCACCACTTACTAGGCAGGATGCTACCGAAGAATCCTACGACCGTCCACCTGTGGCTCGGCCCTCTTCTGCGTCCAACAATGCAGGCTGTACGGCGGACATCACAGGCGACGAAGTCATACCTCCCCGTCCGCCAAAACCTGCAAACATCCGGATCCGTCCGGTGGCCAGCGGTTATGACGTGCCTCCGCCACCTTCACAGCAACCGCGGATGCCACAGCAAGACTCGTATGATGTGCCACGTTCGGCTGGAGGAATGCGCGATGGCTACAGCATTCCTCCATGCCCAGTGCCTGTGCTACGGCATGAGCCTTACGATGTCCCTGCGGCACCGTCTAGGGGACCGTACGAGCTGTATGACCTGCCAAGGTCGGCGGAGCCGCTGCCTAGAACGGCATCTGGTGGCATCCCGCTTCCTCCCCGCCTCTCGCTGGATGAGACATACGACTTTCCAAAGTCTGCTCTAAGTCCTGATGGACTGAATCTGTCAGTACCAGCACCAGCAGCGCCAGGTTCGAGGAAACATGCTTACCACAATGCTCCCGTAGGGACCTTCAATAGCAGGGAAAACATCTTCAACTACGAGTACAGGCCATCATTCACAGAATTTGTGGCGAAAGACGATGGAGATGCACAGCAGGCACCACCTGGTACCTATGCCAATCTGTCGTCAAATAGTCCAAGTACGCCCAACCTTGCCGCTGTGCCACCTGCCATCAACCGTGGTCTCAAACCACGAAAAGCATCCACTGAAGGTACTTCACCAGGTGGCCACGTGTTTCCCCTGGCTCCTCCTCCAGTTAACAGAAACCGCAGTCACACTTCCTCAGGCAGGCAAAGGCAGAGAAGTAAGGGTGACCTGCTAGCACCTGACGAAGACTGTTGGTCAAATGCAAGCAGTAGCCGGCGAAACTCCACAAATGATGACCCGGGCATAAGGCAACCCAGTGCGGGTGCAAAGAAGAAAGGAGAGATCCAGTACCTCGACTTGGACTTGGATTCTGACCCTGCACCAGCACAGAGCCCAAGATCTCCAGAGCAGCGCACCGGCGGTACTGGCACTGTTTACAGAACAGTCGACTTTGTCAAGACCAAGGCCTTCAACACAACACGGCAGGACGTTGAAGAGTCCTATCGCAGTCACAAAGATGGCGAACCATGCAAGTGAAGAGCTATGTTGAAATGCATTTGTCAGGATGAATTGGGGGCCGTTCCAATCAAAGGTTATAAGTACCGGACGGAGCAGGCTGAAAATGCGCCACAATATTCAAAGAACAAGCACGTCTGAATCTAATACTGACACATGACAGACATTGCAGGCAATGGGGTGTGCCATAATAATTCTAAGTATAGTTCGTTATAAGCGCATTGTGGTTTGGTGTCGTGCCCCACTCGTTTCCTACTCATTTTTTTTTGTGTGTTTTAGTCGCATTTTATAGTTCATCGTCAAAGCAGGGGTTGTTTTAATGGGAATCATGTTTCGCTGACAGAATCCTTGCTTGCCTTCTTGGTCGGCTGCATCTTGCTCCTTACAGGTTGGAGTGCACTGATCTTTGCATAATACTTATTTGCATATCTGATCAAACGCTCGATCTCTTTTATTCAGTAATAATGTGTTGTGACTTTTGGGAAGGGCTGTGACTGTTGGCCCTGTAATAGAATGCATTTCATGTTGAGCGTAGAGAAGAAAAAAAATGTTTTGTTTGGCTTCTGCGTACTTTATTCTTCTTTAGAAGTTGAAACGCCATGTCTGTAGCAGAGCCTTTGTGAGTACGCTCAACTCTACAAACTTACGAAGTTTGTTTATATTTATTTGAAAGTTTTCCTGCATGTTTATACATATATTACAAATGCCATCAGCTGCTGTAAAGCAGCTTGTAAATAATATGACATCTGTTTGAGCAATTGTACAGCCGTTTTCTTCTTCAAACCTGCAAGGGTGGTTTTGTCAAGTCGGATATCTTTTACGTTTGACTACGTTGTCGTTTCCAGTGAGAACGCATTTAGCATCTTCATTCTCGTGCCAGCTTCATGTGATACTTGCAACCATGTTCATTGTGACCAGCATGGCATCGACCACTGATGTCTTGCTTGTGGTGTTTGTGAATATCCTGGGACGTGCCTTAAAACGACGGTGGAACTTGAGAGTGCGATACAATAATTATGTGGTTGCTTGAGCGCGGTTTAGCACTTGTTGACAGCACTTAAGAAATATTTATATGGATACAAGGAGTGCCCTAAAAGTACCTGGAAGCAGGCTGCCCCACCTTGACTGGTCAGAGGTTTGCTGCACTGCATACCACAGGGGGTGCCTCTAATAAGTAGAATGAGCTTTGGGGGATTCTCTGATTGTGCAGTGATGCTTCTGAAGGATGTCTGTGCGTGTGGGCTTGTTCACAGCCCGTGAAACATGAAGTATGAATGTGGTAAGCGCTAACAGGGCAAGGGTAAAGCCATAGGTCCTAGCTTAAGTTTTTAGTGGTTGAACTGATTCAGGGCGAAAGTGACGTCTGTGGAGGGAGGCAAATATTTTAAACACCTTTCAGCAGAGACACTTAATGCAGACACGGCAGGAGTTGGCGAGAGGGCTCGTGAGCGTTACTGTTTAGCTTTTTTCTAGCTTGCTCTTGCCATGCGCCACCTGTCATGGAACTTTCATCACTGAATTGAGATTGCACCATAATCGTAACAAAACTTAAACACCGTCTCTCGATTACGAAGGAAAAAGTGCAATTTCAGTTGTGCATGTAATCGTGTGTGCATGCAGTGTAGGCATCTCGTGTAAGACATAGCGATGCAGTATTAATGTATTACTGCAAGAGCATACAATTAGAAGGAAAGGAAGGCTATTGTCCTCATTATTATACTAAAAGGAAGGCTGAAGCTTTCAGACTATGGTCATAGTAGGGGCACCTTAGAAGGGAGGACAAGCGTTTTTCCAGGTACTTCAGGGTCACTCCTTGCATAGTTTTAATAAATGCAGAGATTATCTTTCTGCAGGAGTATTTTATTTCTGACAAAAATTCACTGGAACTTGTGCATTCAATGCTCGTGTTTCAAACAAGGTTCATTTAGCTTGTGGCATTTCATACCTCATGGCTGTGGTACCTTGAATAGTGTACAAAAGCTCTAACTGCACTTTTTGAAAGAACCGCAGTTGCTATATTTACTTACAGCTTTTTATAATGTTCCTGTTACTGTCGTGTCCCTACAGAGCCCCCTCACATGTGGAAATATATACACTACCGTTTGGTCGGATGTTTGTACAAACTATGAACAAATGTTTTTTAGGATGTAGTAATAAAGATTTGATTATCACTACCTGCCAGAGATCTATGTCTTGCAATGCAAATACTGTTGGTTGCTATTGTTCAGCCACCGGTTTCCTTGGTGGAGACAAATCTGCCTGGTGAACCCTGATCTGGTTTGATCTATTCGAATATAAGTTTAAATGTAGCTCAAAATATCTGGAAAAAAGATGGCAGTGTATTTGTGTGCTTCGCTGCAAATGTCAAATTTTCTGCTGGCCAAGCGGCCATTTATGTTTGGCCTTGCCTCAGACTGCACCTTCTATATGTTGAATCTGCCACGTCTGACTGGCATTGATAAAATAGAGGAGGTGCTGTGTGAGATATGGACAGTGCTGGCAGTGCTGCAGGGGAACATAAGCGTCATATGTTTAGCACAGCATAATAGACACTACAGTCTCTAAAATTGCATATCCATGTATTTTTTAGTAAAGGAACTTGCCACCTAATACTTGCGTATTTGTGTTGTGCCTCAGATATGCATAAAATACGCTTTTTGATCAACACTCTTCACAAGTATGAACGTAGCCACTAGTTCAAGATGGCTGGGCGTTCAGCAAGTGCTTGAACTTTAGCCGGATGGCTGAATCGTGTGACAGACAGACCAAAATTTCTGCATATTTT
>TRINITY_DN1005_c0_g1_i5 len=11348 path=[2:0-5585 4:5586-5586 6:5587-6512 7:6513-6644 9:6645-8256 11:8257-8347 13:8348-8756 14:8757-8762 15:8763-9540 16:9541-9738 18:9739-9768 19:9769-10031 21:10032-11347]
AATGTGAACTGCGAATGGCACCAGCTTCTAAAACACTGATAAACCACAACGCACCAGGACTTCCTGGAATTCCATGACTCTTTTTTTTTTTTTTTGTCGGATACGCAATTTGTTGACCATGACCTTACTTTAGGTGCGCTGCACAGACAACAGCAGAAATCGACAAGCATCATTTACATCTTTTTTCATCTTGGCAGATATATTAAACAACTCTACAGTTGCAGATTACACTCCCTTCAGAAACCTCCATACAACGTAAACATGCCCATAGAAGATACACCCTGGTGTCCCTTCATCTTCAGAAGATTTGCAATGGCAGGTTCGTAAATTGACGTGCGCCGCTTCGTGAACAGAATCAATTTCTCGTAGGACCTCATGCAACACTCGTGAAATCGACAGTAAGCCCAAATTTGTACCATTGTGGAAACAGTCAGTTAACTTGAGTTACCGTAATACATCTATGCCAGTCCAGTCGTACCAGGAGAACAGTAGAAAGAACCGGCCATATTTCAATTAAAAGCACTACGCAACTCAATTTAGACACAGTATCCACAAGACACGACTTGCAAAGACACTGTTGTTTGCTTCTACAGCTTTTGGTATTCTGGTACATGTCAACACTAATATGACCCTGCTACATTAGTACACACTAAATACCATGCAATAAACCTCAAGGCTCATTTCAATTAGCAAGAAAAGCTCATAAATGCCACAGTCAACATCATAGCCTCGCTCTATAGAAGTAAACCACTCTGTGTCTGGGGTACCGAGCCAGCCTTTCACACATGAGAAAGATGACGGTGAAGCTTGCAACCAGACTTGCCAGAAAAAATAGAGCGCCAACTTAGCAAGACTAACAGTCACACTCTTTTCTCACATATATTAACAAACACTAAAAAAACTCCCACAGCACACTATAAGAAACAAGTGTTTCCTAAAGGAAATAAACTTTTTTTTCCTCCATTCCGGACCTACAGTCTCTCACACGAAATTCCTCGACACGCATGTTCAAGTTGAAGCAGTTCAGAGGTGGCTGCAACAGAGTTTCAATAATTTGCTCAATTCTGAGAGCAAGGCCTTGAATTAAGGGAAGTGTTGAATGCTGACTGAATCTCACACGCGTCACGGCGGTCTCGCAATAATGACAGGCTGAACCAACTGTGTGTGCCCTTGTATAGACTTTATCAATGCTGGGGCAAGCACCTCTGAAATGCTTCTAACTGTGGGTTTGTGCTTCGTGAGTGTGGGCCATTACTTCTCCTGCAGCCCAAAAAATGTTGTCCTTTTTATGGTGAAACATTTGTCCAGCCACAACAATAACTGTTGCACTGGTGGACAATTTCCTTTTCTAACGATGCATGCAATGTAACTCACTGTTAAGAATGCTACATGTATCCGCACTGTTCCCAACTGCAAACATTGAGCACGCAAGAGCTGGATGACGGAACAGCCCAAATGACTCCAGTTAAGTGTTGCTGTGTGAAATTGCACCATTAGATGTGCAACATCAATGCACCGCTCGCTGACATGCAAGCTATGAAGGCTGCTGCAAGCCTCTTTATTCAGAGCTTCTAACCTTTCAAACGAAGGTAAACTAAATGTCAGGCAGATAAGTTACGGCTGACACACTCAAGAATCGTTACCTAGGCATGTTGTTCTTTTTACTTTTTTAAAGGTGGACCACAAAAACACAAACATTTTACATGTCCACTGCAACAATGCAGCACAATGTGAATGTGTGTGTGAGTGTGTTTTACATTAGTGCTAAAGAAACGCTATTATGAGTATGAGTTCTTCTCTTTGCAAAACGTGTGCTAAGAGGCGCCTGTTAAAAGCCAAGCGTGCGCATTATGCTAGAAATACTTCCCAGTTTTGGGGGGAAGGGGGGTGTGTAAAACGATTTTCGTGACTACTTCTTTCACCTTTGAAAAAAAGTAAAAAGGCATGCACATGAATGCATCGCACATGTGCAGCTTCACGCAGTCCAGAGCATCCAGCTTCACAAGATCGTGACTGCACATTTGTTCCACGTAATACCAACTGGCAGTTTGCAGCAGCCGTAGAAACCTTTCGGGGGTATTAGTAGCCGACTGAAACGCACGCGAGCACTTTTGAATGTACAAAACTGCCAAAGATCTTCCCGAGTTTAGGCAGACCTCTGCAGACTAGACGATCAGAGAGGCCTTGGAGTGTGCAGCCCATACACCTTGCGGTCGATGGGTGGTACATGATTGGTCGCTGAGGGCCCCCAGTCGTGCAGGCCGCCCGTGAAGGACACCCGATGGGTTAGGCGATGAGCAATAGAGAAGCCACCGCTGCCTTCGAGTTGAGTGAGCACAATAATCACTTGCCTATGCAAAGGTGGTATGCTGTCGACAGTCCTCAGGGTCGCTCTGGTGGAGACCACATTGACGCTTTCAGAACAGTCGCAGATAACTTGGACAAAGCGGTCTGGCAACCGGTTTTCGACGACCACCACCAGGCCTGCCCAGCCTTTTGTCAGGTAGTAGGCAGTCATGCCCTCACGCCCCTCATGCCTCCTTCCCTTGGCCACAGTCAGGTTTATGATGGCATCGGCCAGTACGTTGGCATGCGGGATGACCGTCTCGACCAGCAGTCGCTTGGAGCTGTGAATGGCTAGCAGGAACTTTGGGTAATTGTCGATCTTGTGCAGGCTAGTGTGCCAGTGGTTGAAGGCAAGGCACACGACCATGTAGGAACCTGGGTCGAGCACTGCATTGCAGCCGACGAAGCTGCGAACCTGTCTCTTGGAGTGCTTCACCAGCGGGCCCACAAGACCCGCCGCTGGGTCCTGCGCCCGGAACACAACCACGCACAAGTCCAACTGGCAGCGCCTGGAACGCTCAGAGCTCCTCTGGCCTTCCTGAAAAAGGCCAAACTCCACTTCAGTGCCTTCGAGAACAGTAAGCAAGGTGACAGCTTGACTGTCTTTATCTGTCTGTGGCGGAAGCACGCCTTGGAGGCGAACCTCGTTCCAGTCGGGCCGCACTTTGCAGATATCGATGCAATCAAAAAACTTTAAAACATCACTGAACGACATCCAGAATACACCATCGTCAGCCCCGTGCGGCATTAACGCTTCTCGCATTTCTGGTGTCCAGAGAGGAGAATTGTCAGACCAGTCACCTCTCCAAGCATAGTGGCCCCATGGATTTCGAAGGCGCACCAGCCTAACTGCATCAATGTCTTGGACATCTAGCACCGAGTAGGCATGTCGAGGCCGCAGACCGACGGCGTGGTAATCCTGGTCATTCACTTGCATATTACCGGAACCACACGAAGCACCCATCAGGAACCCAGCAGCTCTTGAGCTTAGCAGCTGTGCCCAAATCAGGTCCTCATCAATGCCTTCTTCATTTGGAGAAGACGAGTATTGAAGAGGCACACTTTCACATGGTGCTCCAGTGAATGTTGACAGCCCCTCGATGCAACGACCAGACACGAGTGCTTCGTAGCAGCCATGAAGCTTGGCCACGGCCTTTTCAATTAGTGGCACCCACAGCTGTTTTCGTTTAGCCTGGGAGTACACAAGGCAGCCCTTGGCATCACACGGCAGCAGGTCATCAAGCAGCACCGTCGTCCACTGACCATCCTTGCAAAGCCGCACCTGGTACACGCCTTGGTGACAGATGGCACGAGTCACCATGACGCGCTCCACCAACTCTGGCTGCTCGGCCAACACAGCGAGAGCTGACAGGAGCCAGCAGTTGCCAAGAATGCCTTGGGATATGTCAGATGGCATTGGGGTACGAAACACGGTCCACGAGATTTTGGATTCCTTGGGGTCACAGGTTATTTCAAATGGCCTAAGCCATTTGACTGCAATTTCTTCCCTTGGCTCATCAGGGTTGTAGTACAGAGACTTCAGCAGAGGTGGAAACGAGTCGTCTACAAAGGGCTCCCGATTCGATTTGCAAAATGAGACAATGTGGTCCCACCGCTCTCGTGCCTCGCTTTCTTCAATGCGCCGCAACTCTTCCATGAGTTCACTTTCACCACGCCCAGTGGCGCCCCGTGGCCGTGCAGCCTCTGGCCGAAGGGACACCAGACTACGCGATGTACAGCACATTTCACAAGCTGCATGTGGGCCAGAATTGAGAAACGTACATGATGGGCACTCCCAAGCATCTTCACCAGGCTCTCCAAGTAATTTGGTCATGCGTCGGTTGCGAGTGCTGGCTCGTGCTGTTCCAACGTTAATAAGTGAGGGCCGCTGGGTACTGCAAGCACAGCACTCAGCGAGGTGGTTTGGGTTACGCAAGGTGCAGTGAGGACACACCCAACTCTCGTGAGGTTTCAGTGTCTGGTAGCGTTTCGCTGCAACACTATTTAGCTTGGAACCACCACAGGCACTACAAAATCGGTCCTGACCTGGGTTGATCAATGTGCACTTCACACACACCCAGCGTGAAATGGTACCGCGGCCATCAGAAGTCCCACACACTTCACAGTTCGAGGCTGAGGATGGATTTTGAGAGAAGGAGCACCCCGAACACATCCATGTATCCTCTTTCGGAGCAGCCAGGCCATTACCAATAGCCGGGCTTGACGGAGAGCTCTTGCGCCCATCCATCGTCTGAGTTCCTTTGACTTCGGAAAGGGAACGACTTCGTCGCGCTGTAAAATGGCGCTTCTGAGAACCCAGAACTTCGGCCAGAAAGCCGAGGCTGAATGCATTGCGTGGTAGCAACAGTGGAAAGGTTGCCGCTGGCATGCGCGACAGCCCACAGCCGGGGCACTTTGCGCACGATGCCTCGTTGTCCCGTGAGCAGCGCTTGCACACCCATGGGGAATCCAGAAGTGTCACATCGTCTGCGGAATGAGCATTGGCAATTGCAGAGACGAGCGCGCCACCCTCTGCACTCAGCCTGAAGAGCCTGTTCAAAGCTCGTCGGATGAGTGGTTGCTGCCTACGCCGTGGTGGCTCCTCAATTGTTGGTACAAGAGACGATGGGCTTTCCGGCGGTGTCGCATAATCTGCTGAACTGATTGTTGTATCACGACCAAGTGTTTTTCCGTTTAGGGTTCCAGTGGCAACAATGTCATCACAGAATGGCTCTCCGCAAGCCACACACACCTTGTTAGACAAGGAATTCCATTCTTGGCACTGGAAGCAGTACCACTTTTCGCTGAGACGTGGTGGTGTACTCGGATCGCTAGGTTCATCCTTCTTTGGCTTCTTCTTCTTGATGCACTTGACAAATGTGTGGTCCAGATAGTTCGCTGGTAAGTTCTCGTTGATAACAACTTCTCCTGCTACAACACCATTGCCATTGAGACCACTAGCATCTTCAGATAGGCACTGGGAAAGCTCTACATATAAGGGCTCGTCGTCTTTAGCAGATTCTTCAGAAGAATCCGTTGTATCATCTGCATCTTCTGGCGGTGGGGGTAAGGGAAGGTCGTCTGGAATATCATCTATGACAGAGTCATCTTCGTCCTCTGGCAATCCATGCCAGCTTATGCACCGGGGTTTCTTCTCTGGTTTTTCAGAAGTTGCAGTGTTATCATCACAGGGTAAGTCATAGATGTGCTGTTCAGGGCTCTGACTCGAGTTCCTTGCAGGAGCAACGGAAAGAGCTGCGGGCTCCACACGGCTCTCCACGCGACGTGATGTAAGAGTGAATTTCGAGGAGCCGTCCTTGGAGTTTTGTGGCAATGGTTCCCTGGATGCATCGTCGTCTTCGGGCACCGTTCGACTTGCGCCGCAGCGTATGCAGGATCCGCTGTCTGTCGGGTTTATGGAGGTACAGTTTTTGCAGTGCCATTGCAATACGGAAGCGTTGGAGCCCATCGCGACCCGACTGAGCGCGTCGAGTAGCGGATAGGAACGTTTCCCTACGGCTCTAGTTTCCGACGACCGCGCATACAGTAGCCAAAACGGGCCCACGTTCTTTCGATCATTGCGATTTTTAGGGCTACAAACAACACTTCGAGGATTACACAGCACGATCTAGGTTTCGTTAGTTCTTGTTCCGTGCGCGTCGCTAGCTCGCTAGTTCGCACAGTGCACGATAGGCGGCTTCGCGTGTGATGCTTTCTTCTCATATTTTAAGTCTTATGACTCAAAATATCGCTCAAATCTTACATGATACGATTACAGAAATTATCAGTCGAACAACGATTTTTTAAGAGATACATACTATTGTGATAAATTGTGTGTGTGTGTGTGCGTCTTGTTCGTGGTGACACTTCCGGCATGATGCATCAGAGGGGGCGAGGTGGTCTAGGGGTAAGTTTACGGGCTGCGCACGTACGGATCGTGTCACGAATGGACTGTCGCTAATGTGACCTCGCTGGGCGAATTGAACGTGTGACAGTGCTTCGACGATGATATTCGTGCTCCCTTCGATCCTCCTCACTCACACAAACGATCGGTTGTAGGAAGCTCAAGAGCAACAGCGAGAGTCTTCGCACGCGAAACGGTGCCATGGAGGTAGTCTACGAAGGATGGCTCGTGAAATCGCCGCCGGAGCGAAGGATCCGACGAGCGAAGTGGAGGCGACGCTGGTTTGTCCTGCGACCATCTGGCCAAGTGCCACAGCAATATGTCCTGGAGTACTACACAGACCAGACCTACAGGAAACTGAAAGGCACTATTGACCTTGACCAGTGTGACCAGGTTGACGCTGAGCTGGAGGTGGTGACAAAGTCCAAGTTCATGTTTGACATCAAGACGTCGAAGCGAACATACTACCTAGTCGCCGATTCTGAAGCCGTCATGAACAAGTGGGTCGACTGCATATGCAAGGTCTGCGGCCTACGCATGCGGGTTGAAGCAGAGGGAGGCTCAGAAGAACCACAAGCTGAGGCATCAGCAGAACCCCCCAAGCAGTCTTTGCCAAGTGACGAAAGTCCAACACCTGCTGAACCTGCGCCAGCACCACTCTCTACAGCTGCTGAACATCCAAGCAGCCTTTCGAATGATGACTCCAATCCCTATATTCCTATAAGTGAATGCATCACTGGAAAACCCGTTGGCAATGGGCTCCCACGATCATGTCCTGAATCACAACTGGTTGATTTTTACGACACCCCTCGTTGCAGCACGGGGCGAACGTCTCCAGACCCTGTTATGGACGCCATGTGCCGGATGCCACGACCTCCGGAAAAGCCAGTGCGAGAGCTGAGTGGTGCCAGTCTTCTCGGCTCAACTGTGCCAGCTCCCAAGGTCAACTGGAACACATATCCAAAAGACTCTCCAGCGCCAGGAATGTCCACTAGTAGTCAAGCGCTCAACTACAGCCCCGTGCCTCCACTGCGACCTACAAGCAGCCGAGAGGAGGTTGTTGAGCTGACCACTTCTCAGAGCAGTAATGTGTACAACGGGGACACCCTTGGTAGGGCTGGCCTTACCTTGCGTAAAGCGGGTCGTTCTGGAATGTCTGTGCCTCCTGCACCACTTACTAGGCAGGATGCTACCGAAGAATCCTACGACCGTCCACCTGTGGCTCGGCCCTCTTCTGCGTCCAACAATGCAGGCTGTACGGCGGACATCACAGGCGACGAAGTCATACCTCCCCGTCCGCCAAAACCTGCAAACATCCGGATCCGTCCGGTGGCCAGCGGTTATGACGTGCCTCCGCCACCTTCACAGCAACCGCGGATGCCACAGCAAGACTCGTATGATGTGCCACGTTCGGCTGGAGGAATGCGCGATGGCTACAGCATTCCTCCATGCCCAGTGCCTGTGCTACGGCATGAGCCTTACGATGTCCCTGCGGCACCGTCTAGGGGACCGTACGAGCTGTATGACCTGCCAAGGTCGGCGGAGCCGCTGCCTAGAACGGCATCTGGTGGCATCCCGCTTCCTCCCCGCCTCTCGCTGGATGAGACATACGACTTTCCAAAGTCTGCTCTAAGTCCTGATGGACTGAATCTGTCAGTACCAGCACCAGCAGCGCCAGGTTCGAGGAAACATGCTTACCACAATGCTCCCGTAGGGACCTTCAATAGCAGGGAAAACATCTTCAACTACGAGTACAGGCCATCATTCACAGAATTTGTGGCGAAAGACGATGGAGATGCACAGCAGGCACCACCTGGTACCTATGCCAATCTGTCGTCAAATAGTCCAAGTACGCCCAACCTTGCCGCTGTGCCACCTGCCATCAACCGTGGTCTCAAACCACGAAAAGCATCCACTGAAGGTACTTCACCAGGTGGCCACGTGTTTCCCCTGGCTCCTCCTCCAGTTAACAGAAACCGCAGTCACACTTCCTCAGGCAGGCAAAGGCAGAGAAGTAAGGGTGACCTGCTAGCACCTGACGAAGACTGTTGGTCAAATGCAAGCAGTAGCCGGCGAAACTCCACAAATGATGACCCGGGCATAAGGCAACCCAGTGCGGGTGCAAAGAAGAAAGGAGAGATCCAGTACCTCGACTTGGACTTGGATTCTGACCCTGCACCAGCACAGAGCCCAAGATCTCCAGAGCAGCGCACCGGCGGTACTGGCACTGTTTACAGAACAGTCGACTTTGTCAAGACCAAGGCCTTCAACACAACACGGCAGGACGTTGAAGAGTCCTATCGCAGTCACAAAGATGGCGAACCATGCAAGTGAAGAGCTATGTTGAAATGCATTTGTCAGGATGAATTGGGGGCCGTTCCAATCAAAGGTTATAAGTACCGGACGGAGCAGGCTGAAAATGCGCCACAATATTCAAAGAACAAGCACGTCTGAATCTAATACTGACACATGACAGACATTGCAGGCAATGGGGTGTGCCATAATAATTCTAAGTATAGTTCGTTATAAGCGCATTGTGGTTTGGTGTCGTGCCCCACTCGTTTCCTACTCATTTTTTTTTGTGTGTTTTAGTCGCATTTTATAGTTCATCGTCAAAGCAGGGGTTGTTTTAATGGGAATCATGTTTCGCTGACAGAATCCTTGCTTGCCTTCTTGGTCGGCTGCATCTTGCTCCTTACAGGTTGGAGTGCACTGATCTTTGCATAATACTTATTTGCATATCTGATCAAACGCTCGATCTCTTTTATTCAGTAATAATGTGTTGTGACTTTTGGGAAGGGCTGTGACTGTTGGCCCTGTAATAGAATGCATTTCATGTTGAGCGTAGAGAAGAAAAAAAATGTTTTGTTTGGCTTCTGCGTACTTTATTCTTCTTTAGAAGTTGAAACGCCATGTCTGTAGCAGAGCCTTTGTGAGTACGCTCAACTCTACAAACTTACGAAGTTTGTTTATATTTATTTGAAAGTTTTCCTGCATGTTTATACATATATTACAAATGCCATCAGCTGCTGTAAAGCAGCTTGTAAATAATATGACATCTGTTTGAGCAATTGTACAGCCGTTTTCTTCTTCAAACCTGCAAGGGTGGTTTTGTCAAGTCGGATATCTTTTACGTTTGACTACGTTGTCGTTTCCAGTGAGAACGCATTTAGCATCTTCATTCTCGTGCCAGCTTCATGTGATACTTGCAACCATGTTCATTGTGACCAGCATGGCATCGACCACTGATGTCTTGCTTGTGGTGTTTGTGAATATCCTGGGACGTGCCTTAAAACGACGGTGGAACTTGAGAGTGCGATACAATAATTATGTGGTTGCTTGAGCGCGGTTTAGCACTTGTTGACAGCACTTAAGAAATATTTATATGGATACAAGGAGTGCCCTAAAAGTACCTGGAAGCAGGCTGCCCCACCTTGACTGGTCAGAGGTTTGCTGCACTGCATACCACAGGGGGTGCCTCTAATAAGTAGAATGAGCTTTGGGGGATTCTCTGATTGTGCAGTGATGCTTCTGAAGGATGTCTGTGCGTGTGGGCTTGTTCACAGCCCGTGAAACATGAAGTATGAATGTGGTAAGCGCTAACAGGGCAAGGGTAAAGCCATAGGTCCTAGCTTAAGTTTTTAGTGGTTGAACTGATTCAGGGCGAAAGTGACGTCTGTGGAGGGAGGCAAATATTTTAAACACCTTTCAGCAGAGACACTTAATGCAGACACGGCAGGAGTTGGCGAGAGGGCTCGTGAGCGTTACTGTTTAGCTTTTTTCTAGCTTGCTCTTGCCATGCGCCACCTGTCATGGAACTTTCATCACTGAATTGAGATTGCACCATAATCGTAACAAAACTTAAACACCGTCTCTCGATTACGAAGGAAAAAGTGCAATTTCAGTTGTGCATGTAATCGTGTGTGCATGCAGTGTAGGCATCTCGTGTAAGACATAGCGATGCAGTATTAATGTATTACTGCAAGAGCATACAATTAGAAGGAAAGGAAGGCTATTGTCCTCATTATTATACTAAAAGGAAGGCTGAAGCTTTCAGACTATGGTCATAGTAGGGGCACCTTAGAAGGGAGGACAAGCGTTTTTCCAGGTACTTCAGGGTCACTCCTTGCATAGTTTTAATAAATGCAGAGATTATCTTTCTGCAGGAGTATTTTATTTCTGACAAAAATTCACTGGAACTTGTGCATTCAATGCTCGTGTTTCAAACAAGGTTCATTTAGCTTGTGGCATTTCATACCTCATGGCTGTGGTACCTTGAATAGTGTACAAAAGCTCTAACTGCACTTTTTGAAAGAACCGCAGTTGCTATATTTACTTACAGCTTTTTATAATGTTCCTGTTACTGTCGTGTCCCTACAGAGCCCCCTCACATGTGGAAATATATACACTACCGTTTGGTCGGATGTTTGTACAAACTATGAACAAATGTTTTTTAGGATGTAGTAATAAAGATTTGATTATCACTACCTGCCAGAGATCTATGTCTTGCAATGCAAATACTGTTGGTTGCTATTGTTCAGCCACCGGTTTCCTTGGTGGAGACAAATCTGCCTGGTGAACCCTGATCTGGTTTGATCTATTCGAATATAAGTTTAAATGTAGCTCAAAATATCTGGAAAAAAGATGGCAGTGTATTTGTGTGCTTCGCTGCAAATGTCAAATTTTCTGCTGGCCAAGCGGCCATTTATGTTTGGCCTTGCCTCAGACTGCACCTTCTATATGTTGAATCTGCCACGTCTGACTGGCATTGATAAAATAGAGGAGGTGCTGTGTGAGATATGGACAGTGCTGGCAGTGCTGCAGGGGAACATAAGCGTCATATGTTTAGCACAGCATAATAGACACTACAGTCTCTAAAATTGCATATCCATGTATTTTTTAGTAAAGGAACTTGCCACCTAATACTTGCGTATTTGTGTTGTGCCTCAGATATGCATAAAATACGCTTTTTGATCAACACTCTTCACAAGTATGAACGTAGCCACTAGTTCAAGATGGCTGGGCGTTCAGCAAGTGCTTGAACTTTAGCCGGATGGCTGAATCGTGTGACAGACAGACCAAAATTTCTGCATATTTT
>TRINITY_DN100650_c0_g1_i10 len=4049 path=[0:0-222 2:223-236 4:237-335 5:336-417 7:418-526 9:527-597 10:598-1173 11:1174-1222 13:1223-2064 14:2065-2147 17:2148-2208 18:2209-2234 20:2235-2650 21:2651-3160 22:3161-3453 23:3454-3537 25:3538-3650 27:3651-4048]
CCTGGGTTCACCTGCTAAGACCACTTCGGCGCTCTCACCGCTTCACAGAGTTTCCCTGTTGTCGCGCCGCAATCACGCTTGACTGAGAATGTCACAGAGCTCCTTAAGCGGATCGTCTAGTTTAGACTACGATGGAAGGGATATCAACGAGGAACTAAGGCGATTGCAACGAAAGACTTTGGAAAATGTGGAACAAGTCGAGATGGAAGTAAGATTGGACAAGCTCAAGATGGAAAGAGAACTTATAGAGAAGAAGACGACTTACGACAGTTTTCCAATGACACCAAAAGAAGCTGATAACGCGATTGCGACGCCGGAACAAACGCTGAAGGAATGCGCTATTGCCGAGGAGGCGAAGGTTTCAAAACTGGAGGGTGAGCTGTACGAAGCTCTTCTGTCCTGCAAGCTTTTCAGACAGCGAACTCAATCTCTGCTGGCGGAAGCGACTCAACTGGCCGCAGTCGTGGAGCAACTGGCTGAGACTGACTCGGATACCGATGACACGGTGTCCACCCGCACAAGCTGCGACTCACGGGAATAACTCAAGAAAGTTACTGCTCCGCCAAGTTCTGCGGAAGATAAAGGACAATGCGAGGAGGTTAAGTCAACCTCTTCACATCAAGACACCATTTAAAACTGAGTTTAAAGCGAAGATACACTTTGGTATCAAGAAATACCAATTGAATTATTTGCAGCAGACGGGCTGTTTGCAGTTTACACAACCAAAATAATAAATTTCATTGTCAGCACACACACATGCCTACTTATTTTGAAAAAGGAAACACAGGACAACATTTTGTCAAAACTCTCTGGCGCAGCGTTTATTTTACAAACCCAAGCAGTCTATCACTCACTCTTAAATAGCACAGAAAGAGGCGCGCACTGCCAACAGGTCAGGACCATCGAAAGTTTCTGCTGTCCTGTTGGCAAACTGTTATGTACAAGACAGGACCAGCAACACATCGGAAGGAAAATGCTATCCACAAAACACGAACATGTGAACACTGGATGCCAATGCTTTCAAGTTAAACTGCACAGTTTAAAAAGTGGCTCAATTAGCTTAAAACAAGTGCTCTACACTTGTTTCACCTTAAGAAAATATGCTAGTATGCTCTTGATGGCGAAATTTGGAAAAAAAAGAGAAGCTTGAAAAAGGACAAAAGAATTTTCGTCATTACGCGAGCTAGCATTTGGAATTTGCGTCCTCAAGCCGCTCATCACACCTGGGCACATTCTATCATTGTTCACGCGTGTTACGCACAACTGAAAGCCATACATAGCTGCAGACGCACAGCTCTGTTCGCAAAGCATCTCCACATGCACTTTGCAGCACTGCGATGCAGAAAGCTCGAAAGGCGCAAACTGAATTGGGCCTAAGTATTGCTTCTCTGAGAGGTGACTGTTGGACATTTGGTAAGTCATCAGCAGTGCTTTGTTGGGTGTTATATTGCAGTCAAATTGCTCCATACCTTCCCATAACAGCTAACAGAGGGGGGCATGCACCACAGCCATGCCTGTAACCAACCATAGAGAGCAAAAATGGTGGATTCAATTTCTGCAAAAGCACTCGAATTACGCTTGCACACCTGCAATTTGTGCGAGCCACAGCAGCCAATGGCTACTTTGCAAGTCAACGTAAAACGAGTGCAAATCTGTTAACAGAGCTTCCAGTAAGAATCGAGGAACCAGCATGACAGACACACAATGTTGCTGTCACACAGCCGACGGTGGTATGATTTAGAAGTTGCCTCTTGAAGTGAACGCCATGCAGAGAAGGCATTCATGGGCAGACACTGCAGTCACTGCACTCATGGGCTCACACAGCTTTAGGGGCGGTGGTCTAGGCCTGGCGTGTGCTACGCCATGATCTTGTTCACGATGGTCTGGTGCAACGTGCCAAGCTGTGCTGTCCACTTGTCTAGTGCATTGTACCGGGCTGCACCTTGACCTTTGCTGTCCAACTCAAGAACTTGGTTCACCTGGTCAATGCGACCCTGGATCATGCTGTCCAAAATACAAGATACTAGAAGATTTTCCACTTCACTTGAGTCTATGTTGAGTTCCTTTGATATGAAAGGTATGTGAATCCTGGTATAAGGTGTGATGAGCTTTATTAAGACTTGTGTTCTAATGTTCCTAAGCAGATCTTCAATGTGCTCTCTGATGAAAGGGTCATCCATGATGTTTTTCCTGTTGGTCTTCAATATTAACTCGAACTCGCTGATGTCATTATTTTGGTAAGCACTGACAAGGTTGGTCATGGCAAGAATTTCAGGGTCATTTTTGTAGGGCTTTGCCTCCTGGGAGTCAAAGGGGTTGATGCCACTCTTCATGAGCATGTTGGCCAACACAAGGTACTTGAGACAGGTGGTCCGCCGCGGGCTGCCCGATTCATCATAGTTTTTGAATGCTTCAAAGAAGTCTGTGTGTGCACGCTCATACTCGGCCTCACGCAAGTGCATCTTGCCACCACATTCACGAATCACACCCATGATCAGCGGATGCGGGATTGCAGACTTGATGTGCAGCGACTGCTCGTACAGCTTCTTCAGTTTCTTGTTGTTCTTCTGGGCCGTGTACATTTGGATCTCCAGCGCATAAATCTCCAATAACTGTGTCCCCTTCTTCAGGTCATCACATCCATCATCGGTCTGCCACACACACACAAAAAAGAACCGTGAACACTCATTTAACGAGTGGAACACAGGCTCTCACCAGACTGTATCAACACTGCAATGCGATTGCCACTTTCACATGATAGATGGCCTCTTGACTATGAAACATGACACCAAAACATGTTTGACTGTATGCGGCAGATGAGCTCTACGACGCATCATAATTCCAACTGAATCTCTGAATTCCGATCAGGGTGGATGGTGCATGGTATGCAACATTGCTCCCACATATTACCAAAACCACATTTACACGCCTCAGTGACTTGACACTGCAGATTGAATATGGCTTCTGTGCAATAATTTTCAAGGAGCCCAGCAGTTCAATTAGGTCTCCTTATTTAAAACCATAGTGTTCCTACTGAAATTCCCATTTTGATTGGATATAACAAGTGGTGAGAATCAACCCACGAACTGAGTGCAATAGCGCACTTATTATAAATCAATAATACTTTATTTATCTACCAATATGAGGTGTAAATATCTCACTTGGCATGACTGGTGCAGCTGCTTCAGAATTTTCGCCAGTTTGTTGAACTCATTTCGGTCAAAGTAGAGCTTCCCCAGCTTTGTGTTCGTCTTGAACCACAGTCTATCATTCTTTGCATCTTTCAGGGCCTCGAGGGTTGTTTCATAGAACTCCTGCAGTAGCTCCATCTGCTTCGAGGTGGATATGTAATCCAGGATTGAGTTGATTGATTTTTCCGAGTAATTTCTTGTCACTGCACTTTTGATGTAAGTGAGCAGCTGCTTATACCTCGTCATCATCTCTTCATACTTGCCCAGCTTGAAGTTGATTTTTATCATCTGTTTAAGTGCCTTGAATCCCCACTCTCCCTTGTCATTGTGTTCCAAGTCCAAAACCTTTTGGAAGCTGACAAGAGCTGACATCGGATCATCCTCCTTGAGTGCTTTCGAGTTGTAATATTGGTTTTCCAAGTCGACGTCTGGCTCCGAGTTACTGTCCTCCGAATATTCCAGGTCATAGTCCTCTTCATCGTCGCACATGAAGTCATCCTCAGCGTCCGACATGTTGACTACGACACCAGCGAAACACAGCGGCACAAAGTGAAAGTTTACGGTACAGAAAATTCGGCATGTCTACATGGTCTACATGTTGTGTCAAATAAGACCATTTCTGCTGTCCACCCATCTGCTGAACACCCATTTGCTGCTGTCAAAAATTTGTAGTAATTCCGCGCTTTTGACCTTTCTGAATCTACTTTTATTGATTTCATATTTCGTGAATTTACCTGTTGAAAGCTTGACAGTTCTCTGTAAACATGAACGCTTTTGCTTGAAAACAAACAAGGTCTTCTTTGTTCTGCTTTTGTGTTCGTGATCAAAGCCACTGCTAAAACCTAAGCTCAAACCGTG
>TRINITY_DN100650_c0_g1_i11 len=2193 path=[0:0-222 2:223-236 4:237-335 5:336-417 7:418-526 9:527-597 10:598-1173 11:1174-1222 13:1223-2064 15:2065-2192]
CCTGGGTTCACCTGCTAAGACCACTTCGGCGCTCTCACCGCTTCACAGAGTTTCCCTGTTGTCGCGCCGCAATCACGCTTGACTGAGAATGTCACAGAGCTCCTTAAGCGGATCGTCTAGTTTAGACTACGATGGAAGGGATATCAACGAGGAACTAAGGCGATTGCAACGAAAGACTTTGGAAAATGTGGAACAAGTCGAGATGGAAGTAAGATTGGACAAGCTCAAGATGGAAAGAGAACTTATAGAGAAGAAGACGACTTACGACAGTTTTCCAATGACACCAAAAGAAGCTGATAACGCGATTGCGACGCCGGAACAAACGCTGAAGGAATGCGCTATTGCCGAGGAGGCGAAGGTTTCAAAACTGGAGGGTGAGCTGTACGAAGCTCTTCTGTCCTGCAAGCTTTTCAGACAGCGAACTCAATCTCTGCTGGCGGAAGCGACTCAACTGGCCGCAGTCGTGGAGCAACTGGCTGAGACTGACTCGGATACCGATGACACGGTGTCCACCCGCACAAGCTGCGACTCACGGGAATAACTCAAGAAAGTTACTGCTCCGCCAAGTTCTGCGGAAGATAAAGGACAATGCGAGGAGGTTAAGTCAACCTCTTCACATCAAGACACCATTTAAAACTGAGTTTAAAGCGAAGATACACTTTGGTATCAAGAAATACCAATTGAATTATTTGCAGCAGACGGGCTGTTTGCAGTTTACACAACCAAAATAATAAATTTCATTGTCAGCACACACACATGCCTACTTATTTTGAAAAAGGAAACACAGGACAACATTTTGTCAAAACTCTCTGGCGCAGCGTTTATTTTACAAACCCAAGCAGTCTATCACTCACTCTTAAATAGCACAGAAAGAGGCGCGCACTGCCAACAGGTCAGGACCATCGAAAGTTTCTGCTGTCCTGTTGGCAAACTGTTATGTACAAGACAGGACCAGCAACACATCGGAAGGAAAATGCTATCCACAAAACACGAACATGTGAACACTGGATGCCAATGCTTTCAAGTTAAACTGCACAGTTTAAAAAGTGGCTCAATTAGCTTAAAACAAGTGCTCTACACTTGTTTCACCTTAAGAAAATATGCTAGTATGCTCTTGATGGCGAAATTTGGAAAAAAAAGAGAAGCTTGAAAAAGGACAAAAGAATTTTCGTCATTACGCGAGCTAGCATTTGGAATTTGCGTCCTCAAGCCGCTCATCACACCTGGGCACATTCTATCATTGTTCACGCGTGTTACGCACAACTGAAAGCCATACATAGCTGCAGACGCACAGCTCTGTTCGCAAAGCATCTCCACATGCACTTTGCAGCACTGCGATGCAGAAAGCTCGAAAGGCGCAAACTGAATTGGGCCTAAGTATTGCTTCTCTGAGAGGTGACTGTTGGACATTTGGTAAGTCATCAGCAGTGCTTTGTTGGGTGTTATATTGCAGTCAAATTGCTCCATACCTTCCCATAACAGCTAACAGAGGGGGGCATGCACCACAGCCATGCCTGTAACCAACCATAGAGAGCAAAAATGGTGGATTCAATTTCTGCAAAAGCACTCGAATTACGCTTGCACACCTGCAATTTGTGCGAGCCACAGCAGCCAATGGCTACTTTGCAAGTCAACGTAAAACGAGTGCAAATCTGTTAACAGAGCTTCCAGTAAGAATCGAGGAACCAGCATGACAGACACACAATGTTGCTGTCACACAGCCGACGGTGGTATGATTTAGAAGTTGCCTCTTGAAGTGAACGCCATGCAGAGAAGGCATTCATGGGCAGACACTGCAGTCACTGCACTCATGGGCTCACACAGCTTTAGGGGCGGTGGTCTAGGCCTGGCGTGTGCTACGCCATGATCTTGTTCACGATGGTCTGGTGCAACGTGCCAAGCTGTGCTGTCCACTTGTCTAGTGCATTGTACCGGGCTGCACCTTGACCTTTGCTGTCCAACTCAAGAACTTGGTTCACCTGGTCAATGCGACCCTGGATCATGCTGTCCAAAATACAAGATACTAGAAGATTTTCCACTTCACTTGAGTCTATGTTGAGTTCCTGGTAAGAAAAGAACACAAAAAATATATGAGTGTGACAAATTCACATAATCACGGCCACACATAGAAAAGCAATGAATGCAGATAACTCACCTTTGATATGAAAGTTATGTGAATCCTGGTATAAGGTG
>TRINITY_DN100650_c0_g1_i14 len=3468 path=[0:0-222 2:223-236 4:237-335 5:336-417 7:418-526 10:527-1102 11:1103-1151 13:1152-1993 14:1994-2076 17:2077-2137 18:2138-2163 20:2164-2579 22:2580-2872 23:2873-2956 25:2957-3069 27:3070-3467]
CCTGGGTTCACCTGCTAAGACCACTTCGGCGCTCTCACCGCTTCACAGAGTTTCCCTGTTGTCGCGCCGCAATCACGCTTGACTGAGAATGTCACAGAGCTCCTTAAGCGGATCGTCTAGTTTAGACTACGATGGAAGGGATATCAACGAGGAACTAAGGCGATTGCAACGAAAGACTTTGGAAAATGTGGAACAAGTCGAGATGGAAGTAAGATTGGACAAGCTCAAGATGGAAAGAGAACTTATAGAGAAGAAGACGACTTACGACAGTTTTCCAATGACACCAAAAGAAGCTGATAACGCGATTGCGACGCCGGAACAAACGCTGAAGGAATGCGCTATTGCCGAGGAGGCGAAGGTTTCAAAACTGGAGGGTGAGCTGTACGAAGCTCTTCTGTCCTGCAAGCTTTTCAGACAGCGAACTCAATCTCTGCTGGCGGAAGCGACTCAACTGGCCGCAGTCGTGGAGCAACTGGCTGAGACTGACTCGGATACCGATGACACGGTGTCCACCCGCACAAGCTGCGGTTAAGTCAACCTCTTCACATCAAGACACCATTTAAAACTGAGTTTAAAGCGAAGATACACTTTGGTATCAAGAAATACCAATTGAATTATTTGCAGCAGACGGGCTGTTTGCAGTTTACACAACCAAAATAATAAATTTCATTGTCAGCACACACACATGCCTACTTATTTTGAAAAAGGAAACACAGGACAACATTTTGTCAAAACTCTCTGGCGCAGCGTTTATTTTACAAACCCAAGCAGTCTATCACTCACTCTTAAATAGCACAGAAAGAGGCGCGCACTGCCAACAGGTCAGGACCATCGAAAGTTTCTGCTGTCCTGTTGGCAAACTGTTATGTACAAGACAGGACCAGCAACACATCGGAAGGAAAATGCTATCCACAAAACACGAACATGTGAACACTGGATGCCAATGCTTTCAAGTTAAACTGCACAGTTTAAAAAGTGGCTCAATTAGCTTAAAACAAGTGCTCTACACTTGTTTCACCTTAAGAAAATATGCTAGTATGCTCTTGATGGCGAAATTTGGAAAAAAAAGAGAAGCTTGAAAAAGGACAAAAGAATTTTCGTCATTACGCGAGCTAGCATTTGGAATTTGCGTCCTCAAGCCGCTCATCACACCTGGGCACATTCTATCATTGTTCACGCGTGTTACGCACAACTGAAAGCCATACATAGCTGCAGACGCACAGCTCTGTTCGCAAAGCATCTCCACATGCACTTTGCAGCACTGCGATGCAGAAAGCTCGAAAGGCGCAAACTGAATTGGGCCTAAGTATTGCTTCTCTGAGAGGTGACTGTTGGACATTTGGTAAGTCATCAGCAGTGCTTTGTTGGGTGTTATATTGCAGTCAAATTGCTCCATACCTTCCCATAACAGCTAACAGAGGGGGGCATGCACCACAGCCATGCCTGTAACCAACCATAGAGAGCAAAAATGGTGGATTCAATTTCTGCAAAAGCACTCGAATTACGCTTGCACACCTGCAATTTGTGCGAGCCACAGCAGCCAATGGCTACTTTGCAAGTCAACGTAAAACGAGTGCAAATCTGTTAACAGAGCTTCCAGTAAGAATCGAGGAACCAGCATGACAGACACACAATGTTGCTGTCACACAGCCGACGGTGGTATGATTTAGAAGTTGCCTCTTGAAGTGAACGCCATGCAGAGAAGGCATTCATGGGCAGACACTGCAGTCACTGCACTCATGGGCTCACACAGCTTTAGGGGCGGTGGTCTAGGCCTGGCGTGTGCTACGCCATGATCTTGTTCACGATGGTCTGGTGCAACGTGCCAAGCTGTGCTGTCCACTTGTCTAGTGCATTGTACCGGGCTGCACCTTGACCTTTGCTGTCCAACTCAAGAACTTGGTTCACCTGGTCAATGCGACCCTGGATCATGCTGTCCAAAATACAAGATACTAGAAGATTTTCCACTTCACTTGAGTCTATGTTGAGTTCCTTTGATATGAAAGGTATGTGAATCCTGGTATAAGGTGTGATGAGCTTTATTAAGACTTGTGTTCTAATGTTCCTAAGCAGATCTTCAATGTGCTCTCTGATGAAAGGGTCATCCATGATGTTTTTCCTGTTGGTCTTCAATATTAACTCGAACTCGCTGATGTCATTATTTTGGTAAGCACTGACAAGGTTGGTCATGGCAAGAATTTCAGGGTCATTTTTGTAGGGCTTTGCCTCCTGGGAGTCAAAGGGGTTGATGCCACTCTTCATGAGCATGTTGGCCAACACAAGGTACTTGAGACAGGTGGTCCGCCGCGGGCTGCCCGATTCATCATAGTTTTTGAATGCTTCAAAGAAGTCTGTGTGTGCACGCTCATACTCGGCCTCACGCAAGTGCATCTTGCCACCACATTCACGAATCACACCCATGATCAGCGGATGCGGGATTGCAGACTTGATGTGCAGCGACTGCTCGTACAGCTTCTTCAGTTTCTTGTTGTTCTTCTGGGCCGTGTACATTTGGATCTCCAGCGCATAAATCTCCAATAACTGTGTCCCCTTCTTCAGGTCATCACATCCATCATCGGTTTGGCATGACTGGTGCAGCTGCTTCAGAATTTTCGCCAGTTTGTTGAACTCATTTCGGTCAAAGTAGAGCTTCCCCAGCTTTGTGTTCGTCTTGAACCACAGTCTATCATTCTTTGCATCTTTCAGGGCCTCGAGGGTTGTTTCATAGAACTCCTGCAGTAGCTCCATCTGCTTCGAGGTGGATATGTAATCCAGGATTGAGTTGATTGATTTTTCCGAGTAATTTCTTGTCACTGCACTTTTGATGTAAGTGAGCAGCTGCTTATACCTCGTCATCATCTCTTCATACTTGCCCAGCTTGAAGTTGATTTTTATCATCTGTTTAAGTGCCTTGAATCCCCACTCTCCCTTGTCATTGTGTTCCAAGTCCAAAACCTTTTGGAAGCTGACAAGAGCTGACATCGGATCATCCTCCTTGAGTGCTTTCGAGTTGTAATATTGGTTTTCCAAGTCGACGTCTGGCTCCGAGTTACTGTCCTCCGAATATTCCAGGTCATAGTCCTCTTCATCGTCGCACATGAAGTCATCCTCAGCGTCCGACATGTTGACTACGACACCAGCGAAACACAGCGGCACAAAGTGAAAGTTTACGGTACAGAAAATTCGGCATGTCTACATGGTCTACATGTTGTGTCAAATAAGACCATTTCTGCTGTCCACCCATCTGCTGAACACCCATTTGCTGCTGTCAAAAATTTGTAGTAATTCCGCGCTTTTGACCTTTCTGAATCTACTTTTATTGATTTCATATTTCGTGAATTTACCTGTTGAAAGCTTGACAGTTCTCTGTAAACATGAACGCTTTTGCTTGAAAACAAACAAGGTCTTCTTTGTTCTGCTTTTGTGTTCGTGATCAAAGCCACTGCTAAAACCTAAGCTCAAACCGTG
>TRINITY_DN100650_c0_g1_i21 len=904 path=[0:0-222 2:223-236 4:237-335 5:336-417 8:418-903]
CCTGGGTTCACCTGCTAAGACCACTTCGGCGCTCTCACCGCTTCACAGAGTTTCCCTGTTGTCGCGCCGCAATCACGCTTGACTGAGAATGTCACAGAGCTCCTTAAGCGGATCGTCTAGTTTAGACTACGATGGAAGGGATATCAACGAGGAACTAAGGCGATTGCAACGAAAGACTTTGGAAAATGTGGAACAAGTCGAGATGGAAGTAAGATTGGACAAGCTCAAGATGGAAAGAGAACTTATAGAGAAGAAGACGACTTACGACAGTTTTCCAATGACACCAAAAGAAGCTGATAACGCGATTGCGACGCCGGAACAAACGCTGAAGGAATGCGCTATTGCCGAGGAGGCGAAGGTTTCAAAACTGGAGGGTGAGCTGTACGAAGCTCTTCTGTCCTGCAAGCTTTTCAGACAGTAAGTAGCAATTCCTCTGCATGCATAAATATGGCAGTACATTCGAACTACGCCTATAAAACTGTTATTCGAGCCAGGAGTTGGTATAGAGGTGTACCAGGCAGTCAATAAAGAACCGGGCACACTATTCACTGCACCACGGTCACTTTTTTTTCCTTTAGAAGTTTTAGCAGGCTTTAAAAACGCGTCTTTTATATCTACCACTGCGTTTTCACGGTGCTCCAGGTAAATACATGATCTACATCACGACCATGACATTCACGATTAATTCCATCAACACGTCGTTTCTATATATAGTGAATAATCTACGGCTTGGACGTAACTCCACGTTCGCGTATGCGCTCTGGCTCTTCCCGAGAAAAAAAAAATGGCAGAATATCCTCGGAGTGCATGATGGAGAGTGGGGCGAAGCAACATTCCGTCCATGTGTGCGTCTGTGTGGCCGCCCGTGCGTCCATCCGCCTGTCCATGCGTCTGTTCGTGCGTC
>TRINITY_DN100650_c0_g1_i27 len=4235 path=[0:0-222 2:223-236 4:237-335 5:336-417 7:418-526 9:527-597 10:598-1173 11:1174-1222 13:1223-2064 14:2065-2147 17:2148-2208 18:2209-2234 20:2235-2650 22:2651-2943 23:2944-3027 24:3028-3122 25:3123-3235 26:3236-3836 27:3837-4234]
CCTGGGTTCACCTGCTAAGACCACTTCGGCGCTCTCACCGCTTCACAGAGTTTCCCTGTTGTCGCGCCGCAATCACGCTTGACTGAGAATGTCACAGAGCTCCTTAAGCGGATCGTCTAGTTTAGACTACGATGGAAGGGATATCAACGAGGAACTAAGGCGATTGCAACGAAAGACTTTGGAAAATGTGGAACAAGTCGAGATGGAAGTAAGATTGGACAAGCTCAAGATGGAAAGAGAACTTATAGAGAAGAAGACGACTTACGACAGTTTTCCAATGACACCAAAAGAAGCTGATAACGCGATTGCGACGCCGGAACAAACGCTGAAGGAATGCGCTATTGCCGAGGAGGCGAAGGTTTCAAAACTGGAGGGTGAGCTGTACGAAGCTCTTCTGTCCTGCAAGCTTTTCAGACAGCGAACTCAATCTCTGCTGGCGGAAGCGACTCAACTGGCCGCAGTCGTGGAGCAACTGGCTGAGACTGACTCGGATACCGATGACACGGTGTCCACCCGCACAAGCTGCGACTCACGGGAATAACTCAAGAAAGTTACTGCTCCGCCAAGTTCTGCGGAAGATAAAGGACAATGCGAGGAGGTTAAGTCAACCTCTTCACATCAAGACACCATTTAAAACTGAGTTTAAAGCGAAGATACACTTTGGTATCAAGAAATACCAATTGAATTATTTGCAGCAGACGGGCTGTTTGCAGTTTACACAACCAAAATAATAAATTTCATTGTCAGCACACACACATGCCTACTTATTTTGAAAAAGGAAACACAGGACAACATTTTGTCAAAACTCTCTGGCGCAGCGTTTATTTTACAAACCCAAGCAGTCTATCACTCACTCTTAAATAGCACAGAAAGAGGCGCGCACTGCCAACAGGTCAGGACCATCGAAAGTTTCTGCTGTCCTGTTGGCAAACTGTTATGTACAAGACAGGACCAGCAACACATCGGAAGGAAAATGCTATCCACAAAACACGAACATGTGAACACTGGATGCCAATGCTTTCAAGTTAAACTGCACAGTTTAAAAAGTGGCTCAATTAGCTTAAAACAAGTGCTCTACACTTGTTTCACCTTAAGAAAATATGCTAGTATGCTCTTGATGGCGAAATTTGGAAAAAAAAGAGAAGCTTGAAAAAGGACAAAAGAATTTTCGTCATTACGCGAGCTAGCATTTGGAATTTGCGTCCTCAAGCCGCTCATCACACCTGGGCACATTCTATCATTGTTCACGCGTGTTACGCACAACTGAAAGCCATACATAGCTGCAGACGCACAGCTCTGTTCGCAAAGCATCTCCACATGCACTTTGCAGCACTGCGATGCAGAAAGCTCGAAAGGCGCAAACTGAATTGGGCCTAAGTATTGCTTCTCTGAGAGGTGACTGTTGGACATTTGGTAAGTCATCAGCAGTGCTTTGTTGGGTGTTATATTGCAGTCAAATTGCTCCATACCTTCCCATAACAGCTAACAGAGGGGGGCATGCACCACAGCCATGCCTGTAACCAACCATAGAGAGCAAAAATGGTGGATTCAATTTCTGCAAAAGCACTCGAATTACGCTTGCACACCTGCAATTTGTGCGAGCCACAGCAGCCAATGGCTACTTTGCAAGTCAACGTAAAACGAGTGCAAATCTGTTAACAGAGCTTCCAGTAAGAATCGAGGAACCAGCATGACAGACACACAATGTTGCTGTCACACAGCCGACGGTGGTATGATTTAGAAGTTGCCTCTTGAAGTGAACGCCATGCAGAGAAGGCATTCATGGGCAGACACTGCAGTCACTGCACTCATGGGCTCACACAGCTTTAGGGGCGGTGGTCTAGGCCTGGCGTGTGCTACGCCATGATCTTGTTCACGATGGTCTGGTGCAACGTGCCAAGCTGTGCTGTCCACTTGTCTAGTGCATTGTACCGGGCTGCACCTTGACCTTTGCTGTCCAACTCAAGAACTTGGTTCACCTGGTCAATGCGACCCTGGATCATGCTGTCCAAAATACAAGATACTAGAAGATTTTCCACTTCACTTGAGTCTATGTTGAGTTCCTTTGATATGAAAGGTATGTGAATCCTGGTATAAGGTGTGATGAGCTTTATTAAGACTTGTGTTCTAATGTTCCTAAGCAGATCTTCAATGTGCTCTCTGATGAAAGGGTCATCCATGATGTTTTTCCTGTTGGTCTTCAATATTAACTCGAACTCGCTGATGTCATTATTTTGGTAAGCACTGACAAGGTTGGTCATGGCAAGAATTTCAGGGTCATTTTTGTAGGGCTTTGCCTCCTGGGAGTCAAAGGGGTTGATGCCACTCTTCATGAGCATGTTGGCCAACACAAGGTACTTGAGACAGGTGGTCCGCCGCGGGCTGCCCGATTCATCATAGTTTTTGAATGCTTCAAAGAAGTCTGTGTGTGCACGCTCATACTCGGCCTCACGCAAGTGCATCTTGCCACCACATTCACGAATCACACCCATGATCAGCGGATGCGGGATTGCAGACTTGATGTGCAGCGACTGCTCGTACAGCTTCTTCAGTTTCTTGTTGTTCTTCTGGGCCGTGTACATTTGGATCTCCAGCGCATAAATCTCCAATAACTGTGTCCCCTTCTTCAGGTCATCACATCCATCATCGGTTTGGCATGACTGGTGCAGCTGCTTCAGAATTTTCGCCAGTTTGTTGAACTCATTTCGGTCAAAGTAGAGCTTCCCCAGCTTTGTGTTCGTCTTGAACCACAGTCTATCATTCTTTGCATCTTTCAGGGCCTCGAGGGTTGTTTCATAGAACTCCTGCAGTAGCTCCATCTGCTTCGAGGTGGATATGTAATCCAGGATTGAGTTGATTGATTTTTCCGAGTAATTTCTTGTCACTGCACTTTTGATGTAAGTGAGCAGCTGCTTATACCTCGTCATCATCTCTTCATACTTGCCCAGCTTGAAGTTGATTTTTATCATCTGTTTAAGTGCCTTGAATCCCCACTCTCCCTTGTCATTGTGTTCCAAGTCCAAAACCTAGGAAACATCGGAAGCGCAAAAGACAGTTAAAGGACACCTCCAATCGAATATGCGGGAGATATCTAGAATAACGTAGTTGTGATTGCTCTCACCTTTTGGAAGCTGACAAGAGCTGACATCGGATCATCCTCCTTGAGTGCTTTCGAGTTGTAATATTGGTTTTCCAAGTCGACGTCTGGCTCCGAGTTACTGTCCTCCGAATATTCCTACACGTTTAAAGAAAAAGCACAACCATGAGGTTACTACAACGCGGAAAGATGCCTGCCAAATGACAACAAACTACAGGTTACGAGTGGTTGTGCTCGTCTTGTAATGTCTGGACAACTGATCTGAGGTAATGAGTACAGGTCCAACACGCCATCGATAACCTACCTGCACAAGAAACTAAAGGACGGTAATGTGTGCTGTTGCAGAAATAAACAGATGCCAAGCAAAGAGGTACACGCCCAAAAGTGCACATCCATCAATTCATTCGTTTGAACGATGGGAGATTGACATAATACAGCCCTTGAGATGATCGATCTGGATAAATTAAACACTATTTCACAATGCCAATAATACCGAACGACTGGCATGAACTTTAAATATCGTTAACATACTCCAGAGAAGAGGAACAGTTCGCACACTGTCAACACACAACGGCCCATGCAGAACACCGGCAAAGCACTAGGCCTAGCGCAAACGACTGTTTACCAGTCATCGGTCTAGGAAGAAAAGCACGGAAAACAATAGCATGCGTGACTTTGACACCGTGAGTGTTTCTAGAGAGAGGTAAAGAATGTAAACTTCAATGACACGGAAACATACCAGGTCATAGTCCTCTTCATCGTCGCACATGAAGTCATCCTCAGCGTCCGACATGTTGACTACGACACCAGCGAAACACAGCGGCACAAAGTGAAAGTTTACGGTACAGAAAATTCGGCATGTCTACATGGTCTACATGTTGTGTCAAATAAGACCATTTCTGCTGTCCACCCATCTGCTGAACACCCATTTGCTGCTGTCAAAAATTTGTAGTAATTCCGCGCTTTTGACCTTTCTGAATCTACTTTTATTGATTTCATATTTCGTGAATTTACCTGTTGAAAGCTTGACAGTTCTCTGTAAACATGAACGCTTTTGCTTGAAAACAAACAAGGTCTTCTTTGTTCTGCTTTTGTGTTCGTGATCAAAGCCACTGCTAAAACCTAAGCTCAAACCGTG
>TRINITY_DN100650_c0_g1_i8 len=3539 path=[0:0-222 2:223-236 4:237-335 5:336-417 7:418-526 9:527-597 10:598-1173 11:1174-1222 13:1223-2064 14:2065-2147 17:2148-2208 18:2209-2234 20:2235-2650 22:2651-2943 23:2944-3027 25:3028-3140 27:3141-3538]
CCTGGGTTCACCTGCTAAGACCACTTCGGCGCTCTCACCGCTTCACAGAGTTTCCCTGTTGTCGCGCCGCAATCACGCTTGACTGAGAATGTCACAGAGCTCCTTAAGCGGATCGTCTAGTTTAGACTACGATGGAAGGGATATCAACGAGGAACTAAGGCGATTGCAACGAAAGACTTTGGAAAATGTGGAACAAGTCGAGATGGAAGTAAGATTGGACAAGCTCAAGATGGAAAGAGAACTTATAGAGAAGAAGACGACTTACGACAGTTTTCCAATGACACCAAAAGAAGCTGATAACGCGATTGCGACGCCGGAACAAACGCTGAAGGAATGCGCTATTGCCGAGGAGGCGAAGGTTTCAAAACTGGAGGGTGAGCTGTACGAAGCTCTTCTGTCCTGCAAGCTTTTCAGACAGCGAACTCAATCTCTGCTGGCGGAAGCGACTCAACTGGCCGCAGTCGTGGAGCAACTGGCTGAGACTGACTCGGATACCGATGACACGGTGTCCACCCGCACAAGCTGCGACTCACGGGAATAACTCAAGAAAGTTACTGCTCCGCCAAGTTCTGCGGAAGATAAAGGACAATGCGAGGAGGTTAAGTCAACCTCTTCACATCAAGACACCATTTAAAACTGAGTTTAAAGCGAAGATACACTTTGGTATCAAGAAATACCAATTGAATTATTTGCAGCAGACGGGCTGTTTGCAGTTTACACAACCAAAATAATAAATTTCATTGTCAGCACACACACATGCCTACTTATTTTGAAAAAGGAAACACAGGACAACATTTTGTCAAAACTCTCTGGCGCAGCGTTTATTTTACAAACCCAAGCAGTCTATCACTCACTCTTAAATAGCACAGAAAGAGGCGCGCACTGCCAACAGGTCAGGACCATCGAAAGTTTCTGCTGTCCTGTTGGCAAACTGTTATGTACAAGACAGGACCAGCAACACATCGGAAGGAAAATGCTATCCACAAAACACGAACATGTGAACACTGGATGCCAATGCTTTCAAGTTAAACTGCACAGTTTAAAAAGTGGCTCAATTAGCTTAAAACAAGTGCTCTACACTTGTTTCACCTTAAGAAAATATGCTAGTATGCTCTTGATGGCGAAATTTGGAAAAAAAAGAGAAGCTTGAAAAAGGACAAAAGAATTTTCGTCATTACGCGAGCTAGCATTTGGAATTTGCGTCCTCAAGCCGCTCATCACACCTGGGCACATTCTATCATTGTTCACGCGTGTTACGCACAACTGAAAGCCATACATAGCTGCAGACGCACAGCTCTGTTCGCAAAGCATCTCCACATGCACTTTGCAGCACTGCGATGCAGAAAGCTCGAAAGGCGCAAACTGAATTGGGCCTAAGTATTGCTTCTCTGAGAGGTGACTGTTGGACATTTGGTAAGTCATCAGCAGTGCTTTGTTGGGTGTTATATTGCAGTCAAATTGCTCCATACCTTCCCATAACAGCTAACAGAGGGGGGCATGCACCACAGCCATGCCTGTAACCAACCATAGAGAGCAAAAATGGTGGATTCAATTTCTGCAAAAGCACTCGAATTACGCTTGCACACCTGCAATTTGTGCGAGCCACAGCAGCCAATGGCTACTTTGCAAGTCAACGTAAAACGAGTGCAAATCTGTTAACAGAGCTTCCAGTAAGAATCGAGGAACCAGCATGACAGACACACAATGTTGCTGTCACACAGCCGACGGTGGTATGATTTAGAAGTTGCCTCTTGAAGTGAACGCCATGCAGAGAAGGCATTCATGGGCAGACACTGCAGTCACTGCACTCATGGGCTCACACAGCTTTAGGGGCGGTGGTCTAGGCCTGGCGTGTGCTACGCCATGATCTTGTTCACGATGGTCTGGTGCAACGTGCCAAGCTGTGCTGTCCACTTGTCTAGTGCATTGTACCGGGCTGCACCTTGACCTTTGCTGTCCAACTCAAGAACTTGGTTCACCTGGTCAATGCGACCCTGGATCATGCTGTCCAAAATACAAGATACTAGAAGATTTTCCACTTCACTTGAGTCTATGTTGAGTTCCTTTGATATGAAAGGTATGTGAATCCTGGTATAAGGTGTGATGAGCTTTATTAAGACTTGTGTTCTAATGTTCCTAAGCAGATCTTCAATGTGCTCTCTGATGAAAGGGTCATCCATGATGTTTTTCCTGTTGGTCTTCAATATTAACTCGAACTCGCTGATGTCATTATTTTGGTAAGCACTGACAAGGTTGGTCATGGCAAGAATTTCAGGGTCATTTTTGTAGGGCTTTGCCTCCTGGGAGTCAAAGGGGTTGATGCCACTCTTCATGAGCATGTTGGCCAACACAAGGTACTTGAGACAGGTGGTCCGCCGCGGGCTGCCCGATTCATCATAGTTTTTGAATGCTTCAAAGAAGTCTGTGTGTGCACGCTCATACTCGGCCTCACGCAAGTGCATCTTGCCACCACATTCACGAATCACACCCATGATCAGCGGATGCGGGATTGCAGACTTGATGTGCAGCGACTGCTCGTACAGCTTCTTCAGTTTCTTGTTGTTCTTCTGGGCCGTGTACATTTGGATCTCCAGCGCATAAATCTCCAATAACTGTGTCCCCTTCTTCAGGTCATCACATCCATCATCGGTTTGGCATGACTGGTGCAGCTGCTTCAGAATTTTCGCCAGTTTGTTGAACTCATTTCGGTCAAAGTAGAGCTTCCCCAGCTTTGTGTTCGTCTTGAACCACAGTCTATCATTCTTTGCATCTTTCAGGGCCTCGAGGGTTGTTTCATAGAACTCCTGCAGTAGCTCCATCTGCTTCGAGGTGGATATGTAATCCAGGATTGAGTTGATTGATTTTTCCGAGTAATTTCTTGTCACTGCACTTTTGATGTAAGTGAGCAGCTGCTTATACCTCGTCATCATCTCTTCATACTTGCCCAGCTTGAAGTTGATTTTTATCATCTGTTTAAGTGCCTTGAATCCCCACTCTCCCTTGTCATTGTGTTCCAAGTCCAAAACCTTTTGGAAGCTGACAAGAGCTGACATCGGATCATCCTCCTTGAGTGCTTTCGAGTTGTAATATTGGTTTTCCAAGTCGACGTCTGGCTCCGAGTTACTGTCCTCCGAATATTCCAGGTCATAGTCCTCTTCATCGTCGCACATGAAGTCATCCTCAGCGTCCGACATGTTGACTACGACACCAGCGAAACACAGCGGCACAAAGTGAAAGTTTACGGTACAGAAAATTCGGCATGTCTACATGGTCTACATGTTGTGTCAAATAAGACCATTTCTGCTGTCCACCCATCTGCTGAACACCCATTTGCTGCTGTCAAAAATTTGTAGTAATTCCGCGCTTTTGACCTTTCTGAATCTACTTTTATTGATTTCATATTTCGTGAATTTACCTGTTGAAAGCTTGACAGTTCTCTGTAAACATGAACGCTTTTGCTTGAAAACAAACAAGGTCTTCTTTGTTCTGCTTTTGTGTTCGTGATCAAAGCCACTGCTAAAACCTAAGCTCAAACCGTG
>TRINITY_DN10066_c0_g1_i5 len=1537 path=[1:0-296 3:297-615 5:616-759 8:760-760 9:761-898 12:899-1536]
GTCGGCGAGAGGGGAAGGGGAGTCTATGTATGGCGTTTCGCTTTACCAAATATGAATACGTTGCGTGTAATTTTTACACATATGATCCCGACGCCTGCCTTCCTCTGCGTTCGCGGCCGACCGTGCGTCAGCGAGCGGCGCCGTCACATGGCCTGTCACAGCGCTGAGGCCCTGAAAACCTTCAACTCAGAGCTTGTGTAGGGTCTCTGTTCGGCGCAGCTAGTGTCCCAATTTCCGAAGAGCTGCCCGTGGATGTCCGCTGATTCGGCTCCATCTTTTGCTGCTGCTGCCGCAACTTGCGGCCTCTACCTGCTGCTACGATGACACGCCACGCATTCTGAGCGGGACGGCTTTGCGGAGCGCAACTGCGCGGTCGGTGTCGCCGCACTCGTGGACTGGAATTCGGCGTCGTTCCGACGGGCCCTGCCATACACACGCTGCTTTCTGCGCAGTTCTTTAGTCGCTCGTTAAAGTGTGGCCGACGTCGAACGGCCCGCCGCGAGCCCTTATGACAGCCACGGTGTGTTGAAGGGTGCAGCTGTGGGCCGTTTCTCGACCTGCTGCCGGTGGTGCCATTTGTGCTCCGTGTCCGTGCCAAGAAAAACGTCGTAATGGGTCAGTTGCTGCAGAAAGTACACGGTTCCAAGGAGCCCAGGGTATCGTGTTTTCGACGCAAGAAGCTGCTCTGCGAGTTCAACACTTTTTACGACCTTAATAAGGATGGGGTCATAACAATCGACGATTTCAACCAAGCCAGGCTGCACATCTGCAGGCTGAACGGCTGGAAAGAGGGGTGTCCGAAGTTCGACAAGACGAAGGAGCTCTTCGATGAAATATGGACGCTGCTTAGGGAGGATGCCGACTGTGACTCGGACGAAAGAATCACCTCCGAAGAATGGATAAAGCTTTGGGAACGTCGCACAAAGCTAGAAAGCCAGGACGAGGAAGAAGGCGCGCCAAAATGGCTTGTCACTTACCTCTGGTTCCGCTTCAACATGTACGATAGGACAGGCGATGGTGTAATAGACAGCGACGAATTTAGCTACGTACTGGAGGACTTCGGTATACCCCAAAGGCAGTCCAGGCAATGTTACCTAATTATGACTGAGAATGACACGAGGAAGTTGGATTACGACTACTTCTGCGAACTTGCCGAGGAGTACCTCACTTCGGAAGACGAGTGTGCACTCGGCAACTTCATCACAGGGAGGCTCGACTTCCGCCATTGACTCCAGCTTCGTCTCGGTTCCCCTTGACGCGCTTACATGCCATGAATGTAGCCTTGGTTGCGTAATGTATAGCAACCCCGAACAGCGAGGTGCAGCATTATTTATTGTCTGCTCACCAAGCACTCACTTCTTGCACATTCAGGTGGAACGATGTAATTATCATCTCAGTGGTATTCCACGTGAAGTCACAGACAACCAACATTTTATTGTTTTATACGAAAATAAATCCTTCTAAGGGCCTTGCATGTGTGTCTCAATTGCTGTTGCTAGTCCCTTACTTTATTGTGTTTGTTTGTTTGTTTGTTTGT
>TRINITY_DN10070_c0_g1_i8 len=4107 path=[4:0-144 6:145-147 8:148-255 10:256-636 11:637-642 12:643-754 15:755-2659 16:2660-3511 18:3512-4106]
CAAGATGTTTCCCTACACCTACCACCCAAGTCAAGCAACTAACATTTGAAGGTTTTGGGATGTTAAACACCACATATCAATCAATCAATCAACATTTGAACGTAGCCACAGATATCCACTATCATAGCAAATGCCAGCAGCATACCTGAAGACCTCCCTTTTTGGGGCTGCTTGATGGCGCAGACCATCTCAGCAAGGTCAGTAAAAGTTGTAGGGCGCCCTTCTTTGCCAGCCTGGACAGAGCGTGCCTTGTCCAGATTGAGGACTGAGCGAAGTGTGCGCTGACCAGCCTTCATGCCAGCGAAGAGGGTGCGGCCATGAACATAACCAACCTCCATGATTTCATCGAAGGCGCCAAACTGGAGTGTCTTGTAGCGATCAATGGGAGGCCGCACATACGTGCAATAGTCACTGGTTTTCACTTCCTCTAGTTGCCTCACACAGCTCACATATGCCAGGCGTGACTGGATCTCTGGCAGACTTGGGATCTTGACAGTGTTTGAAATAGGGTTCCAGCGTTTGAAAAGAAGCCACCAGCCACTCAAGCAGTCGCCATAGTTGGTAAGGTCAGTGTCGTCCTGGCTGCCCACGTCAACAGCTATGATTGTCTCAGCACCCATCTCTCGCATAATGTCCGCTGGAACATTGTTCACATAGCAGCCGTCAACCAAGAGGTGGCCGTTGTCGGGATCGCATAGTGGTGGCAGGGGCCCCACGATGCTCATGCTGGCTCGAACGTAGTGCCACAAGGAACCATGCCGATGGATGCGCATGCAGCTGCTGGTAATGTCTGTTGTGACAGTGAAGTACGGCAGCCACAGGTCCTCAATTTGGCGGTCACCGAACAGATCATAGATGGTCTGGTTGAATGCTGCTCCAGTGAACCAGGCAGTGATAGGGTAGGTAAGATCCCACAGCTGGCTCCAAGGGGATGTCATCCTCTTTGACCAGTGACGACCCTTTTGGACAAGTGAGGTGACATTCACTTCTTGGCACCAGAGAGCACCGACCAATGCACCAATGCTCACACCACCAACCATGTCGATGGGAATGCCTGCCTCGTAGATGGCCCGAATCATGCCTACATGTGCACAGCCTCTTGCTCCTCCACCTCCAAGAACAAGGCCAATTGATGTGCCAGTGAGGAATCGTGCCAGGCGTGCGAAGTCTGAATGTACACTCACAGTTCCTTCTTGAACCCTCTTGTACACCTCTGTGATTCGAGACGGTGAGTGGCGCATGAACATGCGCTTAGGGCATCGAATGTGATGATGAGAGGAACACCAGGAACGCATGTTGAGCCAGGCCACTGTGTTGCGTGGCTTGTCTGCACCCTCTCTATGCAGCAGAACAAGCTCCTTCTGAGTTCGCTGTGCTATGCTTTCTGCCTGCTTCTCAAGCTGACCAACAAGTGGTTCCTGGTCTGCAAGGGCCACAATAAGTATGCAGTCTGCCTGCCGGATGCAGCGCTGGGTCCATGAGCTCATCTGGCTGTCACACTGGTACAGAAGCACCCTGTTGCGGTCCTCCTGCTGACCCAACCAGTTGCACAGGCGGTACTCATTGGCTGTGTCAAGTGCAGAAGCCCCAAGCTGCTTCTTAATGTAATCGGAAGTCAGCCGGAACACTGGTCCTATGCTGCGAAGTGCATGACACAGCTCCAGGGTGAATGTTGCAAGTGGAACATCTTCATTGACAGCCAACGCTGCAATGGTGGTGAAATTGGAGCCCGTCGGCCGGGAGATCATGGACGCAGCTTTCACAGTGTCACCTTTTTGCAAGCTACCCAGAAGCCGGTGGCCAAGAAAATGAATGAGTCGAGTTACCACCACAGGGTACTTGATCTTGATAACATTTAAAAGGCCCTCTGGAAGCTTAGCTAGCTCAGTATCTCTTACTGCCATGACAGTAGTTGCTCTTTTAGCTCCGGTGAGGAGTTCTACTACTCCAACAAGGTCTCCTCGGCCATACTCCCCAACCATTGCCCGTTTGCCATCTGCCATTATCAGCACGGAACGGAGACGTCCACTAAGCACAATTGCTGTAGACTCTGCTTTTTCATCCTGCCTATAGACAGCTCGGCCAGACTCAATGTAGACCCATTCCAAGGCAAAATCAATCTGACGCACAAAAGGTGATAGCCGTTCAATCACAGACCGTGCCATGAACAGTACTGCTGTGGGATTCATGCGCAGAATCTCATAGCACTGGGTGGATGTCAGAAAGGCCACACGCGATGCCACCTTGGCTTTGCGGCTAAAGATGGGCGACTCGCCTGTCAGCACCTCCAGGGCGCCAGTGATATCGCCCACATGAGCAATGTACAGCATGTCATCAGTGTCCTTGGCAGATGTCTTTTGGGAGACAGCCACATATCCCGAAAGAATGAAGAATAAGGAAGCTGGCTCGCCTGAATCCTCCTTGCTCAAGTATTCACCTGGCTGAAACTCTTTCAGAGTGACCATGTTTCGAATCATGTCCTCATCCTCAATGTCTAGCCTGCTCGTGAAACCTTGGACAGCTGCTTCAACATAATGATTGTATTCTTGAGCCAACGAGGAAGTCCTGGAGCCTTCACCAACAACAAAGGACGTTTTTCGAGTTGATTTACGTGCTCCAGCTGCCTCAGATGTTGCAGACACTTTTCGTTTTGATGAAGACGTTTTGAATGCAGCTGCACCAGAAGGATCTTCAGTGGCCAACTTTTCAGACTCTGCAGCCTCATCTGTAGGATGAAATGATCCAGTTTCAGGAGCAGTCCCTTGGCCACATTCCTCTGGCACCACTAGCTCCCCCACTGCACCTGCGGCAAATGATGCAAAAGGAATAGAAGTATCCTTGGCATGGCTCAGCTTGCGGCTGGGGGTTCGACATGGACTCGACTTGGGGGACACCGCGGCTGCTCGTCTACCTCCACTAGACGAGCGCATAAGCTGAGTGGTGAGGCCAAGGTAGTTGTGAAGAGCTGTGACGGTGACCCGATGCAGACGTATCATGACTATTTGACAGAGGCGGATCATTGAGTCTGGATACTTTGTAAGCAGGATACGAAAGCTGTCATACCTAAGCCTCAAGACCGAAGAGTCCTCAAGAGCACGAGCTGCAACTGTTTTAAATGTGGATGGGACACCGGTTAGCACAACGAGAGCACTCAGTAGACTTGCAATATTCTCGCCAGCTGTCACTTCTTTGAATGCAAGCTCAGTTCCATCAGGCTCAACGATGTGCACGTGTATACGGCCAGACTGCACTACATAGATGCTGTCATCGCTGTCACCAAGCGAGAACAACATAGTGCCCCGAGGCACAAACAATGTTTCAATGTGCTTCCATAGTTCCATAAACAAGGGTTTCTCAAAGAAACCAAAAACCCGTATACTTCGCAACATATAAATGACATCTGGTGGCAGGCGTTTCTCCATTTGTTCTGTGTAGTCTTCTTCAAGGAATGCCTGCGATGGTTCCTTAACTTGTAATGTTGGAGGCTGGTCCTTCTTTAGGCGCAGCAGCCTTTTCGCAAAGCGCAGGACCATTTGTCTGTTTTTTTGCCGCGTCCTCCCACTCGTAGCTTGATTTGTAAGGAAGTTCACCTTTCTCAACATTTTGCGCCCGTAAAACAGCACCTTGTCTCTCTTACGAAAGCGGGGCCTCGAAGTACCGAGCATTCGCGCCCGCACAACGTCCACTTTGTTCTTTATTTTCCTATAAAAAAGAATTATTCCTAGTACGACAGCAACGATCAAAAGGACCACTGTGCATATTGTCACCAGGTGATGCTCGAAAACATTAGCCATGACCGTCGTGAATGAAGAATGCACTAGAACGTCCCAGTAATCCCAGTACTGACTGGTGAAGTAGAAGTCTTCGAAGTGACTGAGAAGCGCAGTCATTACTAATCGTTGCTAGCGACAACGCCGCTTGCGCTCACTTATCACATATCATAAAAGCGATACCCTCATATCCTCTACGCAAGCGCAAATCAAGGGCTTTCGGTACTTTTCGTCAAACCTGGCAATACAAAAGTTAATGCGGTAGGACATTAAGATGCCAAGTTTTGTTTTGGAGAGAACTTGGCTGGCACTTTTGATAGCCTTTGCGCGACGGCAG
>TRINITY_DN10072_c0_g1_i3 len=3061 path=[0:0-1592 2:1593-1829 4:1830-1925 7:1926-2207 8:2208-2209 10:2210-2315 12:2316-2715 15:2716-3060]
GGCAGGTGAGCCATGCCAGCAGCAAGTTACCTTTTCATCCACTTCACTTTCTTCACATTTACTACGAATAACATAACGTCTTCTTTTTTTGTATGTTGGTTTTAATTAATGTTGCATCAACCTAAAACCAGCAGCACAAATGTGCATCTTTATGGGAAAGTCAACCACCTGAGACATTCAATCGGTGCTTGATGTCATGATAATGTATGGGCAATACTAGGTGGCACATTTTTGCAAACTCTGTGGGAGACGCACTCAAGGCTATGGACGGAGCTGGCACTTTTTAGGTTGTAACATAATGTAGTGCATTCTTGAAACGAGGGGGGAGGTTGCTGATGCCGTCTAATGATGTAAGTAGATTATTACAATCTATCGAGGAATACATTAACTTTGTGCACCTGATCAAGACTAGCTGAATACTAAGGTGCAGGGTGGATCCAGAGAGAGGAAAGATGCTTATCATGTTAACAGAATTTTCGAAAAAGAAAAATGCACGGCTCCCTTCTGTGGAGAGGTAATGGTATTTGACTGGTACTCTTGTGCAGCGATAGTTAGCCAAAATGAAAGAAGGTTTTTGTACAGATTTGGTTTCATTGTTTGATGCGATCTGATGAGGATACCGAAGGGATGAGGAATATACTTAGGATTGGCACAATAGCTTTATCTAGATGCGCTTGGGGAGAGACACAAAATAAACCTGACGATCAAAATCTGACGTTTATTCACACAAGGGTCATTCCAGTAGACTAGGCGTCTACAATACGTTATATTCAGCCCGTAATTGCCAAAGGTTTCGATACAGGAAAACAAGGTGGTCGGTTTTTAGTACACAGGCGCCGTGGTAGACGCCGCGCGAATTGAAGTTTAGCGTTTGTCCGCCAACCAGTGCCCAGAACTTTACGATTTGTACACTACCACGTCGTGACATCGCGCTTATCATTATTGCCGCTAAGAAACTCAATGATTATTGCCCCGCTGCTGTAACGCTGCCACACCTTCTAAATGTTTGGTACGTGGTGGCTTTTAGCGTCACGTGACATTACGTCACAATTTCTTCTCCTCATCCCCATAGAAACTGCGGGACGCGTTGAAAACTCCGTCATGCTTCTCGCCACAAACAAGCGGAGAGATGGCGAAGGTCGACGCCTCGCCGTGCCCCGCGGCGTGAGCGCCTGACGTAATCACATGCTGCCTGCTACAAAAGCTGTTTCATTTCTCCTCGCCTGACAGGCGGTCGTGTTCGTCGCAGCGCTTAGTGCAGGAGGCTGTGAGTCATTTGTAACGTCCCGGCGATGTAGCTCATGTCGCTGGGATCGCGGAATGCGTTAAGCCCACGGTCTGTGTCGTACAGCTGTTCGTCTTCTGGTGCTGAGAAGTCATGGATTCACCAGCGTACGGCCGCAATTTCCGTGCTGCACCTTCGGTTCAGGACGGAGACAGGGTGCCCGTGGCTCGCGAAGGTGTTGTGCCGCAAACGACGCGATCGCAGTATCGAAGTGTGACCCTACGAGCTGCCGATGACGTTGACAGCAGCGTGGACGATCCGTTGCTGGTTGTTCCAACGTCGACGCCAGCCTGTGTTCCTGTTGACAGATACTACTTTGTAAAAAATGTCTTCCTTTTATTGGGAGTCGTTCTCATGCTACCTTGGAACTTCACAACGAACGCTAGCGATTTTTGGATGTACAAGTTCAGGAACGTGTCCCTGCCGTACGACTACACATTCACAAACAAGACAGAGCTGCAAGCGCATCTATTCGGTGCTTTCTCAGTGGCCAGCTCGTTTCCTTCGCTCATAGCTGTCTACCTGGGAACACTGTTTAATCACAGAATCGGGCAGGACGTTCGAAATATTATGGGGTTTGTTCTGTGCATCACGTTCTTCGCAATAGTGACTGCGTTTGTGAAGATCAACACTGACAGTTGGCAAGTTGGATTCTTCGTTCTCACAGTCGTCCTCATATCACTGCTGAATGCTTTCGTGTCGTGGCTTCAAGGAGGAATCATCGGACTGGCAGCACTGTTGCCCTCGGATTACATGCACAGTCTGGTCATTGGAATGGCGGTTGGTGGCCTGTTTGCTTCGGTGATGCAGATCATCTGCCTGCTGGGTCACACGGATCCCACAACTGCGGCACTGGCCTATTTCCTCCTCGCCATCTTTGTCTTCGTGGCCGCCCTGGCGTGCTTCTTGTTCATGCTGTCTTCGGACTTCTTTGTGCACTGCGTGAAGAACCCTGAAGCGAGCATCCAAGATCTGATTACAGAAAGTGACCTTGAGATCAAGGCCTCTACTACTCTAATATTACGAAAGGTTTGGCCACAGGCAGCGTCCGCGCTTTACGTCATGGCCGTCTCTATGGCCGTCTTCCCAGCAGTCGCCGTGCTCGTGGTGTCATCGGACGTCGAGTCGGGATCCGTGTGGACAGGCAGGTTCTTCTTGCCCATTTGTGGATATTTGCTGTTCAATGCTGGCGATCTGACTGGAAGGATTGTCTGCTCTTACTTGCCCCTGAACGAAAAACACGAGCACACGGTTCTGTGGCTTACCCTGGCACGCACGGTGTTCGTCCCGCTGTTCATGCTGTGCAATGCGCATCCTCGGCATTATCTTCCTGTTGTGCTGGACTCGGACGTTGCCTTCATTGCTCTCATGACCGTATTCGCATTCACCAATGGGTACCTGCTCAGCGCGTCCATGATGCAGGCCTCTAGGTGAGTATCGATAAGTTCATGGTTGATGTGCAACTCATGACCTTTGCCACTGTAACTAAGCTTGGAGAAATGGTGTGGAATTTTACAATTAAAAAAATATTAGAACAAAGCTTATGCCACTACACTCGATGCTTTGCTGGAAATGCCTTAGAAGCTGAGCAAGCAGGGCAGTCATGAATGTCATGTTCTACGTGATTGCCACCGTGCAGTTGTAGAATGGTTTCCGTTAAGGAACTACAGTCAAACCTCAATATAATGAATTTTCTGCTGCAGTTGAACACTTTATAAGAAAGACTAATGTAAGAGACAAATGGGTATAAGTAACACCAGTGTGACTGGAGTAAAA
>TRINITY_DN10072_c0_g1_i5 len=3637 path=[0:0-1592 2:1593-1829 4:1830-1925 7:1926-2207 8:2208-2209 10:2210-2315 12:2316-2715 16:2716-3636]
GGCAGGTGAGCCATGCCAGCAGCAAGTTACCTTTTCATCCACTTCACTTTCTTCACATTTACTACGAATAACATAACGTCTTCTTTTTTTGTATGTTGGTTTTAATTAATGTTGCATCAACCTAAAACCAGCAGCACAAATGTGCATCTTTATGGGAAAGTCAACCACCTGAGACATTCAATCGGTGCTTGATGTCATGATAATGTATGGGCAATACTAGGTGGCACATTTTTGCAAACTCTGTGGGAGACGCACTCAAGGCTATGGACGGAGCTGGCACTTTTTAGGTTGTAACATAATGTAGTGCATTCTTGAAACGAGGGGGGAGGTTGCTGATGCCGTCTAATGATGTAAGTAGATTATTACAATCTATCGAGGAATACATTAACTTTGTGCACCTGATCAAGACTAGCTGAATACTAAGGTGCAGGGTGGATCCAGAGAGAGGAAAGATGCTTATCATGTTAACAGAATTTTCGAAAAAGAAAAATGCACGGCTCCCTTCTGTGGAGAGGTAATGGTATTTGACTGGTACTCTTGTGCAGCGATAGTTAGCCAAAATGAAAGAAGGTTTTTGTACAGATTTGGTTTCATTGTTTGATGCGATCTGATGAGGATACCGAAGGGATGAGGAATATACTTAGGATTGGCACAATAGCTTTATCTAGATGCGCTTGGGGAGAGACACAAAATAAACCTGACGATCAAAATCTGACGTTTATTCACACAAGGGTCATTCCAGTAGACTAGGCGTCTACAATACGTTATATTCAGCCCGTAATTGCCAAAGGTTTCGATACAGGAAAACAAGGTGGTCGGTTTTTAGTACACAGGCGCCGTGGTAGACGCCGCGCGAATTGAAGTTTAGCGTTTGTCCGCCAACCAGTGCCCAGAACTTTACGATTTGTACACTACCACGTCGTGACATCGCGCTTATCATTATTGCCGCTAAGAAACTCAATGATTATTGCCCCGCTGCTGTAACGCTGCCACACCTTCTAAATGTTTGGTACGTGGTGGCTTTTAGCGTCACGTGACATTACGTCACAATTTCTTCTCCTCATCCCCATAGAAACTGCGGGACGCGTTGAAAACTCCGTCATGCTTCTCGCCACAAACAAGCGGAGAGATGGCGAAGGTCGACGCCTCGCCGTGCCCCGCGGCGTGAGCGCCTGACGTAATCACATGCTGCCTGCTACAAAAGCTGTTTCATTTCTCCTCGCCTGACAGGCGGTCGTGTTCGTCGCAGCGCTTAGTGCAGGAGGCTGTGAGTCATTTGTAACGTCCCGGCGATGTAGCTCATGTCGCTGGGATCGCGGAATGCGTTAAGCCCACGGTCTGTGTCGTACAGCTGTTCGTCTTCTGGTGCTGAGAAGTCATGGATTCACCAGCGTACGGCCGCAATTTCCGTGCTGCACCTTCGGTTCAGGACGGAGACAGGGTGCCCGTGGCTCGCGAAGGTGTTGTGCCGCAAACGACGCGATCGCAGTATCGAAGTGTGACCCTACGAGCTGCCGATGACGTTGACAGCAGCGTGGACGATCCGTTGCTGGTTGTTCCAACGTCGACGCCAGCCTGTGTTCCTGTTGACAGATACTACTTTGTAAAAAATGTCTTCCTTTTATTGGGAGTCGTTCTCATGCTACCTTGGAACTTCACAACGAACGCTAGCGATTTTTGGATGTACAAGTTCAGGAACGTGTCCCTGCCGTACGACTACACATTCACAAACAAGACAGAGCTGCAAGCGCATCTATTCGGTGCTTTCTCAGTGGCCAGCTCGTTTCCTTCGCTCATAGCTGTCTACCTGGGAACACTGTTTAATCACAGAATCGGGCAGGACGTTCGAAATATTATGGGGTTTGTTCTGTGCATCACGTTCTTCGCAATAGTGACTGCGTTTGTGAAGATCAACACTGACAGTTGGCAAGTTGGATTCTTCGTTCTCACAGTCGTCCTCATATCACTGCTGAATGCTTTCGTGTCGTGGCTTCAAGGAGGAATCATCGGACTGGCAGCACTGTTGCCCTCGGATTACATGCACAGTCTGGTCATTGGAATGGCGGTTGGTGGCCTGTTTGCTTCGGTGATGCAGATCATCTGCCTGCTGGGTCACACGGATCCCACAACTGCGGCACTGGCCTATTTCCTCCTCGCCATCTTTGTCTTCGTGGCCGCCCTGGCGTGCTTCTTGTTCATGCTGTCTTCGGACTTCTTTGTGCACTGCGTGAAGAACCCTGAAGCGAGCATCCAAGATCTGATTACAGAAAGTGACCTTGAGATCAAGGCCTCTACTACTCTAATATTACGAAAGGTTTGGCCACAGGCAGCGTCCGCGCTTTACGTCATGGCCGTCTCTATGGCCGTCTTCCCAGCAGTCGCCGTGCTCGTGGTGTCATCGGACGTCGAGTCGGGATCCGTGTGGACAGGCAGGTTCTTCTTGCCCATTTGTGGATATTTGCTGTTCAATGCTGGCGATCTGACTGGAAGGATTGTCTGCTCTTACTTGCCCCTGAACGAAAAACACGAGCACACGGTTCTGTGGCTTACCCTGGCACGCACGGTGTTCGTCCCGCTGTTCATGCTGTGCAATGCGCATCCTCGGCATTATCTTCCTGTTGTGCTGGACTCGGACGTTGCCTTCATTGCTCTCATGACCGTATTCGCATTCACCAATGGGTACCTGCTCAGCGCGTCCATGATGCAGGCCTCTAGGAAAGTGGCCAGCTACCTCCAGGAAAAAACAGGATTCCTGATGTGCTCGGCCATCATGACTGGCCTGACGATCGGAGGCTTCACCTCGGTTCTCCTCATCAAACTGCTGTGATGTGAACGTGTTCCTCCGAGCTGTCGTCTCCCATCGTGGTTGCTTGTGCAGAAGTTGTGGTGACGGCATATCATCGAGCGTGTGACTCTGGCAGCACCTGTGATATGAGTCCACAACGTTGTTTGGGAAACTGTGCATTTATTTATCTCGCAAGAACATTAGTTCCGTACACGTGCGGACCCTGCGGACACCGCTTGGCATACGGACCCGGTGGTCCGTATGTCAAGCAACTGAACCACACATCATTCTTCATCCGTATGTGTACCTTCGTATCTGTGCAAAGTGAAGAAGCTCTGAAAAGTCATCTCTTGGTTGCCACTGTTGAGGCCAATGTGGTGCGACGGACATTGAGCGTGTGTGCCTCGCTGGCCAAAACTGGCACTCAGTGAATTCTTACACCAAACAGCACCGACGTATAGTGTTTTGTATGTATCACCAGGTACGCATAGGAGTGCTATGCATTTTTAAGTTTGACTGGCCAAAATGCCACCTATACTTGGAAGGTCTGTTGTTTTTATTTAGTGAATCTCGTTGAGTATCTTAGGGGATCCAAATTTTGCTTTAGAATTGTTGTTTCAAAGCATGAAGTGCTTTTTTCAGGTTTTGTGAGTTGCGTAGGATGATTATTCAAGTGGTGGTAAATATAACCACAAAGGAAAACCTTCTGCCATAAAGTTAATAAGTAATGCTCATAAATGTAATTTCAGGACAAATGCGGAAAAGGGAGACAGAAAATTAGGCGGGCAGATGAGATTGGGGAATTTGCGGGTATAACATGGCAACACAGAGCACAGCCCCGGGAAGAGTTTT
>TRINITY_DN10073_c0_g1_i1 len=3970 path=[1:0-593 3:594-622 4:623-1170 5:1171-1221 7:1222-1329 8:1330-1369 10:1370-2784 11:2785-2841 13:2842-3542 15:3543-3585 16:3586-3748 17:3749-3842 18:3843-3969]
GGGGGGGATTTCCGATTTCCTGTTAAGCAGTTTCTTATTTCTAGTGGCACAAGCTACGAGGCACGCATTTTTTCTCTTCCGTGCACTTCCAGTTGAGCACTCAATTCTGGTTTTCCGAATATTCGGAAAATCGGTTTTAAAATCTAAAGTGGTACGAAAGCTTTAGTTTAGGTTGAAGTTGAATGCTATATTGGATACACATGATATAGGATCATATGATTACCTAAGAGAAAATTCAATTAACTGGAATAACAGTTAGTAAATAATAATTGAATTAGCGGTAAGAATATCATGTCTTTTTTAGAGATGTAATCTTCGCAGCACCTAGCTGAGAAGATCTGTACCATGCGCTTATTTCTGTGTGGTCTCTGAGATCCGCCTCGGCCGCGCACGAAGCACAAAGTAAGCTTGTAGAATACACAAACACTGACCTAAGCCAGTATATCGAGTCACTTTCACATTTCTTGTTTCATGTTCTTTTAGATGAGGCAGAAATAACCCGTACGATGCACTGGCGTGGAGTTTTCCAAATGGTGCAGTTGACGCCATCTGCCTACAGTGACTGTGTTGAGCCTGTACAAATGTGCACGTGCGTGTCTGCTCAGAAGGCGGTGTCACGTGCATGCAGTGGTAGCTTGTTGACCAGAACGCCCCACTTGTTGCGCCACGTATCCTGCGCGTTGAGAGTTGCTTCAATGGCGGCCTTCTTTTCTAGTTGACACCTGAGTTGCTCGACTTGCTCGCTATCTGTATGTTGTTGCTGCTGTTGCTGCCTTTGCTGCTGTTGCTGTTCGCGGTGTTGTTGCTGCTGCTGCTTTTGAAGCTTTTTCTCTTTCTGACGCTGCCGCCAGTGCTGCTCCAATGTTGATGGTAGGCGTTGCCACCAGTGCTGCTCGTGCCTCTGCTTGTGCTGCTGCTGTTTTAGTTGCTCGTGCCACCGTTCTGGTGCCTCCCCTCGATCGTGCTGCTTGTGACGCTGCCACCAATGCTGCTGATACCACTGTTTTTGCTGCTGTTCAAGTTCTTGTTCGTGTGTCTGCTGTTTCTGGCACTGCTTTTGATGCTTCCACCAATGTTGCTGATACCGCTGCTTTTGTTGTTCTTCCTGTTCCTTCTCTAGCTGTTTTTGCTGGTATTCGAGCTGAAGCTGCACTTGATATTGCTTCCGCTTGTACCGGTCGTCGTACTGGAACGGATCGTGAGAGGGCGGGGGCGAGTGCAAGTCCTCTGTGTCGTACACGCTGTCGGCAGCGAAGTTCTCGTACGATGCGGCCAGCTTGCTCTCCCAGTCTTTGCTAGGAGACGGCGTCACATTCTCCAAGTCATCGTCCTGCAACCGGTTGCTGTACTTGCGCCGCTCCGCTGTACGACCGTAAATCGTGACAGCTCCAAAGAGAACAATGAAGATTAGCGACGCCGTGGCGATCACAATGACGGCGATGGCCCACTGCGGCACCGGAGGCTCGGCAGATGACGAAGCCAGCGGCTTTGGACGCACCAGGCCCACCACCTCAAACTGGGTATAAGTTGGGTCCAAGAAGAAATCCTCGCCCAAAGATCCATTGACGCCAAGCTGGGAATTGAAGGCTGAAGCGAGCTCCATAGGGTCCACGGGCCCACCTCTCTGGTAGAACAAGACGAAGTAGTCCACGATAACACTCCCGGGGCTGAATCCATCGATGTCTACTCGATAGAAGTATCTCCCTTCAGTGGTCTTGCGGAAAATTGAGGTGAGCATTCGCCTGATGGTGTAGGACAAGTATCTGTACTCGTGCGTGTTATGGTCACCGAGCAGTGGCGACCATTCCCATCCCTCGACGATCTTCGCGATGCCAGCCACGCGTATGACGGGTGCCTCGACTTCGTTGGGCGCCGGTGTCGGATCGGTGAGGTTGAAGAACGTCGTGCGCCACGTCGGCTCCGGAGGACGTGGTGGACGTCGGGTGACGTGCAGGAGGCGCGTGTACGCGTCCAGGTCAAAGTTCGTCTCGTTGCCTGACGTCGGTTTCGGTCCGATGGGGAAGCCCTTTCGCGTCGGCTTCCCGGTCGTGATGCGCATTCGAGGACCCCGGTTGGGACGTGGTGTGGTCGCCTTTGTGTGTGGCCGCGTGCGCGCGCGGTCGAAGATCTTGGTCAGTGGGCGGATCGTGGCCTTCGTGCCCAGCGTCGTGCGGCGCGTACTACCGATGATGCCGAACGGAGCGCGAGTTCCACCGCGACCAATGTGTGGCTTATGCGTAGCAGAACCCGGTGCACCGGGGGTGGTTTTGCGCGTCGGCAAGTTAAGTCCAGCGCGACCAAGGTGCTGGTGTTTAGCGACTACGACGTTGGGCGTAGTACCTGATGGAGCAGCCGTGGTTCTTCGGGTAGGAGGACTGAATTTGCGGTGCTGCGGGGCGCTCGGTCGAAAAACTGAAATATGTCCAGAACCATTCGAACTTTTTGCTGTGGTAGAGTTTCTCCCTATTTCTGGAAAACTTATACCTTGGTTCGAAACAATGTTCTGCAAGTCTGATGGCAAAGGAGCTTCTGAATTCGACGTGGGCAAAGATACACTATCTTTGGCTGCCGCAAAGGCTTCCTTATCATCATCGGAAAAAGACACACTCACCACAATTGAAGTAGAACTGTTCAGACCAGTCAAGTTGACAGGCAACACAGGAATGGAATGTAGCGTCACACTCTCCGGCACACCCAAAGCGGGCGGAACTTCTGGTTGTATAGTTTGAGATACCACTGGGTGTGGAGATAGAATGGACTGGTGTGTTTCTTTCGTCGAGTATTCATGAAAGTCAATGGTTTTCAGATTAGTTGGCTTTTCTGTCTCGTTGGACTGCTCCACCGACTTTTCGTGCATTATCTCGACCGCATCGTCTTCATCTGTGTAGTTCACGTAAGAGAAGATCTGGCTTCGCACTGTCGTAGTAGTACTCGCCGACGCCAAGCTCTCTTCACGTTCAGAATTTACTCGGGCTTCTGTGAGTTTTACGTTCTTTGTATTTACATGTCGTGTAGAAGCAGGCTCGTTTTGAGGTTCTTGTTCTTCTTGCTCGGGTATCACAGTGATGCTTACTTCTTCTCCCTCTGATATGTTCGTCATCGCTGCGACGGCAGGAGCTGGGCGACGGAGAAGGGACGACGAAGTGTTTCTAACAACCTCTCGTGGCGGCAACGGTGTTACCTGCTTTGCCGTGGCTGTATCTTGAGCAGTGACTGAAGATGAGGTTGTTTTTGTCTCAAAATGTGCGTCACTTAGTTTAGGAGCCACTGTTGGGTTTGAAGATGTTTCGTTCTGTTTGGTCAATGTTCGTAGTGACGTTGTGACTTCTTTCATTTCTAGCAGCGTTGTCGCCCTCTCTTGTCGAGCAGAGGACTGCGCCATCGCGGAAACTGTGGGTTCGATTGCGGAGGTGACAATTTTCTGTGTCGTTGGTGAACTACTACTTCCGGTTACTGCAGCATCATTGACGGCTTGACTAGGGAGGTCTTCATGAAAAGAATTTTGAGTCCTGCCGCCTCTCTGAGCTGTGGCGTTGGACGAAACATTCTGGACGGTAGTCACAGGCGTTGATTCATCTTCACTCTTGGAAGTGGCTGTAGGCAACTTGTGATCGGCGCCTTGAGCCATAGCAGCGGCAGTGGACACCTTTTGAGGCAACGTCGTCAAGGCGTCGACAGCGACCGCAGCGCTCACCTTCTCGTTCTCGATGCTTGTGGAGTTTTGGGCGGCTCGTTTGGTCACAACTATAGAGGGAGCGTTGTTCGAAGATGTCGCAGGAACGATTGTTGTGTCTTCGTTCGTAACATTAGTCCTGCTTGACTTTTCGGTCCTACTCTGCACCATGTCCTTCTGAGAACTAGCACTCGGCTCCCCGTCAGCTGATCCTGGGAAAACAACAGCAATAAGCGTCTCTGTCGTAGGCTGTCCCTGCTGCCAAGTGATCGAGGGAGGCGTTGCAGCTGTCTTTTT
>TRINITY_DN10073_c0_g1_i3 len=4460 path=[1:0-593 3:594-622 4:623-1170 5:1171-1221 7:1222-1329 8:1330-1369 10:1370-2784 11:2785-2841 13:2842-3542 14:3543-3585 16:3586-3748 17:3749-3842 19:3843-4459]
GGGGGGGATTTCCGATTTCCTGTTAAGCAGTTTCTTATTTCTAGTGGCACAAGCTACGAGGCACGCATTTTTTCTCTTCCGTGCACTTCCAGTTGAGCACTCAATTCTGGTTTTCCGAATATTCGGAAAATCGGTTTTAAAATCTAAAGTGGTACGAAAGCTTTAGTTTAGGTTGAAGTTGAATGCTATATTGGATACACATGATATAGGATCATATGATTACCTAAGAGAAAATTCAATTAACTGGAATAACAGTTAGTAAATAATAATTGAATTAGCGGTAAGAATATCATGTCTTTTTTAGAGATGTAATCTTCGCAGCACCTAGCTGAGAAGATCTGTACCATGCGCTTATTTCTGTGTGGTCTCTGAGATCCGCCTCGGCCGCGCACGAAGCACAAAGTAAGCTTGTAGAATACACAAACACTGACCTAAGCCAGTATATCGAGTCACTTTCACATTTCTTGTTTCATGTTCTTTTAGATGAGGCAGAAATAACCCGTACGATGCACTGGCGTGGAGTTTTCCAAATGGTGCAGTTGACGCCATCTGCCTACAGTGACTGTGTTGAGCCTGTACAAATGTGCACGTGCGTGTCTGCTCAGAAGGCGGTGTCACGTGCATGCAGTGGTAGCTTGTTGACCAGAACGCCCCACTTGTTGCGCCACGTATCCTGCGCGTTGAGAGTTGCTTCAATGGCGGCCTTCTTTTCTAGTTGACACCTGAGTTGCTCGACTTGCTCGCTATCTGTATGTTGTTGCTGCTGTTGCTGCCTTTGCTGCTGTTGCTGTTCGCGGTGTTGTTGCTGCTGCTGCTTTTGAAGCTTTTTCTCTTTCTGACGCTGCCGCCAGTGCTGCTCCAATGTTGATGGTAGGCGTTGCCACCAGTGCTGCTCGTGCCTCTGCTTGTGCTGCTGCTGTTTTAGTTGCTCGTGCCACCGTTCTGGTGCCTCCCCTCGATCGTGCTGCTTGTGACGCTGCCACCAATGCTGCTGATACCACTGTTTTTGCTGCTGTTCAAGTTCTTGTTCGTGTGTCTGCTGTTTCTGGCACTGCTTTTGATGCTTCCACCAATGTTGCTGATACCGCTGCTTTTGTTGTTCTTCCTGTTCCTTCTCTAGCTGTTTTTGCTGGTATTCGAGCTGAAGCTGCACTTGATATTGCTTCCGCTTGTACCGGTCGTCGTACTGGAACGGATCGTGAGAGGGCGGGGGCGAGTGCAAGTCCTCTGTGTCGTACACGCTGTCGGCAGCGAAGTTCTCGTACGATGCGGCCAGCTTGCTCTCCCAGTCTTTGCTAGGAGACGGCGTCACATTCTCCAAGTCATCGTCCTGCAACCGGTTGCTGTACTTGCGCCGCTCCGCTGTACGACCGTAAATCGTGACAGCTCCAAAGAGAACAATGAAGATTAGCGACGCCGTGGCGATCACAATGACGGCGATGGCCCACTGCGGCACCGGAGGCTCGGCAGATGACGAAGCCAGCGGCTTTGGACGCACCAGGCCCACCACCTCAAACTGGGTATAAGTTGGGTCCAAGAAGAAATCCTCGCCCAAAGATCCATTGACGCCAAGCTGGGAATTGAAGGCTGAAGCGAGCTCCATAGGGTCCACGGGCCCACCTCTCTGGTAGAACAAGACGAAGTAGTCCACGATAACACTCCCGGGGCTGAATCCATCGATGTCTACTCGATAGAAGTATCTCCCTTCAGTGGTCTTGCGGAAAATTGAGGTGAGCATTCGCCTGATGGTGTAGGACAAGTATCTGTACTCGTGCGTGTTATGGTCACCGAGCAGTGGCGACCATTCCCATCCCTCGACGATCTTCGCGATGCCAGCCACGCGTATGACGGGTGCCTCGACTTCGTTGGGCGCCGGTGTCGGATCGGTGAGGTTGAAGAACGTCGTGCGCCACGTCGGCTCCGGAGGACGTGGTGGACGTCGGGTGACGTGCAGGAGGCGCGTGTACGCGTCCAGGTCAAAGTTCGTCTCGTTGCCTGACGTCGGTTTCGGTCCGATGGGGAAGCCCTTTCGCGTCGGCTTCCCGGTCGTGATGCGCATTCGAGGACCCCGGTTGGGACGTGGTGTGGTCGCCTTTGTGTGTGGCCGCGTGCGCGCGCGGTCGAAGATCTTGGTCAGTGGGCGGATCGTGGCCTTCGTGCCCAGCGTCGTGCGGCGCGTACTACCGATGATGCCGAACGGAGCGCGAGTTCCACCGCGACCAATGTGTGGCTTATGCGTAGCAGAACCCGGTGCACCGGGGGTGGTTTTGCGCGTCGGCAAGTTAAGTCCAGCGCGACCAAGGTGCTGGTGTTTAGCGACTACGACGTTGGGCGTAGTACCTGATGGAGCAGCCGTGGTTCTTCGGGTAGGAGGACTGAATTTGCGGTGCTGCGGGGCGCTCGGTCGAAAAACTGAAATATGTCCAGAACCATTCGAACTTTTTGCTGTGGTAGAGTTTCTCCCTATTTCTGGAAAACTTATACCTTGGTTCGAAACAATGTTCTGCAAGTCTGATGGCAAAGGAGCTTCTGAATTCGACGTGGGCAAAGATACACTATCTTTGGCTGCCGCAAAGGCTTCCTTATCATCATCGGAAAAAGACACACTCACCACAATTGAAGTAGAACTGTTCAGACCAGTCAAGTTGACAGGCAACACAGGAATGGAATGTAGCGTCACACTCTCCGGCACACCCAAAGCGGGCGGAACTTCTGGTTGTATAGTTTGAGATACCACTGGGTGTGGAGATAGAATGGACTGGTGTGTTTCTTTCGTCGAGTATTCATGAAAGTCAATGGTTTTCAGATTAGTTGGCTTTTCTGTCTCGTTGGACTGCTCCACCGACTTTTCGTGCATTATCTCGACCGCATCGTCTTCATCTGTGTAGTTCACGTAAGAGAAGATCTGGCTTCGCACTGTCGTAGTAGTACTCGCCGACGCCAAGCTCTCTTCACGTTCAGAATTTACTCGGGCTTCTGTGAGTTTTACGTTCTTTGTATTTACATGTCGTGTAGAAGCAGGCTCGTTTTGAGGTTCTTGTTCTTCTTGCTCGGGTATCACAGTGATGCTTACTTCTTCTCCCTCTGATATGTTCGTCATCGCTGCGACGGCAGGAGCTGGGCGACGGAGAAGGGACGACGAAGTGTTTCTAACAACCTCTCGTGGCGGCAACGGTGTTACCTGCTTTGCCGTGGCTGTATCTTGAGCAGTGACTGAAGATGAGGTTGTTTTTGTCTCAAAATGTGCGTCACTTAGTTTAGGAGCCACTGTTGGGTTTGAAGATGTTTCGTTCTGTTTGGTCAATGTTCGTAGTGACGTTGTGACTTCTTTCATTTCTAGCAGCGTTGTCGCCCTCTCTTGTCGAGCAGAGGACTGCGCCATCGCGGAAACTGTGGGTTCGATTGCGGAGGTGACAATTTTCTGTGTCGTTGGTGAACTACTACTTCCGGTTACTGCAGCATCATTGACGGCTTGACTAGGGAGGTCTTCATGAAAAGAATTTTGAGTCCTGCCGCCTCTCTGAGCTGTGGCGTTGGACGAAAAATTCTGGACTGTAGTCACAGGAGTTGATTCATCTCCACTCTCGGAAGTGGCTGTAGGCAACTTGTGATCGGCGCCTTGAGCCATAGCAGCGGCAGTGGACACCTTTTGAGGCAACGTCGTCAAGGCGTCGACAGCGACCGCAGCGCTCACCTTCTCGTTCTCGATGCTTGTGGAGTTTTGGGCGGCTCGTTTGGTCACAACTATAGAGGGAGCGTTGTTCGAAGATGTCGCAGGAACGATTGTTGTGTCTTCGTTCGTAACATTAGTCCTGCTTGACTTTTCGGTCCTACTCTGCACCACATCCTTCTGAGAACTAGCGCTCGGCTCCCCGCCAGCTGTTCCATTTCCCGCCGCTTTTGTCTCGCCAGCCTCTTCGACGCGCGGAGTATCCTGAGTGGTCACTACCGTGGGAACCACGAGGCTGCCACCGTCGTTCTCGCACAGGACGGCGACCGCAAGCGCGAGCACCACCAGCAACGCGGCGAGGACTCCACACGGGAAGCGCATTGCCTTCTCTGCTACAGCGACGGCCAACGCACCGTCGTCGTCTCCTCGTGGCACGTGTATATCCACCTCAGAAAACAGTGGAGAAGCGCGCACCCTCCAGAAGACCCACACGGAGAGCACAAGGCGCGGCTCAGATCTGGCGTGCTGCAGACCGCGGCTGCGCAACGCACGAGCGGAGCGCGCGTACTGTGACGCCGCTGCTGTGCGCTTTCTTTCTTCGCAGGCGCCTGCCAAGAGCGCCCCGCTACGAGCACGTGGTTCGCGCGCGGTCGATTGACGGCGGCAGAGCGCCTGAACAGCGCCGCCGATCGCGACGCTGCGCCGCCTTTCGGTAGCCTCGGCAAGTGGAGAGTGAAGCCCCGTCCGCTCGCACGCACGCACGTACGCACCCTCTTCCTATGTGCTTTAT
>TRINITY_DN100775_c10_g1_i1 len=2273 path=[0:0-2272]
GAGAACTAAGGCACACGGTGGGACTGAAAACTCGGCGACTAATTCGTGGATACCACAGGAAAGCATTCTTGAAAGCAGGAGCCTATCTTCGCGTGTCCGCACTGGTGGGCACCTAGAGTGTCCCCGTTACTCCTAGAGCCAACACTATTGATGAATTTTCCAGGTCATGGTTATCAGAGCCACATGAGACTTTCTGATTACACTGTAGGCAAAAATTTCAATGCATAAGAACGAGTTATGTATATAATGAACTGCTACATGCACAAAAACCTGAACTATGATATGCTGTATTGGGTGATACATGCAAATGTAGTTAAAACAGCACCATCATAACATCCCTACTGCATTAACATGCTGGCATAGACACATACTCAGCTCCTTGAAAGAAAATGTTACCTGTATATTTGCAACATCTTGAAGGCAGGCTAATTTTTGCATTGGTTTTCACATTACAGAAGCTAGCCTGCATCAAGCATATTCAGCATGTGCTTGCAACATCACTGCAAAAGAAAAAAAATGCATCCCAAGGCAGTACACCCTACAATATAAAGAAAAAAGCATGCTCACCAATACAACTTGCAGAAGTAAATATGAACAGCTGCTAATGCAATGAGGTGCTGGGTGTGGGGGCTATATACAAATTACAAATATATGGTTCAATAATATGTGCATAATTTTGATAAGAAGCATGAAAGATGGTAACACTGACTTGGACATATTTTGTATCAACACCATTCAAGCCCACTTGCTAAGATGATAGTTATGGTGCGAGAACGAAACGACGACACGGAGACAAGAAGGACACGAAAGACACGAGCCCTTGCTAAGGTTTTAAAACTTGGCAATAAAGTACATGCCAAATGACCAAAGAGTGCATCTTCCTGTCGCGACCTTCATAATATGCGGCACATCCATGCCCAATATTACACTAATATAAAAAAATTTTGAAGGTTTATGAGTACATGACAATACACATTGTGGTGAAAATCTGAAACCTGACAACAAAAAAACTGAGTGCATGTTGCTGCCACTCTGTGGCATCTGGGCACCAAAACACAAAACCAGCCAGGGCCAAAAGCAATTGATTTGGAAGTTACGAATGCTACGATGCTAAAATTCAAGCTGTGCCAAAAAACATTCGAAACACCGCAAAATCGATGACGGCGTTTCTGACAATTACAAAAACATTTAGCACTCGGAAAACGGGTTTATAAAATTCTTGGAAGCCCAGGCCGGTAATGCACGCACGCAGTTAGATGGAAAAATGAAAATGCCGGAATGCAATACTTTTCATTTCTTCAGCTATCTTGGGCGAGATGCGCCAGAGGTCGGGAAGTGGATCTGCCAAGTCTTGCTTCGACCGCGAGCTCGATGACCCCGCCTTTGGCGAGGCTTGCTTGGCAGGCTTCTGTGGTGGCGACGACGTTGTAGTCGTTGGCGGCGATGTTGTTGGTGCAGCAGTTTGTTTAGCGGCGGCCGGTGTCGACACGCCGGCGCTCGCAGTCTTTGAGGCCGGCACGGTAGCCACTTTCTGGGCAGCCGGCGAATCGTTGTAGTTGCGCCCGCTACGGAGCGATCGCGGAGTGTCGCCAATTTGAGATTCACTCTGCGGCTCTACCTTGGGTTTCTTAAGCGGCGGCTGCGCTGGCTGTTCGCGGAGAATCATCGTTCTGCCGCTGCGCCGAGAGGGACCGGGCGATGACGCGTCTTCTTCGGGAGGACGCGACTGCTTGTTGGCATTGGACGATCCAGCCGACACCATTAGTGCTGCGTCAATTCGAGACTTCATGTTGCTCAGACTGATCTTTGGCGTATCAAGCACGCGGGTCTCTGACTCTGGCGACTTCACGAGTCCGTTGACGGCCTCCTTTATGAGCGTAATACCCTTTGCGTTGAACATGACTTGTTGCGCTGCGTCCGACTCAGATGAGCCCATGCCGAGAATATCAAAACGCCGGCTGTAGTTGCGTGGCAGTAAAAAAAGCTAGGTGCTTAAGACTCAGCTCCTATGGCTGTTGAGGTACAGAAGTACAGCACGCGAAAAGCGCCAAAAGGGCTTGCCTGTCGAACGGTCCAAACGTACAAACGCCACCTACACGGAACGATAATGGAGACAGCCTCCTAGATTTCCCTTGCCTGCCGGATTATCGGCGTTCGCTTGGGCCATAGCCTCCAAGATTTTTCTTGCCTGCCGGATTATTGGCGGCCACTTGGAAAGCGGCCGTCGTCGGAACTCTGGTGTGGCGTCACCTAAGTAGGGGTGTCTTCTAATA
>TRINITY_DN100775_c3_g1_i1 len=2274 path=[0:0-2273]
CCGGCAGGCAAGAAAAATCTTGGAGGCTATGGCCCAAGCGAACGCCGATAATCCGGCAGGCAAGGGAAATCTAGGAGGCTGTCTCCATTATCGTTCCGTGTAGGTGGCGTTTGTACGTTTGGACCGTTCGACAGGCAAGCCCTTTTGGCGCTTTTCGCGTGCTGTACTTCTGTACCTCAACAGCCATAGGAGCTGAGTCTTAAGCACCTAGCTTTTTTTACTGCCACGCAACTACAGCCGGCGTTTTGATATTCTCGGCATGGGCTCATCTGAGTCGGACGCAGCGCAACAAGTCATGTTCAACGCAAAGGGTATTACGCTCATAAAGGAGGCCGTCAACGGACTCGTGAAGTCGCCAGAGTCAGAGACCCGCGTGCTTGATACGCCAAAGATCAGTCTGAGCAACATGAAGTCTCGAATTGACGCAGCACTAATGGTGTCGGCTGGATCGTCCAATGCCAACAAGCAGTCGCGTCCTCCCGAAGAAGACGCGTCATCGCCCGGTCCCTCTCGGCGCAGCGGCAGAACGATGATTCTCCGCGAACAGCCAGCGCAGCCGCCGCTTAAGAAACCCAAGGTAGAGCCGCAGAGTGAATCTCAAATTGGCGACACTCCGCGATCGCTCCGTAGCGGGCGCAACTACAACGATTCGCCGGCTGCCCAGAAAGTGGCTACCGTGCCGGCCTCAAAGACTGCGAGCGCCGGCGTGTCGACACCGGCCGCCGCTAAACAAACTGCTGCACCAACAACATCGCCGCCAACGACTACAACGTCGTCGCCACCACAGAAGCCTGCCAAGCAAGCCTCGCCAAAGGCGGGGTCATCGAGCTCGCGGTCGAAGCAAGACTTGGCAGATCCACTTCCCGACCTCTGGCGCATCTCGCCCAAGATAGCTGAAGAAATGAAAAGTATTGCATTCCGGCATTTTCATTTTTCCATCTAACTGCGTGCGTGCATTACCGGCCTGGGCTTCCAAGAATTTTATAAACCCGTTTTCCGAGTGCTAAATGTTTTTGTAATTGTCAGAAACGCCGTCATCGATTTTGCGGTGTTTCGAATGTTTTTTGGCACAGCTTGAATTTTAGCATCGTAGCATTCGTAACTTCCAAATCAATTGCTTTTGGCCCTGGCTGGTTTTGTGTTTTGGTGCCCAGATGCCACAGAGTGGCAGCAACATGCACTCAGTTTTTTTGTTGTCAGGTTTCAGATTTTCACCACAATGTGTATTGTCATGTACTCATAAACCTTCAAAATTTTTTTATATTAGTGTAATATTGGGCATGGATGTGCCGCATATTATGAAGGTCGCGACAGGAAGATGCACTCTTTGGTCATTTGGCATGTACTTTATTGCCAAGTTTTAAAACCTTAGCAAGGGCTCGTGTCTTTCGTGTCCTTCTTGTCTCCGTGTCGTCGTTTCGTTCTCGCACCATAACTATCATCTTAGCAAGTGGGCTTGAATGGTGTTGATACAAAATATGTCCAAGTCAGTGTTACCATCTTTCATGCTTCTTATCAAAATTATGCACATATTATTGAACCATATATTTGTAATTTGTATATAGCCCCCACACCCAGCACCTCATTGCATTAGCAGCTGTTCATATTTACTTCTGCAAGTTGTATTGGTGAGCATGCTTTTTTCTTTATATTGTAGGGTGTACTGCCTTGGGATGCATTTTTTTTCTTTTGCAGTGATGTTGCAAGCACATGCTGAATATGCTTGATGCAGGCTAGCTTCTGTAATGTGAAAACCAATGCAAAAATTAGCCTGCCTTCAAGATGTTGCAAATATACAGGTAACATTTTCTTTCAAGGAGCTGAGTATGTGTCTATGCCAGCATGTTAATGCAGTAGGGATGTTATGATGGTGCTGTTTTAACTACATTTGCATGTATCACCCAATACAGCATATCATAGTTCAGGTTTTTGTGCATGTAGCAGTTCATTATATACATAACTCGTTCTTATGCATTGAAATTTTTGCCTACAGTGTAATCAGAAAGTCTCATGTGGCTCTGATAACCATGACCTGGAAAATTCATCAATAGTGTTGGCTCTAGGAGTAACGGGGACACTCTAGGTGCCCACCAGTGCGGACACGCGAAGATAGGCTCCTGCTTTCAAGAATGCTTTCCTGTGGTATCCACGAATTAGTCGCCGAGTTTTCAGTCCCACCGTGTGCCTTAGTTCTCAAGAAATCAGCAGATACCATCTTTGTGCTGGTGAGTGGACTTTTAAACCATTTTTGGGACATTTTTACACGGCAACGCC
>TRINITY_DN1007913_c0_g1_i1 len=431 path=[0:0-430]
GGTAAATGGGAATGCGGCCAGTGACAAGGGCAATACCTTTATTTCATTGTATGCTACTAGCACCCTCTCTTGAGTGTTCGTGCAGCTATTTATATTCATGCAATGGCATTTACTGAAATAACACTGATGTTGATAAGTAATAAAACTTTTAACAAGTTTGGTAATTGATAGGAATAAACTTCCAGTCACTTTCAGTCCGAAATTTCTAATATTAACATTACAAACTACGAACTGACCCAACGCTTCGGGACCGATTCGGGCCCTTCTTCAGAGGTGACTGCCACCCCTAAAGAAAGACCGAATCGATACCAAAACGTCATGTCAGCCCATAGTTTTTAATGTTAATACTGTATTAAAAACCTTGGACATATCTGAAAGTGGCTGAAGGTTTATTTTATTCGTTTGCATTTTCAACCAGCCAGACACATCTC
>TRINITY_DN1008651_c0_g1_i1 len=228 path=[0:0-227]
GCGCCGCCGAAAACTATCTGGGCGAGAAGGTGACGGAAGCCGTCATCACCGTTCCCGCGTACTTCAACGATGCCCAGCGACAGGCGACGAAAGACGCGGGTGAGATCGCCGGCTTGACGGTTCGCCGCATCGTCAACGAGCCGACCGCGGCGGCGCTCGCGTATGGCCTCGACAAGAAAAAAGACGAGAAGATTGCCGTATACGACTTCGGTGGCGGCACTTTCGACA
>TRINITY_DN10095_c0_g1_i1 len=918 path=[0:0-674 1:675-917]
CTCGACAAGTTTTTATTGCCAGGAAACGAACAACACAGAAAGAACAAAAATAAAACAAAAGAAAAAAAGGTGATCACAGCATTAATGCCCAAAGGAAGTGTGTCTCAGTCTTTGGGACAGCAGACTGGCGCATCAAATCAGCAGGGCCCGGTCATGGAATGAAACACCATCCGCTGACTTTCGCCAGGAACGGTGCCGTCTTACAGGTGCCCAGGGCCCGCGTGAACGAGTCGTCGTCCTGCTCAGTAGCGTCCGCCCCGACTACCACCTCGGCTACCTCCGCCAGAGCCACCGAGGCCACCTCGGCTACCTCCGCCAAGGTTGCCGAGGCCACCACGGCTGCCACTGCCGCCAAGGCTACTACCACTACCGTAACCATCGCGTCCAGCAAAGCTGCCATGGCTACTACCACCCAGGCCGCCGTGGCTGCCTCCATGGCTTCCTCCGTGGTGGCTTCCGCCGAGACCTCCTCCACGGCCACCCAGGCTCCCTCCGTGGTTACTACCGCCGCCAAAGCCGCTGCCACTGTGACGACCGCTGCCACCGCTGCCATAGTTGCTTCCGCCGCCGTAGCTACCACGCCCTCCTAGTCCACCACCCTGACGCTCTTCGACGCCTTCGAGCGCATAGCTCACGCAGATTAAGGTGGCCAGGAAAGCGGCCAAGACGATCACCATTTTGTTGAAAGCCATGATACTGCTCGTCTCGTCCACCTGATGTGGCTGTTGTGCCTGACACTCTCCACGGATGGCTTATATACTAGCGCGAAAGTTTAACCAGCTGTACTCGATAGTCTTCAAGGTCTTGGGCACTCGCCACTGTTTACTCCGCCCTCCAATCGTCTGCGAACGCATGCACGCATTTTTGCGCGAGAGCCAAGACGTGAAAGTTGTCGTTCACCTCCCCCCCCCCCTCCTG
>TRINITY_DN10095_c0_g1_i2 len=723 path=[0:0-674 2:675-722]
CTCGACAAGTTTTTATTGCCAGGAAACGAACAACACAGAAAGAACAAAAATAAAACAAAAGAAAAAAAGGTGATCACAGCATTAATGCCCAAAGGAAGTGTGTCTCAGTCTTTGGGACAGCAGACTGGCGCATCAAATCAGCAGGGCCCGGTCATGGAATGAAACACCATCCGCTGACTTTCGCCAGGAACGGTGCCGTCTTACAGGTGCCCAGGGCCCGCGTGAACGAGTCGTCGTCCTGCTCAGTAGCGTCCGCCCCGACTACCACCTCGGCTACCTCCGCCAGAGCCACCGAGGCCACCTCGGCTACCTCCGCCAAGGTTGCCGAGGCCACCACGGCTGCCACTGCCGCCAAGGCTACTACCACTACCGTAACCATCGCGTCCAGCAAAGCTGCCATGGCTACTACCACCCAGGCCGCCGTGGCTGCCTCCATGGCTTCCTCCGTGGTGGCTTCCGCCGAGACCTCCTCCACGGCCACCCAGGCTCCCTCCGTGGTTACTACCGCCGCCAAAGCCGCTGCCACTGTGACGACCGCTGCCACCGCTGCCATAGTTGCTTCCGCCGCCGTAGCTACCACGCCCTCCTAGTCCACCACCCTGACGCTCTTCGACGCCTTCGAGCGCATAGCTCACGCAGATTAAGGTGGCCAGGAAAGCGGCCAAGACGATCACCGATGAAGCGATGAGCGCTTGACCACTTTGGGTTGCTACATCACCGGCG
>TRINITY_DN10095_c1_g1_i1 len=1201 path=[0:0-1200]
GCCTTTGACCACTCGGCCATTCTTTTTATTTCAACACGAAATAGGCCGAGAAGGAGGAAAAAAAGACGTGAAGGGCTGCATACGTGACACGAGGGCACCAAGCAGCCAGGAGGGGGGGGGGGAGGTGAACGACAACTTTCACGTCTTGGCTCTCGCGCAAAAATGCGTGCATGCGTTCGCAGACGATTGGAGGGCGGAGTAAACAGTGGCGAGTGCCCAAGACCTTGAAGACTATCGAGTACAGCTGGTTAAACTTTCGCGCTAGTATATAAGCCATCCGTGGAGAGTGTCAGGCACAACAGCCACATCAGGTGGACGAGACGAGCAGTATCATGGCTTTCAACAAAATGGTGATCGTCTTGGCCGCTTTCCTGGCCACCTTAATCTGCGTGAGCTATGCGCTCGAAGGCGTCGAAGAGCGTCAGGGTGGTGGACTAGGAGGGCGTGGTAGCTACGGCGGCGGAAGCAACTATGGCAGCGGTGGCAGCGGTCGTCACAGTGGCAGCGGCTTTGGCGGCGGTAGTAACCACGGAGGGAGCCTGGGTGGCCGTGGAGGAGGTCTCGGCGGAAGCCACCACGGAGGAAGCCATGGAGGCAGCCACGGCGGCCTGGGTGGTAGTAGCCATGGCAGCTTTGCTGGACGCGATGGTTACGGTAGTGGTAGTAGCCTTGGCGGCAGTGGCAGCCGTGGTGGCCTCGGCAACCTTGGCGGAGGTAGCCGAGGTGGCCTCGGTGGCTCTGGCGGAGGTAGCCGAGGTGGTAGTCGGGGCGGACGCTACTGAGCAGGACGACGACTCGTTCACGCGGGCCCTGGGCACCTGTAAGACGGCACCGTTCCTGGCGAAAGTCAGCGGATGGTGTTTCATTCCATGACCGGGCCCTGCTGATTTGATGCGCCAGTCTGCTGTCCCAAAGACTGAGACACACTTCCTTTGGGCATTAATGCTGTGATCACCTTTTTTTCTTTTGTTTTATTTTTGTTCTTTCTGTGTTGTTCGTTTCCTGGCAATAAAAACTTGTCGACATCATTGCTTTGAAATTGGACTTAGTTTCATAAATAATTTTCTATCCTGACGCATTGAGACGATGTGCTTGGCGGAAAAATGTAAGACAGGGTGCCAACACCAGTTTTAGTGTGCAATCTTAAATGCGAAACTTTTAAATGTTATACCTTTAATCACGGAAACACTTTGAACGGGAC
>TRINITY_DN10100_c0_g1_i15 len=832 path=[1:0-674 4:675-831]
ATAGTAGCCAGCGTCTGAGGAGGACAACGAAATAGTTCTGTGTGTGCAAGCTCTGGTGTTCGTGTTTTCTGGCCCTTGGGTTACGAAAGTAACACCCTGTTTTGTACCTGTGTCTTTGTGACAATATATTGTTTTTATCTTGCGTGGCATTAGTTTTCATTTTTTAAAACATGAACTCGTTTTAAGATTGTCGCACCTAAGTACGCGACCTGTGCCTTGTAACTGCCCAGTTTTTTCTGTCCAAAAAATGCACCTTTTTGCCTACTATATGTATGCATGCATCTCCTTTACATGTACATACTTAACTGTAATGCTTTTTGTTTATTATATTGCAATTGTATTTTTTTTGTATTTTTGCAACTCCATATGTATATGTACATGTCTCTTGTGTATTGCCCCTCTTACTCAATGCCTGTGGAGTCTGTGAAAAAGTGCTCATGCAGCTCCACATTCATTCCACAATTACAAAAATGAAAATGAACCTTAAAACTGTCTTGAGATGTTTTTTTAGCAATCCATTTATTTACTTGAGCTCTTTCACCTGGAGACCTGGGGGAAGGGACTGCTTGAGCTTCTCAGCCTTCTCCTTCTCGGTGACGACAATTGTGTAGAGGTACTTGCTGCAACGCACCTTGAATTTGGTCACATTGTCAGGGTTCTTCTTTATCTTCACCGACTTGGCATCTTTCCGCCTCGCCGTCAGGAGAAACTCCTTGATCTCCTTCAGTTGCTTAGGCATCGTGATTTATTCGACGGGCAGCCCGACTCGAAAAGGGCAGCGCCGTGTTGGATAAGAGAGCAATTTCAGCGTCACACGCATTGACCGTAGTTT
>TRINITY_DN101019_c0_g3_i1 len=2596 path=[0:0-2595]
GTGGAAACACTGACTGATAGCATCCGCTAGGTGTTCTCTGGCTTTCGTGTGCCGAGTGTTGGTGTACTTCGGCGGCACTGACGCTTTCGAAACGTTTTCGCCGGCCAGACCGTTTCGGCGACGTTTACAAGGGAGGAAAGTGCCGCGAACAATGACGGCCGACCTGAGTTCCTACCGGGACCAGCACTTCAAGGGGAGCCGAGCGGAGCAGGAGCGGCTGCTCCGGCTGAGCTCGACGCTCTACATCGGCAACATGTCCTTCTACACGTCGGAGGAACAGATCTACGAGCTGTTCTCCAAGTGCGGCGACGTCAAGAAGGTGATCATGGGGCTGGACCGCTTCCACAAGACGCCGTGCGGCTTCTGCTTCGTCGAGTACTACACGCGCGCCGACGCCGAGAACGCCATGCGTTACGTCAACGGCACCAAGCTGGACGACCGCATCATTCGTACAGACTGGGACGCCGGATTCGTCGAGGGACGCCAGTTCGGGCGCGGCAAGAGCGGAGGCCAAGTGCGGGACGAGTACCGCACGGACTACGACAGCGGCCGAGGTGGCTATGGCAAGTTGATGGCCCAACGCGTTGTGCCGCCAGCAGCAGTGTCGCCTCTCTAGCCGCCGAGGAAGCTGTGTGTGAAAACAGATGGACAGTGGGGCGTTTGCACTCGGGAGTGCGAAGCATGTTCAACTGATGTGTTAGCGAGGTCGCCGCCTGATGAGCTCGTCATCTTTTTGTGGGGTGTCTTTCTTCTCGACTGTGTTTTTTTTTCCTCACCCAAAGCGCGCATTCACACTTGGTGTGTTTGCCCCCCTACCGTCTAATTAGGCCAAAAAGTGCTTCGTTCAACGACGCTCCGTGTTTTGTCTATCTGTCATGCATGCTTTGAGTGTGTGTGAGGGTCTTCTCAGCGTTGCATGAATTTTGTCGCATGAGTAATTACTGCTGAGATGCTTTCCAAAAATGTGTCATTTGCTACGAATGACCTTCCTCATACTTTAAAAAAGGAAGACAGAAGAAATATCGCTGAACTAGTGTTCATTATTACGATTGTGTTTGTGTTGTTAGCCAATGGCGACTGATCATAACAGATAGGTAACATTCTTTAGCCCAGACAAAAGTTTGATGTGCTGTAGGATTCGCAATCGTGAAAGTTGTGCAAAACCTGTGATTGAAACTTGCCAGCAGTGTCTTCTTGGCTGAGGCACATTGCTGTTGGTGTGAAGTTGCCAAGCTCTAGCGGGTGCCTTCGGATGCAAATGGAATGCATAAGGCTCTGGAGCACGGGCTCCCTGGACTGCCTTCGATCTTCAAACTACCGCTGCTTTCGCCAAACTGGCACCTGTTGAAAATACGAGGAAGCAGCGTTAGAGGTGTACGAATGTCTCTAGGGTCATATACATAAACGGCAGGTTGTAAAAAATAAAGTCCCTCCACATCATCCTATACAGTTTTTGGTGTGAATTTTACCAAATGGCTCTATATTTGGTCTCAAGCTAAGAATAAACACAAGCTCTGCCCCAGATCTTTTGTTCACGTGCCATTCATCTGTGCAAGTGTGTTGTGTTAGGTGGCTTCTGCTCACACCCTAAGCACTTATTGGCTGCTAATGTGAATACTACGCATACTAAAAATTACTACTTTGTCGCTCCAACCAAAAATATCACGTTTGGCTGAGCAGTGGTGTCAGAATCTATTGAAAGTTAGCTGGAAGTTCGAGTTTTATAGTGAGAACCAGTGGCACTAACAATTGTCTGTGCAGAAAAATTATTATCTGAAAACTTCCAAGAAAATGAGCAAATGCGATTGGTTAGGGGAAATGCAATTGGCCGAGCAATCGTGACTTCATAACCCACCATTCTTTCTGAGAATGTTAAATCACACAACGTACATGTCTTGCCTTTCTTGCCTCATTTCCTGCAAAAGTTGTGGCGTATGTCAACAGCAGAAGCGAAATGAGAGCAGATAAATCTTATTATAGTCTTGTAACCTTGTTTGTGTGTTACAGAACAGAGAGGTACTGTTGACTTGCTTGTCATTAGAGGGCTTAACTGCAGAGGCACACTAGCTGCAGACACATACAAAGTTGCACACACCTTTGCTCGTTTGTACAAGTTGTGCACCACAAGACAGTCATAATTAGCGAGCTGTTCCATGCTAGTGTCTTGTGTTGTATACGCTACTTTAGGACATTTAATTCCACTGATTATTTTCACAACAAAGGTAAAAATGTCTTGGTGGCATCTTAGACGGACGCTGCTGTACCTTTAACACTTGCCCGCTTTTAAAGGGACTTTTAAAGCGATTTTTAGCCTATTAGTAAAGTGCAATTTAACGATCCCAAATATACCACTCTTACTGTGACACAATTCTTGGTAAGCGAAAAGACACTCCAAAAGAAAATGAGGGTGGAGATTCCACCTTAAGATTCCCGCACTAAATATCATGATGTCGTAGACTTTGAAGGTGTGTACTGGGTCAAGCTTAGCTTGTAATTGATAAAAATGAAGTTCATTGTTATCTGCGAGTGTTACACACCTAGAATTTAAAGTTTTAGTAAATTTCATCGAGCAAATGTCGTGGAGATACGAAAAAAG
>TRINITY_DN101019_c0_g4_i1 len=2622 path=[0:0-2621]
TTTCGCTTACCAAAAATTGTGTCACAGTAAGAGTGGTATATTCAGGATCGTTACATTGTACTTTACTAATAGGCCAAAAATCGCTTTGCTCTTTAGTGTCCCTTTAAAAGCGGGCAAGTGTTAAAGGTATAGCAGCGTCTGTCTAAGATGCCTACCAAGACATTTTTACCTTTCTTGTGAAAGTAATCAGAGGAATTGAATGTCCTAAAATAATGTATACAACACAAGACACTATCATGGAACATCTAGCTAATTATGACTGTCTGGTGGTACACAAATTGTACAAACGAGCAAAGGTGTGTGCAACTTTGTATGTGTCTGCAGCTAGTGTGCCTCTGCAGTTAAACCCTCTAATGACAAGCAAGTCAACAATACCTCTCTGTTATGTAACACACAAACAAGGTTACAAGACTATAATAAGATTTATCTGCTCACATTTTGCTTCTGCTGTTGACATACGCCACAACTTTTGCAGGAAATGAGGGAAGAAAGGCAAGACGTTGTGTGATTTAACATTCTCAGAAAGAATGGTGGGTTATGAAGTCACGATTGCTCGGCCAATTGCATTTCCCCTAACCAATCGCATTTGCTCATTTTCTTGGAAGTTTTCAGATAATAATTTTTCTGCACAGACAATTGTTAGTGCCACTGGTTCTCACTATAAAACTCGAACTTCCAGCTAACTTTCAGTAGATTCTGACACCACTGCTCAGCCAAACGTGATATTTCTGGTTGGAGTGACAAAGTAGTAATTTTTAGTATGCGTAGTATTCACATTAGCAGCCAATAAGTGCTTAGGGTGTGAGCAGAAGCCACCTAACACAACACACTTGCACAGATGAATGGCACGTGAACAAAAGATCTGGGGCAGAGCTTGTGTTTATTCTTAGCTTGAGACCAAATATAGAGCCATTTGGTAAAATTCACACCAAAAACTGTATAGGATGATGTGGAGGGACTTTATTTTTTACAACCTGCCGTTTATGTATATGACCCTAGAGACATTCGTACACCTCTAACGCTGCTTCCTCGTATTTTCAACAGGTGCCAGTTTGGCGAAAGCAGCGGTAGTTTGAAGATCGAAGGCAGTCCAGGGAGCCCGTGCTCCAGAGCCTTATGCATTCCATTTGCATCCGAAGGCACCCGCTAGAGCTTGGCAACTTCACACCAACAGCAATGTGCCTCAGCCAAGAAGACACTGCTGGCAAGTTTCAATCACAGGTTTTGCACAACTTTCACGATTGCGAATCCTACAGCACATCAAACTTTTGTCTGGGCTAAAGAATGTTACCTATCTGTTATGATCAGTCGCCATTGGCTAACAACACAAACACAATCGTAATAATGAACACTAGTTCAGCGATATTTCTTCTGTCTTCCTTTTTTAAAGTATGAGGAAGGTCATTCGTAGCAAATGACACATTTTTGGAAAGCATCTCAGCAGTAATTACTCATGCGACAAAATTCATGCAACGCTGAGAAGACCCTCACACACACTCAAAGCATGCATGACAGATAGACAAAACACGGAGCGTCGTTGAACGAAGCACTTTTTGGCCTAATTAGACGGTAGGGGGGCAAACACACCAAGTGTGAATGCGCGCTTTGGGTGAGGAAAAAAAAACACAGTCGAGAAGAAAGACACCCCACAAAAAGATGACGAGCTCATCAGGCGGCGACCTCGCTAACACATCAGTTGAACATGCTTCGCACTCCCGAGTGCAAACGCCCCACTGTCCATCTGTTTTCACACACAGCTTCCTCGGCGGCTAGAGAGGCGACACTGCTGCTGGCGGCACAACGCGTTGGGCCATCAACTTGCCATAGCCACCTCGGCCGCTGTCGTAGTCCGTGCGGTACTCGTCCCGAACTTGGCCTCCGCTCTTGCCGCGCCCGAACTGGCGTCCCTCGACGAATCCGGCGTCCCAGTCTGTACGAATGATGCGGTCGTCCAGCTTGGTGCCGTTGACGTAACGCATGGCGTTCTCGGCGTCGGCGCGCGTGTAGTACTCGACGAAGCAGAAGCCGCACGGCGTCTTGTGGAAGCGGTCCAGCCCCATGATCACCTTCTTGACGTCGCCGCACTTGGAGAACAGCTCGTAGATCTGTTCCTCCGACGTGTAGAAGGACATGTTGCCGATGTAGAGCGTCGAGCTCAGCCGGAGCAGCCGCTCCTGCTCCGCTCGGCTCCCCTTGAAGTGCTGGTCCCGGTAGGAACTCAGGTCGGCCGTCATTGTTCGCGGCACTTTCCTCTCTTGCGAACGTCGCCGAACGGTCTGGCCGGCGAAAACGTTTCTAATGCGCCAGCGCCGCCGAAATACACCAACACTCGGCACACGAAAGCCAGAGAACACCTAGCGGATGCTATCAGTCAGTGTTTCCACGCAAGCGCCGCAGATTCGTAAGTGCAGTAGCATAAATAAACTAAAAAATCAAAAACAGCAACTCACACTTCTTGCTAAATAAATTTACAGAAAGTTCAAACATGTAAAGTTATTTTCCTTTTACAACACAATGTCAAACACGAAGTCAAGATTTATTCATTTACTTTCTTTTTCTCGGAAGAGGCGCGTGAAACAAGCGACTAGGTTTTGCTGTACACGTCATGCACCTCAACTCTCA
>TRINITY_DN10102_c3_g1_i36 len=3416 path=[0:0-557 3:558-688 4:689-749 5:750-859 7:860-970 8:971-1075 10:1076-1216 12:1217-1351 15:1352-1444 16:1445-1548 18:1549-1809 19:1810-3415]
ATTAGCTCTAGGCATTTTCATGCGTCCAACCGCTCGCAACACTACTACTATTGAGTGTACTAGAACTTCACTACTATGGTCGTGATAGTGGTGTCGATGGAAATATCGCTTTTTCAGTTTTGCTAAACAGCCAATCAGCTCGCACCAAATCGTATTTCCCGATTTGAGCGCTTCCCTACATGAGGCCATGTTTTAGAACACGGTGTCCTTTCCGATGACTGTTCACCAATTCTAGTAGTCCGAGCTAGATGCCTGTCACATCATCGTCCCCCTCACTAACTCTAAGCTCCCGCTCTACCATAGAATGCTCTACGGCGTATTCAGAAGCAGACGACGCAGCGGCTGTGACCACGTGACGGCACTCGCCCATAAGCGGGTGATAGGGGGCGTTACTCGTCATCATGGCCGTGCTGTCGCGTTGATGTTTGGCTTTTTATCGTTCAATCTGCCTCGTCTCGGGATAACTCGACGACGCCAGCGTGTATGCGACGAAGCAGCTAGTGCAAGCCGGCTTCGAGGCCTTCCTTGTATCAGGCTGTCGGCTTCTCGCAAGTATAGCTATGACCTGGAGAAAATTGCTATGTTGCAATGCGTAAAAGAAACTTCCTTTTATTTGTTTCACTGGCATTTTTAACATGGAGTGGCGTAACGTACCTTCTATTTCTTCAGCGACCATTGACAGGGAAGGTAAGTTGCCTCGAGCATTTTTCTTCCGGGGCCATATTGACTGCTGCCTCTTTCTCCGCAGGTTTTCCGCCCAGGGAAAGTTCAGGCTCAATTGGATCTGCTAGAACAGGAGCTCGCCGAGCAAGGCCGTGCAAACGCAAAGCTCCTTGGCAGCTTGCGAGAGCTAAGAGAAAAGCTCCTGCAGGCGCAGAATGAGAGCCGCGTGGACAGTCCAGTCATCGCTGTCCTGCTGTTTGCGTGCAACAGGGTCACAGTGAAGCGTCCCATAAACCAGATGCTCCAGTACCGACCTTCCAAGAAGCAGTTCCCCATCATAGTGAGCCAAGATTGCAACCATGCGCTGACTTCAAAAGCTATTCAAGACTATGGCAACCAGCTCACTCATATTAAGCAACCTGACCAAAGTGACATTCCATTAGTGGGCAAGGAGAAAAAGTTTAAGGGCTACTACAAGATAGCGCGACACTATGGCTGGGCACTGAACAAAACCTTCTTTGAATTCAATTATGACACGGTGCTCATTGTGGAAGATGACCTGGAGCTGTCTGTAGACTTTTTTGAATACTTCCTGGCATTGCACCCAATTTTGAAGAACGACCCGACTCTGTTTTGTGTCTCGGCATGGAATGACAATGGCAAGGCAGGACTTGTGGAAGATGACCCAGAGTTGCTTCATCGGTCTGACTTTTTCCCTGGCCTTGGGTGGATGATGACCAAGGACATGTGGATTGAGATGAGCCACAGGTGGCCCAAGGCGTTTTGGGACGACTGGATTCGGCAGCCCGAGCAGAGGAAGGATCGAGCCTGTATTAGACCCGAAGTCTCGCGTACCAAGACTTTTGGAAAAATTGGGGTTAGCAACGGGCTCTTTTATGAAAAGCACCTTAAGTTCATTCAACTCAACAAAAAGTTTGTGCCTTTTACTAGCAGAGATCTCAACTACTTGAAAAAGGATAACTATGATGTAGCCTTTGTCAAGGAGGTGTACGGCTCTCCACTGGTCACAGTGAGCCAGCTTCTCAAGGGAAGCTTGGAAACCAAAGGGCCACTGCGCATCACATACACCACCAAAGAGCAGTTCAAGAACATTGCTAAGAAGCTCTCCATCATGGACGACTTCAAGTCAGGTGTACCAAGAACTGGCTATCGCGGGGTGGTGTCTCTGCTCTACAAGGGTCGTCGAGTCTATCTGGCTCCTCCAGCTGACTGGAAAGGCTACAACAAGTCGTGGTCTTAACAAAGCCAAGTTGCAGCAGTTGAAAAGCCAATCTCTGCAACAATGCCTTGCAGGGCTGTTCTTCTTCCTCTTCACAATAATGTGCTTCTCTACTGATAAGACTTGTGTGACAGTGATTGTGCAATTATCCTCACCTGCACCTCAGCTCATTCCTCTCTCTCTCCTTGAACAGCTGTGTTCATTACTGAAGCAAGTACACCTGACTGTGATTTTGCGATCGCGTGAAAATGGGTGCATGTGCCCACGTGTGCGCATGTGTGTATACTTATATGTATGTAAATATATGTTATATAATAACAGTATGCAGCTAAAAATGAGTGCTAACTTGAAAGTGCAAGTGGTCATTACCTTTCCCTGACTGCTCCATTTGAGATGTTTTGGCTGTCAGGCCTGGCTGCTGGAATGGAGTTTCAATTTCAAAATCTTCCCCTGGTGCATTTGCGTGCAATCCATTGTGCATTTGCCATTGAAGTGATTACGTGCATTTTGCTTTTGGTGGCGGTTATTGCACCCACATACATATTAAAGAAAACTGCATTAGGTAGGAGGGCCACTGCAGCAGCCCGAGGCACTCCCTCCCCAATAGTGTGCCTTGTCTTCAGATGTGAACAGCATTGCTTTATTCACTCTTGCGGTCCGGCTGTGTGTATAATGAACTGCTGTGGTGAGTGAGCAAGCCCCAGTTTTCCTGATTACAAGATGAGAATGGCAGTCTGTTATGGTGGAATGATGTTGTGCAGATGCAGAGGTGTTTCTTCTGCATTTCATTTGCAAAAGTGACACACCTTTTGTTTGTATTGTTGCTTGGCATTATGGGGAATGCATTTTATATGATGAGATAAAATGTGCTCTGCTAGATGCATTGTTGCCTGTAATAAAAATGAGACTGTTAGCAAATAAATATTTATAACTGCACAGCCAATATTTTGTTTTCCAACAGTTCTAAATTTCTTGGACACTCCACGTTGCTTTCATGTCATGTGTGCCAATGCACGCTCCCTTTGGAAACACCATTGCCAATGCTTTTCTTCCTTGGAGTGCCACCCCAGTTGCCCACTCCAATTGCAGTTGCCCAACTGCGATTACCAGTGCAAACTGATTTCTGGCGTGCGCTTCTGCCATCTAGGATTGTGCAAGCACATGGGATGTGTTTAAGAGGGATGTCGCATGCCCACATCACCGTCTAGTAACGCTTTGGTATGACCTAAAAACGGGAGGCACATTGTTTCACTTCCTTGTAAGTCTGTGCTCGTCACCATGACAAAGATGTATAAATTTAATTTTACTATCTTATGAACCAACAAAGTTGCAACGTGTAACACACATGACGGTTAACACTGCGACTATTATACAGAGGCATACAAACGAGCCTCTACACTCGAAATAATCAGCCTCACTATGCCCGCTGCAGGGCAAAGGCCTCTCCCATGATCACTGCAACTATTATACAGTGGCAAACAAACGAGCCTCTGTGCACCACAAATTATCACCC
>TRINITY_DN10102_c3_g1_i5 len=1428 path=[0:0-557 3:558-688 5:689-798 7:799-909 8:910-1014 10:1015-1155 12:1156-1290 15:1291-1383 17:1384-1427]
ATTAGCTCTAGGCATTTTCATGCGTCCAACCGCTCGCAACACTACTACTATTGAGTGTACTAGAACTTCACTACTATGGTCGTGATAGTGGTGTCGATGGAAATATCGCTTTTTCAGTTTTGCTAAACAGCCAATCAGCTCGCACCAAATCGTATTTCCCGATTTGAGCGCTTCCCTACATGAGGCCATGTTTTAGAACACGGTGTCCTTTCCGATGACTGTTCACCAATTCTAGTAGTCCGAGCTAGATGCCTGTCACATCATCGTCCCCCTCACTAACTCTAAGCTCCCGCTCTACCATAGAATGCTCTACGGCGTATTCAGAAGCAGACGACGCAGCGGCTGTGACCACGTGACGGCACTCGCCCATAAGCGGGTGATAGGGGGCGTTACTCGTCATCATGGCCGTGCTGTCGCGTTGATGTTTGGCTTTTTATCGTTCAATCTGCCTCGTCTCGGGATAACTCGACGACGCCAGCGTGTATGCGACGAAGCAGCTAGTGCAAGCCGGCTTCGAGGCCTTCCTTGTATCAGGCTGTCGGCTTCTCGCAAGTATAGCTATGACCTGGAGAAAATTGCTATGTTGCAATGCGTAAAAGAAACTTCCTTTTATTTGTTTCACTGGCATTTTTAACATGGAGTGGCGTAACGTACCTTCTATTTCTTCAGCGACCATTGACAGGGAAGGTTTTCCGCCCAGGGAAAGTTCAGGCTCAATTGGATCTGCTAGAACAGGAGCTCGCCGAGCAAGGCCGTGCAAACGCAAAGCTCCTTGGCAGCTTGCGAGAGCTAAGAGAAAAGCTCCTGCAGGCGCAGAATGAGAGCCGCGTGGACAGTCCAGTCATCGCTGTCCTGCTGTTTGCGTGCAACAGGGTCACAGTGAAGCGTCCCATAAACCAGATGCTCCAGTACCGACCTTCCAAGAAGCAGTTCCCCATCATAGTGAGCCAAGATTGCAACCATGCGCTGACTTCAAAAGCTATTCAAGACTATGGCAACCAGCTCACTCATATTAAGCAACCTGACCAAAGTGACATTCCATTAGTGGGCAAGGAGAAAAAGTTTAAGGGCTACTACAAGATAGCGCGACACTATGGCTGGGCACTGAACAAAACCTTCTTTGAATTCAATTATGACACGGTGCTCATTGTGGAAGATGACCTGGAGCTGTCTGTAGACTTTTTTGAATACTTCCTGGCATTGCACCCAATTTTGAAGAACGACCCGACTCTGTTTTGTGTCTCGGCATGGAATGACAATGGCAAGGCAGGACTTGTGGAAGATGACCCAGAGTTGCTTCATCGGTCTGACTTTTTCCCTGGCCTTGGGTGGATGATGACCAAGGACATGTGGATTGAGATGAGCCACAGGTGGCCCAAGGCGTAAGTGCTCAAATTGAACAGGCTCTTGCCACACCTTAGTAGCCGG
>TRINITY_DN10102_c3_g1_i74 len=3411 path=[0:0-557 2:558-613 3:614-744 5:745-854 7:855-965 8:966-1070 10:1071-1211 12:1212-1346 15:1347-1439 16:1440-1543 18:1544-1804 19:1805-3410]
ATTAGCTCTAGGCATTTTCATGCGTCCAACCGCTCGCAACACTACTACTATTGAGTGTACTAGAACTTCACTACTATGGTCGTGATAGTGGTGTCGATGGAAATATCGCTTTTTCAGTTTTGCTAAACAGCCAATCAGCTCGCACCAAATCGTATTTCCCGATTTGAGCGCTTCCCTACATGAGGCCATGTTTTAGAACACGGTGTCCTTTCCGATGACTGTTCACCAATTCTAGTAGTCCGAGCTAGATGCCTGTCACATCATCGTCCCCCTCACTAACTCTAAGCTCCCGCTCTACCATAGAATGCTCTACGGCGTATTCAGAAGCAGACGACGCAGCGGCTGTGACCACGTGACGGCACTCGCCCATAAGCGGGTGATAGGGGGCGTTACTCGTCATCATGGCCGTGCTGTCGCGTTGATGTTTGGCTTTTTATCGTTCAATCTGCCTCGTCTCGGGATAACTCGACGACGCCAGCGTGTATGCGACGAAGCAGCTAGTGCAAGCCGGCTTCGAGGCCTTCCTTGTATCAGGCTGTCGGCTTCTCGCAAGTATAGGTGTGTGCGGCCACGTAGTGCATCAGAAAAACTGATTCATTCTCTCTGCCTTGCAGCTATGACCTGGAGAAAATTGCTATGTTGCAATGCGTAAAAGAAACTTCCTTTTATTTGTTTCACTGGCATTTTTAACATGGAGTGGCGTAACGTACCTTCTATTTCTTCAGCGACCATTGACAGGGAAGGTTTTCCGCCCAGGGAAAGTTCAGGCTCAATTGGATCTGCTAGAACAGGAGCTCGCCGAGCAAGGCCGTGCAAACGCAAAGCTCCTTGGCAGCTTGCGAGAGCTAAGAGAAAAGCTCCTGCAGGCGCAGAATGAGAGCCGCGTGGACAGTCCAGTCATCGCTGTCCTGCTGTTTGCGTGCAACAGGGTCACAGTGAAGCGTCCCATAAACCAGATGCTCCAGTACCGACCTTCCAAGAAGCAGTTCCCCATCATAGTGAGCCAAGATTGCAACCATGCGCTGACTTCAAAAGCTATTCAAGACTATGGCAACCAGCTCACTCATATTAAGCAACCTGACCAAAGTGACATTCCATTAGTGGGCAAGGAGAAAAAGTTTAAGGGCTACTACAAGATAGCGCGACACTATGGCTGGGCACTGAACAAAACCTTCTTTGAATTCAATTATGACACGGTGCTCATTGTGGAAGATGACCTGGAGCTGTCTGTAGACTTTTTTGAATACTTCCTGGCATTGCACCCAATTTTGAAGAACGACCCGACTCTGTTTTGTGTCTCGGCATGGAATGACAATGGCAAGGCAGGACTTGTGGAAGATGACCCAGAGTTGCTTCATCGGTCTGACTTTTTCCCTGGCCTTGGGTGGATGATGACCAAGGACATGTGGATTGAGATGAGCCACAGGTGGCCCAAGGCGTTTTGGGACGACTGGATTCGGCAGCCCGAGCAGAGGAAGGATCGAGCCTGTATTAGACCCGAAGTCTCGCGTACCAAGACTTTTGGAAAAATTGGGGTTAGCAACGGGCTCTTTTATGAAAAGCACCTTAAGTTCATTCAACTCAACAAAAAGTTTGTGCCTTTTACTAGCAGAGATCTCAACTACTTGAAAAAGGATAACTATGATGTAGCCTTTGTCAAGGAGGTGTACGGCTCTCCACTGGTCACAGTGAGCCAGCTTCTCAAGGGAAGCTTGGAAACCAAAGGGCCACTGCGCATCACATACACCACCAAAGAGCAGTTCAAGAACATTGCTAAGAAGCTCTCCATCATGGACGACTTCAAGTCAGGTGTACCAAGAACTGGCTATCGCGGGGTGGTGTCTCTGCTCTACAAGGGTCGTCGAGTCTATCTGGCTCCTCCAGCTGACTGGAAAGGCTACAACAAGTCGTGGTCTTAACAAAGCCAAGTTGCAGCAGTTGAAAAGCCAATCTCTGCAACAATGCCTTGCAGGGCTGTTCTTCTTCCTCTTCACAATAATGTGCTTCTCTACTGATAAGACTTGTGTGACAGTGATTGTGCAATTATCCTCACCTGCACCTCAGCTCATTCCTCTCTCTCTCCTTGAACAGCTGTGTTCATTACTGAAGCAAGTACACCTGACTGTGATTTTGCGATCGCGTGAAAATGGGTGCATGTGCCCACGTGTGCGCATGTGTGTATACTTATATGTATGTAAATATATGTTATATAATAACAGTATGCAGCTAAAAATGAGTGCTAACTTGAAAGTGCAAGTGGTCATTACCTTTCCCTGACTGCTCCATTTGAGATGTTTTGGCTGTCAGGCCTGGCTGCTGGAATGGAGTTTCAATTTCAAAATCTTCCCCTGGTGCATTTGCGTGCAATCCATTGTGCATTTGCCATTGAAGTGATTACGTGCATTTTGCTTTTGGTGGCGGTTATTGCACCCACATACATATTAAAGAAAACTGCATTAGGTAGGAGGGCCACTGCAGCAGCCCGAGGCACTCCCTCCCCAATAGTGTGCCTTGTCTTCAGATGTGAACAGCATTGCTTTATTCACTCTTGCGGTCCGGCTGTGTGTATAATGAACTGCTGTGGTGAGTGAGCAAGCCCCAGTTTTCCTGATTACAAGATGAGAATGGCAGTCTGTTATGGTGGAATGATGTTGTGCAGATGCAGAGGTGTTTCTTCTGCATTTCATTTGCAAAAGTGACACACCTTTTGTTTGTATTGTTGCTTGGCATTATGGGGAATGCATTTTATATGATGAGATAAAATGTGCTCTGCTAGATGCATTGTTGCCTGTAATAAAAATGAGACTGTTAGCAAATAAATATTTATAACTGCACAGCCAATATTTTGTTTTCCAACAGTTCTAAATTTCTTGGACACTCCACGTTGCTTTCATGTCATGTGTGCCAATGCACGCTCCCTTTGGAAACACCATTGCCAATGCTTTTCTTCCTTGGAGTGCCACCCCAGTTGCCCACTCCAATTGCAGTTGCCCAACTGCGATTACCAGTGCAAACTGATTTCTGGCGTGCGCTTCTGCCATCTAGGATTGTGCAAGCACATGGGATGTGTTTAAGAGGGATGTCGCATGCCCACATCACCGTCTAGTAACGCTTTGGTATGACCTAAAAACGGGAGGCACATTGTTTCACTTCCTTGTAAGTCTGTGCTCGTCACCATGACAAAGATGTATAAATTTAATTTTACTATCTTATGAACCAACAAAGTTGCAACGTGTAACACACATGACGGTTAACACTGCGACTATTATACAGAGGCATACAAACGAGCCTCTACACTCGAAATAATCAGCCTCACTATGCCCGCTGCAGGGCAAAGGCCTCTCCCATGATCACTGCAACTATTATACAGTGGCAAACAAACGAGCCTCTGTGCACCACAAATTATCACCC
>TRINITY_DN10102_c3_g1_i9 len=1909 path=[0:0-557 3:558-688 5:689-798 7:799-909 8:910-1014 10:1015-1155 12:1156-1290 15:1291-1383 16:1384-1487 18:1488-1748 20:1749-1749 21:1750-1908]
ATTAGCTCTAGGCATTTTCATGCGTCCAACCGCTCGCAACACTACTACTATTGAGTGTACTAGAACTTCACTACTATGGTCGTGATAGTGGTGTCGATGGAAATATCGCTTTTTCAGTTTTGCTAAACAGCCAATCAGCTCGCACCAAATCGTATTTCCCGATTTGAGCGCTTCCCTACATGAGGCCATGTTTTAGAACACGGTGTCCTTTCCGATGACTGTTCACCAATTCTAGTAGTCCGAGCTAGATGCCTGTCACATCATCGTCCCCCTCACTAACTCTAAGCTCCCGCTCTACCATAGAATGCTCTACGGCGTATTCAGAAGCAGACGACGCAGCGGCTGTGACCACGTGACGGCACTCGCCCATAAGCGGGTGATAGGGGGCGTTACTCGTCATCATGGCCGTGCTGTCGCGTTGATGTTTGGCTTTTTATCGTTCAATCTGCCTCGTCTCGGGATAACTCGACGACGCCAGCGTGTATGCGACGAAGCAGCTAGTGCAAGCCGGCTTCGAGGCCTTCCTTGTATCAGGCTGTCGGCTTCTCGCAAGTATAGCTATGACCTGGAGAAAATTGCTATGTTGCAATGCGTAAAAGAAACTTCCTTTTATTTGTTTCACTGGCATTTTTAACATGGAGTGGCGTAACGTACCTTCTATTTCTTCAGCGACCATTGACAGGGAAGGTTTTCCGCCCAGGGAAAGTTCAGGCTCAATTGGATCTGCTAGAACAGGAGCTCGCCGAGCAAGGCCGTGCAAACGCAAAGCTCCTTGGCAGCTTGCGAGAGCTAAGAGAAAAGCTCCTGCAGGCGCAGAATGAGAGCCGCGTGGACAGTCCAGTCATCGCTGTCCTGCTGTTTGCGTGCAACAGGGTCACAGTGAAGCGTCCCATAAACCAGATGCTCCAGTACCGACCTTCCAAGAAGCAGTTCCCCATCATAGTGAGCCAAGATTGCAACCATGCGCTGACTTCAAAAGCTATTCAAGACTATGGCAACCAGCTCACTCATATTAAGCAACCTGACCAAAGTGACATTCCATTAGTGGGCAAGGAGAAAAAGTTTAAGGGCTACTACAAGATAGCGCGACACTATGGCTGGGCACTGAACAAAACCTTCTTTGAATTCAATTATGACACGGTGCTCATTGTGGAAGATGACCTGGAGCTGTCTGTAGACTTTTTTGAATACTTCCTGGCATTGCACCCAATTTTGAAGAACGACCCGACTCTGTTTTGTGTCTCGGCATGGAATGACAATGGCAAGGCAGGACTTGTGGAAGATGACCCAGAGTTGCTTCATCGGTCTGACTTTTTCCCTGGCCTTGGGTGGATGATGACCAAGGACATGTGGATTGAGATGAGCCACAGGTGGCCCAAGGCGTTTTGGGACGACTGGATTCGGCAGCCCGAGCAGAGGAAGGATCGAGCCTGTATTAGACCCGAAGTCTCGCGTACCAAGACTTTTGGAAAAATTGGGGTTAGCAACGGGCTCTTTTATGAAAAGCACCTTAAGTTCATTCAACTCAACAAAAAGTTTGTGCCTTTTACTAGCAGAGATCTCAACTACTTGAAAAAGGATAACTATGATGTAGCCTTTGTCAAGGAGGTGTACGGCTCTCCACTGGTCACAGTGAGCCAGCTTCTCAAGGGAAGCTTGGAAACCAAAGGGCCACTGCGCATCACATACACCACCAAAGAGCAGTTCAAGAACATTGCTAAGAAGCTCTCCATCATGGACGACTTCAAGCAACCTGACCAAAGTGACATTCCATTAGTGGGCAAGGAGAAAAAGTTTAAGGGCTACTACAAGATAGCGCGACACTATGGCTGGGCACTGAACAAAACCTTCTTTGAATTCAATTATGACACGGTGCTCATTGTGGAAGATGACCTGGAGCTGTCTGTAG
>TRINITY_DN1010_c0_g1_i12 len=2177 path=[0:0-423 4:424-616 7:617-700 10:701-830 23:831-1106 24:1107-1107 26:1108-1196 27:1197-2176]
GCCAGTGACAGCGCTAGCAAAGGTTCTAATTCGCGCAACAAGACGTCACCATGACATCACTCAATAAGCACTCCACTTCATCGTTAGCTTCTTGAACGCTTGTCGCGCTGGTGGCGGCCTCTCTAGCTCAGACATGGCGGGCCCAGCGGACGACGTGATAGCTCAGATCAACGAGTCTCTGAAAGACGCCGTCAAAAATGAAACCACCAAGTTCAAGCCGACCCCCGCTGGTCAGGCAGTCGCCTACACCAGCATCATGCTTATGGCTTTCCTCCCCATCGTTCTGGGTGCCTTCAAATCCGTCACACACCAACGGAAACAAAAGGAGTCCGGCGAAAAGCCCGAAACCATGACGAGGAAAGATGCCGCCATGTTTCCAGTCATAGCCAGCGGAGCGCTGTTTGGGTTGTACATTTTCTTCAAGCTCTTCTCAAAAGAGTACATCAACCTCCTCCTCACGGGGTACTTCTTTTTACTCGGAGTATTAGCCATGGCTCACATACTGAGCCCCGCGTTCAGCCGTGTCTTGCGAAAATTGCTGCCCAGCCACTTTTATCGCTGGGAGTATAGGATCTCCTTCCAGCGATGGTCTACCACGCAGACCGATGAGTGCGAAGAGTACTTTGATTACCGCTTCAGCTATGATGACGTAGCCTGCTGGATCTTCTGCTGTCTCTTCGGAGTCTGGTATCTTTGGAAAAAGCACTGGGTGGCCAACAACCTGTTTGGGCTTGCCTTTGCTGTTAATGGCGTCGAGCTGCTGCACATAAACACGGTGGCAACGGGTTGCATCCTGCTCGGTGGCCTCTTCGTCTACGACATCTTCTGGGTCTTTGGAACGGACGTCATGGTGACCGTCGCCAAGTCTTTCGAAGCACCCATAAAATTGGTTTTCCCCCAAGATTTCCTTGAGAGCGGCTTTGCGGGCAAGCACTTTGCCATGCTCGGCCTGGGAGACATCGTCATTCCTGGCATCTTCATCGCCCTCCTGCTGCGGTTCGACTCCAGCCTAAACAGGCAAAGGAATCTCTACTTCGTGAGCAGCTTTGTTGCCTACGTGCTCGGTCTGGCGCTAACCATCTTCATCATGGTCTATTTCAACCATGCACAGCCGGCACTCCTGTACCTGGTACCAGCGTGCACCGGCGTACCGCTCACCGTTGCAGCCATCATGGGCGACATTACGGCCATGTTCAAGTACGAAGACCACCCAGCGGATGAAAAGGCATCGGGCACTGACGAGCAGCTCGAGCGAGAAGCGGACGGCGACAGTGACCAGAAAACACCCAAGGCGTCGCCAGCGTCTGCGAAGAAGAATTCTAGGAAAGAAAAATGAAGCGCTTCGTCAGAATCGGGACGATGCCGCTGCGGAGGGACAATTCGGGGGCCGTATTTCAAATTTAGGACGCTGTTTTCGATGTTCTGAGCGTTGCGGAAAGTGCGGACATCGCAAGACGTTGTGACATTTGAAACTATGAAGGAAAGGAAACTGATATGAAAGTTTCTCCGAGCATTTGTGCAGGGAAATATTTGACCGATTCAGTTCGTGTAACGTGGTTTGTTTCCAGGCAAACAATGGAGCGTGCTGTAATGCTGACGTGATGCCATGTGCGGCTAAGGGTCCCAGCTCGTGGCAGTTTTGCGGATTCGTTGGTTGTGGAACCAACTTATTGTGATGTCGAAACGGTCCTTATGAAGGGTTTCGTTTCAGCTAAAAAAGTCTTATGCGTTTATTGAGATAATTTGGAAAGCTGTGCAACAGCCTTTGCCTTTGTTGTAATCATATATACCTTCTTTTTAAAATAATTCTGAAAGAGCTCTACATTTTTGTAAGGCACGGTGTCCTGACAACTGTTCATGTGTTTCGTTGTTTACTGTTACATCGACATAGCATCTGAGCAACTCAAAAACCGAGCCATATTCAGTGTTGAGAGACAAGTTGGGAAACCTAAAGATTTCAGAAGACTCATTTGGCTCATAGTGTAATTTATTATGACATTAGGGCTGTGTGCAAATTGCATAATCAGTTTGGTTTGTTTAAGAACCTATAAAACGTTCATTTCATAAACATTTGTGATCCATCAAAATGCAAGGTTTTTTTTTTTTTCAATTTCAGTTTTCATTGGTAGTCCTAGCTGTCAATAGACAGCTTGAATGTCAAATTCTTTCCTTGCAGG
>TRINITY_DN101139_c0_g1_i3 len=5428 path=[1:0-88 3:89-4488 4:4489-4489 5:4490-4491 6:4492-4881 8:4882-5427]
GATGAAGGGAGGACCCCTTCCGAAACTGTTGGGAAATAAATATACCTATCCCTGTTGACAACGCTCCCATTGTGCCATATCCCATATATATATATAACAGACCAATGCACATTATTGAAGTAGTCTATACAAGCAATTACAACTGTTCCAGACAAGAGAGTACCAAAGCAGACAACTTGACAAAACTCTAAAATGCGTAGCATTAAGCTTTGTTGCTCACTAGCTATTAAAAACCACAACCAAACTAAATGTAAAATCGACTGCACAAAATTCATAGCCTCGTCACGATGACAAGAGAAAAACAGAAAAAAAGAGAAAAAAAAAGCGGGTTATGTCAATAGCAAAATTTCCACCACGAAAGATGTTTACAAGTGTTTGGGCAATACAATAAAGCATACTATGGACTATTGTGAGGTTGGACATTGGAACGCACTCATTTTTGAACGAAAGCATGAAAAAAAAAAAAACACAGACATCAACAAAGGTCACAGAAGCACTGCATCCTGTTGTGCTCATTTTAGTTCATCTATTTCTTCAATTTTATATAAACATAAAAGCCTGAAACAGTGCCACAATCTTGGCAGGTAGCTCACAGTGAGACATACCGCGGAGCTTCAGGAATTGGAAATTAATTAAAGCTAAGGCAACTGCAGAAAAAGGCAAAAACTTGAAAGGGCAATATGTCAGCCACAAGCAGGTGCATTGTGGACATATCACATGCAGATACATGCCGAGTTCCCTGATCTATGAGCAAAAGTGAAATGGTGGATACAATTAAAAACAGCAATAAAAAAAACTTCACAGGCTGGATACACAAGAACATACACAGTGGAAGCTAAATCTGTATATCTAATTACGAGTTTGACTACTTGCATCTTGAAGATACGGCTTTTCACCATGCTAGCACAACAATGTTAAGCTACTATAGAAATCGGCAAGGTGCTGTGATCATGTATCTACAAAAGAAACCTACATTGTGGCAGAGGAACAGATGGTGCCAAAGAGTACAGCTTGCAACAATATGTGCCCACAAAACAATGAGGAGTGTGAACAAAAAGATCATGGGATGGATTACTTATGTAGATAGCACAAAGAATACAGGAATTCAAAGATCTCAATTTGTTGTTAGCTTCTTTTTGTGGTCATGAGCAATGCTGCCTAATGCTCCAAGGGCTAATCTTTTCCCGTGGGTGTACACAAAACCCATAGAAAGTCAGTGCAAAGATGGCACTTTAGTAGCATAAATGACAAAGAACCACATGCATAATGTAGCAGATGGCATTTCGGATCTCACATGCAACAAGTTATCTTTCTGTCCACTTACATTTCCATTAATCTTTTTTTTACATGTAGATTAAACAAAAAGATTATCCTCCATAATTTCTTCCAAATGTCTGGTCCTCCAAGTGTATGTGTATGCAAAAGATGTCATTCATATTTAGTTTGTAGCAAAATAGAAAAATAAAACAGAACTAAAAGGCACCCACGAAGACTGCTTTGTACTAAGCCCTACATTCCCAAGTTTCTGGCAGTTAATTAAAAGGTACGAGTTTCCAGCTTGACAGTCTTGATTTTATTAATAATACAAGAGAAGCCATCTAATGCCCAGTTTTACACTATATCGCATCAAGTTTAAGTTATTTTTATGAAGTGCTGTTGGCCAACACATTTAAATGAGCTGATGCTTTTCTTCTCTAGTGTATATCTTCAGTGATTAGTACCTTAAATTACAAATATTGTGTAAACATGCTAAACTGTACCTGCAGGATGAAGTGTGTTCCAGTGAGCATGATGATGATGGTGATTAAAACTTTATTTTGGTCCAGAGAAGACGAATATAGAAGCAACTGTGTGAACTGGTATTAGCAAAAATCAAAGTACCTCTAGTGAAAATTTTGTGATATTCAGGGTTGTAGTTTGTGTGTGTGTATGTGTGTATATGCATGTGCGTGCGCATTTATTTTTACAATACATATTTACAGTGTATTTATTTTTTTCAAACCATAACCATTTTTCATTAAAAGATGTTATGATAACCAGGCTGCTCTCTTTTTTACACGAACACTACATTCAACCAGAAACACCTTTCCTTAGATAAAGTAACAGTGAAGTGACTAATTAACAAACACCTGTAAGTTCTTTTTTTTATTATCAATCTGAGGGCAGTAGTGTATGTAAAAGAATTGCAAAACGTCACGATTTACGGCATACCAATTTTTTACAATTACAACAGTTGCATGTAAAATGAGATATTTGGAGTCAATTTTCAAGGCTGACATCACTGAAACAATATAACTGGAACTTCTTCTGACCTAGTCAGGGGCAGTTTCTATCCAACACAACAGAGCAGCCACGGTTGCTGCATGTTGATTACAGATACTTTCAGTATCGGCTCTAAAATTCAATGATGAATATCTCAAGTCACCTACAACTTTTGACATATTTAAAAATATGCCTAAGCAATAAACTGTCACGGACTAGAACTCTGTAATATAAACTGTCCTATAGTCAATATCTGAAAGTTATTTAAAGAGTTCTTGCAAATTAACTTCTTCTTCTTCGCTCTAGCTTCAGCCAACTATTTTTATCTCGACGTAGATTCATAGACAAAAACGACAGGAGCCTAACATAGCATCTGTATTGCTATCAAAAAAAGCCCTGTACAAATGAATAGTGGCCTCCTATGTGTGGTTCATGCTTGTAAATAAACCAGTTGTTAAGAATAGATTGCAATTCCTATGCTTTATCGACTGCTGACCTTTTCTTAACTTAGCATGTGACAGCTACTCACATATTTTGATTATAATTCACCTTGTCTGTTGTAATGCTCTTCTAGGCCATATACTATAATTAAGCAGCCGCTGGACTCGCTGCTCAAGCAGCGTGAGCTCAGCATGCAAAGGATCAAGGAACGTACCTATCCACTCTACCACAGTATGCACATCATACACTTGCGACAGTGCATCGCCCAAGAACTTGTGCAGATGCTTAGATGTGCTCAGTAGCTCAGTGAGGTTTTTGGTTGCTTCAAGAATGTGATCAGGACTAACAAATGACAGCCGAACATTATAACTGTCTAGCCATCCAACATAATGACTGTTTTTTTCCATCACTTTCTTTTGGTTGTACAATGTCACCAGCTGCTGGATTCCTGTAAGCACCTTTGCACCCGGGAACTGACAAAAGAGCAAGTGGGTGTTTTCGCTATTATCAAAAATAGGCAGCTGCCTATTGCACTGCAAGTGTTCCTTAATTTGAGACAGCTGCATTTCGTCAATACACCCATGCTGCAAGTAGATTAAGTTTGTCGCCAAAGATGGCATGCTTGCTGGAAAAAGCTCACAAAGTGTAGCAAAGTGGTCATACCGCTGCCACCCTGTCAGTGCAATACCCCGAACATTTAGCAGTTCCCGGTGGTTATTAAGTGTTTCCATCCAAGAATGATGGTTTTGTAAATGGTATTTGATGTCTGGAAGCAACTGCTTTGGACCTGTAGCCCCCTTAAAAGCACTTGCTATCCAGATCCCTTGGTAACGGCCATACTTCAGCCAGTGCTGGTCTTCAATATATTTAGATATATTACGAGAGTACTGCCAGACCATGAGGTCTACTGGGTTAGCAGCACCCCACTGCTGTACCTCATCAGCATCAATGCTTCGCAGCATGTCATCCCACATAATAGGACGAACCCCATGTTGAGTCACATGAGCTACAACCTTCTCTACATGCTCCAAGAAAAGCCTATCTTTTGTGATGTTTGCCACATTCATGTGCCTCTCACAGCGACTGCACTGACCTAATGAGTAAACCTCATCACAACCAATATGCAAATACTGAGAATTAGGATGCAAATGGAGGACTTGGTCAAGCATAGCTTTTACTAGGGCAAAAGATTCATTCAGTGAGGGACATAGTGCTTGAGGACTATGGCTCACTTCTCGAAGGTCTGAAAATTCTTGCAACTTTAGTGCAAACTCAAGGTGGCCAAATGTTTGCACCAGTGGAATCACCTGCAGATGATTGGCACGAGCAACAGACAAGATATGGGCTATGTCGGCTTCGCTGTAGGCATTACTAGCCGCAAGAGAGCTGAGCATGCCTGTGTAAGGGAACATGTCTTCGTACTCCATTAGAAGTCCAGTGGCACCGAGCTTGCGCAGCAGGGGAAACACTGCATCATAGTATTCAAGCTTAGGTGGTGCACCTTTTAGGTCAAAATGCACTATGCGCTCATCAAACTGGATTGGTGGCAATCGTAGGCTCTCTTGAAAGCTTCTATGAGTTGAAGCCAATGTGGATGGTGGATTAGTAAGCACATCAGCCACCCACTGCACTGCTTCAACAGGTGTCCTGTCAACTGTCTTGGTGCTCTGCCAGTAAAGTATAAGGAATGCTATCACAATGACAACAGCAATTAGCTTCAAAAGGCGCATCTTCGGTGGAGCCATGGCACAAGGGTGTTCCAGCTTGAAGGTCATTCAAACTGCAGCCTCGAGGACCTCGTTCATAAACCCCAGGATGATAAATCCTGGCGGTGTCGACGTCCGGGCAACATCAGTACGAAGTGTGTGTTCTCGTTGCAGTTGTATCAAACTCGAATCATCCATAAAATTGTTAAACCAGCTTGCCAGTTCACATCCTGATACGGCTGTTCGCATTCATTCACATGCGATATTCGGCAGTGTTTGCAAGACACTTGTGCGCGCTTGTGTAGTAAGCGCGTTTTATTCCACCACAGCGTGGCAGCGTCGCTGTCCGGAAAAAGCACGAAGGTCGAAGGCTACCAACGCAGGCGGATGCGGAAATAAACCAGCTCGCTATAACAATAACACGTCTGATAGAGATCGCGGCATGAGATGCGGCCAAGCAGAGAGATACGTACGATTTGTCCGTGGTGACGAAGCGCATCACTTGGTTGTGTGTGGCTGTGCCTACGCGCTCATTTCTCGACGTCGTCAAGCCACTGGATGGCAATATTTCTGCTTAATGGCAGTGATACTGCGTCCCTTCTACTGCGATTTCGGGCACCTCACGACGCCTGCTTGGCCATGCAGCACGTAACGTAGGCATTTCACGGAAGGTGTTTGTGCGTCACGAATGATGCGCAATCATACCACAGAAAAAACTCACACACGCTGCCTTGCAAGGCGCGTGTGATGATGATGACCACCGTGCATTTCTCAATGGTGCGTTTGGCAGATGTGCCCAGCTAGGCGCCAGGTCTGCCTGGACGGTCTAGACAAACCGGCGAAACGTGTGCGTGACTGCGCAACAAATCCACATGATCACAAATGGCACGTGACTAAATTGCAAAGCGCGCGCATTTTTGAAGTTGCGTTCGGTGTTCTCGCTCGCGATAAATTGCCTCGTCTAGGTTCGTTTGCATTATGCCAGGAAGCGATTACGAGGGCTGAACCTTGTATGAAAC
>TRINITY_DN101139_c0_g1_i4 len=5036 path=[0:0-88 3:89-4488 4:4489-4489 8:4490-5035]
CTGGTTCTGATAGTGTAGAAAGAAGCGTAATTCACACACTGGGAGTAATAATTTAATGGGCTAGTAGTTAGCCTTCGTGAAGGTATAGGATATATAACAGACCAATGCACATTATTGAAGTAGTCTATACAAGCAATTACAACTGTTCCAGACAAGAGAGTACCAAAGCAGACAACTTGACAAAACTCTAAAATGCGTAGCATTAAGCTTTGTTGCTCACTAGCTATTAAAAACCACAACCAAACTAAATGTAAAATCGACTGCACAAAATTCATAGCCTCGTCACGATGACAAGAGAAAAACAGAAAAAAAGAGAAAAAAAAAGCGGGTTATGTCAATAGCAAAATTTCCACCACGAAAGATGTTTACAAGTGTTTGGGCAATACAATAAAGCATACTATGGACTATTGTGAGGTTGGACATTGGAACGCACTCATTTTTGAACGAAAGCATGAAAAAAAAAAAAACACAGACATCAACAAAGGTCACAGAAGCACTGCATCCTGTTGTGCTCATTTTAGTTCATCTATTTCTTCAATTTTATATAAACATAAAAGCCTGAAACAGTGCCACAATCTTGGCAGGTAGCTCACAGTGAGACATACCGCGGAGCTTCAGGAATTGGAAATTAATTAAAGCTAAGGCAACTGCAGAAAAAGGCAAAAACTTGAAAGGGCAATATGTCAGCCACAAGCAGGTGCATTGTGGACATATCACATGCAGATACATGCCGAGTTCCCTGATCTATGAGCAAAAGTGAAATGGTGGATACAATTAAAAACAGCAATAAAAAAAACTTCACAGGCTGGATACACAAGAACATACACAGTGGAAGCTAAATCTGTATATCTAATTACGAGTTTGACTACTTGCATCTTGAAGATACGGCTTTTCACCATGCTAGCACAACAATGTTAAGCTACTATAGAAATCGGCAAGGTGCTGTGATCATGTATCTACAAAAGAAACCTACATTGTGGCAGAGGAACAGATGGTGCCAAAGAGTACAGCTTGCAACAATATGTGCCCACAAAACAATGAGGAGTGTGAACAAAAAGATCATGGGATGGATTACTTATGTAGATAGCACAAAGAATACAGGAATTCAAAGATCTCAATTTGTTGTTAGCTTCTTTTTGTGGTCATGAGCAATGCTGCCTAATGCTCCAAGGGCTAATCTTTTCCCGTGGGTGTACACAAAACCCATAGAAAGTCAGTGCAAAGATGGCACTTTAGTAGCATAAATGACAAAGAACCACATGCATAATGTAGCAGATGGCATTTCGGATCTCACATGCAACAAGTTATCTTTCTGTCCACTTACATTTCCATTAATCTTTTTTTTACATGTAGATTAAACAAAAAGATTATCCTCCATAATTTCTTCCAAATGTCTGGTCCTCCAAGTGTATGTGTATGCAAAAGATGTCATTCATATTTAGTTTGTAGCAAAATAGAAAAATAAAACAGAACTAAAAGGCACCCACGAAGACTGCTTTGTACTAAGCCCTACATTCCCAAGTTTCTGGCAGTTAATTAAAAGGTACGAGTTTCCAGCTTGACAGTCTTGATTTTATTAATAATACAAGAGAAGCCATCTAATGCCCAGTTTTACACTATATCGCATCAAGTTTAAGTTATTTTTATGAAGTGCTGTTGGCCAACACATTTAAATGAGCTGATGCTTTTCTTCTCTAGTGTATATCTTCAGTGATTAGTACCTTAAATTACAAATATTGTGTAAACATGCTAAACTGTACCTGCAGGATGAAGTGTGTTCCAGTGAGCATGATGATGATGGTGATTAAAACTTTATTTTGGTCCAGAGAAGACGAATATAGAAGCAACTGTGTGAACTGGTATTAGCAAAAATCAAAGTACCTCTAGTGAAAATTTTGTGATATTCAGGGTTGTAGTTTGTGTGTGTGTATGTGTGTATATGCATGTGCGTGCGCATTTATTTTTACAATACATATTTACAGTGTATTTATTTTTTTCAAACCATAACCATTTTTCATTAAAAGATGTTATGATAACCAGGCTGCTCTCTTTTTTACACGAACACTACATTCAACCAGAAACACCTTTCCTTAGATAAAGTAACAGTGAAGTGACTAATTAACAAACACCTGTAAGTTCTTTTTTTTATTATCAATCTGAGGGCAGTAGTGTATGTAAAAGAATTGCAAAACGTCACGATTTACGGCATACCAATTTTTTACAATTACAACAGTTGCATGTAAAATGAGATATTTGGAGTCAATTTTCAAGGCTGACATCACTGAAACAATATAACTGGAACTTCTTCTGACCTAGTCAGGGGCAGTTTCTATCCAACACAACAGAGCAGCCACGGTTGCTGCATGTTGATTACAGATACTTTCAGTATCGGCTCTAAAATTCAATGATGAATATCTCAAGTCACCTACAACTTTTGACATATTTAAAAATATGCCTAAGCAATAAACTGTCACGGACTAGAACTCTGTAATATAAACTGTCCTATAGTCAATATCTGAAAGTTATTTAAAGAGTTCTTGCAAATTAACTTCTTCTTCTTCGCTCTAGCTTCAGCCAACTATTTTTATCTCGACGTAGATTCATAGACAAAAACGACAGGAGCCTAACATAGCATCTGTATTGCTATCAAAAAAAGCCCTGTACAAATGAATAGTGGCCTCCTATGTGTGGTTCATGCTTGTAAATAAACCAGTTGTTAAGAATAGATTGCAATTCCTATGCTTTATCGACTGCTGACCTTTTCTTAACTTAGCATGTGACAGCTACTCACATATTTTGATTATAATTCACCTTGTCTGTTGTAATGCTCTTCTAGGCCATATACTATAATTAAGCAGCCGCTGGACTCGCTGCTCAAGCAGCGTGAGCTCAGCATGCAAAGGATCAAGGAACGTACCTATCCACTCTACCACAGTATGCACATCATACACTTGCGACAGTGCATCGCCCAAGAACTTGTGCAGATGCTTAGATGTGCTCAGTAGCTCAGTGAGGTTTTTGGTTGCTTCAAGAATGTGATCAGGACTAACAAATGACAGCCGAACATTATAACTGTCTAGCCATCCAACATAATGACTGTTTTTTTCCATCACTTTCTTTTGGTTGTACAATGTCACCAGCTGCTGGATTCCTGTAAGCACCTTTGCACCCGGGAACTGACAAAAGAGCAAGTGGGTGTTTTCGCTATTATCAAAAATAGGCAGCTGCCTATTGCACTGCAAGTGTTCCTTAATTTGAGACAGCTGCATTTCGTCAATACACCCATGCTGCAAGTAGATTAAGTTTGTCGCCAAAGATGGCATGCTTGCTGGAAAAAGCTCACAAAGTGTAGCAAAGTGGTCATACCGCTGCCACCCTGTCAGTGCAATACCCCGAACATTTAGCAGTTCCCGGTGGTTATTAAGTGTTTCCATCCAAGAATGATGGTTTTGTAAATGGTATTTGATGTCTGGAAGCAACTGCTTTGGACCTGTAGCCCCCTTAAAAGCACTTGCTATCCAGATCCCTTGGTAACGGCCATACTTCAGCCAGTGCTGGTCTTCAATATATTTAGATATATTACGAGAGTACTGCCAGACCATGAGGTCTACTGGGTTAGCAGCACCCCACTGCTGTACCTCATCAGCATCAATGCTTCGCAGCATGTCATCCCACATAATAGGACGAACCCCATGTTGAGTCACATGAGCTACAACCTTCTCTACATGCTCCAAGAAAAGCCTATCTTTTGTGATGTTTGCCACATTCATGTGCCTCTCACAGCGACTGCACTGACCTAATGAGTAAACCTCATCACAACCAATATGCAAATACTGAGAATTAGGATGCAAATGGAGGACTTGGTCAAGCATAGCTTTTACTAGGGCAAAAGATTCATTCAGTGAGGGACATAGTGCTTGAGGACTATGGCTCACTTCTCGAAGGTCTGAAAATTCTTGCAACTTTAGTGCAAACTCAAGGTGGCCAAATGTTTGCACCAGTGGAATCACCTGCAGATGATTGGCACGAGCAACAGACAAGATATGGGCTATGTCGGCTTCGCTGTAGGCATTACTAGCCGCAAGAGAGCTGAGCATGCCTGTGTAAGGGAACATGTCTTCGTACTCCATTAGAAGTCCAGTGGCACCGAGCTTGCGCAGCAGGGGAAACACTGCATCATAGTATTCAAGCTTAGGTGGTGCACCTTTTAGGTCAAAATGCACTATGCGCTCATCAAACTGGATTGGTGGCAATCGTAGGCTCTCTTGAAAGCTTCTATGAGTTGAAGCCAATGTGGATGGTGGATTAGTAAGCACATCAGCCACCCACTGCACTGCTTCAACAGGTGTCCTGTCAACTGTCTTGGTGCTCTGCCAGTAAAGTATAAGGAATGCTATCACAATGACAACAGCAATTAGCTTCAAAAGGCGCATCTTCGGTGGAGCCATGGCACAAGGGTGTTCCAGCTTGAAGGTCATTCAAACTGCAGCGATTTGTCCGTGGTGACGAAGCGCATCACTTGGTTGTGTGTGGCTGTGCCTACGCGCTCATTTCTCGACGTCGTCAAGCCACTGGATGGCAATATTTCTGCTTAATGGCAGTGATACTGCGTCCCTTCTACTGCGATTTCGGGCACCTCACGACGCCTGCTTGGCCATGCAGCACGTAACGTAGGCATTTCACGGAAGGTGTTTGTGCGTCACGAATGATGCGCAATCATACCACAGAAAAAACTCACACACGCTGCCTTGCAAGGCGCGTGTGATGATGATGACCACCGTGCATTTCTCAATGGTGCGTTTGGCAGATGTGCCCAGCTAGGCGCCAGGTCTGCCTGGACGGTCTAGACAAACCGGCGAAACGTGTGCGTGACTGCGCAACAAATCCACATGATCACAAATGGCACGTGACTAAATTGCAAAGCGCGCGCATTTTTGAAGTTGCGTTCGGTGTTCTCGCTCGCGATAAATTGCCTCGTCTAGGTTCGTTTGCATTATGCCAGGAAGCGATTACGAGGGCTGAACCTTGTATGAAAC
>TRINITY_DN101139_c0_g1_i6 len=6777 path=[1:0-88 3:89-4488 4:4489-4489 5:4490-4491 7:4492-6776]
GATGAAGGGAGGACCCCTTCCGAAACTGTTGGGAAATAAATATACCTATCCCTGTTGACAACGCTCCCATTGTGCCATATCCCATATATATATATAACAGACCAATGCACATTATTGAAGTAGTCTATACAAGCAATTACAACTGTTCCAGACAAGAGAGTACCAAAGCAGACAACTTGACAAAACTCTAAAATGCGTAGCATTAAGCTTTGTTGCTCACTAGCTATTAAAAACCACAACCAAACTAAATGTAAAATCGACTGCACAAAATTCATAGCCTCGTCACGATGACAAGAGAAAAACAGAAAAAAAGAGAAAAAAAAAGCGGGTTATGTCAATAGCAAAATTTCCACCACGAAAGATGTTTACAAGTGTTTGGGCAATACAATAAAGCATACTATGGACTATTGTGAGGTTGGACATTGGAACGCACTCATTTTTGAACGAAAGCATGAAAAAAAAAAAAACACAGACATCAACAAAGGTCACAGAAGCACTGCATCCTGTTGTGCTCATTTTAGTTCATCTATTTCTTCAATTTTATATAAACATAAAAGCCTGAAACAGTGCCACAATCTTGGCAGGTAGCTCACAGTGAGACATACCGCGGAGCTTCAGGAATTGGAAATTAATTAAAGCTAAGGCAACTGCAGAAAAAGGCAAAAACTTGAAAGGGCAATATGTCAGCCACAAGCAGGTGCATTGTGGACATATCACATGCAGATACATGCCGAGTTCCCTGATCTATGAGCAAAAGTGAAATGGTGGATACAATTAAAAACAGCAATAAAAAAAACTTCACAGGCTGGATACACAAGAACATACACAGTGGAAGCTAAATCTGTATATCTAATTACGAGTTTGACTACTTGCATCTTGAAGATACGGCTTTTCACCATGCTAGCACAACAATGTTAAGCTACTATAGAAATCGGCAAGGTGCTGTGATCATGTATCTACAAAAGAAACCTACATTGTGGCAGAGGAACAGATGGTGCCAAAGAGTACAGCTTGCAACAATATGTGCCCACAAAACAATGAGGAGTGTGAACAAAAAGATCATGGGATGGATTACTTATGTAGATAGCACAAAGAATACAGGAATTCAAAGATCTCAATTTGTTGTTAGCTTCTTTTTGTGGTCATGAGCAATGCTGCCTAATGCTCCAAGGGCTAATCTTTTCCCGTGGGTGTACACAAAACCCATAGAAAGTCAGTGCAAAGATGGCACTTTAGTAGCATAAATGACAAAGAACCACATGCATAATGTAGCAGATGGCATTTCGGATCTCACATGCAACAAGTTATCTTTCTGTCCACTTACATTTCCATTAATCTTTTTTTTACATGTAGATTAAACAAAAAGATTATCCTCCATAATTTCTTCCAAATGTCTGGTCCTCCAAGTGTATGTGTATGCAAAAGATGTCATTCATATTTAGTTTGTAGCAAAATAGAAAAATAAAACAGAACTAAAAGGCACCCACGAAGACTGCTTTGTACTAAGCCCTACATTCCCAAGTTTCTGGCAGTTAATTAAAAGGTACGAGTTTCCAGCTTGACAGTCTTGATTTTATTAATAATACAAGAGAAGCCATCTAATGCCCAGTTTTACACTATATCGCATCAAGTTTAAGTTATTTTTATGAAGTGCTGTTGGCCAACACATTTAAATGAGCTGATGCTTTTCTTCTCTAGTGTATATCTTCAGTGATTAGTACCTTAAATTACAAATATTGTGTAAACATGCTAAACTGTACCTGCAGGATGAAGTGTGTTCCAGTGAGCATGATGATGATGGTGATTAAAACTTTATTTTGGTCCAGAGAAGACGAATATAGAAGCAACTGTGTGAACTGGTATTAGCAAAAATCAAAGTACCTCTAGTGAAAATTTTGTGATATTCAGGGTTGTAGTTTGTGTGTGTGTATGTGTGTATATGCATGTGCGTGCGCATTTATTTTTACAATACATATTTACAGTGTATTTATTTTTTTCAAACCATAACCATTTTTCATTAAAAGATGTTATGATAACCAGGCTGCTCTCTTTTTTACACGAACACTACATTCAACCAGAAACACCTTTCCTTAGATAAAGTAACAGTGAAGTGACTAATTAACAAACACCTGTAAGTTCTTTTTTTTATTATCAATCTGAGGGCAGTAGTGTATGTAAAAGAATTGCAAAACGTCACGATTTACGGCATACCAATTTTTTACAATTACAACAGTTGCATGTAAAATGAGATATTTGGAGTCAATTTTCAAGGCTGACATCACTGAAACAATATAACTGGAACTTCTTCTGACCTAGTCAGGGGCAGTTTCTATCCAACACAACAGAGCAGCCACGGTTGCTGCATGTTGATTACAGATACTTTCAGTATCGGCTCTAAAATTCAATGATGAATATCTCAAGTCACCTACAACTTTTGACATATTTAAAAATATGCCTAAGCAATAAACTGTCACGGACTAGAACTCTGTAATATAAACTGTCCTATAGTCAATATCTGAAAGTTATTTAAAGAGTTCTTGCAAATTAACTTCTTCTTCTTCGCTCTAGCTTCAGCCAACTATTTTTATCTCGACGTAGATTCATAGACAAAAACGACAGGAGCCTAACATAGCATCTGTATTGCTATCAAAAAAAGCCCTGTACAAATGAATAGTGGCCTCCTATGTGTGGTTCATGCTTGTAAATAAACCAGTTGTTAAGAATAGATTGCAATTCCTATGCTTTATCGACTGCTGACCTTTTCTTAACTTAGCATGTGACAGCTACTCACATATTTTGATTATAATTCACCTTGTCTGTTGTAATGCTCTTCTAGGCCATATACTATAATTAAGCAGCCGCTGGACTCGCTGCTCAAGCAGCGTGAGCTCAGCATGCAAAGGATCAAGGAACGTACCTATCCACTCTACCACAGTATGCACATCATACACTTGCGACAGTGCATCGCCCAAGAACTTGTGCAGATGCTTAGATGTGCTCAGTAGCTCAGTGAGGTTTTTGGTTGCTTCAAGAATGTGATCAGGACTAACAAATGACAGCCGAACATTATAACTGTCTAGCCATCCAACATAATGACTGTTTTTTTCCATCACTTTCTTTTGGTTGTACAATGTCACCAGCTGCTGGATTCCTGTAAGCACCTTTGCACCCGGGAACTGACAAAAGAGCAAGTGGGTGTTTTCGCTATTATCAAAAATAGGCAGCTGCCTATTGCACTGCAAGTGTTCCTTAATTTGAGACAGCTGCATTTCGTCAATACACCCATGCTGCAAGTAGATTAAGTTTGTCGCCAAAGATGGCATGCTTGCTGGAAAAAGCTCACAAAGTGTAGCAAAGTGGTCATACCGCTGCCACCCTGTCAGTGCAATACCCCGAACATTTAGCAGTTCCCGGTGGTTATTAAGTGTTTCCATCCAAGAATGATGGTTTTGTAAATGGTATTTGATGTCTGGAAGCAACTGCTTTGGACCTGTAGCCCCCTTAAAAGCACTTGCTATCCAGATCCCTTGGTAACGGCCATACTTCAGCCAGTGCTGGTCTTCAATATATTTAGATATATTACGAGAGTACTGCCAGACCATGAGGTCTACTGGGTTAGCAGCACCCCACTGCTGTACCTCATCAGCATCAATGCTTCGCAGCATGTCATCCCACATAATAGGACGAACCCCATGTTGAGTCACATGAGCTACAACCTTCTCTACATGCTCCAAGAAAAGCCTATCTTTTGTGATGTTTGCCACATTCATGTGCCTCTCACAGCGACTGCACTGACCTAATGAGTAAACCTCATCACAACCAATATGCAAATACTGAGAATTAGGATGCAAATGGAGGACTTGGTCAAGCATAGCTTTTACTAGGGCAAAAGATTCATTCAGTGAGGGACATAGTGCTTGAGGACTATGGCTCACTTCTCGAAGGTCTGAAAATTCTTGCAACTTTAGTGCAAACTCAAGGTGGCCAAATGTTTGCACCAGTGGAATCACCTGCAGATGATTGGCACGAGCAACAGACAAGATATGGGCTATGTCGGCTTCGCTGTAGGCATTACTAGCCGCAAGAGAGCTGAGCATGCCTGTGTAAGGGAACATGTCTTCGTACTCCATTAGAAGTCCAGTGGCACCGAGCTTGCGCAGCAGGGGAAACACTGCATCATAGTATTCAAGCTTAGGTGGTGCACCTTTTAGGTCAAAATGCACTATGCGCTCATCAAACTGGATTGGTGGCAATCGTAGGCTCTCTTGAAAGCTTCTATGAGTTGAAGCCAATGTGGATGGTGGATTAGTAAGCACATCAGCCACCCACTGCACTGCTTCAACAGGTGTCCTGTCAACTGTCTTGGTGCTCTGCCAGTAAAGTATAAGGAATGCTATCACAATGACAACAGCAATTAGCTTCAAAAGGCGCATCTTCGGTGGAGCCATGGCACAAGGGTGTTCCAGCTTGAAGGTCATTCAAACTGCAGCCTGCAGAAAAAAAGATGAGTCATTCAGTCCCACTCAAAATACATTAAATGATAAACGTCCTTCAAATGGATACATTAAATGTTCTATATGTTACAGCTACTTTAACTGGGCAAACATGACAGCCTTAGTAGAGTGCGCTGCTGGGACAGTTGGTTTTCACTTGTGAATTCAACAACAGCATATCATGGACAACACACTCAAGTAGATCCCAGTTAACAGATAAACTACGACCTTAGTTTATGTAAAAATTTAAGGAAGATACTCAGACCACACTGACCACAAAAGGTCAGCAAAAGAAGTTACCATCACTGGTGTATCAACTGTTTCAAAAATAAGAGGAAAGGATCAACCCCCTCTCTCCCTCACTTACACATACACATGCATGCATGGGTCTTTCCCTGCCAAGTGTCCCAGCCGTGGCGCTCGCACATGGCAGGTTTCACTCATAAAATTTGTGCTTTTTTTCTATGGCAGAACATTTTCACTTGAATAAACTTTCACGACTGTGGCACCAAATGAAAGTTTGATAGGTTTTGTTCAACTGTAGCTAATGGGACAATGTATTTGTACTAAAGGAAAAAGCTATGCATTCTCAAAAACAAGAAACATTTTTATTGTTCACAACTTTACGCTAAACTTTCACTCTCCCCAGCAAACCTCAATAGTATCAGTACAGTTTTCAGTAAGGTTTATTTTTGTACAAAAAGGTGTAGTAGTGAAATAGACTTGAGATCATTTAAAAAAAAAAAGGCGAAACCAGAGAAAATCTTGTGACTTTGATGTCAAGGTTACACAAGTAATGAATTCGTATAACAATGCGAGCTTGCTTGGCTGTCCCAATGCGAAGTATGGACACCGGAGAACAGCTTAGGGTATTTCTGGGCATATTGTATTACAGGGCCATCGGCACAACTAGTATACAAAAAAAAAAGTGTATAAAATGTCCATTATTTCTATCGGTTGTTTGTATACTGGATGTGCAGAGAGCCCCACCAAGTGCCAATGATACCGTTAGCTGCTCTCTACCATCCCTATTTACCATAGGGCCCGCTAACCTAAACCTAACGCACATTGTCACGTAAATCTATTAAACTTTCTCCATTACTTAACAGTGAAGTTTTTCATCAAATGCCGCATCATCAGAATTTTTACTTGGACCGCATCAGTAGAAAAAATACGACCACATATACAGCAAATAGCATATTTTTTACGTTTTCACATTTTTTTTGAAAGATGTAAAATCTATTTCAAACCTAACATTTTAGTACAAAAATATTGCTCACTGAAAACTGTACTGATATATATAATGGCCAGGGAGAGAGTGAGTTAGCTTAAAATAAAATTGCGAGCTTTCAAGATTTTCATTGTTTCTGAAAATGCACAGCTAGCAGTGAACACAAATATTTCAGAATTAGATTAACAGAACCTCTGTAGCAGTGCAAACACAGTTTGTAAGCTCATCACACAGAAATAGATTTTATGTACATTTTGCTAAAAGGCAAATTTCAACAAAAGCAAACAAACTCTTGAGAAAGTGGCACGGTGATGAAAATTTGTTTTCAAAAAAAGATGTTTTGCCATAATACTACCTTTCCTGTGTTGGAGGAAAAGACACGCATTTTATCAGAAAAATCTGTGATGTGCAAGCCCATTGCTGGGACACTTGGCATAGAATTACTCATGAGCGAGGTATGTTAGAATAGTAACGAGACTGGTAACACTACAAACAATCTGGCAACGTTGTGTCTTACGGCCTGTGCTAGATCAGTTTCTTAATCCTTCCACTTCCTCAGCCCAAGTTACAACTTTGTAGAGCTAACACAGTAGTTTTGACAGTGTCATAAGTGGAGTTGCGTTTTGGCTGGGTATTAAATAAATAGAGCATGGGAACTTAGAGCAGCGTTCTGCTATGAAGTTTTGTGTTAAAGTTGGTGAATCCACGAGTATGGCTTTAGAAAATTTCAAACAAGTGTGTATAAACACTGCTCATCAAGAGCACAAGTTTTCCATTGGCACAAGCCATTTTCAAAACACCTAGAAAATGTTGAAAATGAGCCTCGCTCATGAAGACATTGCAGAAAATAGGATGCTTCATTGTGACGATGCACCGTGTTACAGGGCTATCTATATCAGTGAATTTTTTACCTCAAAAGTTGTTACTGTGGTTCTTAAACTCCCTATTCACCTGATTTGAGTCTTTTTTTCTTTTTTCCTTTTTTTTTTAAATTGAAACATGACCTAAAAGAACGTCATTTTTAGAACTGCGGAGAACATTAAAAAGAATGTG
>TRINITY_DN101139_c0_g1_i7 len=5036 path=[1:0-88 3:89-4488 4:4489-4489 8:4490-5035]
GATGAAGGGAGGACCCCTTCCGAAACTGTTGGGAAATAAATATACCTATCCCTGTTGACAACGCTCCCATTGTGCCATATCCCATATATATATATAACAGACCAATGCACATTATTGAAGTAGTCTATACAAGCAATTACAACTGTTCCAGACAAGAGAGTACCAAAGCAGACAACTTGACAAAACTCTAAAATGCGTAGCATTAAGCTTTGTTGCTCACTAGCTATTAAAAACCACAACCAAACTAAATGTAAAATCGACTGCACAAAATTCATAGCCTCGTCACGATGACAAGAGAAAAACAGAAAAAAAGAGAAAAAAAAAGCGGGTTATGTCAATAGCAAAATTTCCACCACGAAAGATGTTTACAAGTGTTTGGGCAATACAATAAAGCATACTATGGACTATTGTGAGGTTGGACATTGGAACGCACTCATTTTTGAACGAAAGCATGAAAAAAAAAAAAACACAGACATCAACAAAGGTCACAGAAGCACTGCATCCTGTTGTGCTCATTTTAGTTCATCTATTTCTTCAATTTTATATAAACATAAAAGCCTGAAACAGTGCCACAATCTTGGCAGGTAGCTCACAGTGAGACATACCGCGGAGCTTCAGGAATTGGAAATTAATTAAAGCTAAGGCAACTGCAGAAAAAGGCAAAAACTTGAAAGGGCAATATGTCAGCCACAAGCAGGTGCATTGTGGACATATCACATGCAGATACATGCCGAGTTCCCTGATCTATGAGCAAAAGTGAAATGGTGGATACAATTAAAAACAGCAATAAAAAAAACTTCACAGGCTGGATACACAAGAACATACACAGTGGAAGCTAAATCTGTATATCTAATTACGAGTTTGACTACTTGCATCTTGAAGATACGGCTTTTCACCATGCTAGCACAACAATGTTAAGCTACTATAGAAATCGGCAAGGTGCTGTGATCATGTATCTACAAAAGAAACCTACATTGTGGCAGAGGAACAGATGGTGCCAAAGAGTACAGCTTGCAACAATATGTGCCCACAAAACAATGAGGAGTGTGAACAAAAAGATCATGGGATGGATTACTTATGTAGATAGCACAAAGAATACAGGAATTCAAAGATCTCAATTTGTTGTTAGCTTCTTTTTGTGGTCATGAGCAATGCTGCCTAATGCTCCAAGGGCTAATCTTTTCCCGTGGGTGTACACAAAACCCATAGAAAGTCAGTGCAAAGATGGCACTTTAGTAGCATAAATGACAAAGAACCACATGCATAATGTAGCAGATGGCATTTCGGATCTCACATGCAACAAGTTATCTTTCTGTCCACTTACATTTCCATTAATCTTTTTTTTACATGTAGATTAAACAAAAAGATTATCCTCCATAATTTCTTCCAAATGTCTGGTCCTCCAAGTGTATGTGTATGCAAAAGATGTCATTCATATTTAGTTTGTAGCAAAATAGAAAAATAAAACAGAACTAAAAGGCACCCACGAAGACTGCTTTGTACTAAGCCCTACATTCCCAAGTTTCTGGCAGTTAATTAAAAGGTACGAGTTTCCAGCTTGACAGTCTTGATTTTATTAATAATACAAGAGAAGCCATCTAATGCCCAGTTTTACACTATATCGCATCAAGTTTAAGTTATTTTTATGAAGTGCTGTTGGCCAACACATTTAAATGAGCTGATGCTTTTCTTCTCTAGTGTATATCTTCAGTGATTAGTACCTTAAATTACAAATATTGTGTAAACATGCTAAACTGTACCTGCAGGATGAAGTGTGTTCCAGTGAGCATGATGATGATGGTGATTAAAACTTTATTTTGGTCCAGAGAAGACGAATATAGAAGCAACTGTGTGAACTGGTATTAGCAAAAATCAAAGTACCTCTAGTGAAAATTTTGTGATATTCAGGGTTGTAGTTTGTGTGTGTGTATGTGTGTATATGCATGTGCGTGCGCATTTATTTTTACAATACATATTTACAGTGTATTTATTTTTTTCAAACCATAACCATTTTTCATTAAAAGATGTTATGATAACCAGGCTGCTCTCTTTTTTACACGAACACTACATTCAACCAGAAACACCTTTCCTTAGATAAAGTAACAGTGAAGTGACTAATTAACAAACACCTGTAAGTTCTTTTTTTTATTATCAATCTGAGGGCAGTAGTGTATGTAAAAGAATTGCAAAACGTCACGATTTACGGCATACCAATTTTTTACAATTACAACAGTTGCATGTAAAATGAGATATTTGGAGTCAATTTTCAAGGCTGACATCACTGAAACAATATAACTGGAACTTCTTCTGACCTAGTCAGGGGCAGTTTCTATCCAACACAACAGAGCAGCCACGGTTGCTGCATGTTGATTACAGATACTTTCAGTATCGGCTCTAAAATTCAATGATGAATATCTCAAGTCACCTACAACTTTTGACATATTTAAAAATATGCCTAAGCAATAAACTGTCACGGACTAGAACTCTGTAATATAAACTGTCCTATAGTCAATATCTGAAAGTTATTTAAAGAGTTCTTGCAAATTAACTTCTTCTTCTTCGCTCTAGCTTCAGCCAACTATTTTTATCTCGACGTAGATTCATAGACAAAAACGACAGGAGCCTAACATAGCATCTGTATTGCTATCAAAAAAAGCCCTGTACAAATGAATAGTGGCCTCCTATGTGTGGTTCATGCTTGTAAATAAACCAGTTGTTAAGAATAGATTGCAATTCCTATGCTTTATCGACTGCTGACCTTTTCTTAACTTAGCATGTGACAGCTACTCACATATTTTGATTATAATTCACCTTGTCTGTTGTAATGCTCTTCTAGGCCATATACTATAATTAAGCAGCCGCTGGACTCGCTGCTCAAGCAGCGTGAGCTCAGCATGCAAAGGATCAAGGAACGTACCTATCCACTCTACCACAGTATGCACATCATACACTTGCGACAGTGCATCGCCCAAGAACTTGTGCAGATGCTTAGATGTGCTCAGTAGCTCAGTGAGGTTTTTGGTTGCTTCAAGAATGTGATCAGGACTAACAAATGACAGCCGAACATTATAACTGTCTAGCCATCCAACATAATGACTGTTTTTTTCCATCACTTTCTTTTGGTTGTACAATGTCACCAGCTGCTGGATTCCTGTAAGCACCTTTGCACCCGGGAACTGACAAAAGAGCAAGTGGGTGTTTTCGCTATTATCAAAAATAGGCAGCTGCCTATTGCACTGCAAGTGTTCCTTAATTTGAGACAGCTGCATTTCGTCAATACACCCATGCTGCAAGTAGATTAAGTTTGTCGCCAAAGATGGCATGCTTGCTGGAAAAAGCTCACAAAGTGTAGCAAAGTGGTCATACCGCTGCCACCCTGTCAGTGCAATACCCCGAACATTTAGCAGTTCCCGGTGGTTATTAAGTGTTTCCATCCAAGAATGATGGTTTTGTAAATGGTATTTGATGTCTGGAAGCAACTGCTTTGGACCTGTAGCCCCCTTAAAAGCACTTGCTATCCAGATCCCTTGGTAACGGCCATACTTCAGCCAGTGCTGGTCTTCAATATATTTAGATATATTACGAGAGTACTGCCAGACCATGAGGTCTACTGGGTTAGCAGCACCCCACTGCTGTACCTCATCAGCATCAATGCTTCGCAGCATGTCATCCCACATAATAGGACGAACCCCATGTTGAGTCACATGAGCTACAACCTTCTCTACATGCTCCAAGAAAAGCCTATCTTTTGTGATGTTTGCCACATTCATGTGCCTCTCACAGCGACTGCACTGACCTAATGAGTAAACCTCATCACAACCAATATGCAAATACTGAGAATTAGGATGCAAATGGAGGACTTGGTCAAGCATAGCTTTTACTAGGGCAAAAGATTCATTCAGTGAGGGACATAGTGCTTGAGGACTATGGCTCACTTCTCGAAGGTCTGAAAATTCTTGCAACTTTAGTGCAAACTCAAGGTGGCCAAATGTTTGCACCAGTGGAATCACCTGCAGATGATTGGCACGAGCAACAGACAAGATATGGGCTATGTCGGCTTCGCTGTAGGCATTACTAGCCGCAAGAGAGCTGAGCATGCCTGTGTAAGGGAACATGTCTTCGTACTCCATTAGAAGTCCAGTGGCACCGAGCTTGCGCAGCAGGGGAAACACTGCATCATAGTATTCAAGCTTAGGTGGTGCACCTTTTAGGTCAAAATGCACTATGCGCTCATCAAACTGGATTGGTGGCAATCGTAGGCTCTCTTGAAAGCTTCTATGAGTTGAAGCCAATGTGGATGGTGGATTAGTAAGCACATCAGCCACCCACTGCACTGCTTCAACAGGTGTCCTGTCAACTGTCTTGGTGCTCTGCCAGTAAAGTATAAGGAATGCTATCACAATGACAACAGCAATTAGCTTCAAAAGGCGCATCTTCGGTGGAGCCATGGCACAAGGGTGTTCCAGCTTGAAGGTCATTCAAACTGCAGCGATTTGTCCGTGGTGACGAAGCGCATCACTTGGTTGTGTGTGGCTGTGCCTACGCGCTCATTTCTCGACGTCGTCAAGCCACTGGATGGCAATATTTCTGCTTAATGGCAGTGATACTGCGTCCCTTCTACTGCGATTTCGGGCACCTCACGACGCCTGCTTGGCCATGCAGCACGTAACGTAGGCATTTCACGGAAGGTGTTTGTGCGTCACGAATGATGCGCAATCATACCACAGAAAAAACTCACACACGCTGCCTTGCAAGGCGCGTGTGATGATGATGACCACCGTGCATTTCTCAATGGTGCGTTTGGCAGATGTGCCCAGCTAGGCGCCAGGTCTGCCTGGACGGTCTAGACAAACCGGCGAAACGTGTGCGTGACTGCGCAACAAATCCACATGATCACAAATGGCACGTGACTAAATTGCAAAGCGCGCGCATTTTTGAAGTTGCGTTCGGTGTTCTCGCTCGCGATAAATTGCCTCGTCTAGGTTCGTTTGCATTATGCCAGGAAGCGATTACGAGGGCTGAACCTTGTATGAAAC
>TRINITY_DN10114_c0_g1_i2 len=4147 path=[2:0-572 3:573-612 5:613-972 7:973-1008 8:1009-1073 9:1074-1697 10:1698-1744 12:1745-1792 13:1793-1838 15:1839-2084 16:2085-2134 18:2135-3472 19:3473-4146]
GTGTTCGAATCCCGCTGTGTCACCACATGTTCTTGGTGTTTATTCGAGTGTTCTTTTCTCATTTCGTGCGATAGTGGATAAGGACACGTGCGGTGGCGGACAATTGCGGTGCTGCGCGTGACTCGTGTTGTGATCTCACAACAACTTTCGCTGTAAAAAAATTGCACTCTGCTACCAAAAAATGCACCATGATACACAATCAAGTACTGCTTTTATTAACTACTATACCAACACACTGCAAAAATATCTTTTTTTTTCATTATTACATATAGCAAGTGTATAAAACATTCATTTCACTGAAGGACTAAATGATCACTACGCTTGGCACACCCTCCTATAAGGCACTCCTCAAATAATTTGATTAACGCCTATAGCTACCACCATCCTAGTTTTCAATATATCACCGAGTTGTCGACACTCCACCCATGCAGTTAGCACTTCCATCACGTTTCATAGGGCTTCCGCAAATTGCATAAGCTACGCATTTTGTTACGTACTAGTTGAAGAGGAATAAATGCTGGTCTCCTTATCTCCCAGGAACTTCATTACAGTTGAGACAAGATTGCGTCGAATCCTATCATCACAAAATACAATACTAATGTACGTGTTCCCGTAGAAACATCACAATCTGGCTGCAATGATTGCGTCTGCTACATACTGCTCGCAGAACAACAGCCTCCAAGATCTGTACCTCAAAATAAGGATCTAGAATGCTGTCATTTGAGACATCGACATGGATGCCACCTATGGGTGACAAAAAGAAGAGAAAAGATACTGACCTAAATTTTGTTCCCTTTCAGATGACAAAGTACAGTATGATCCAATGCCAAAGAGAACACTTTACAGTTAATATAACTATACACCTAGAACCTCTCCACTCGTATATATGAAAAGAGGGGCCTATCTAATCGCTGGACAGATGAGGAGCAGGCCTGTGGGCTTTTATGTCACATCTTAGAGGTCATCAACCAAAGAATGCACACTACGTGCTTGCTTTAGAAAAGGATCGCATCACACACGCACTGCGTCGATCCCAGAGAAACCTGCAAATGCTCACACAAAAGTAACGTAATACCGTGCAACATAGTCGCAACGAATGTGCCAAAAAGTCACTGCGGTGAGCTCAACATACAATGCATTTGGGTGTAGCACATCATCTACTTGCTCAAAGTATACATACATTTGCTTAACACATGCATGAGATTGCTGCCCCCAATATGGGCACGTTCAAACATATTTCCATGAGCCAGTATAGATTCTGTCGAAACGCTACCACCAGCGGTAGTGTTGCGAAACGCCAAAACAACCTCGAAGAAGACTAGTGTTCCGAGTAACCTGTACTCCTCACACAAATAGAGCTGCACAGGACTTCCAACAAACGTTGCTCACACGAACTTTAGAAAAAGTTAGGAAGGATGCATTTCTCCGCTGCCATGTTAAACCCATTCAACTACAGCTGTATCATGCAAGATACGCAGATTGCAAGGAAAGAGCAAAAAGTGAATGGGGTCACGATGGAAGGCACTGACACGACAATACAACCTAATGCAAGAAGTGGGAAACAGCCGACCGTAGGAAGGTCAAACTCGGAGCCACAACACTGCCGCATTAACTTCGAGCCTTTGAATTTGCACATCAAGATTGACAAGCCTTATAAGTCCCGCCAAAAACGACTTCTAACATGACATGTAAAACACACGTCACTCGGGAGCCCACACACGACATCTGCTTCAGCTTTAACATGTCTACAAGCAAGCTGCAAACGGTTGGCCTAAAGGTAGACCAATCTCTCTCTCTCTTTTAGGGCTCGGGTGCCATCCGCAGAAAGCTTCACACCTGTCGTAGAATAAAAACACACAAAAAAACACTCTGCTTCACAATACATCATTCCAAAGTTGGTATAAACTGGCTGTAGTAAACCGCAACAATGTTTCAACTTTTGTTAAACTGGTAGTGCATAGCTAGTAAAGATTGAAGAAAGAAAAGACAATGACAAGCTTTGTGTTTGTCAGTTTCGAATTACCAATTCAACACGACATGCAACCACATAAGCATGAACGAATGTCTACGCTGCTAAATCTTCCTTTTCATGCATCAAGGCACGTCCTGCCCAGCGAATTTTCAACGCCCGCTGTTGCAGTCGTGGCAATCGCGCGAGTTCGTGGAACCAAGATGCCAGGAATACTGGACATGTCTGCCCCCACTACACATCGTAGAATCGAGTTATTGAAAGCACACTTGGTCCCGGATTGCAAGCGCTGTCTCCAACTTGCTCTTGGTGGTCGACAAAATGTCGAACACTACCGTAGGTGGGTCCCCACCGACTCACTGACGTCGCGCATCAGTGACGTTGAGGGCGAAGAACTCTGTCACCGTGGAAATCAGTTCCGGGTCGCGGTGCATGTGCTTGTGGCCGTAACCCAACCGGCCGTCGTAGGCGTGCAGCCGCAGAGGTCCTGCGCCGGGCTGGTTTCGGCGAGCTTCGTGCAGTGCATTGTGCAATGCCTCACCCAACCGAAACGGGACCGTCGCGTCGTCGCGCGCGTGCAGCACTAGCACAGGCAGCTTGGACGGAACGCGGCGGGCACGAGCGGCGCTGTCAAACTGGACGACGGGGTCGTTCTTCAGGCTGTCGACGAAGGCACACTCAAAGTAGGGCAGCCAACGGTAGGGAAGCGACAGCGGATGCGTGGCTGCTACATGGTGCAGGGCGTCGAACGGGGCTTCGAGGATGAGACCCGTCGGTAGCGGTTCTCCGCGGCGGTGCAACTCTTCCATGAGGCGTACGGCCACGCCGGTTCCCAGTGAGTGGCTCCACACTATTAATGGCCGGCCCGCTGTGCGTGCCTGGAGCCAGCGAAGTGCAGTGCGGGCGTCCCGTGGAAGTGCCTCGGCAGAGGGCCCGCCTGGACCAGAGCCAGAGTCAGCGTAGCCCCTGTAGTCGACTGCCAACACGTGTGCATCCATATGTCCAGTCAGCACCTTGTAGAGACTGACACGGTGACCGCCAGCTCGAGAGCCACCATTTCCGTGCAAGTACAGCACTATAGGTCTCTTGTCGTGCGCAAACCAGTCCTGGTCTAGCTTATCACAGCCTAGCCGATCCACAGAGGAAGCCGGAGGAATGTGCCATGCTCCGAGCTGCAGACCTGCCTCCTCAGAGTCCAGGTAGAAGTTGTGTGCGCACCTGAGGTCGTACGATCTGGGGTCGTTCAGGCGAGGGAAAGGTGGAAGGTTGACGAAGGTTAAGAAGACAGTCTTGTGTCGGATCCAGGGTGACACGTAGAACACGGCCGGCGCGATCACCAGGATCCCAATGGCTATCGACGCCAGAAGTAATAGAAGCACAGATAGCGGGCTGCGCTGCTTCCGTTTCGGGGGAACACGCGCCTGCCTCTCATCCTTCTGCGGCGACGTTTCGGCCGCAGTCGGAGCAGTGGAGCCTCGCCAGCGCAGCATCTTCTCGCGCAAACGTCGTGTCGCGGGTCAGGCCAGTCGGTCGTGCACGCTCCGAAGACGAGGAAAAAGTAGCGCGCCGCACCAACATGCACTACTTACTGCACAGCGACAACGCCTCCGCCGCCACCAGCAGCAGACAACTCTCTCGATTACTACTCTCGACGACAGCAGCAGTGACGATGGCGAGATTCATGATGATGATGATAGCAGATTTGTATCGGGGGGTGTTTTTTACCTCCGCAATTTGTATCATTTGTGATCGGCGCCGAGTGGGGCTTGTACGCTAAATTTCTAAGCAGGGATTTGCTACGGCACAGCTGTACGGGATATGGAATAACACACACAGCACATGGCAAGCGCTATGTCATATGTTGCGTGTGATCTTTTACGCTCTGCCTCCTTGAATGGCACCTCTGGTGGGGTGTTTGAACCACGACCTCGTTTGAACTGTTTCGTGTTAAAACAGAAGGGTGAGCATGTTGTTACTGGTGCCATTTTGAGCATTTGAGCTATTGCTGGAATTAACAGTGGTGTGTATCTCGCCAGTAAGAAGTCACTTATACCAGATTGCGATGTGTACTTTCACAACTAAATTATTACCTTAACAAAGCCCGACTCAAGGCGTCACCGCTGCGCATATTTTGCAACAAAATTGAAACACTTGTACATTTAGGGTGAGTCTGTCGTT
>TRINITY_DN10114_c0_g1_i5 len=4147 path=[2:0-572 4:573-612 5:613-972 6:973-1008 8:1009-1073 9:1074-1697 11:1698-1744 12:1745-1792 14:1793-1838 15:1839-2084 17:2085-2134 18:2135-3472 19:3473-4146]
GTGTTCGAATCCCGCTGTGTCACCACATGTTCTTGGTGTTTATTCGAGTGTTCTTTTCTCATTTCGTGCGATAGTGGATAAGGACACGTGCGGTGGCGGACAATTGCGGTGCTGCGCGTGACTCGTGTTGTGATCTCACAACAACTTTCGCTGTAAAAAAATTGCACTCTGCTACCAAAAAATGCACCATGATACACAATCAAGTACTGCTTTTATTAACTACTATACCAACACACTGCAAAAATATCTTTTTTTTTCATTATTACATATAGCAAGTGTATAAAACATTCATTTCACTGAAGGACTAAATGATCACTACGCTTGGCACACCCTCCTATAAGGCACTCCTCAAATAATTTGATTAACGCCTATAGCTACCACCATCCTAGTTTTCAATATATCACCGAGTTGTCGACACTCCACCCATGCAGTTAGCACTTCCATCACGTTTCATAGGGCTTCCGCAAATTGCATAAGCTACGCATTTTGTTACGTACTAGTTGAAGAGGAATAAATGCTGGTCTCCTTATCTCCCAGGAACTTCATTACAGTTGAGACAAGATTGCGTCGAATTTCATCATCACAAAATACAATAATCATGTACGTGTTCCCATAGAAACATCACAATCTGGCTGCAATGATTGCGTCTGCTACATACTGCTCGCAGAACAACAGCCTCCAAGATCTGTACCTCAAAATAAGGATCTAGAATGCTGTCATTTGAGACATCGACATGGATGCCACCTATGGGTGACAAAAAGAAGAGAAAAGATACTGACCTAAATTTTGTTCCCTTTCAGATGACAAAGTACAGTATGATCCAATGCCAAAGAGAACACTTTACAGTTAATATAACTATACACCTAGAACCTCTCCACTCGTATATATGAAAAGAGGGGCCTATCTAATCGCTGGACAGATGAGGAGCAGGCCTGTGGGCTTTTATGTCACATCTTAGAGGTCATCAACCAAAAAATGCACGCTACGTGCTCCCTTTAGAAAAGGATCACATCACACACGCACTGCGTCGATCCCAGAGAAACCTGCAAATGCTCACACAAAAGTAACGTAATACCGTGCAACATAGTCGCAACGAATGTGCCAAAAAGTCACTGCGGTGAGCTCAACATACAATGCATTTGGGTGTAGCACATCATCTACTTGCTCAAAGTATACATACATTTGCTTAACACATGCATGAGATTGCTGCCCCCAATATGGGCACGTTCAAACATATTTCCATGAGCCAGTATAGATTCTGTCGAAACGCTACCACCAGCGGTAGTGTTGCGAAACGCCAAAACAACCTCGAAGAAGACTAGTGTTCCGAGTAACCTGTACTCCTCACACAAATAGAGCTGCACAGGACTTCCAACAAACGTTGCTCACACGAACTTTAGAAAAAGTTAGGAAGGATGCATTTCTCCGCTGCCATGTTAAACCCATTCAACTACAGCTGTATCATGCAAGATACGCAGATTGCAAGGAAAGAGCAAAAAGTGAATGGGGTCACGATGGAAGGCACTGACACGACAATACAACCTAATGCAAGAAGTGGGAAACAGCCGACCGTAGGAAGGTCAAACTCGGAGCCACAACACTGCCGCATTAACTTCGAGCCTTTGAATTTGCACATCAAGATTGACAAGCCTTATAAGTCCCGCCAAAAACGACTTCTAACATGACATGTAAAACACATGTCACTCGGGAGCCCACGCACGACATCAGCTTCAGCTCTAACATGCCTACAAGCAAGCTGCAAACGGTTGGCCTAAAGGTAGACCAATCTCTCTTTCTCTTTTAGGGGTTGGGTGCCATTCGTAGAAAGCTTCACACCCTTCGTAGAATAAAAACACACAAAAAAACACTCTGCTTCACAATACATCATTCCAAAGTTGGTATAAACTGGCTGTAGTAAACCGCAACAATGTTTCAACTTTTGTTAAACTGGTAGTGCATAGCTAGTAAAGATTGAAGAAAGAAAAGACAATGACAAGCTTTGTGTTTGTCAGTTTCGAATTACCAATTCAACACGACATGCAACCACATAAGCATGAACGAATGTCTACGCTGCTAAATCTTCCTCTGCATGCATCAAGGCACGTCCTGCCTGGTGAATTTTCAACGCCCGCTGGTGCAGTCGTGGCAATCGCGCGAGTTCGTGGAACCAAGATGCCAGGAATACTGGACATGTCTGCCCCCACTACACATCGTAGAATCGAGTTATTGAAAGCACACTTGGTCCCGGATTGCAAGCGCTGTCTCCAACTTGCTCTTGGTGGTCGACAAAATGTCGAACACTACCGTAGGTGGGTCCCCACCGACTCACTGACGTCGCGCATCAGTGACGTTGAGGGCGAAGAACTCTGTCACCGTGGAAATCAGTTCCGGGTCGCGGTGCATGTGCTTGTGGCCGTAACCCAACCGGCCGTCGTAGGCGTGCAGCCGCAGAGGTCCTGCGCCGGGCTGGTTTCGGCGAGCTTCGTGCAGTGCATTGTGCAATGCCTCACCCAACCGAAACGGGACCGTCGCGTCGTCGCGCGCGTGCAGCACTAGCACAGGCAGCTTGGACGGAACGCGGCGGGCACGAGCGGCGCTGTCAAACTGGACGACGGGGTCGTTCTTCAGGCTGTCGACGAAGGCACACTCAAAGTAGGGCAGCCAACGGTAGGGAAGCGACAGCGGATGCGTGGCTGCTACATGGTGCAGGGCGTCGAACGGGGCTTCGAGGATGAGACCCGTCGGTAGCGGTTCTCCGCGGCGGTGCAACTCTTCCATGAGGCGTACGGCCACGCCGGTTCCCAGTGAGTGGCTCCACACTATTAATGGCCGGCCCGCTGTGCGTGCCTGGAGCCAGCGAAGTGCAGTGCGGGCGTCCCGTGGAAGTGCCTCGGCAGAGGGCCCGCCTGGACCAGAGCCAGAGTCAGCGTAGCCCCTGTAGTCGACTGCCAACACGTGTGCATCCATATGTCCAGTCAGCACCTTGTAGAGACTGACACGGTGACCGCCAGCTCGAGAGCCACCATTTCCGTGCAAGTACAGCACTATAGGTCTCTTGTCGTGCGCAAACCAGTCCTGGTCTAGCTTATCACAGCCTAGCCGATCCACAGAGGAAGCCGGAGGAATGTGCCATGCTCCGAGCTGCAGACCTGCCTCCTCAGAGTCCAGGTAGAAGTTGTGTGCGCACCTGAGGTCGTACGATCTGGGGTCGTTCAGGCGAGGGAAAGGTGGAAGGTTGACGAAGGTTAAGAAGACAGTCTTGTGTCGGATCCAGGGTGACACGTAGAACACGGCCGGCGCGATCACCAGGATCCCAATGGCTATCGACGCCAGAAGTAATAGAAGCACAGATAGCGGGCTGCGCTGCTTCCGTTTCGGGGGAACACGCGCCTGCCTCTCATCCTTCTGCGGCGACGTTTCGGCCGCAGTCGGAGCAGTGGAGCCTCGCCAGCGCAGCATCTTCTCGCGCAAACGTCGTGTCGCGGGTCAGGCCAGTCGGTCGTGCACGCTCCGAAGACGAGGAAAAAGTAGCGCGCCGCACCAACATGCACTACTTACTGCACAGCGACAACGCCTCCGCCGCCACCAGCAGCAGACAACTCTCTCGATTACTACTCTCGACGACAGCAGCAGTGACGATGGCGAGATTCATGATGATGATGATAGCAGATTTGTATCGGGGGGTGTTTTTTACCTCCGCAATTTGTATCATTTGTGATCGGCGCCGAGTGGGGCTTGTACGCTAAATTTCTAAGCAGGGATTTGCTACGGCACAGCTGTACGGGATATGGAATAACACACACAGCACATGGCAAGCGCTATGTCATATGTTGCGTGTGATCTTTTACGCTCTGCCTCCTTGAATGGCACCTCTGGTGGGGTGTTTGAACCACGACCTCGTTTGAACTGTTTCGTGTTAAAACAGAAGGGTGAGCATGTTGTTACTGGTGCCATTTTGAGCATTTGAGCTATTGCTGGAATTAACAGTGGTGTGTATCTCGCCAGTAAGAAGTCACTTATACCAGATTGCGATGTGTACTTTCACAACTAAATTATTACCTTAACAAAGCCCGACTCAAGGCGTCACCGCTGCGCATATTTTGCAACAAAATTGAAACACTTGTACATTTAGGGTGAGTCTGTCGTT
>TRINITY_DN10116_c0_g2_i1 len=9197 path=[0:0-3418 1:3419-3419 2:3420-9196]
GCATATGCTGCGATTTTAGTCAATGGTCCCAGCGAAGCTTTTGTACAAAGTTTACCGCTCTATTATTTCTGGCGCATTTCTACACATTCGGGCCCAGAGCTCACATGCACTCAAGCTGTGGCGACGTTTAAAGCGCTGTTTTGAAATCCGTACACCGCGCTCCCAGGAAAGATTTCTCGAGAGCAGCCCGACAGCAGTACGCTTACCCTCGCCTGGTGGCAGTTGTGGTATTGTTACGGTGTACAGTAAACTATAGTACTGTGCACGCCACGCAAATCTTCTGTGACATGAGCAACAATCGCCTAGGTCAACAGGGGCGTTGATCTACGTCATAGGTTTCAGTGGCGACGTCGGGAGATGCTGCTGACTCAGATGAGCACTCCCGCTTAGTTTAAGGCAAAATTAAAATGTCTTAAAAGCAACGTTTGCGACTAATAATCAGTCAGAAGTGCCTCTGTATGCAGGGCACTCAAACACGACAAACATCTCATGGTTTCAGACTTGGTCTCAGTGGTCTTTTAAGCATCATAACATGTAGAGTCCTACAGGAAAATTCGAATCCAAACTTGGCTTTGTTTTATAAAATTTATAGAGATGCTAACACTAGCAGCTTGTGCCCCCGTTGCGGGGAAACAGCTAATTTAAAGCCCATGCATCGGCGATGCCCCTCTTTAATGGGAAGCAAGCCAACCCAGCCAAGTGGTGCACAGCCATCGAAGACAACAAAGGGTATCGGCTTTGGGGAGTCCAGAGCCAACGATGCCGCTGTCAGGTGTTCCAACATGAGAAGAGCCCAATGCATGCTAGTCGCATCTCTCAGGGCTCTAAATAAAGTTTGATCATCCATTCATCCATGTATTGATAAGCTGTGATTTTTTTAAGGAAGCAGGAGAAAATTCACACAGTAGTTTTGAGAGCACTGTTCCACATCTGTCACCAGAAGCACGAAAGTTTGGTGGTAACTGAAAACACAAGACTACAATGTGGCTAAAATCATTTTTTATTCCAGAAGAACAGTCTTCTGATTTTCTTAAATAATTTCTTTCGGCCTAGCGCACGTACGTCGTACACATCACCAACCTCATTCCTCCAAGCACTCCTCTCTCTCTCAAATTCTGTCAGACGCACGAGACACAACTTTCTTTTTTTTTTTTCTCTAGCTTTCACGCCATGCAGCGAAGAACATGGAACACGGATGGGAAAAAAATGAAAACAACAGACAAGTGAAAAGAAAAGAGAACAAGGCAGACACAACTTTCTGTTGACGGCAAGCACAAGAGCGGCGAAGCTACAACGGCTTTAAATATGGTATGGCACATTTTTGTCTCTACTATCTGCCTAGAAACTAGAAAAGGTGGGCATGGAAACTCAGCGCACTAGTTGCAAGTTGCACCAAGCACGTGTGTCTGCGTTTCTCTCACTAGAGCAAACCACAAAAGAGCGATAGCCTGCATGGAAGAAAATGAAGACTATGCAAGAAGCACAAAGCGACTTTGCTTCTACGGGCAGTGTAATAACGGCAGCCTTGCAAATAGAATGCAGCTCACAGTTACGCTTCACTCAAAGCTACATAGCAATGTGCTGAAGCAATCGATCAATTATGCTTCTGTTTTCGCACCATTCCTTGACTTCTGACATGGCCCCGGGCGTGGCCTCTGGTGAGCGTGCGACGGTAGCCACCCGTGCTTTGCGCTTGTTGGAGAGATATGCTCACTAACTTCAAGTACACTTTAGCTGTTCACGAGAGCACTTTCATGTAGCTTGATTAGGGCAGGTTGATGCGTTAGCAAAAGAAAATGTGCATAATCTAACAGAAACTCTCAGCCGAATCTCCCGTGAAGATTGCAGACTGCAACAGAAGCAGGTTCACGTTTCCTACCAGAAAAGTGTTCCGGTACAAGCAAGTCGATAAATAAGGTTCAGGGCTAAATTCAGAGTTGGTAAATAACAAAGTCCGCAGTGAATTAGCTGGAGGTTTTCAAGTATTATGTCTATTTCGACTGTGGCTAGGAGACAACACATCATTGCACAAAAATTAAAATTTGTGATACAACACTACTCCAGCAGAAAAAAGTGAAGTGCCACGATTAGCCGCATTGCTATGTAATACTAGTGTCAGCATTGTAAATGAGAGTTTTGATGTATAAGAGCAAGCATAATAGGCGCAAATTTTGCAATGTCCAAGAGCTCAATAAGCGACTATGTGGCTTCTTGGTTTTGTTGAAAACAGCACACGGAAAGTAATGAGGAGTGTACAGCAATGCCACAACTCTGAAAGCCAGATGAAGAGTGCCCCACCAAGTATACTGCTCATCACTTCCCATCGCTACGCTCATTATCACTTTTTTGCCAGAATACTTCTCTGCAGATTAACACAAGACAAACTGACCCTATCCCACTCCTTCCTCCCACCCCCTAAAGGAAATACGTAAGAATAAAGACGTGTCTGCGCAATTGTTCTCACCAGCAAGCCCCTTTTATGAGTGAGGCAAAAGGGACCCCTGAACAGCCACATCAAAGTTGCGTGAATATTATGCTCAAGCTACTCATATGTCTAAAACAAGTGGTCAATTTAGGTACAGTTCTGATGAAGCCCTACCTCTTGGTTTTAGAATGTGCGAGCACCAGCTCGAGATGCATAAGAACTGTGGTGTGCAGAGTAGATTTCATTGAACTACGTACTTCATAACCTTGCCTCAGGCAAGGTTATGAATTTTTTAGTTAATTCATTATGACATTATTACGGACAGTAAATGGTACACAGCAACAACAAAAAGAAACAACAGCTGCTTGAAAGGTCTCAGCAGCATAATTTCGGTGTTTGTGCCTAGCAAGTGGAATTAAAAGCACAGAGTACTAATAGGTTTTCCTGGACAAGACCATTGAACTCCAGTCAGACCAACTTGGCAACCAGACTTCCCGAAGTGCCTGAGAGTCAAACCTTCGGAACAATTTGTTCAACGGCAGTCAAAAACATTTGTCATATTATGCACAAGCATTGCTCCTGCAATATGCAGAAAATGAGCATGCAGATAAGCTGCTGCACTCCAGACTTCACAGTACGCTCATGAGTAAGGCAAGCGTGTCTCCGAAATCAGCAAGCAGCAGCTTTTGATCCAGAATTGTGCACCTAAATTTTTTTTTCAGACTTCCCAGGAGAAAAGGGAGTGGCCCTCGTCAAGACTGCTTCACGCAGCGCATCTTTGTTGAGTGAAATTGCTATTCCTTACATGCGGATGTGCTCTGGGCATCCACGGGTAAGCAGGCTCAAGAATAGAAGAGGCTGTTGAGAAGAGAGACTGCTTAGAAAGAGTTAGATAGGAGGAAAAAGGGGAAGCTTTAGAAGAGGTGTGGCAGGGCACTACTGGCCTTGACTGATTGCCACGAAGGGCTCGGTTCACACGGAAGAAGAAAAAAAAAGTTGTCAAACCGAGGCAACACCTTCTCCGACACGCACAAACAAAAATAACGTACACTCATTTCTCTTCCTGTACAGCGGCGGTGGTTGGAGGCAAGATTACACACACACACATGCACACACACATACATCCACAGGAGCTAACAAAAAAAGCGGATAAACAAGTCTACATACAGAGAATTTTACAATGTCCACCACACCTACCAACGCAAGTATTTTGGGGAAACAAAGAATGAAACGGGGAAATTTGGGGTAGGGGAGAGTTGGAAAAACAGGAAAAAGTGAGGCATGCATGCATGCACACACTCACAGATACACCACAATGTAAAAGGGTGGGGATGGGGGCAAGGATCATCACATTGTGTTGTACAGTGGGTTGGCATGCCTCTGCCGCACGGTCAGTTTGCTCAGTGGGTGAGTTTTGCCCTGCTGCTTGCGCACTTTTCTCTGGAGGCCACCAGGCAAGGCTGCAGTAGTGTTGCTGACAGGTGCTGGCGCTGGCATGGTGGCAATGAGTGCCACAGTGGGTGTGGCCGTTACCATCGCCGATGGCAGGGGCTCGCCGGCCCGCGGCGCCCTTGCCAGCAGCGCCGTTAGGCTGCGAGTGGCTGACAGCTTCCGAAGCCTATCGGCATCAAGACTGGTGCACCTACTCGGCGTGGGTGGGGCCGGAACTGCAGGTTGTGCGTTTCGACCGACTGGCCGGCCTTCGGAGAAGGCACGAAGACCGCGGATGGGCTGAGCACAACCGTGGCGCTCGCAAACTGGAGAGTTCGGCGTGCTTGAGCTGCCGCCACCCGTTGTTGGCTCGTTGCTGTCCACGCTGCTCCTTTCGACGATGACGAGCCTCTCGGCGATACCAGCAGGTTTGGTCTTACCATTTCGTGCCTTGGCCTCCAGCTCTTTGGTTAGCCGCTTGACTACGCCGCCTGCAGATTCATCGTCGGCCGGCTGCTGCTGCTGATCGGTGGTGGTGTTACTGCCGCAGAAAGTTGGACAGTCACCAGGGACGCTGGGAAGCATGGTACTTCCGAGTTCCTTGATGATGCGTGCCTGCTCCTTTTTAGAGCGTCCCGTGCTGTCTCCCGTTGGAGGTTTCCGGTCGGTGCTGATGGATGAAGGCAATGCCGCTGCACTGCATCGAGGTGGTTGCAGCCCTTCTAACACAGCCCTTTGCTGCCGCACAATGCCAACCTGGGGAACTTCACTCGATTCTAATGCAGGGTTGGTGTCTGATTCGATATGTTCTAGACCCTGACCAGAACAGAGCAGTGGTGAGTAGGTCTCTGGCGGCGTCTTTGCACATGGGATAAGGTGCATGGCATTGGAGATGACTTGGCGTGTCTCACATAGAACTTCGTTAACGGCTTCCATCACTGATGGCGTGCTCATGCTGTGTTTAATTTCTGGACTGGCTGAAAAGGCTGTTAAAGGCTGAGCTTCAGTGGATTGCAATGCGAGAATTTTGGGGGGACTTCGCCCACTTATGCACGCCGATGCTGCAGGGAGTGCAAGGGACTTCGGCCGGTGCTCGCATCGCAGGCTCTGGGAGCGCAGAATCTGCCTGCTAGGTGAAGAAGCATCAGGGAGCTGTTCCGGAGGAGTGGAAGGTGTGGATCGTGTCTGTGATGGAAAGGCACCACCTTCAAGGCAGAGGGCACGGGCGAAGTTCTTTTCTTCTAAGAAAGGTTTTGTCTTGCGGAGCTTGCAGCGAGTTGGCAGCACTCCAGTACGATCTGCTGGTGCTCCCATTCGTTCTTCAAGGGTCTTCTTGCCATCTACCTGAAGCTCTGCGACAAGAGGCAACTGTGGCACCATTTCCCCTGTGGCCTCCTTGTGCGCTTCCAATGTGGTGCCTTGGCTCCTGTCCTCGCCAAAACCAACTTGCAGCTTACAAATTTCGGCCAATGGCCTTGCAGAGCCCACAACCGAATCGTCGGAGTCGCAATGCAGCAAAGGGTGAGGGCGGCCCGCCGGCCGGCAGACTGTTTGACTAGAGGGTGCCAGCAGGCCTATATCAGTCGCTGACCTTTGCAGTGTGATGCCCCCAAGACCTTGAGAGCTGGGCAGTCTGTCTTCCACACTTCTTCTCAACACAGAAGAAAAGGTGGCCTCCTTCGCCATAGCAGGCGGCGTTGTCATCACTACCGGTTCTGGTTCCTTATCAGAGTCACCAGCTCCTCCTCCCAGTGTCCAGGTCGAAGGTGCAGGCAACGACTTTACTATCACAGCCATGTGCTTTGGGGTTAGCGGCTTGGTTTGGGACGCCACGGGCTGCACATCGCGCAGCAGCTCCAGTGACGATGACTCACCTCCGCCACAACTCGGTAGGCAGCTGTACAAGCTTACTGAGCTCTCGTCGTTGGTGCCAGTTTTCACAGGTCCACCAAAGAATGCAGATTGCGGTTTGCTTGACCATGCCACTGCTGGTGTGTCAACAGTGCCACTACGAAGAATTTCTGTCTTTGTCACCTGCTTTGCTACAGTCGCCACTGATTTTGGGGTGCCAACTTGCGATTCCAGCTCGCAGATGCGGTCCTTGACTGAAGCGACACGACGCAGGCCAGGGTCCTGCTCATCGTCAGTAATGGCAACAACAGCAGGTGAGAACTTGGAGGGCGTTACCGGAGTCGCAGCAAGAAGGCTTGCCTTCATGCCATTGGCAGCAGCGTTTTTTGCATTCTTCTCCTGTTCTGTGGCCTGGACTTGCTCGAGTGTTGATGTTGTACTGGTGTGCGGTATGGTGTAGCACAACGGATCAGTCCCATATCGGGGACGGCCTATCCGTCTCCGAGGTTTTATCCTTCCGGTAGCAATGGCCCCATGGCAGGTATTGGATATGGTGTCCGAGTTGTTGTTGCTGTTGTTAGCAGCAAAGAACGCATCGGATGCGAGATCATCTGGGGACCATGACTTTGGCCGGCTCACGCTACCAGGCACCAGTAGATTGTTGGAGCCACCACCACCCCTGCCCCCGACTTTTACGGCCCCGTTGGCGTCAGTCGTGCCGTTCCGACCCCCACTGCTGCTTCCCAAGGCAAGTGCCTGTGAGGCTGTTGTACGGCACTCTCGCCTGCCAACCCCACGATCAGGCTGTTCATCTTTAAGGTTTGTTTCAGACTTGGAGCGCCAGATACTGTTGTGTCGCTGTTTGCTCGCATGTAGTATGCCCTGATATGTCTCAAGTTGCTTGAGGAACCCCGAATTTGGCTTGATGCAGCTGCGGCGCGTCTTCACAAAGTCGAGGGCCTGACGGAGATCCCAGCCGTAGGCCTTCATCACATATGCAATGACCACCGATGCCGAACGGCTGATGCCCATCTTACAGTGCACCAACACTTTGGAGCCCTGCTCTTTGGCTTGTGCAATATACTTGTAGGTCTTATCCCAGTGTTTGAGCATTTCTGTTGTCTCGTCATCATAGACACGGATGTTGAAGTAATCGAACAGGCCTGGATAGAAGTTGTCAATTTCCCGTGTGACGTTGAGGATGTGGCCAACCCCTTTGTCTTTGAGCTCCTCCAGGTTTGAGGCGTTCCACTCGGAGCCAAGGTAGAGGTATTCGAGGATTTCCGTTGCCGCATCCATCTGGCCCAGAATGGTGAGCATCTCCTGGTCAATGAAGGGCTTGAATTGCTGCAGGCTCATGTCAAGCTCCTCCTCTAGCCGGGACCGCATAAATTTACTGGTCACCTCGTCCAGGTCCACTGACATCATGAGCTCCTTCAACTTGCTCCTGATGAGCACTTCCGTCTCTTCCTTCTGTGACGGCCGTGAGCGATCGAAATCGGGCGTCGGGGGCCTCTTGGACACCAAGTCGTCCATCGCATGCCACTCGTTGAGGCAAGACTGGTCCGACTGTATCCTCTCGGCATAGTACTGCACCCACTGGTGGGTTCCGCCCCCTTCGAAGTAGTTGAACTCCCGCGCTTTGGCACACGCCTTGTGCAGGGACTGCAGCGCAGACCACATGGCCTGCACAGAGACCGGCTTGAAAATGTAATGCCCGCTGCTGGATGTTACGCTGAAACCTCCGTCTCCGTCTAGCGTGATGCGGGCGTCTGCCCAGACGGGTATGACGAGCCCGATGGTGGTTCGCGAGTTGCAGTCGATCCCCAGTAGGCAGGCCTCCTCGGCACCCAGGGAGCCCGTCCGGGAAACCACCACCAGGTAGCGGGTACGACCCGCTGGGTGGGCGCTCTCCAGTTTCACCGCCATTTTGAGCGTGTCTTCGCGCCGCAGCATGTACAGCATAGACTGCAGGTGCGCCCTGATGTCGCCGGCCACGACGTTGTTGTTGGAGCATCGGTAGACGTGCATGGACTCGTCATGAGGAAGCACCAGTGCCGTTCCCTTGACCGCAAAGTAGCACTCGCTGATGCTCTGTTCAGCCTTGTGGCCAGGCACTTCATTACCGCCTTCGAACCTGAAGGCGCGTCGCTTGCAGCATGCGCTGCAGAGAAAGCGAAGCTCACGCGGGGTGGCTGAACGCGCTTCCGTTCCCCAGCTGAGAGAGCGCGACTGTAAGCGTCGGGCGCGGACCAGGCGACGTCGCCGCACCCACCAAGTGCCCGGATACGGCACGGATCACTCTCTCGATCAGCGGCACCCAAAAACGGAAGCACAGCTGGTGCGAGCGCGCACTTGGATAAGAACTCGCGCCTCCCCCTGCTCTTCGAGCGAATAACATCCGACTCACTCTCACCCACCGTCTATAAATCAAAAACTGAAACATTGTTGCTACCGGAAATATCGAGGAGTCTCTCCCGTATGGCTGTCGAGAAAGGGAAATGCAGACCACGCGATCACCCGTACAGCAGATGATGCAAACATTCACAGCGCCTGGGGCAACAAGCTTTTTGTACTGAAACGCACCCTCCGATCATCGTCAGGCGGGCTCTCTTTCCGTGGCATTTAAAACGCCCTCGGGAGCTCGGCTGGAGAACGCTTATAACGCGAGACGTCGGATCTCTCTATAAACATGAGAAATGGTTCGGCCCTGCCTCCTCTTTCCGCGGATTGAGTTGTACAGCCGCACCTCTGGCAAGCGTTAGAGAGTGCAGATTGGTCTGTAGCTTGTTCTGAAGCTCGTTTGTACCTATTCAAGCGGTCTATAATAGATTGCCGAGGCGGATGACTCAGCGGCTGGGTGTGTTCTTGCATGCTGTATACATGTACCTTTGTCCTCGTCTTCTATAACTCTGTCACGAGTGCCATAAATGTGTGCGGTCCATTGGAAACGACGCCATGGATAACGGTGCGCATTAAACCGACTGAAAGGAAGATTATACGAGCAAACAAACGGCGATAAACGAAGATGGTGCAGCGCAAAGCAATAGGGTGGTTTGCAAGTGCATTCATCAGTAAGGCTAATCCGGGAAACTGTTACACTGTCGATAATGTGATCTCATTGCGTTGACGGAACATGTTTCAGTTTCTTGGGTGCAATGCACTAAAAACAATCGTGCATAATGTCCACAATCACGGGTAAAGTGTACACACAATGCGGAAACGCAAACGCTGTAGAACCTGAAGGCGAAGACAATCCCAGACACATTCTTGTACGACTGCAGCAAACATCACAATTTTAGCTGATTCTATTAAACAGATGTTCCGTCGCAGCATGCGCGCGCAGCACTGTTCCTATCATATTTACATCTTAGCGAGTATGTACAAGCTCCAGTTTTCATCACCATTCGTATACGAATGGTGATAAAAATTGGAGCTTAGAGCCAAACCCATACTGAAGTCATTCGTACAACCCTGCTATAGACTTGCG
>TRINITY_DN10116_c0_g2_i2 len=9196 path=[0:0-3418 2:3419-9195]
GCATATGCTGCGATTTTAGTCAATGGTCCCAGCGAAGCTTTTGTACAAAGTTTACCGCTCTATTATTTCTGGCGCATTTCTACACATTCGGGCCCAGAGCTCACATGCACTCAAGCTGTGGCGACGTTTAAAGCGCTGTTTTGAAATCCGTACACCGCGCTCCCAGGAAAGATTTCTCGAGAGCAGCCCGACAGCAGTACGCTTACCCTCGCCTGGTGGCAGTTGTGGTATTGTTACGGTGTACAGTAAACTATAGTACTGTGCACGCCACGCAAATCTTCTGTGACATGAGCAACAATCGCCTAGGTCAACAGGGGCGTTGATCTACGTCATAGGTTTCAGTGGCGACGTCGGGAGATGCTGCTGACTCAGATGAGCACTCCCGCTTAGTTTAAGGCAAAATTAAAATGTCTTAAAAGCAACGTTTGCGACTAATAATCAGTCAGAAGTGCCTCTGTATGCAGGGCACTCAAACACGACAAACATCTCATGGTTTCAGACTTGGTCTCAGTGGTCTTTTAAGCATCATAACATGTAGAGTCCTACAGGAAAATTCGAATCCAAACTTGGCTTTGTTTTATAAAATTTATAGAGATGCTAACACTAGCAGCTTGTGCCCCCGTTGCGGGGAAACAGCTAATTTAAAGCCCATGCATCGGCGATGCCCCTCTTTAATGGGAAGCAAGCCAACCCAGCCAAGTGGTGCACAGCCATCGAAGACAACAAAGGGTATCGGCTTTGGGGAGTCCAGAGCCAACGATGCCGCTGTCAGGTGTTCCAACATGAGAAGAGCCCAATGCATGCTAGTCGCATCTCTCAGGGCTCTAAATAAAGTTTGATCATCCATTCATCCATGTATTGATAAGCTGTGATTTTTTTAAGGAAGCAGGAGAAAATTCACACAGTAGTTTTGAGAGCACTGTTCCACATCTGTCACCAGAAGCACGAAAGTTTGGTGGTAACTGAAAACACAAGACTACAATGTGGCTAAAATCATTTTTTATTCCAGAAGAACAGTCTTCTGATTTTCTTAAATAATTTCTTTCGGCCTAGCGCACGTACGTCGTACACATCACCAACCTCATTCCTCCAAGCACTCCTCTCTCTCTCAAATTCTGTCAGACGCACGAGACACAACTTTCTTTTTTTTTTTTCTCTAGCTTTCACGCCATGCAGCGAAGAACATGGAACACGGATGGGAAAAAAATGAAAACAACAGACAAGTGAAAAGAAAAGAGAACAAGGCAGACACAACTTTCTGTTGACGGCAAGCACAAGAGCGGCGAAGCTACAACGGCTTTAAATATGGTATGGCACATTTTTGTCTCTACTATCTGCCTAGAAACTAGAAAAGGTGGGCATGGAAACTCAGCGCACTAGTTGCAAGTTGCACCAAGCACGTGTGTCTGCGTTTCTCTCACTAGAGCAAACCACAAAAGAGCGATAGCCTGCATGGAAGAAAATGAAGACTATGCAAGAAGCACAAAGCGACTTTGCTTCTACGGGCAGTGTAATAACGGCAGCCTTGCAAATAGAATGCAGCTCACAGTTACGCTTCACTCAAAGCTACATAGCAATGTGCTGAAGCAATCGATCAATTATGCTTCTGTTTTCGCACCATTCCTTGACTTCTGACATGGCCCCGGGCGTGGCCTCTGGTGAGCGTGCGACGGTAGCCACCCGTGCTTTGCGCTTGTTGGAGAGATATGCTCACTAACTTCAAGTACACTTTAGCTGTTCACGAGAGCACTTTCATGTAGCTTGATTAGGGCAGGTTGATGCGTTAGCAAAAGAAAATGTGCATAATCTAACAGAAACTCTCAGCCGAATCTCCCGTGAAGATTGCAGACTGCAACAGAAGCAGGTTCACGTTTCCTACCAGAAAAGTGTTCCGGTACAAGCAAGTCGATAAATAAGGTTCAGGGCTAAATTCAGAGTTGGTAAATAACAAAGTCCGCAGTGAATTAGCTGGAGGTTTTCAAGTATTATGTCTATTTCGACTGTGGCTAGGAGACAACACATCATTGCACAAAAATTAAAATTTGTGATACAACACTACTCCAGCAGAAAAAAGTGAAGTGCCACGATTAGCCGCATTGCTATGTAATACTAGTGTCAGCATTGTAAATGAGAGTTTTGATGTATAAGAGCAAGCATAATAGGCGCAAATTTTGCAATGTCCAAGAGCTCAATAAGCGACTATGTGGCTTCTTGGTTTTGTTGAAAACAGCACACGGAAAGTAATGAGGAGTGTACAGCAATGCCACAACTCTGAAAGCCAGATGAAGAGTGCCCCACCAAGTATACTGCTCATCACTTCCCATCGCTACGCTCATTATCACTTTTTTGCCAGAATACTTCTCTGCAGATTAACACAAGACAAACTGACCCTATCCCACTCCTTCCTCCCACCCCCTAAAGGAAATACGTAAGAATAAAGACGTGTCTGCGCAATTGTTCTCACCAGCAAGCCCCTTTTATGAGTGAGGCAAAAGGGACCCCTGAACAGCCACATCAAAGTTGCGTGAATATTATGCTCAAGCTACTCATATGTCTAAAACAAGTGGTCAATTTAGGTACAGTTCTGATGAAGCCCTACCTCTTGGTTTTAGAATGTGCGAGCACCAGCTCGAGATGCATAAGAACTGTGGTGTGCAGAGTAGATTTCATTGAACTACGTACTTCATAACCTTGCCTCAGGCAAGGTTATGAATTTTTTAGTTAATTCATTATGACATTATTACGGACAGTAAATGGTACACAGCAACAACAAAAAGAAACAACAGCTGCTTGAAAGGTCTCAGCAGCATAATTTCGGTGTTTGTGCCTAGCAAGTGGAATTAAAAGCACAGAGTACTAATAGGTTTTCCTGGACAAGACCATTGAACTCCAGTCAGACCAACTTGGCAACCAGACTTCCCGAAGTGCCTGAGAGTCAAACCTTCGGAACAATTTGTTCAACGGCAGTCAAAAACATTTGTCATATTATGCACAAGCATTGCTCCTGCAATATGCAGAAAATGAGCATGCAGATAAGCTGCTGCACTCCAGACTTCACAGTACGCTCATGAGTAAGGCAAGCGTGTCTCCGAAATCAGCAAGCAGCAGCTTTTGATCCAGAATTGTGCACCTAAATTTTTTTTTCAGACTTCCCAGGAGAAAAGGGAGTGGCCCTCGTCAAGACTGCTTCACGCAGCGCATCTTTGTTGAGTGAAATTGCTATTCCTTACATGCGGATGTGCTCTGGGCATCCACGGGTAAGCAGGCTCAAGAATAGAAGAGGCTGTTGAGAAGAGAGACTGCTTAGAAAGAGTTAGATAGGAGGAAAAAGGGGAAGCTTTAGAAGAGGTGTGGCAGGGCACTACTGGCCTTGACTGATTGCCACGAAGGGCTCGGTTCACACGGAAGAAGAAAAAAAAGTTGTCAAACCGAGGCAACACCTTCTCCGACACGCACAAACAAAAATAACGTACACTCATTTCTCTTCCTGTACAGCGGCGGTGGTTGGAGGCAAGATTACACACACACACATGCACACACACATACATCCACAGGAGCTAACAAAAAAAGCGGATAAACAAGTCTACATACAGAGAATTTTACAATGTCCACCACACCTACCAACGCAAGTATTTTGGGGAAACAAAGAATGAAACGGGGAAATTTGGGGTAGGGGAGAGTTGGAAAAACAGGAAAAAGTGAGGCATGCATGCATGCACACACTCACAGATACACCACAATGTAAAAGGGTGGGGATGGGGGCAAGGATCATCACATTGTGTTGTACAGTGGGTTGGCATGCCTCTGCCGCACGGTCAGTTTGCTCAGTGGGTGAGTTTTGCCCTGCTGCTTGCGCACTTTTCTCTGGAGGCCACCAGGCAAGGCTGCAGTAGTGTTGCTGACAGGTGCTGGCGCTGGCATGGTGGCAATGAGTGCCACAGTGGGTGTGGCCGTTACCATCGCCGATGGCAGGGGCTCGCCGGCCCGCGGCGCCCTTGCCAGCAGCGCCGTTAGGCTGCGAGTGGCTGACAGCTTCCGAAGCCTATCGGCATCAAGACTGGTGCACCTACTCGGCGTGGGTGGGGCCGGAACTGCAGGTTGTGCGTTTCGACCGACTGGCCGGCCTTCGGAGAAGGCACGAAGACCGCGGATGGGCTGAGCACAACCGTGGCGCTCGCAAACTGGAGAGTTCGGCGTGCTTGAGCTGCCGCCACCCGTTGTTGGCTCGTTGCTGTCCACGCTGCTCCTTTCGACGATGACGAGCCTCTCGGCGATACCAGCAGGTTTGGTCTTACCATTTCGTGCCTTGGCCTCCAGCTCTTTGGTTAGCCGCTTGACTACGCCGCCTGCAGATTCATCGTCGGCCGGCTGCTGCTGCTGATCGGTGGTGGTGTTACTGCCGCAGAAAGTTGGACAGTCACCAGGGACGCTGGGAAGCATGGTACTTCCGAGTTCCTTGATGATGCGTGCCTGCTCCTTTTTAGAGCGTCCCGTGCTGTCTCCCGTTGGAGGTTTCCGGTCGGTGCTGATGGATGAAGGCAATGCCGCTGCACTGCATCGAGGTGGTTGCAGCCCTTCTAACACAGCCCTTTGCTGCCGCACAATGCCAACCTGGGGAACTTCACTCGATTCTAATGCAGGGTTGGTGTCTGATTCGATATGTTCTAGACCCTGACCAGAACAGAGCAGTGGTGAGTAGGTCTCTGGCGGCGTCTTTGCACATGGGATAAGGTGCATGGCATTGGAGATGACTTGGCGTGTCTCACATAGAACTTCGTTAACGGCTTCCATCACTGATGGCGTGCTCATGCTGTGTTTAATTTCTGGACTGGCTGAAAAGGCTGTTAAAGGCTGAGCTTCAGTGGATTGCAATGCGAGAATTTTGGGGGGACTTCGCCCACTTATGCACGCCGATGCTGCAGGGAGTGCAAGGGACTTCGGCCGGTGCTCGCATCGCAGGCTCTGGGAGCGCAGAATCTGCCTGCTAGGTGAAGAAGCATCAGGGAGCTGTTCCGGAGGAGTGGAAGGTGTGGATCGTGTCTGTGATGGAAAGGCACCACCTTCAAGGCAGAGGGCACGGGCGAAGTTCTTTTCTTCTAAGAAAGGTTTTGTCTTGCGGAGCTTGCAGCGAGTTGGCAGCACTCCAGTACGATCTGCTGGTGCTCCCATTCGTTCTTCAAGGGTCTTCTTGCCATCTACCTGAAGCTCTGCGACAAGAGGCAACTGTGGCACCATTTCCCCTGTGGCCTCCTTGTGCGCTTCCAATGTGGTGCCTTGGCTCCTGTCCTCGCCAAAACCAACTTGCAGCTTACAAATTTCGGCCAATGGCCTTGCAGAGCCCACAACCGAATCGTCGGAGTCGCAATGCAGCAAAGGGTGAGGGCGGCCCGCCGGCCGGCAGACTGTTTGACTAGAGGGTGCCAGCAGGCCTATATCAGTCGCTGACCTTTGCAGTGTGATGCCCCCAAGACCTTGAGAGCTGGGCAGTCTGTCTTCCACACTTCTTCTCAACACAGAAGAAAAGGTGGCCTCCTTCGCCATAGCAGGCGGCGTTGTCATCACTACCGGTTCTGGTTCCTTATCAGAGTCACCAGCTCCTCCTCCCAGTGTCCAGGTCGAAGGTGCAGGCAACGACTTTACTATCACAGCCATGTGCTTTGGGGTTAGCGGCTTGGTTTGGGACGCCACGGGCTGCACATCGCGCAGCAGCTCCAGTGACGATGACTCACCTCCGCCACAACTCGGTAGGCAGCTGTACAAGCTTACTGAGCTCTCGTCGTTGGTGCCAGTTTTCACAGGTCCACCAAAGAATGCAGATTGCGGTTTGCTTGACCATGCCACTGCTGGTGTGTCAACAGTGCCACTACGAAGAATTTCTGTCTTTGTCACCTGCTTTGCTACAGTCGCCACTGATTTTGGGGTGCCAACTTGCGATTCCAGCTCGCAGATGCGGTCCTTGACTGAAGCGACACGACGCAGGCCAGGGTCCTGCTCATCGTCAGTAATGGCAACAACAGCAGGTGAGAACTTGGAGGGCGTTACCGGAGTCGCAGCAAGAAGGCTTGCCTTCATGCCATTGGCAGCAGCGTTTTTTGCATTCTTCTCCTGTTCTGTGGCCTGGACTTGCTCGAGTGTTGATGTTGTACTGGTGTGCGGTATGGTGTAGCACAACGGATCAGTCCCATATCGGGGACGGCCTATCCGTCTCCGAGGTTTTATCCTTCCGGTAGCAATGGCCCCATGGCAGGTATTGGATATGGTGTCCGAGTTGTTGTTGCTGTTGTTAGCAGCAAAGAACGCATCGGATGCGAGATCATCTGGGGACCATGACTTTGGCCGGCTCACGCTACCAGGCACCAGTAGATTGTTGGAGCCACCACCACCCCTGCCCCCGACTTTTACGGCCCCGTTGGCGTCAGTCGTGCCGTTCCGACCCCCACTGCTGCTTCCCAAGGCAAGTGCCTGTGAGGCTGTTGTACGGCACTCTCGCCTGCCAACCCCACGATCAGGCTGTTCATCTTTAAGGTTTGTTTCAGACTTGGAGCGCCAGATACTGTTGTGTCGCTGTTTGCTCGCATGTAGTATGCCCTGATATGTCTCAAGTTGCTTGAGGAACCCCGAATTTGGCTTGATGCAGCTGCGGCGCGTCTTCACAAAGTCGAGGGCCTGACGGAGATCCCAGCCGTAGGCCTTCATCACATATGCAATGACCACCGATGCCGAACGGCTGATGCCCATCTTACAGTGCACCAACACTTTGGAGCCCTGCTCTTTGGCTTGTGCAATATACTTGTAGGTCTTATCCCAGTGTTTGAGCATTTCTGTTGTCTCGTCATCATAGACACGGATGTTGAAGTAATCGAACAGGCCTGGATAGAAGTTGTCAATTTCCCGTGTGACGTTGAGGATGTGGCCAACCCCTTTGTCTTTGAGCTCCTCCAGGTTTGAGGCGTTCCACTCGGAGCCAAGGTAGAGGTATTCGAGGATTTCCGTTGCCGCATCCATCTGGCCCAGAATGGTGAGCATCTCCTGGTCAATGAAGGGCTTGAATTGCTGCAGGCTCATGTCAAGCTCCTCCTCTAGCCGGGACCGCATAAATTTACTGGTCACCTCGTCCAGGTCCACTGACATCATGAGCTCCTTCAACTTGCTCCTGATGAGCACTTCCGTCTCTTCCTTCTGTGACGGCCGTGAGCGATCGAAATCGGGCGTCGGGGGCCTCTTGGACACCAAGTCGTCCATCGCATGCCACTCGTTGAGGCAAGACTGGTCCGACTGTATCCTCTCGGCATAGTACTGCACCCACTGGTGGGTTCCGCCCCCTTCGAAGTAGTTGAACTCCCGCGCTTTGGCACACGCCTTGTGCAGGGACTGCAGCGCAGACCACATGGCCTGCACAGAGACCGGCTTGAAAATGTAATGCCCGCTGCTGGATGTTACGCTGAAACCTCCGTCTCCGTCTAGCGTGATGCGGGCGTCTGCCCAGACGGGTATGACGAGCCCGATGGTGGTTCGCGAGTTGCAGTCGATCCCCAGTAGGCAGGCCTCCTCGGCACCCAGGGAGCCCGTCCGGGAAACCACCACCAGGTAGCGGGTACGACCCGCTGGGTGGGCGCTCTCCAGTTTCACCGCCATTTTGAGCGTGTCTTCGCGCCGCAGCATGTACAGCATAGACTGCAGGTGCGCCCTGATGTCGCCGGCCACGACGTTGTTGTTGGAGCATCGGTAGACGTGCATGGACTCGTCATGAGGAAGCACCAGTGCCGTTCCCTTGACCGCAAAGTAGCACTCGCTGATGCTCTGTTCAGCCTTGTGGCCAGGCACTTCATTACCGCCTTCGAACCTGAAGGCGCGTCGCTTGCAGCATGCGCTGCAGAGAAAGCGAAGCTCACGCGGGGTGGCTGAACGCGCTTCCGTTCCCCAGCTGAGAGAGCGCGACTGTAAGCGTCGGGCGCGGACCAGGCGACGTCGCCGCACCCACCAAGTGCCCGGATACGGCACGGATCACTCTCTCGATCAGCGGCACCCAAAAACGGAAGCACAGCTGGTGCGAGCGCGCACTTGGATAAGAACTCGCGCCTCCCCCTGCTCTTCGAGCGAATAACATCCGACTCACTCTCACCCACCGTCTATAAATCAAAAACTGAAACATTGTTGCTACCGGAAATATCGAGGAGTCTCTCCCGTATGGCTGTCGAGAAAGGGAAATGCAGACCACGCGATCACCCGTACAGCAGATGATGCAAACATTCACAGCGCCTGGGGCAACAAGCTTTTTGTACTGAAACGCACCCTCCGATCATCGTCAGGCGGGCTCTCTTTCCGTGGCATTTAAAACGCCCTCGGGAGCTCGGCTGGAGAACGCTTATAACGCGAGACGTCGGATCTCTCTATAAACATGAGAAATGGTTCGGCCCTGCCTCCTCTTTCCGCGGATTGAGTTGTACAGCCGCACCTCTGGCAAGCGTTAGAGAGTGCAGATTGGTCTGTAGCTTGTTCTGAAGCTCGTTTGTACCTATTCAAGCGGTCTATAATAGATTGCCGAGGCGGATGACTCAGCGGCTGGGTGTGTTCTTGCATGCTGTATACATGTACCTTTGTCCTCGTCTTCTATAACTCTGTCACGAGTGCCATAAATGTGTGCGGTCCATTGGAAACGACGCCATGGATAACGGTGCGCATTAAACCGACTGAAAGGAAGATTATACGAGCAAACAAACGGCGATAAACGAAGATGGTGCAGCGCAAAGCAATAGGGTGGTTTGCAAGTGCATTCATCAGTAAGGCTAATCCGGGAAACTGTTACACTGTCGATAATGTGATCTCATTGCGTTGACGGAACATGTTTCAGTTTCTTGGGTGCAATGCACTAAAAACAATCGTGCATAATGTCCACAATCACGGGTAAAGTGTACACACAATGCGGAAACGCAAACGCTGTAGAACCTGAAGGCGAAGACAATCCCAGACACATTCTTGTACGACTGCAGCAAACATCACAATTTTAGCTGATTCTATTAAACAGATGTTCCGTCGCAGCATGCGCGCGCAGCACTGTTCCTATCATATTTACATCTTAGCGAGTATGTACAAGCTCCAGTTTTCATCACCATTCGTATACGAATGGTGATAAAAATTGGAGCTTAGAGCCAAACCCATACTGAAGTCATTCGTACAACCCTGCTATAGACTTGCG
>TRINITY_DN10119_c0_g1_i1 len=7236 path=[0:0-675 2:676-676 3:677-918 4:919-1176 5:1177-1224 7:1225-2085 8:2086-2119 10:2120-5321 12:5322-7235]
CTACTTCTGGCTACGTGTTCGTGGTCGCCAAGCCCGTTCAGTAGCCATCTGAAAAGTCTTTTAGTTGCGCGCCCGTTTGCCGGGATTTGTGTTAAGAACATGGGAGACAGTGACGACGAGTACGACCGGCGGCGCGGGAGGGACAAGTTTCGGAGAGAACGGAGCGACTACCAGGAACGTCGTGATGATCGCAGCCGCGGACGGGACGATTGGCCAGAACGCCGCCGTGATTATCGGGACTATGATGTTCGGAGGAGCCGAAGTGACCGTTATAGTCCTGCAAGACACGATATGAGTCCCCCTGTGAAGCGGATGCGGCGAGACTGGGATGACCGAGGTGGTTACGGTGGCTTTGACGGTGGCGGCTTTCCGGGGGGTGGCCACCACCCGGGTGCAGGCGGCCCCTGGGGTGGCCCCCCACAGGACATGGGTGGCATGGTGCACATGGGTGGGCAACATGGTGGATATGGACACGGAATGGGCCAAGCTGGGGGTCCACAAAGGGAACCCGAACCAGGCCTCACACAGCCACCCATGATGACGTTCAAGCAATTCCTGGGCTCTCAGGATGACAGCATTGATGACCAGGAAGCAGTGCGCAAGTACAATGAGTACAAGATGGACTTCAGACGCCAGCAGCTTAACGAGTTCTTTGTCAATCACAAGGAGGAGGAGTGCCCAAAAGAAGGATGCGCTCTTTGCGCTCCGATTGCACTTAGCTGGTTGAGGGTGCGCTGTGCACAAGGCAGTGCTCTTAGGCGAACACAGTGGTCAGGCTAGCTTTTCAGGCGCGTCCCCATGTCCGGTAGCTTCCTTTTTGATCGTTCAGGGCATGCAACTCACCATCGGTGGCTGCGCTTTGGGCATTTACGCAACCGGTGCGCACAACCGGACGCTAAAAAAGCCCTGTCTGCAGAAGGTTCAAGTCGAAGTACCATCCAGAAGAGTGTGGCAAGCGCAAGACGGAGCAGATGAATGCCCTGAAGCGCCGCCTGGATGCCTTCCTCAAGCTTCATGAAGGTGGATGGGTGGACGCCATCAGCATAGACGTGGAAAAGTCCGATCGCATCGTCAGGTTTCTCGATGCAGTGGTGATCTTGCTAGAAGGTGGCACTGAGTATGACCTGAAGGCATTGGATGAGCCCGCTCAGGAGGACAAGCCTTCCGAAGGGGCTTCGTTCTCCAATGCAAGGGATGTAAAGGAAGCTGGTGATAAGCCTGAGGCCAAGGAAGGCTCATGTCAGGGCGGTGACGTACCATCTTCACCGACTCGCTCGGATGTGACCGCTGATGAGGACAAGCGACACAAGAGGGCTGATGATGAAGAGGACGACGAGGATGCCAAGTCAGACTCTAAGCAGTCTAGTGGTGGCCGCAAACGCAGCTACAGCTCAAGCAGCCAAAGCAGTTCCAGCTCAGATTCTGACTCTGTTGATAGCGACAGGGATGCCTCTGACGATCAGGACTCTGGTGTTCCGGGTGAGGAGAGTGGTGGGGAAAGCAAGAAGTCCTCGAGGAAGAGCAAGAAGAAGTCCAAGAGGCTCAACAGTTCTCCTGGGGCAAAAAAGACCAGCAAGGCCAAGGAAGAAAGGTCTGAGGATGGCAACGAGGAAGGCAGCAGCACGAAGGGGGACGCAGAGGAGGACGACGAGGACGGAGGCCCTGATTCGGTGGCTGACAGCAAGTGTAAAGGGGAGGAGGAAGAGGATGAGCCCAAGGCCGCGGCTGGTGAGCAGGCCACTAAGAATGAGTCTGGCCAGGGGGACGGGTCTAAGGCTGCCGGCACCGAAGAGAAGAACCGGCCACGGCCCCTTCACCGGACTTGCTCCATCTTTCTGCGCAACCTGGCACCTACCATCACCAAAATGGAAGTGGAGGCGATGTGCAAGCGTTACCCTGGCTTCTTACGGGTGGCCATCGCGGACCCCCAGCCGGATCGCCGATTCTTCCGTCGGGGCTGGGTGACGTTTGAGCGCACCGTCAACATTAAGGAAATCTGCTGGAACCTCAACAACATAAGGTTACGAGACTGTGAATTGGGTGCCATTGTGAACCGGGACCTGAGTCGGCGTATCCGGTCAGTGAATGGCATTGCCTCTCACAAGCAAGTAATCCGCTCTGACATCAAGCTGGCCGCTCGTATTGTGCACAACCTTGACAACCAGAAAAGTCTCTGGACCGAGACTGAACCTGGTGCAGAGTCTGCTGGTAACGTTGTGGCGGACCAGCTACCTGCTGTTGAGGGTTTCGGTGTGTCTTCCAAGAATCCTTTGTTGAAGAACATCACCGATTACCTGATTGAGGAGGCCTCAGCAGAGGAGGAGGAACTTCTGGGAGGCTCTGCAGATAGGGAGGAAAATGCCGACGCCGAAGACCCCTCGGCCGCTGGTGGCATTAACAGTGAGAAGGACGAGACGCTAATAAAGGTGCTGGACCGTCTTCTGGTGTACCTGCGAGTTGTGCATTCGGTGGACTACTACAACCACAGCGAGTACGCCAGTGAGGATGAGATGCCTAACAGGTGCGGCATCATGCACGCTCGAGGGTCACCACCTTCGGGCAAGGTCACCTCACAGGAAGTGGCCGAATACATAAACCATTTTGAGAGCAAGATTTCACCCTTCCTCCAGCCATCAACCAAACTCAGTGTGGAGGAAGCCAACAAGCTCGGCAAGAAAGACCCGGACGCCGAGGTAGAAAAATTTGTGGCAGCCAACACGCAAGAGCTCTCCAAAGACAAGTGGCTCTGCCCACTGTCGGGCAAGAAGTTCAAGGGACCCGAATTTGTTCGCAAGCACATCTTCAACAAGCATTCTGAGAAAGTGGAAGAAGTGCGCAAAGAGGTGGAGTACTTCAACAACTACCTCTTGGACCCCAAGCGGCCTCAATTGCCGGAGCACCCGGCTAACCGGGGAGGCCCCGGGGGTGGTCGTGTTCCTGGAGGAGTTGGGCACGAGGGTCCCGGTATGATGGGCCCCTTCCACGGAATGTTCCCACCACCCCCCGCTTTTGGCTTTCCGAGAGGTCATCCCGGTGCCGGGTTCCCCGGATTTGGTGGCCGCAATTTCCCAGATATGTACAGGGCTGGATTCAAAAGGAACAACTACGGACGAGGTCTACGTGGAGAACCGAGAGCACTCATCACCTACAGAGACCTTGATGCTCCCAATGACATGGAGTACCTCTAACGTATATTCTGCTTTTTTCCAATTGGCTGGAAGTCAAGAGATAGAGCACTCAATTAAGTGCAGTCAGCCTGTTATTGTGAAAGAGTTAACCAGTTCAAGTACTGTTGAACATTAATGCCTGGAACACAATTCCTGAGATTGGTGATAGCACACATGTCATAAAAGCCATGTGGTCATTGTTAACTTGTGGAAGTCACTAAGGCATTAATATTTTATTTTCTGCCGTCTGTTGGTTTATGTAGCATTGACATACTGCAGGTAGCACGTTGCAAAATCAGTAAATATGCAAGGGACAAGCTGTGTGGTTTTGAAACGTGAAGTATGTAACGTTTCACATTGTAGTTTTGTTGGTGTTGCCTAGTTGTGCTCCAGCCTTTTGTGTTCTATGTGTTAGTCGTTTGCCCCCTTTGATGCCAAAGAATTCAACTCTTCCATACAAATGACAACGTAAACATAATTTATTCAACATATCACCTTTTTGTTGTTTTCTCACACAAAGCCATTGTCATTTGCACATTAGGAGTGGACTGTCCCATTTCAGTAACATACATCAAACGCACACACACTTTGACACGTTGTGGGCCCTGAGGTGCATTGTACACGGGTAGAAGTACTGTCTGCATTACCAAAATGCTGCCTTGAATGCCACTTTGAATGTTGTATATTTTTCTTTTTAGCTGCAGGCATTACATGCACAAAAACAAATTGTTGCTTGTTCTTTGTTGGCGCATTAAGTCTGTTTTGTATCTATGTACGGTTGAGAAATTCGAATAAACACGGTGCGAGGGGAGCACATTAAAAGTAGCTTTAGTCTCGATTGTCCCATTTGGGTGCATGTCACGAAGCAGTGCGCATCACGCACATCATAGCACAGCAGTTAAGCTTGCATTTCGCAAATAGTTAGGAAAATAGGTTACATTGCTTTGGAACAAGTGATGAGTTTGTACATCACAAATATCCCTGGAAAAGCTTGGAAGCATAACGGTAAATCACTTTGCTTTTGTTTTGGTAAAGAGGTAAGAAGGTGTTTCACAGTGGTATGAATGCACAGATTACCTTGTGCTGTCTTGGTTGGTCATGCAGCAGTAAAGAAGCACCCAACAGGTTAACAGATCACTAGGACATTCTACAAGTAGGCCTATGGAAGGACGTGCAAAACTCTTCTGGCATTTCTCCAACTAGCTGAAACATGGCTGAAATGTAAGCTGTCATGGTGGTGAATTTTGTGCTTTATAGGCAGAGCATGGAGCACAAGTGCATTAAGTGCACAAGACACTTACCTAACTCGGTCTTTGCTTTGTCTTTTAATGGTACGCCACTTGTATACAGTGACATGTAGTAGCTTTAATAATAACAATGTGCACTGATACAGTCAGTAGATTTCAAAAGGCAAGGCATAAAACTCTGATCGCAGTTGTTGTGGATAGTTTGCTATTTTGATTGCCAGTGATTCTAGGGCAAGTGGACAGCAATGCTTATCGAAGCTCGAAGTTAGATGGTATTGTGAAATGTTGGCTCCTCTTTCAGTTGTAGTTGGAGCATGCTACCAGCAGAATTTCAGCCATTTGGTCTCACTTGTGGACCCTCTTGCGGTTATCACACATGAAATGCCTTCATAATTGAGCTTGAACATTTGTAACCTTGGAGAATCAACGAAAACCACACTTCAATTAATTGTGATCTTGCCCATTAAGGAGGATTGGCAGAATGGTTTCAACATGAACAAGCCCTTCAAAACAGCCACTTCAGGCACTATGCAGCACCTGGGATGCTCACGGCTCATTCGCTGTCGTCGGAATGTTGCTGGAAATGTGATGATGTTTGGAGGGTGGTAGAATGATGGTATCGGTGTCGCGACGCGTAATCTACATTTTCGTCGTTCAGCTGAGACTCCATCGTTGAGACTCCGGGGCACGCGGGGGCCACCACTATTTGTTCATAGTCTGTGGGTTTCTTCCCTATGCAATGCAGGAATAAATTTCGTAGCCATGGGAACAGTTTGAACTCTGTGACTCCTGGAAAAGCGCCTGGCTTGATCCTTCCAATGCAAAGCCAGAGGAAGATCAGTAAAAAGATGGATGCCAGTGCATAACCCCATTGCACAAGGAACATGATCGTCAATTTTACGATGATCCCAAGCACAGCGATCCAGCGATTGAACAGTTTCGAATACCACGTATTTGACTTCTTCGATATCTCTGGCCATGGTCCCCGTCCTTTAGCGAGGAGGTGAGTATTGTCAGTAATGTCGGATGCCGGCTGGTCCCTTGTTTGGTTGACGTTTGAATCTCTACTCTCTGCACTCCGTATAGAGCTGTGCTCGTCTGGTGATGTCACCGGAGATTCTGTCGTGCTTACGCTGCTGTGGTCGCGTGGTATGACAGTCTTGTCGTGAACACGTTCTGGAAACAGCTGGTCCAAGTCACTCGTGGGAACCTTGGCGTCTCCAAGTGCCCCGTAGCTGGTTTTGCCCGTAGCCTGCGCCCGTATGATGGCCGCCTGGTGGCAGAAGCGCTCGTTGCGCCGGCGTTGGATGTCGTACGTCATCGCCATGGAGAAGTAGGCGTACTCGACGCACGCGTACGTCAACAGGAACGGGATGGTGACCAGCGGCGCCAGGGTGTTCACTTGGCCCGCCAAGATGAAAAGGAACGTGACCAGTGCGAACAGCACCAGCGCCACCACAGGAACCTTGTTGGGCCCCTTTCCGATGCTTAGCTGCTTGCTGAAGGGTAGGATTCCGTCATTTGCCATGTTCTGCAGAATGCGAGGCGTAAGGTACAGAGCCCCCAGGCAAGCTGACATGGAAGAGATGTACAGGCCGGAAAGAACCATGACGCCGATAGCGGACGCCTTTTCGGCGATGAGGTAGTCCGTGGTGAGAGCCCAGCGCTGGCACGTGCTTCCCAAACCGAGGACAAATACCAGATACAGGAACAAACAAGTTCCGATGGCGGCCATCGTGCCCACGGGCACGTCCTGCACAGGGTTCCTGAGATCGTCGCTCATGTTGATGCCCGCGAAGACGCCCGTCATGGCCGGGAAGAAGACGCCGAACACGGTGAACCAGTTCTGGCCCTCGCCGTACCGAGGCAAGCTGTTGTTCTTCAGCGTCGCCAGGTCGTAGCCCGTCACGCCGTGCTCAGAGTCGTTGCGGACGAACGTTCCCACGGCGAAGTCTAGCGCGGCCATGAGCAAGATGATGAGAAGGGCGAACTGGAGGCGGACGACCCACTTCACGCCGGCCACGTTGATCCCGAGCAACAGGAGAACGAGTGCCGAAGCGATACCCCGCTGGAGCCATGGGTCTTCCTCCATCTTGAGCAGCTGGCCCATGGACTCGGCGAAACCCATCACGTGCAGTGCACTGCTCACCGCCTGGCCGAAGCAGTAGATGAGTGCAGCGGCGCCGCCCACGCGCACGCCCAGGATGTGCGAGAGGAGCACGTGCAGGCCGCCGGACTCGAGATGACAGCGCTCGCAGATGCCGATGCCGGCCAACACTGCCAGGCTGCACACGGCCACCGTGGCCAGCACCATGAGCAGAGCATGATCCACGCCCGCGTTGCCCACTATCCACCCGGAGCGCAGAAAGACGATGACGCCGAACAGGTGGATCATGCACGTGGTAAAGACGCCATCCCAGGTGCCGAACAGCACGGGCTCCGACACGAAAAAGTTGGCCGACCACCAGGGCTTTGCCTTGGCACTGAGGTCTTGGTGGAAAAGCTCGTCGCCGCCGGGGTTACCGGAGGCGCGGCCGCTGTGTCCTGTCGGTTCGTCGGAGGCTCCCCCGTCGGCGCCATCGCTGCGCAGGCCGAAACGGGCCCAGTCGATGTCGCGACCTCGCTTCACGGTCATGGCTCCGCCGCCTCTGCTCCGTCTGTTGCAAGAGATCTAACCGGACGAGACGGCACCATATGGAGACATCGTGAGCTGGGCTGCCCTCTCCGTCGACGCTGCCCTCTGAACCCTGCGTGAACTGGCGCCGCCGCGGGACTTGCACCCGCGTGCGATGTGTTCCTTGGCGCCTTGGCGCGTGCGCAAC
>TRINITY_DN10119_c0_g1_i4 len=6994 path=[0:0-675 2:676-676 4:677-934 6:935-982 7:983-1843 9:1844-1877 10:1878-5079 12:5080-6993]
CTACTTCTGGCTACGTGTTCGTGGTCGCCAAGCCCGTTCAGTAGCCATCTGAAAAGTCTTTTAGTTGCGCGCCCGTTTGCCGGGATTTGTGTTAAGAACATGGGAGACAGTGACGACGAGTACGACCGGCGGCGCGGGAGGGACAAGTTTCGGAGAGAACGGAGCGACTACCAGGAACGTCGTGATGATCGCAGCCGCGGACGGGACGATTGGCCAGAACGCCGCCGTGATTATCGGGACTATGATGTTCGGAGGAGCCGAAGTGACCGTTATAGTCCTGCAAGACACGATATGAGTCCCCCTGTGAAGCGGATGCGGCGAGACTGGGATGACCGAGGTGGTTACGGTGGCTTTGACGGTGGCGGCTTTCCGGGGGGTGGCCACCACCCGGGTGCAGGCGGCCCCTGGGGTGGCCCCCCACAGGACATGGGTGGCATGGTGCACATGGGTGGGCAACATGGTGGATATGGACACGGAATGGGCCAAGCTGGGGGTCCACAAAGGGAACCCGAACCAGGCCTCACACAGCCACCCATGATGACGTTCAAGCAATTCCTGGGCTCTCAGGATGACAGCATTGATGACCAGGAAGCAGTGCGCAAGTACAATGAGTACAAGATGGACTTCAGACGCCAGCAGCTTAACGAGTTCTTTGTCAATCACAAGGAGGAGGAGTGGTTCAAGTCGAAGTACCATCCAGAAGAGTGTGGCAAGCGCAAGACGGAGCAGATGAATGCCCTGAAGCGCCGCCTGGATGCCTTCCTCAAGCTTCATGAAGGTGGATGGGTGGACGCCATCAGCATAGACGTGGAAAAGTCCGATCGCATCGTCAGGTTTCTCGATGCAGTGGTGATCTTGCTAGAAGGTGGCACTGAGTATGACCTGAAGGCATTGGATGAGCCCGCTCAGGAGGACAAGCCTTCCGAAGGGGCTTCATTCTCCAATGCAAGGGGTGTAAAGGAAGCTAGTGATAAGCCTGAGGTCAAGGAAGGCTCATGTCAGGGCGGTGACGTACCATCTTCACCGACTCGCTCGGATGTGACCGCTGATGAGGACAAGCGACACAAGAGGGCTGATGATGAAGAGGACGACGAGGATGCCAAGTCAGACTCTAAGCAGTCTAGTGGTGGCCGCAAACGCAGCTACAGCTCAAGCAGCCAAAGCAGTTCCAGCTCAGATTCTGACTCTGTTGATAGCGACAGGGATGCCTCTGACGATCAGGACTCTGGTGTTCCGGGTGAGGAGAGTGGTGGGGAAAGCAAGAAGTCCTCGAGGAAGAGCAAGAAGAAGTCCAAGAGGCTCAACAGTTCTCCTGGGGCAAAAAAGACCAGCAAGGCCAAGGAAGAAAGGTCTGAGGATGGCAACGAGGAAGGCAGCAGCACGAAGGGGGACGCAGAGGAGGACGACGAGGACGGAGGCCCTGATTCGGTGGCTGACAGCAAGTGTAAAGGGGAGGAGGAAGAGGATGAGCCCAAGGCCGCGGCTGGTGAGCAGGCCACTAAGAATGAGTCTGGCCAGGGGGACGGGTCTAAGGCTGCCGGCACCGAAGAGAAGAACCGGCCACGGCCCCTTCACCGGACTTGCTCCATCTTTCTGCGCAACCTGGCACCTACCATCACCAAAATGGAAGTGGAGGCGATGTGCAAGCGTTACCCTGGCTTCTTACGGGTGGCCATCGCGGACCCCCAGCCGGATCGCCGATTCTTCCGTCGGGGCTGGGTGACGTTTGAGCGCACCGTCAACATTAAGGAAATCTGCTGGAACCTCAACAACATAAGGTTACGAGACTGTGAATTGGGTGCCATTGTGAACCGGGACCTGAGTCGGCGTATCCGGTCAGTGAACGGCATTGCCTCTCACAAGCAAGTGATCCGCTCCGACATCAAGCTGGCCGCTCGTATTGTGCACAACCTTGACAACCAGAAAAGTCTCTGGACCGAGACTGAACCTGGTGCAGAGTCTGCTGGTAACGTTGTGGCGGACCAGCTACCTGCTGTTGAGGGTTTCGGTGTGTCTTCCAAGAATCCTTTGTTGAAGAACATCACCGATTACCTGATTGAGGAGGCCTCAGCAGAGGAGGAGGAACTTCTGGGAGGCTCTGCAGATAGGGAGGAAAATGCCGACGCCGAAGACCCCTCGGCCGCTGGTGGCATTAACAGTGAGAAGGACGAGACGCTAATAAAGGTGCTGGACCGTCTTCTGGTGTACCTGCGAGTTGTGCATTCGGTGGACTACTACAACCACAGCGAGTACGCCAGTGAGGATGAGATGCCTAACAGGTGCGGCATCATGCACGCTCGAGGGTCACCACCTTCGGGCAAGGTCACCTCACAGGAAGTGGCCGAATACATAAACCATTTTGAGAGCAAGATTTCACCCTTCCTCCAGCCATCAACCAAACTCAGTGTGGAGGAAGCCAACAAGCTCGGCAAGAAAGACCCGGACGCCGAGGTAGAAAAATTTGTGGCAGCCAACACGCAAGAGCTCTCCAAAGACAAGTGGCTCTGCCCACTGTCGGGCAAGAAGTTCAAGGGACCCGAATTTGTTCGCAAGCACATCTTCAACAAGCATTCTGAGAAAGTGGAAGAAGTGCGCAAAGAGGTGGAGTACTTCAACAACTACCTCTTGGACCCCAAGCGGCCTCAATTGCCGGAGCACCCGGCTAACCGGGGAGGCCCCGGGGGTGGTCGTGTTCCTGGAGGAGTTGGGCACGAGGGTCCCGGTATGATGGGCCCCTTCCACGGAATGTTCCCACCACCCCCCGCTTTTGGCTTTCCGAGAGGTCATCCCGGTGCCGGGTTCCCCGGATTTGGTGGCCGCAATTTCCCAGATATGTACAGGGCTGGATTCAAAAGGAACAACTACGGACGAGGTCTACGTGGAGAACCGAGAGCACTCATCACCTACAGAGACCTTGATGCTCCCAATGACATGGAGTACCTCTAACGTATATTCTGCTTTTTTCCAATTGGCTGGAAGTCAAGAGATAGAGCACTCAATTAAGTGCAGTCAGCCTGTTATTGTGAAAGAGTTAACCAGTTCAAGTACTGTTGAACATTAATGCCTGGAACACAATTCCTGAGATTGGTGATAGCACACATGTCATAAAAGCCATGTGGTCATTGTTAACTTGTGGAAGTCACTAAGGCATTAATATTTTATTTTCTGCCGTCTGTTGGTTTATGTAGCATTGACATACTGCAGGTAGCACGTTGCAAAATCAGTAAATATGCAAGGGACAAGCTGTGTGGTTTTGAAACGTGAAGTATGTAACGTTTCACATTGTAGTTTTGTTGGTGTTGCCTAGTTGTGCTCCAGCCTTTTGTGTTCTATGTGTTAGTCGTTTGCCCCCTTTGATGCCAAAGAATTCAACTCTTCCATACAAATGACAACGTAAACATAATTTATTCAACATATCACCTTTTTGTTGTTTTCTCACACAAAGCCATTGTCATTTGCACATTAGGAGTGGACTGTCCCATTTCAGTAACATACATCAAACGCACACACACTTTGACACGTTGTGGGCCCTGAGGTGCATTGTACACGGGTAGAAGTACTGTCTGCATTACCAAAATGCTGCCTTGAATGCCACTTTGAATGTTGTATATTTTTCTTTTTAGCTGCAGGCATTACATGCACAAAAACAAATTGTTGCTTGTTCTTTGTTGGCGCATTAAGTCTGTTTTGTATCTATGTACGGTTGAGAAATTCGAATAAACACGGTGCGAGGGGAGCACATTAAAAGTAGCTTTAGTCTCGATTGTCCCATTTGGGTGCATGTCACGAAGCAGTGCGCATCACGCACATCATAGCACAGCAGTTAAGCTTGCATTTCGCAAATAGTTAGGAAAATAGGTTACATTGCTTTGGAACAAGTGATGAGTTTGTACATCACAAATATCCCTGGAAAAGCTTGGAAGCATAACGGTAAATCACTTTGCTTTTGTTTTGGTAAAGAGGTAAGAAGGTGTTTCACAGTGGTATGAATGCACAGATTACCTTGTGCTGTCTTGGTTGGTCATGCAGCAGTAAAGAAGCACCCAACAGGTTAACAGATCACTAGGACATTCTACAAGTAGGCCTATGGAAGGACGTGCAAAACTCTTCTGGCATTTCTCCAACTAGCTGAAACATGGCTGAAATGTAAGCTGTCATGGTGGTGAATTTTGTGCTTTATAGGCAGAGCATGGAGCACAAGTGCATTAAGTGCACAAGACACTTACCTAACTCGGTCTTTGCTTTGTCTTTTAATGGTACGCCACTTGTATACAGTGACATGTAGTAGCTTTAATAATAACAATGTGCACTGATACAGTCAGTAGATTTCAAAAGGCAAGGCATAAAACTCTGATCGCAGTTGTTGTGGATAGTTTGCTATTTTGATTGCCAGTGATTCTAGGGCAAGTGGACAGCAATGCTTATCGAAGCTCGAAGTTAGATGGTATTGTGAAATGTTGGCTCCTCTTTCAGTTGTAGTTGGAGCATGCTACCAGCAGAATTTCAGCCATTTGGTCTCACTTGTGGACCCTCTTGCGGTTATCACACATGAAATGCCTTCATAATTGAGCTTGAACATTTGTAACCTTGGAGAATCAACGAAAACCACACTTCAATTAATTGTGATCTTGCCCATTAAGGAGGATTGGCAGAATGGTTTCAACATGAACAAGCCCTTCAAAACAGCCACTTCAGGCACTATGCAGCACCTGGGATGCTCACGGCTCATTCGCTGTCGTCGGAATGTTGCTGGAAATGTGATGATGTTTGGAGGGTGGTAGAATGATGGTATCGGTGTCGCGACGCGTAATCTACATTTTCGTCGTTCAGCTGAGACTCCATCGTTGAGACTCCGGGGCACGCGGGGGCCACCACTATTTGTTCATAGTCTGTGGGTTTCTTCCCTATGCAATGCAGGAATAAATTTCGTAGCCATGGGAACAGTTTGAACTCTGTGACTCCTGGAAAAGCGCCTGGCTTGATCCTTCCAATGCAAAGCCAGAGGAAGATCAGTAAAAAGATGGATGCCAGTGCATAACCCCATTGCACAAGGAACATGATCGTCAATTTTACGATGATCCCAAGCACAGCGATCCAGCGATTGAACAGTTTCGAATACCACGTATTTGACTTCTTCGATATCTCTGGCCATGGTCCCCGTCCTTTAGCGAGGAGGTGAGTATTGTCAGTAATGTCGGATGCCGGCTGGTCCCTTGTTTGGTTGACGTTTGAATCTCTACTCTCTGCACTCCGTATAGAGCTGTGCTCGTCTGGTGATGTCACCGGAGATTCTGTCGTGCTTACGCTGCTGTGGTCGCGTGGTATGACAGTCTTGTCGTGAACACGTTCTGGAAACAGCTGGTCCAAGTCACTCGTGGGAACCTTGGCGTCTCCAAGTGCCCCGTAGCTGGTTTTGCCCGTAGCCTGCGCCCGTATGATGGCCGCCTGGTGGCAGAAGCGCTCGTTGCGCCGGCGTTGGATGTCGTACGTCATCGCCATGGAGAAGTAGGCGTACTCGACGCACGCGTACGTCAACAGGAACGGGATGGTGACCAGCGGCGCCAGGGTGTTCACTTGGCCCGCCAAGATGAAAAGGAACGTGACCAGTGCGAACAGCACCAGCGCCACCACAGGAACCTTGTTGGGCCCCTTTCCGATGCTTAGCTGCTTGCTGAAGGGTAGGATTCCGTCATTTGCCATGTTCTGCAGAATGCGAGGCGTAAGGTACAGAGCCCCCAGGCAAGCTGACATGGAAGAGATGTACAGGCCGGAAAGAACCATGACGCCGATAGCGGACGCCTTTTCGGCGATGAGGTAGTCCGTGGTGAGAGCCCAGCGCTGGCACGTGCTTCCCAAACCGAGGACAAATACCAGATACAGGAACAAACAAGTTCCGATGGCGGCCATCGTGCCCACGGGCACGTCCTGCACAGGGTTCCTGAGATCGTCGCTCATGTTGATGCCCGCGAAGACGCCCGTCATGGCCGGGAAGAAGACGCCGAACACGGTGAACCAGTTCTGGCCCTCGCCGTACCGAGGCAAGCTGTTGTTCTTCAGCGTCGCCAGGTCGTAGCCCGTCACGCCGTGCTCAGAGTCGTTGCGGACGAACGTTCCCACGGCGAAGTCTAGCGCGGCCATGAGCAAGATGATGAGAAGGGCGAACTGGAGGCGGACGACCCACTTCACGCCGGCCACGTTGATCCCGAGCAACAGGAGAACGAGTGCCGAAGCGATACCCCGCTGGAGCCATGGGTCTTCCTCCATCTTGAGCAGCTGGCCCATGGACTCGGCGAAACCCATCACGTGCAGTGCACTGCTCACCGCCTGGCCGAAGCAGTAGATGAGTGCAGCGGCGCCGCCCACGCGCACGCCCAGGATGTGCGAGAGGAGCACGTGCAGGCCGCCGGACTCGAGATGACAGCGCTCGCAGATGCCGATGCCGGCCAACACTGCCAGGCTGCACACGGCCACCGTGGCCAGCACCATGAGCAGAGCATGATCCACGCCCGCGTTGCCCACTATCCACCCGGAGCGCAGAAAGACGATGACGCCGAACAGGTGGATCATGCACGTGGTAAAGACGCCATCCCAGGTGCCGAACAGCACGGGCTCCGACACGAAAAAGTTGGCCGACCACCAGGGCTTTGCCTTGGCACTGAGGTCTTGGTGGAAAAGCTCGTCGCCGCCGGGGTTACCGGAGGCGCGGCCGCTGTGTCCTGTCGGTTCGTCGGAGGCTCCCCCGTCGGCGCCATCGCTGCGCAGGCCGAAACGGGCCCAGTCGATGTCGCGACCTCGCTTCACGGTCATGGCTCCGCCGCCTCTGCTCCGTCTGTTGCAAGAGATCTAACCGGACGAGACGGCACCATATGGAGACATCGTGAGCTGGGCTGCCCTCTCCGTCGACGCTGCCCTCTGAACCCTGCGTGAACTGGCGCCGCCGCGGGACTTGCACCCGCGTGCGATGTGTTCCTTGGCGCCTTGGCGCGTGCGCAAC
>TRINITY_DN1011_c1_g1_i10 len=6436 path=[0:0-179 2:180-217 3:218-272 4:273-325 6:326-407 8:408-486 10:487-550 11:551-892 12:893-1075 14:1076-1112 16:1113-1156 17:1157-1419 18:1420-1459 20:1460-1579 22:1580-1660 23:1661-1685 24:1686-1726 26:1727-2161 27:2162-2200 29:2201-2236 31:2237-2264 32:2265-2955 33:2956-2988 35:2989-3452 37:3453-6435]
GAAACTACTACACTCAGATCTTGATATAATGAATTCAATCATAACAAATTGTTATTTAAAACGAAGGAAGCGAAGAAGAGCTTTGTAATAGATACAGTGTTATAAATATTAGTTTATTACGAGTTTCTGGATATAACGAAGTATTTTCGTGGAAGATGTGACTTTGTTATAATGCGGTTTGGGTGCATAATGATAATGTATATTCTAGACCACAGACGACAAACTAAACTTCAAAAGTTGAAACTTTGTTTACTGTGGTTTACATATGTGGTTGTCAACATTCCATTCAAGATTACAGGCTTGGCTGGGAGAAACTAGAAACAAGTGTGCCTAAATACTTATTACTGAGATAAGCTACACAGAAAAATCGACCATGCGCAAGCAAGTGCAACTGCTTATGAGGGTTGCGAAGAATTTAGAGAAATAAACAAACCTGCTTATTATTAAAATTAGTCACTAAAAGACTATACAGTTTGTGCAGGCTAAAGGATAGTTTGAGTTTGCCCAAAAGATTATCACGATGTGCAGACTATCACCAGAAACATAAACAAAACAGGATGGTTATAAGTATTACCGTTCATTAACTATCCATGAACTGACCAGCATCTGGTGGATAAAGGAACCCTCAGGCTCGTTTGCTGACTCATTAGTTTCTGTCATATCAACTGCCCCTGAAATATAACATCATATCTGTGTAAGGTAAGGAGACCGTTCTATACTCCCAGTGATACCGGCAATCGTGGCAACAAATACTAATTGAAGCCTAATGAATATTCTGTGTAGAATAGCTTGGATTGGGTTCGCGTGTAAATGGTTCACCAAAACAAGACAGCACAGAACAGCAGTGGTCAACAGTGTTTGTGCGTATACAATAGTGCATTAGTTTTCCTAACGTTTCATCCCTTGTCGAGTTAAGCATCATAAAAAGCTAGGTCAGACGTAAGGACAGCAAAAGTTTACAGAAGTGAACACAGATACATTAGTACAAATTCAAAGTAGGCGGTTCCCATAAGATGGAAAGTCGCAACGCGTCTCCGTGACAAGTCGCTTGGTGACAAGAATACATTTCATTGAGGGCATGATATCAACAGTGCTGTCATTCACTTTTCAAGTAGTGGCATACACAACTAACAAAGAATCGGTCACAGTGACAAAGTGCCACACCCCTTTGATGGATCTATTATCTCGACGGTATTATATATTACTACATATATCTACATATTGTAGATAATTCTGACTTGACTTAACATCATACAGCGTACCTAGGACATTCATTGATCATGTGTTATCACACTGATGTTGTGATTACAATTCGACACATTTCAGATATAATACGTGGTTTCAAGCAAAAGTTCTTGTTACATGAATAAGCTCATGTTATTGTAGAGACGTGTAGTACTAGTTTAGTGGCATTTATTGGATAGCCAATTCTCAAGCTCTGACGGTCTTTCAGCCAACTTGGCTAGCAAAAGCTATCATTAATTTACAAAGAACCTAAGCAGTAAGTGTATTGGCACAGAAGTTTTCAACACGACAATCATTTCACAATTCTGGGTGAATGGACATCTACAACCTGATAGAAAGGGCCAGTACATACCTCAATACACAAATTAATGTGGTCGTTGTTCATAGCTACAACTCGCTAATTATAGAACTAAACAGAAGCACTGTTTGTAGAGAAGCTAGCCATTAGGTGCAAATATACGTGGGTTCGTGATAGTGTTCTATGTAAAGAGCTTTCCAGAGACTAGCACAGTTCAACTTAGCTGAGAAAGAAAAGTAACTAAATTCACGTTAGCAAAGCATACGAGACAAAGCATGACAGGAATTTTTAGCACAGCAGATCTTTGGCATTGTCCTAAATGAATTTTCAGTGACCTCATGAGAACAGGGCCTCATTAAGTATCAAGTGATCAATATAACAATCCTGTTGTTAATGTTGGTTTAAGGATGAATGACATGCTTAGGGAAGCATCCATAGAGTCATTGCATATGCTTGAATTACTTGAAGATTTACTCAAACATTCAATTAGAGTGACGGCTAACTTATACAGTGGACTAATAATTACGTGGCTTTCAGTAACGTGCATCTTCAAAGATTACAATACATTAAATAATCTAGTGAAAGCAAATACACTGAGGGAGGGAAAAATACCGAAAGACAAAAGCTCTTACGAGCACTTCTGATTTCATATTATACCCAGCTAAGAAAGCAACCTAAAGAAGCTGCCTAAGATAAATATTTGTATCCTTGGGAATACATAATTTAACACAGCCCTTAGTAACATGCCCAGAAAAATTTGAGAGCAATTATAAAGAAATAAAACAGCGTAATGAGCTTGCTGACTTCCTGGGCAAGATGCATCGCCTGCTAAGGCTAAGACGTTTTGTCCACCTGTCTGTTTATTGTGCGTTTAATTTTACAGCTAAGATGGTTTCAACATGGGCAATTCTGATAACGATCGGGGCAGATCTAGATTAGATTTGTTGACTACAATCAGCAAGGTCACTGCCACGCCATCCAAACTAATACAGAAGGAGTTTGGCGCAGAAGTCACTCAAATTGCCATCAACGTGACCGCGATCAAAAGTGACCGAGTGACACCTATATTATTTTCAGACAATGTTTTCGGCAACCTCAGGGATAACATGTTACTTTTTAGGCACAATACTCCATAGACATTTACTAAGTGATATGGCAACACACCACATTTGACAAGCAGGTGAAAAAAATTCCATTTCAATTCGACAGAGGAGGATAAATAGCATAGCCTAAATGCAACAACAAAAAGAAAAAGCTCACCACAAGGATCATAGGTTAATGCAAAATAACTTCCCAAACTGCAAAAGGAATGAGAAACTCTAGATATACGAGTATGCGAATGCATTAGTAAGGATAAAATCAGCAAAATGTGGTGGGGAGGGGACACAGAACCGGGAAGCGCTAAGTCTCGACGTCAACATTTCGTCTCAATCCAAAAAGAGCGCAACCGTCCACTTGACTGTGACTAAGAAGACTGCCATAGTGGTCGCACCAGCGACTGCCAGACGCGCACTCTGTTACACCGGGGAACAGTCAGTAGAGCAGGATGCGCTTCTCGACCGCCTTGCGGCAGATGGGGCACTCGGACATGCGGTCGCCACACATCTGGCAAGTCCCATGACCGCACAGGAAGATCATGTTCTTGAGACGGTCTAGGCACACCGGGCACATGGTCTGTTCTTTAATGTCCTGCAGCTGCTGCTGAAGCTTCTGAAGGTCGTGGACCGAAGTGTCGTGCGCGCCATTGTTCATCAGCGGCCCAGGCCCTCCAGGACGATTGGAAGCAGAGTGTGAGTTGTCATTCTTGTCGACGGGAAACTTCGATATGTTGAGCGGGATGTCCGACTTGGTCGTGGGGCCACGCAGGTTCACCACTTTCTTCTTCGTCGTCTCGGCGTCCTCGGCGCCAACCGAGCCTCCGCAGCAGACGATGAACGGAACCACCTTGTCAATCTGGGCTCGACACTGGACACATTTTTTCATGAGGGCCGCACAGCCTTCGCAGGCACACATGTGGCCACAAGGCTTGAAAAGTACGGATGCCTTTTTGTCTGAACAGACCACGCACTCCTCTACCTTTGTGCGTGCAAGCACGGGCTCCTTGCAGAGCAGGCACTTCTTGACGCGCGGTGCGCACAGGGCGCAGGTGGCGATGTGGCCACACGGGTCGAAGAGGGTGTCGCGTTTCATGTCAGAGCACACGATGCAGTCCTCCAGGGCCTCCTGCTCGTTTGGCTGCGGGCTTGTTGATGGCGTGAGCATCTGTGACCCTGACTTGTCCTTGCGGCACTTGACGAGTGCATTGCAGAGATTCGGGTCGGGGCACAGGTCCAATGGAGCTTGTCCCTTCTTGTTCTTGATGTAGAGCTCGGCTCCGTTGGACACCAGGAAGCAGGCGATCGAGGCGCTAGACTTCTTGTCTGCACCCTGGCTACCCAAGCCCATTAGAAGCTCCAGGTTTCCAGCGGTGGAGCTCGACCCAGGTGCTGTGCTCAAGCGTGCTCCACCGGCCTTTGTGACATCCTGCATGTCCTGCAGGTGTCTCAGCTGCGAGAGCGTGTGGTGACGCAGTGCCTCATGCAGCGGGGTGTCGCCGTCCTTGTCCGGGATGTTCAGGTTGCACCCCTCGCGTACCAGGTGCCTCACTATCTGGGCATGTTGCCTTTCTACAGCCAGGTGCAGTGGAGTCTGCAGGTTCACGTTCTGCAGATCCATATTGGCATGGCCCTGATGAATGAGCAGCTCGGCGACTTCCACGTGGTTGTTCAGTGCAGCGAGGTGAAGTGCGGTGTAGCCGTCGTCTTTCTTCTCGTCCACGATCCAGGGCCTCGGCAACTTGGCCAGCAGGGTTCGCATGGCACTTGGGTTGCCTCGGAGCGCCGCATGGTGGAGAGCATTGAAGCCATTGTTGTTGGTGAGCGTGATGTCGGCACTGTGGTCCAGGAGGAGGGTGAGCATGTCGTCCCGCTTCTTGCTGATGGCGTCGTGCAGCGGTGTGTCCCCCTCACAGTCCTGTAGACTCGGGTGGCATCCGAGGTCGAGCAAGGTCTTGACGACGCCCATGTGACCTTTGTTGACTGCAATGTGCAGGGGAGTCTGGCGACGCTTGTTGCGCGCATTCAGGTCGGCACCGGCACGAGCCAGAAGCTCCATCACACTCGGCTCATCTCCGAAAGCAGTGTGGTGCACGGCTCGGTCACCATCTTTGTCCTCAATTTCAACGTCAGCGCTGTGACGCAGCAGAATCTTGACGACTTCAACGTGCCCATTTTGACTGGCCGCCTGAAGAGCTGTGTGACTCGCAAACACCCCATTCACGTTGGCCTCCGGGTGTTTCAAGATTTCCTCGCACTTCTGCGCGTCGCCGGTGGCGGCCGCCTTGACCAGTTCCTCGTTCACATCTCCGGAAACGTGGCTCTCGAACAGTTTCTTGAGCAACGCGCTCAGGCGCTCTCCACTGGACACACCGGCAACAGCGCCATCTGAAGCCATCTTTGTAACGGCAAGAGGGTTGTAGGTCCAGGAGGTACCACACACCTCCACCTTGAGGTCATTGTCATGGTAAATCTGCTGCACTCTGCCTATCTTGCCGAGAGTGGGAGTCATTGCTTCGGCCCACTCCCCGTGACCCCGCTGGAGGATCTTGATGCGTTCGAGGTCGCTGCAGATCTGCACCAGGTCACCGACGGCAAACTGCTGCGATGAGGCTGCATCCCCAACGCCACTGCCACTCGCTGCCGACGTTGACGCAGTCGATGCGGTGTTGACGCGAGTCAGCACGGCCGGGTTGAACGTCCACCTGTTAGCACTTGGATAGGAAACCACTATGTCGTGGTCTTCATCAACGCCAATCACTGTGCCTGTTGTTCCGAGACACTCGTACATTCCGTCTGTCCAGCCACCATGGCCGTGCTGAAGTGACTGAACGATTTCAAGATCCAAGTCTACATTCACTTGGTCGCCGACTTGGAAGCCCACACCTCCAGAACGACCAGGTCCTTGTTCTCCTAGGAGAGGTAGGTGGTCCCTGTAGACTGTGCCACCCTTCGCGTCATTCACAACTTTGAGATCAGCCATGCCTTCAAAACCCACACGATAGAGATTCTTGGCCCCGTTGTCCCACACCACGTAGGCGGCACTGCGAGGACTGGCTGCACTCCAGTCCTGGATCTCGGTGACCTTCCCCCGGCGGCCATTGCCACCGTCCTGGTCCTCCCACTGCCAGTCCACACCTCGGACTACTCTCGCTCCGGGGAACATGCCACGGACTCCCATTTTCTTACTTTTACGACGGGGTTCCATGAGCGCCCGTTCACTACCCGGGTTGGTGATGCGGAAGAAGCGGTGTCGTAGTTGGTGCTTGTCCCCGTGGTAGCACATGGAGCAGAGGTCGTAGTTGGAGCACTCGGCGCACTTCCACCGGATGCCGAAGATGGGCTGCTGGCGGCACGTGTCACACATGGTGCCTTCATGTTTGATGCCTGTGGGTGCACTGTCAACGATGCGGAGATCGTACGTTCCGGAACAGCGGTAGTTGGCCGCTGTGCCGTTGTCCCAGACGACGACAACCTCTTCGGAAGACTCAAAATTACGCACGGTACCCAGATGTCCGTCGCCACCATCCTGCTTGCCCCATTTCCAGTCGGGACCACGGATCACGCGCGATCCAACGCCTTCCATGACATTCGTCCGGCTCGTCCGCGATGGTCCGCACTGATCCATGCCTCTCAAAAATAGTAGGGCATGCTCCTCGTCCAAGGATAGCTACGACCCAGGGCGCACAATACCAAGGTTCAGACTCGCCAGTTATAAACGGCGAACTGCAGTGTTTCCTTTCTGCCAGCCAACCGACGCCGACCGCGCAGGATTTTTTTCTCGCTGCTCTGAGCGTCG
>TRINITY_DN1011_c1_g1_i11 len=6437 path=[0:0-179 1:180-217 3:218-272 4:273-325 7:326-407 8:408-486 9:487-551 11:552-893 12:894-1076 14:1077-1113 16:1114-1157 17:1158-1420 18:1421-1460 20:1461-1580 22:1581-1661 23:1662-1686 24:1687-1727 26:1728-2162 27:2163-2201 29:2202-2237 31:2238-2265 32:2266-2956 33:2957-2989 35:2990-3453 37:3454-6436]
GAAACTACTACACTCAGATCTTGATATAATGAATTCAATCATAACAAATTGTTATTTAAAACGAAGGAAGCGAAGAAGAGCTTTGTAATAGATACAGTGTTATAAATATTAGTTTATTACGAGTTTCTGGATATAACGAAGTATTTTCGTGGAAGATGTGACTTTGTTATAATGCGGTTTAGGTGTATAATAATAATGTGTATTCTAGACCACAGACCACAAACTAAACTTCAAAAGTTGAAACTTTGTTTACTGTGGTTTACATATGTGGTTGTCAACATTCCATTCAAGATTACAGGCTTGGCTGGGAGAAACTAGAAACAAGTATGCCTGAATACCTATTACTGAGATAAGCTACACAAAAAAATCGACCATGTGCAAGCAAGCGCAACTGCATATGAGGGTTGGGAAGAATTTAGAGAAATAAACAAACCTGCTTATTATTAAAATTAGTCACTAAAAGACTATACAGTTTGTGCAGGCTAAAAAATAGTTTGAGTTTGCCCCCAAAAATTATCGCTACGTGCAGACTATCACCAGAAATATAAACAGAACAGGATGGTTATAAGTATTACCGTTCATTAACTATCCATGAACTGACCAGCATCTGGTGGATAAAGGAACCCTCAGGCTCGTTTGCTGACTCATTAGTTTCTGTCATATCAACTGCCCCTGAAATATAACATCATATCTGTGTAAGGTAAGGAGACCGTTCTATACTCCCAGTGATACCGGCAATCGTGGCAACAAATACTAATTGAAGCCTAATGAATATTCTGTGTAGAATAGCTTGGATTGGGTTCGCGTGTAAATGGTTCACCAAAACAAGACAGCACAGAACAGCAGTGGTCAACAGTGTTTGTGCGTATACAATAGTGCATTAGTTTTCCTAACGTTTCATCCCTTGTCGAGTTAAGCATCATAAAAAGCTAGGTCAGACGTAAGGACAGCAAAAGTTTACAGAAGTGAACACAGATACATTAGTACAAATTCAAAGTAGGCGGTTCCCATAAGATGGAAAGTCGCAACGCGTCTCCGTGACAAGTCGCTTGGTGACAAGAATACATTTCATTGAGGGCATGATATCAACAGTGCTGTCATTCACTTTTCAAGTAGTGGCATACACAACTAACAAAGAATCGGTCACAGTGACAAAGTGCCACACCCCTTTGATGGATCTATTATCTCGACGGTATTATATATTACTACATATATCTACATATTGTAGATAATTCTGACTTGACTTAACATCATACAGCGTACCTAGGACATTCATTGATCATGTGTTATCACACTGATGTTGTGATTACAATTCGACACATTTCAGATATAATACGTGGTTTCAAGCAAAAGTTCTTGTTACATGAATAAGCTCATGTTATTGTAGAGACGTGTAGTACTAGTTTAGTGGCATTTATTGGATAGCCAATTCTCAAGCTCTGACGGTCTTTCAGCCAACTTGGCTAGCAAAAGCTATCATTAATTTACAAAGAACCTAAGCAGTAAGTGTATTGGCACAGAAGTTTTCAACACGACAATCATTTCACAATTCTGGGTGAATGGACATCTACAACCTGATAGAAAGGGCCAGTACATACCTCAATACACAAATTAATGTGGTCGTTGTTCATAGCTACAACTCGCTAATTATAGAACTAAACAGAAGCACTGTTTGTAGAGAAGCTAGCCATTAGGTGCAAATATACGTGGGTTCGTGATAGTGTTCTATGTAAAGAGCTTTCCAGAGACTAGCACAGTTCAACTTAGCTGAGAAAGAAAAGTAACTAAATTCACGTTAGCAAAGCATACGAGACAAAGCATGACAGGAATTTTTAGCACAGCAGATCTTTGGCATTGTCCTAAATGAATTTTCAGTGACCTCATGAGAACAGGGCCTCATTAAGTATCAAGTGATCAATATAACAATCCTGTTGTTAATGTTGGTTTAAGGATGAATGACATGCTTAGGGAAGCATCCATAGAGTCATTGCATATGCTTGAATTACTTGAAGATTTACTCAAACATTCAATTAGAGTGACGGCTAACTTATACAGTGGACTAATAATTACGTGGCTTTCAGTAACGTGCATCTTCAAAGATTACAATACATTAAATAATCTAGTGAAAGCAAATACACTGAGGGAGGGAAAAATACCGAAAGACAAAAGCTCTTACGAGCACTTCTGATTTCATATTATACCCAGCTAAGAAAGCAACCTAAAGAAGCTGCCTAAGATAAATATTTGTATCCTTGGGAATACATAATTTAACACAGCCCTTAGTAACATGCCCAGAAAAATTTGAGAGCAATTATAAAGAAATAAAACAGCGTAATGAGCTTGCTGACTTCCTGGGCAAGATGCATCGCCTGCTAAGGCTAAGACGTTTTGTCCACCTGTCTGTTTATTGTGCGTTTAATTTTACAGCTAAGATGGTTTCAACATGGGCAATTCTGATAACGATCGGGGCAGATCTAGATTAGATTTGTTGACTACAATCAGCAAGGTCACTGCCACGCCATCCAAACTAATACAGAAGGAGTTTGGCGCAGAAGTCACTCAAATTGCCATCAACGTGACCGCGATCAAAAGTGACCGAGTGACACCTATATTATTTTCAGACAATGTTTTCGGCAACCTCAGGGATAACATGTTACTTTTTAGGCACAATACTCCATAGACATTTACTAAGTGATATGGCAACACACCACATTTGACAAGCAGGTGAAAAAAATTCCATTTCAATTCGACAGAGGAGGATAAATAGCATAGCCTAAATGCAACAACAAAAAGAAAAAGCTCACCACAAGGATCATAGGTTAATGCAAAATAACTTCCCAAACTGCAAAAGGAATGAGAAACTCTAGATATACGAGTATGCGAATGCATTAGTAAGGATAAAATCAGCAAAATGTGGTGGGGAGGGGACACAGAACCGGGAAGCGCTAAGTCTCGACGTCAACATTTCGTCTCAATCCAAAAAGAGCGCAACCGTCCACTTGACTGTGACTAAGAAGACTGCCATAGTGGTCGCACCAGCGACTGCCAGACGCGCACTCTGTTACACCGGGGAACAGTCAGTAGAGCAGGATGCGCTTCTCGACCGCCTTGCGGCAGATGGGGCACTCGGACATGCGGTCGCCACACATCTGGCAAGTCCCATGACCGCACAGGAAGATCATGTTCTTGAGACGGTCTAGGCACACCGGGCACATGGTCTGTTCTTTAATGTCCTGCAGCTGCTGCTGAAGCTTCTGAAGGTCGTGGACCGAAGTGTCGTGCGCGCCATTGTTCATCAGCGGCCCAGGCCCTCCAGGACGATTGGAAGCAGAGTGTGAGTTGTCATTCTTGTCGACGGGAAACTTCGATATGTTGAGCGGGATGTCCGACTTGGTCGTGGGGCCACGCAGGTTCACCACTTTCTTCTTCGTCGTCTCGGCGTCCTCGGCGCCAACCGAGCCTCCGCAGCAGACGATGAACGGAACCACCTTGTCAATCTGGGCTCGACACTGGACACATTTTTTCATGAGGGCCGCACAGCCTTCGCAGGCACACATGTGGCCACAAGGCTTGAAAAGTACGGATGCCTTTTTGTCTGAACAGACCACGCACTCCTCTACCTTTGTGCGTGCAAGCACGGGCTCCTTGCAGAGCAGGCACTTCTTGACGCGCGGTGCGCACAGGGCGCAGGTGGCGATGTGGCCACACGGGTCGAAGAGGGTGTCGCGTTTCATGTCAGAGCACACGATGCAGTCCTCCAGGGCCTCCTGCTCGTTTGGCTGCGGGCTTGTTGATGGCGTGAGCATCTGTGACCCTGACTTGTCCTTGCGGCACTTGACGAGTGCATTGCAGAGATTCGGGTCGGGGCACAGGTCCAATGGAGCTTGTCCCTTCTTGTTCTTGATGTAGAGCTCGGCTCCGTTGGACACCAGGAAGCAGGCGATCGAGGCGCTAGACTTCTTGTCTGCACCCTGGCTACCCAAGCCCATTAGAAGCTCCAGGTTTCCAGCGGTGGAGCTCGACCCAGGTGCTGTGCTCAAGCGTGCTCCACCGGCCTTTGTGACATCCTGCATGTCCTGCAGGTGTCTCAGCTGCGAGAGCGTGTGGTGACGCAGTGCCTCATGCAGCGGGGTGTCGCCGTCCTTGTCCGGGATGTTCAGGTTGCACCCCTCGCGTACCAGGTGCCTCACTATCTGGGCATGTTGCCTTTCTACAGCCAGGTGCAGTGGAGTCTGCAGGTTCACGTTCTGCAGATCCATATTGGCATGGCCCTGATGAATGAGCAGCTCGGCGACTTCCACGTGGTTGTTCAGTGCAGCGAGGTGAAGTGCGGTGTAGCCGTCGTCTTTCTTCTCGTCCACGATCCAGGGCCTCGGCAACTTGGCCAGCAGGGTTCGCATGGCACTTGGGTTGCCTCGGAGCGCCGCATGGTGGAGAGCATTGAAGCCATTGTTGTTGGTGAGCGTGATGTCGGCACTGTGGTCCAGGAGGAGGGTGAGCATGTCGTCCCGCTTCTTGCTGATGGCGTCGTGCAGCGGTGTGTCCCCCTCACAGTCCTGTAGACTCGGGTGGCATCCGAGGTCGAGCAAGGTCTTGACGACGCCCATGTGACCTTTGTTGACTGCAATGTGCAGGGGAGTCTGGCGACGCTTGTTGCGCGCATTCAGGTCGGCACCGGCACGAGCCAGAAGCTCCATCACACTCGGCTCATCTCCGAAAGCAGTGTGGTGCACGGCTCGGTCACCATCTTTGTCCTCAATTTCAACGTCAGCGCTGTGACGCAGCAGAATCTTGACGACTTCAACGTGCCCATTTTGACTGGCCGCCTGAAGAGCTGTGTGACTCGCAAACACCCCATTCACGTTGGCCTCCGGGTGTTTCAAGATTTCCTCGCACTTCTGCGCGTCGCCGGTGGCGGCCGCCTTGACCAGTTCCTCGTTCACATCTCCGGAAACGTGGCTCTCGAACAGTTTCTTGAGCAACGCGCTCAGGCGCTCTCCACTGGACACACCGGCAACAGCGCCATCTGAAGCCATCTTTGTAACGGCAAGAGGGTTGTAGGTCCAGGAGGTACCACACACCTCCACCTTGAGGTCATTGTCATGGTAAATCTGCTGCACTCTGCCTATCTTGCCGAGAGTGGGAGTCATTGCTTCGGCCCACTCCCCGTGACCCCGCTGGAGGATCTTGATGCGTTCGAGGTCGCTGCAGATCTGCACCAGGTCACCGACGGCAAACTGCTGCGATGAGGCTGCATCCCCAACGCCACTGCCACTCGCTGCCGACGTTGACGCAGTCGATGCGGTGTTGACGCGAGTCAGCACGGCCGGGTTGAACGTCCACCTGTTAGCACTTGGATAGGAAACCACTATGTCGTGGTCTTCATCAACGCCAATCACTGTGCCTGTTGTTCCGAGACACTCGTACATTCCGTCTGTCCAGCCACCATGGCCGTGCTGAAGTGACTGAACGATTTCAAGATCCAAGTCTACATTCACTTGGTCGCCGACTTGGAAGCCCACACCTCCAGAACGACCAGGTCCTTGTTCTCCTAGGAGAGGTAGGTGGTCCCTGTAGACTGTGCCACCCTTCGCGTCATTCACAACTTTGAGATCAGCCATGCCTTCAAAACCCACACGATAGAGATTCTTGGCCCCGTTGTCCCACACCACGTAGGCGGCACTGCGAGGACTGGCTGCACTCCAGTCCTGGATCTCGGTGACCTTCCCCCGGCGGCCATTGCCACCGTCCTGGTCCTCCCACTGCCAGTCCACACCTCGGACTACTCTCGCTCCGGGGAACATGCCACGGACTCCCATTTTCTTACTTTTACGACGGGGTTCCATGAGCGCCCGTTCACTACCCGGGTTGGTGATGCGGAAGAAGCGGTGTCGTAGTTGGTGCTTGTCCCCGTGGTAGCACATGGAGCAGAGGTCGTAGTTGGAGCACTCGGCGCACTTCCACCGGATGCCGAAGATGGGCTGCTGGCGGCACGTGTCACACATGGTGCCTTCATGTTTGATGCCTGTGGGTGCACTGTCAACGATGCGGAGATCGTACGTTCCGGAACAGCGGTAGTTGGCCGCTGTGCCGTTGTCCCAGACGACGACAACCTCTTCGGAAGACTCAAAATTACGCACGGTACCCAGATGTCCGTCGCCACCATCCTGCTTGCCCCATTTCCAGTCGGGACCACGGATCACGCGCGATCCAACGCCTTCCATGACATTCGTCCGGCTCGTCCGCGATGGTCCGCACTGATCCATGCCTCTCAAAAATAGTAGGGCATGCTCCTCGTCCAAGGATAGCTACGACCCAGGGCGCACAATACCAAGGTTCAGACTCGCCAGTTATAAACGGCGAACTGCAGTGTTTCCTTTCTGCCAGCCAACCGACGCCGACCGCGCAGGATTTTTTTCTCGCTGCTCTGAGCGTCG
>TRINITY_DN1011_c1_g1_i13 len=6483 path=[0:0-179 1:180-217 3:218-272 4:273-325 6:326-407 8:408-486 10:487-550 11:551-892 12:893-1075 14:1076-1112 16:1113-1156 17:1157-1419 19:1420-1459 20:1460-1579 21:1580-1660 23:1661-1685 25:1686-1726 26:1727-2161 28:2162-2200 29:2201-2236 30:2237-2239 32:2240-2930 33:2931-2963 35:2964-3427 36:3428-3499 37:3500-6482]
GAAACTACTACACTCAGATCTTGATATAATGAATTCAATCATAACAAATTGTTATTTAAAACGAAGGAAGCGAAGAAGAGCTTTGTAATAGATACAGTGTTATAAATATTAGTTTATTACGAGTTTCTGGATATAACGAAGTATTTTCGTGGAAGATGTGACTTTGTTATAATGCGGTTTAGGTGTATAATAATAATGTGTATTCTAGACCACAGACCACAAACTAAACTTCAAAAGTTGAAACTTTGTTTACTGTGGTTTACATATGTGGTTGTCAACATTCCATTCAAGATTACAGGCTTGGCTGGGAGAAACTAGAAACAAGTGTGCCTAAATACTTATTACTGAGATAAGCTACACAGAAAAATCGACCATGCGCAAGCAAGTGCAACTGCTTATGAGGGTTGCGAAGAATTTAGAGAAATAAACAAACCTGCTTATTATTAAAATTAGTCACTAAAAGACTATACAGTTTGTGCAGGCTAAAGGATAGTTTGAGTTTGCCCAAAAGATTATCACGATGTGCAGACTATCACCAGAAACATAAACAAAACAGGATGGTTATAAGTATTACCGTTCATTAACTATCCATGAACTGACCAGCATCTGGTGGATAAAGGAACCCTCAGGCTCGTTTGCTGACTCATTAGTTTCTGTCATATCAACTGCCCCTGAAATATAACATCATATCTGTGTAAGGTAAGGAGACCGTTCTATACTCCCAGTGATACCGGCAATCGTGGCAACAAATACTAATTGAAGCCTAATGAATATTCTGTGTAGAATAGCTTGGATTGGGTTCGCGTGTAAATGGTTCACCAAAACAAGACAGCACAGAACAGCAGTGGTCAACAGTGTTTGTGCGTATACAATAGTGCATTAGTTTTCCTAACGTTTCATCCCTTGTCGAGTTAAGCATCATAAAAAGCTAGGTCAGACGTAAGGACAGCAAAAGTTTACAGAAGTGAACACAGATACATTAGTACAAATTCAAAGTAGGCGGTTCCCATAAGATGGAAAGTCGCAACGCGTCTCCGTGACAAGTCGCTTGGTGACAAGAATACATTTCATTGAGGGCATGATATCAACAGTGCTGTCATTCACTTTTCAAGTAGTGGCATACACAACTAACAAAGAATCGGTCACAGTGACAAAGTGCCACACCCCTTTGATGGATCTATTATCTCGACGGTATTATATATTACTACATATATCTACATATTGTAGATAATTCTGACTTGACTTAACATCATACAGCGTACCTAGGACATTCATTGATCATGTGTTATCACACTGATGTTGTGATTACAATTCGACACATTTCAGATATAATACGTGGTTTCAAGCAAAAGTTCTTGTTACATGAATAAGCTCATGTTATTGTAGAGACGTGTAGTACTAGTTTAGTGGCATTTATTGGGTAGCCAATTCTCAAGGTCTGACAGTCTTTCAGCCAACTCGGCTAGCAAAAGCTATCATTAATTTACAAAGAACCTAAGCAGTAAGTGTATTGGCACAGAAGTTTTCAACACGACAATCATTTCACAATTCTGGGTGAATGGACATCTACAACCTGATAGGGAGGCCCAGTACATACCTCAATACACAAGTTAATGTGGTCGTTAATCATAGCTACTACTCGCTAATTATAGAACTAAACGGAAGCACTGTTTGTAGAGAAGCTAGGCATTAGGTGCAAATATACATGGGTTCGTGATAGTGTTCTGTGTAAAGAGCTTTCCAGAGACTAGCACAGTTCAACTTAGCTGAGAAAGAAAAGTAACTAAATTCACGTTAGCAAAGCATACGAGACAAAGCATGACAGGAATTTTTAGCACAGCAGATCTTTGGCATTGTCCTAAATGAATTTTCAGTGACCTCATGAGAACAGGGCCTCATTAAGTATCAAGTGATCAATATAACAATCCTGTTGTTAATGTTGGTTTAAGGATGAATGACATGCTTAGGGAAGCATCCATAGAGTCATTGCATATGCTTGAATTACTTGAAGATTTACTCAAACATTCAATTAGAGTGACGGCTAACTTATACAGTGGACTAATAATTACGTGGCTTTCAGTAACGTGCATCTTCAAAGATTACAATACATTAAATAATCTAGTGAAAGCAAATACACTGAGGGAGGGAAAAATACCGAAAGAAAAAAGCTCTTACGAGCACTTCTTATTTGATATTATACACAGCTAAGAAAGCAACCTAAAGAAGCTGCCTAAGATTTCTTTAACACAGCCCTTAGTAACATGCCCAGAAAAATTTGAGAGCAATTATAAAGAAATAAAACAGCGTAATGAGCTTGCTGACTTCCTGGGCAAGATGCATCGCCTGCTAAGGCTAAGACGTTTTGTCCACCTGTCTGTTTATTGTGCGTTTAATTTTACAGCTAAGATGGTTTCAACATGGGCAATTCTGATAACGATCGGGGCAGATCTAGATTAGATTTGTTGACTACAATCAGCAAGGTCACTGCCACGCCATCCAAACTAATACAGAAGGAGTTTGGCGCAGAAGTCACTCAAATTGCCATCAACGTGACCGCGATCAAAAGTGACCGAGTGACACCTATATTATTTTCAGACAATGTTTTCGGCAACCTCAGGGATAACATGTTACTTTTTAGGCACAATACTCCATAGACATTTACTAAGTGATATGGCAACACACCACATTTGACAAGCAGGTGAAAAAAATTCCATTTCAATTCGACAGAGGAGGATAAATAGCATAGCCTAAATGCAACAACAAAAAGAAAAAGCTCACCACAAGGATCATAGGTTAATGCAAAATAACTTCCCAAACTGCAAAAGGAATGAGAAACTCTAGATATACGAGTATGCGAATGCATTAGTAAGGATAAAATCAGCAAAATGTGGTGGGGAGGGGACACAGAACCGGGAAGCGCTAAGTCTCGACGTCAACATTTCGTCTCAATCCAAAAAGAGCGCAACCGTCCACTTGACTGTGACTAAGAAGACTGCCATAGTGGTCGCACCAGCGACTGCCAGACGCGCACTCTGTTACACCGGGGAACAGTCAGTAGAGCAGGATGCGCTTCTCGACCGCCTTGCGGCAGATGGGGCACTCGGACATGCGGTCGCCACACATCTGGCAAGTCCCATGACCGCACAGGAAGATCATGTTCTTGAGACGGTCTAGGCACACCGGGCACATGGTCTGTTCTTTAATGTCCTGCAGCTGCTGCTGAAGCTTCTGAAGGTCGTGGACCGAAGTGTCGTGCGCGCCATTGTTCATCAGCGGCCCAGGCCCTCCAGGACGATTGGAAGCAGAGTGTGAGTTGTCATTCTTGTCGACGGGAAACTTCGATATGTTGAGCGGGATGTCCGACTTGGTCGTGGGGCCACGCAGGTTCACCACTTTCTTCTTCGTCGTCTCGGCGTCCTCGGCGCCAAAGCATTTCGTTTCCATCGCGAAGTCTTGACCGTCGAAAGCCTCTTGCACACCGTAGTCGAGCCGCTTGGAAGCCGAGCCTCCGCAGCAGACGATGAACGGAACCACCTTGTCAATCTGGGCTCGACACTGGACACATTTTTTCATGAGGGCCGCACAGCCTTCGCAGGCACACATGTGGCCACAAGGCTTGAAAAGTACGGATGCCTTTTTGTCTGAACAGACCACGCACTCCTCTACCTTTGTGCGTGCAAGCACGGGCTCCTTGCAGAGCAGGCACTTCTTGACGCGCGGTGCGCACAGGGCGCAGGTGGCGATGTGGCCACACGGGTCGAAGAGGGTGTCGCGTTTCATGTCAGAGCACACGATGCAGTCCTCCAGGGCCTCCTGCTCGTTTGGCTGCGGGCTTGTTGATGGCGTGAGCATCTGTGACCCTGACTTGTCCTTGCGGCACTTGACGAGTGCATTGCAGAGATTCGGGTCGGGGCACAGGTCCAATGGAGCTTGTCCCTTCTTGTTCTTGATGTAGAGCTCGGCTCCGTTGGACACCAGGAAGCAGGCGATCGAGGCGCTAGACTTCTTGTCTGCACCCTGGCTACCCAAGCCCATTAGAAGCTCCAGGTTTCCAGCGGTGGAGCTCGACCCAGGTGCTGTGCTCAAGCGTGCTCCACCGGCCTTTGTGACATCCTGCATGTCCTGCAGGTGTCTCAGCTGCGAGAGCGTGTGGTGACGCAGTGCCTCATGCAGCGGGGTGTCGCCGTCCTTGTCCGGGATGTTCAGGTTGCACCCCTCGCGTACCAGGTGCCTCACTATCTGGGCATGTTGCCTTTCTACAGCCAGGTGCAGTGGAGTCTGCAGGTTCACGTTCTGCAGATCCATATTGGCATGGCCCTGATGAATGAGCAGCTCGGCGACTTCCACGTGGTTGTTCAGTGCAGCGAGGTGAAGTGCGGTGTAGCCGTCGTCTTTCTTCTCGTCCACGATCCAGGGCCTCGGCAACTTGGCCAGCAGGGTTCGCATGGCACTTGGGTTGCCTCGGAGCGCCGCATGGTGGAGAGCATTGAAGCCATTGTTGTTGGTGAGCGTGATGTCGGCACTGTGGTCCAGGAGGAGGGTGAGCATGTCGTCCCGCTTCTTGCTGATGGCGTCGTGCAGCGGTGTGTCCCCCTCACAGTCCTGTAGACTCGGGTGGCATCCGAGGTCGAGCAAGGTCTTGACGACGCCCATGTGACCTTTGTTGACTGCAATGTGCAGGGGAGTCTGGCGACGCTTGTTGCGCGCATTCAGGTCGGCACCGGCACGAGCCAGAAGCTCCATCACACTCGGCTCATCTCCGAAAGCAGTGTGGTGCACGGCTCGGTCACCATCTTTGTCCTCAATTTCAACGTCAGCGCTGTGACGCAGCAGAATCTTGACGACTTCAACGTGCCCATTTTGACTGGCCGCCTGAAGAGCTGTGTGACTCGCAAACACCCCATTCACGTTGGCCTCCGGGTGTTTCAAGATTTCCTCGCACTTCTGCGCGTCGCCGGTGGCGGCCGCCTTGACCAGTTCCTCGTTCACATCTCCGGAAACGTGGCTCTCGAACAGTTTCTTGAGCAACGCGCTCAGGCGCTCTCCACTGGACACACCGGCAACAGCGCCATCTGAAGCCATCTTTGTAACGGCAAGAGGGTTGTAGGTCCAGGAGGTACCACACACCTCCACCTTGAGGTCATTGTCATGGTAAATCTGCTGCACTCTGCCTATCTTGCCGAGAGTGGGAGTCATTGCTTCGGCCCACTCCCCGTGACCCCGCTGGAGGATCTTGATGCGTTCGAGGTCGCTGCAGATCTGCACCAGGTCACCGACGGCAAACTGCTGCGATGAGGCTGCATCCCCAACGCCACTGCCACTCGCTGCCGACGTTGACGCAGTCGATGCGGTGTTGACGCGAGTCAGCACGGCCGGGTTGAACGTCCACCTGTTAGCACTTGGATAGGAAACCACTATGTCGTGGTCTTCATCAACGCCAATCACTGTGCCTGTTGTTCCGAGACACTCGTACATTCCGTCTGTCCAGCCACCATGGCCGTGCTGAAGTGACTGAACGATTTCAAGATCCAAGTCTACATTCACTTGGTCGCCGACTTGGAAGCCCACACCTCCAGAACGACCAGGTCCTTGTTCTCCTAGGAGAGGTAGGTGGTCCCTGTAGACTGTGCCACCCTTCGCGTCATTCACAACTTTGAGATCAGCCATGCCTTCAAAACCCACACGATAGAGATTCTTGGCCCCGTTGTCCCACACCACGTAGGCGGCACTGCGAGGACTGGCTGCACTCCAGTCCTGGATCTCGGTGACCTTCCCCCGGCGGCCATTGCCACCGTCCTGGTCCTCCCACTGCCAGTCCACACCTCGGACTACTCTCGCTCCGGGGAACATGCCACGGACTCCCATTTTCTTACTTTTACGACGGGGTTCCATGAGCGCCCGTTCACTACCCGGGTTGGTGATGCGGAAGAAGCGGTGTCGTAGTTGGTGCTTGTCCCCGTGGTAGCACATGGAGCAGAGGTCGTAGTTGGAGCACTCGGCGCACTTCCACCGGATGCCGAAGATGGGCTGCTGGCGGCACGTGTCACACATGGTGCCTTCATGTTTGATGCCTGTGGGTGCACTGTCAACGATGCGGAGATCGTACGTTCCGGAACAGCGGTAGTTGGCCGCTGTGCCGTTGTCCCAGACGACGACAACCTCTTCGGAAGACTCAAAATTACGCACGGTACCCAGATGTCCGTCGCCACCATCCTGCTTGCCCCATTTCCAGTCGGGACCACGGATCACGCGCGATCCAACGCCTTCCATGACATTCGTCCGGCTCGTCCGCGATGGTCCGCACTGATCCATGCCTCTCAAAAATAGTAGGGCATGCTCCTCGTCCAAGGATAGCTACGACCCAGGGCGCACAATACCAAGGTTCAGACTCGCCAGTTATAAACGGCGAACTGCAGTGTTTCCTTTCTGCCAGCCAACCGACGCCGACCGCGCAGGATTTTTTTCTCGCTGCTCTGAGCGTCG
>TRINITY_DN1011_c1_g1_i16 len=6412 path=[0:0-179 1:180-217 3:218-272 4:273-325 7:326-407 8:408-486 9:487-551 11:552-893 12:894-1076 14:1077-1113 16:1114-1157 17:1158-1420 19:1421-1460 20:1461-1580 21:1581-1661 23:1662-1686 25:1687-1727 26:1728-2162 28:2163-2201 29:2202-2237 30:2238-2240 32:2241-2931 33:2932-2964 35:2965-3428 37:3429-6411]
GAAACTACTACACTCAGATCTTGATATAATGAATTCAATCATAACAAATTGTTATTTAAAACGAAGGAAGCGAAGAAGAGCTTTGTAATAGATACAGTGTTATAAATATTAGTTTATTACGAGTTTCTGGATATAACGAAGTATTTTCGTGGAAGATGTGACTTTGTTATAATGCGGTTTAGGTGTATAATAATAATGTGTATTCTAGACCACAGACCACAAACTAAACTTCAAAAGTTGAAACTTTGTTTACTGTGGTTTACATATGTGGTTGTCAACATTCCATTCAAGATTACAGGCTTGGCTGGGAGAAACTAGAAACAAGTATGCCTGAATACCTATTACTGAGATAAGCTACACAAAAAAATCGACCATGTGCAAGCAAGCGCAACTGCATATGAGGGTTGGGAAGAATTTAGAGAAATAAACAAACCTGCTTATTATTAAAATTAGTCACTAAAAGACTATACAGTTTGTGCAGGCTAAAAAATAGTTTGAGTTTGCCCCCAAAAATTATCGCTACGTGCAGACTATCACCAGAAATATAAACAGAACAGGATGGTTATAAGTATTACCGTTCATTAACTATCCATGAACTGACCAGCATCTGGTGGATAAAGGAACCCTCAGGCTCGTTTGCTGACTCATTAGTTTCTGTCATATCAACTGCCCCTGAAATATAACATCATATCTGTGTAAGGTAAGGAGACCGTTCTATACTCCCAGTGATACCGGCAATCGTGGCAACAAATACTAATTGAAGCCTAATGAATATTCTGTGTAGAATAGCTTGGATTGGGTTCGCGTGTAAATGGTTCACCAAAACAAGACAGCACAGAACAGCAGTGGTCAACAGTGTTTGTGCGTATACAATAGTGCATTAGTTTTCCTAACGTTTCATCCCTTGTCGAGTTAAGCATCATAAAAAGCTAGGTCAGACGTAAGGACAGCAAAAGTTTACAGAAGTGAACACAGATACATTAGTACAAATTCAAAGTAGGCGGTTCCCATAAGATGGAAAGTCGCAACGCGTCTCCGTGACAAGTCGCTTGGTGACAAGAATACATTTCATTGAGGGCATGATATCAACAGTGCTGTCATTCACTTTTCAAGTAGTGGCATACACAACTAACAAAGAATCGGTCACAGTGACAAAGTGCCACACCCCTTTGATGGATCTATTATCTCGACGGTATTATATATTACTACATATATCTACATATTGTAGATAATTCTGACTTGACTTAACATCATACAGCGTACCTAGGACATTCATTGATCATGTGTTATCACACTGATGTTGTGATTACAATTCGACACATTTCAGATATAATACGTGGTTTCAAGCAAAAGTTCTTGTTACATGAATAAGCTCATGTTATTGTAGAGACGTGTAGTACTAGTTTAGTGGCATTTATTGGGTAGCCAATTCTCAAGGTCTGACAGTCTTTCAGCCAACTCGGCTAGCAAAAGCTATCATTAATTTACAAAGAACCTAAGCAGTAAGTGTATTGGCACAGAAGTTTTCAACACGACAATCATTTCACAATTCTGGGTGAATGGACATCTACAACCTGATAGGGAGGCCCAGTACATACCTCAATACACAAGTTAATGTGGTCGTTAATCATAGCTACTACTCGCTAATTATAGAACTAAACGGAAGCACTGTTTGTAGAGAAGCTAGGCATTAGGTGCAAATATACATGGGTTCGTGATAGTGTTCTGTGTAAAGAGCTTTCCAGAGACTAGCACAGTTCAACTTAGCTGAGAAAGAAAAGTAACTAAATTCACGTTAGCAAAGCATACGAGACAAAGCATGACAGGAATTTTTAGCACAGCAGATCTTTGGCATTGTCCTAAATGAATTTTCAGTGACCTCATGAGAACAGGGCCTCATTAAGTATCAAGTGATCAATATAACAATCCTGTTGTTAATGTTGGTTTAAGGATGAATGACATGCTTAGGGAAGCATCCATAGAGTCATTGCATATGCTTGAATTACTTGAAGATTTACTCAAACATTCAATTAGAGTGACGGCTAACTTATACAGTGGACTAATAATTACGTGGCTTTCAGTAACGTGCATCTTCAAAGATTACAATACATTAAATAATCTAGTGAAAGCAAATACACTGAGGGAGGGAAAAATACCGAAAGAAAAAAGCTCTTACGAGCACTTCTTATTTGATATTATACACAGCTAAGAAAGCAACCTAAAGAAGCTGCCTAAGATTTCTTTAACACAGCCCTTAGTAACATGCCCAGAAAAATTTGAGAGCAATTATAAAGAAATAAAACAGCGTAATGAGCTTGCTGACTTCCTGGGCAAGATGCATCGCCTGCTAAGGCTAAGACGTTTTGTCCACCTGTCTGTTTATTGTGCGTTTAATTTTACAGCTAAGATGGTTTCAACATGGGCAATTCTGATAACGATCGGGGCAGATCTAGATTAGATTTGTTGACTACAATCAGCAAGGTCACTGCCACGCCATCCAAACTAATACAGAAGGAGTTTGGCGCAGAAGTCACTCAAATTGCCATCAACGTGACCGCGATCAAAAGTGACCGAGTGACACCTATATTATTTTCAGACAATGTTTTCGGCAACCTCAGGGATAACATGTTACTTTTTAGGCACAATACTCCATAGACATTTACTAAGTGATATGGCAACACACCACATTTGACAAGCAGGTGAAAAAAATTCCATTTCAATTCGACAGAGGAGGATAAATAGCATAGCCTAAATGCAACAACAAAAAGAAAAAGCTCACCACAAGGATCATAGGTTAATGCAAAATAACTTCCCAAACTGCAAAAGGAATGAGAAACTCTAGATATACGAGTATGCGAATGCATTAGTAAGGATAAAATCAGCAAAATGTGGTGGGGAGGGGACACAGAACCGGGAAGCGCTAAGTCTCGACGTCAACATTTCGTCTCAATCCAAAAAGAGCGCAACCGTCCACTTGACTGTGACTAAGAAGACTGCCATAGTGGTCGCACCAGCGACTGCCAGACGCGCACTCTGTTACACCGGGGAACAGTCAGTAGAGCAGGATGCGCTTCTCGACCGCCTTGCGGCAGATGGGGCACTCGGACATGCGGTCGCCACACATCTGGCAAGTCCCATGACCGCACAGGAAGATCATGTTCTTGAGACGGTCTAGGCACACCGGGCACATGGTCTGTTCTTTAATGTCCTGCAGCTGCTGCTGAAGCTTCTGAAGGTCGTGGACCGAAGTGTCGTGCGCGCCATTGTTCATCAGCGGCCCAGGCCCTCCAGGACGATTGGAAGCAGAGTGTGAGTTGTCATTCTTGTCGACGGGAAACTTCGATATGTTGAGCGGGATGTCCGACTTGGTCGTGGGGCCACGCAGGTTCACCACTTTCTTCTTCGTCGTCTCGGCGTCCTCGGCGCCAACCGAGCCTCCGCAGCAGACGATGAACGGAACCACCTTGTCAATCTGGGCTCGACACTGGACACATTTTTTCATGAGGGCCGCACAGCCTTCGCAGGCACACATGTGGCCACAAGGCTTGAAAAGTACGGATGCCTTTTTGTCTGAACAGACCACGCACTCCTCTACCTTTGTGCGTGCAAGCACGGGCTCCTTGCAGAGCAGGCACTTCTTGACGCGCGGTGCGCACAGGGCGCAGGTGGCGATGTGGCCACACGGGTCGAAGAGGGTGTCGCGTTTCATGTCAGAGCACACGATGCAGTCCTCCAGGGCCTCCTGCTCGTTTGGCTGCGGGCTTGTTGATGGCGTGAGCATCTGTGACCCTGACTTGTCCTTGCGGCACTTGACGAGTGCATTGCAGAGATTCGGGTCGGGGCACAGGTCCAATGGAGCTTGTCCCTTCTTGTTCTTGATGTAGAGCTCGGCTCCGTTGGACACCAGGAAGCAGGCGATCGAGGCGCTAGACTTCTTGTCTGCACCCTGGCTACCCAAGCCCATTAGAAGCTCCAGGTTTCCAGCGGTGGAGCTCGACCCAGGTGCTGTGCTCAAGCGTGCTCCACCGGCCTTTGTGACATCCTGCATGTCCTGCAGGTGTCTCAGCTGCGAGAGCGTGTGGTGACGCAGTGCCTCATGCAGCGGGGTGTCGCCGTCCTTGTCCGGGATGTTCAGGTTGCACCCCTCGCGTACCAGGTGCCTCACTATCTGGGCATGTTGCCTTTCTACAGCCAGGTGCAGTGGAGTCTGCAGGTTCACGTTCTGCAGATCCATATTGGCATGGCCCTGATGAATGAGCAGCTCGGCGACTTCCACGTGGTTGTTCAGTGCAGCGAGGTGAAGTGCGGTGTAGCCGTCGTCTTTCTTCTCGTCCACGATCCAGGGCCTCGGCAACTTGGCCAGCAGGGTTCGCATGGCACTTGGGTTGCCTCGGAGCGCCGCATGGTGGAGAGCATTGAAGCCATTGTTGTTGGTGAGCGTGATGTCGGCACTGTGGTCCAGGAGGAGGGTGAGCATGTCGTCCCGCTTCTTGCTGATGGCGTCGTGCAGCGGTGTGTCCCCCTCACAGTCCTGTAGACTCGGGTGGCATCCGAGGTCGAGCAAGGTCTTGACGACGCCCATGTGACCTTTGTTGACTGCAATGTGCAGGGGAGTCTGGCGACGCTTGTTGCGCGCATTCAGGTCGGCACCGGCACGAGCCAGAAGCTCCATCACACTCGGCTCATCTCCGAAAGCAGTGTGGTGCACGGCTCGGTCACCATCTTTGTCCTCAATTTCAACGTCAGCGCTGTGACGCAGCAGAATCTTGACGACTTCAACGTGCCCATTTTGACTGGCCGCCTGAAGAGCTGTGTGACTCGCAAACACCCCATTCACGTTGGCCTCCGGGTGTTTCAAGATTTCCTCGCACTTCTGCGCGTCGCCGGTGGCGGCCGCCTTGACCAGTTCCTCGTTCACATCTCCGGAAACGTGGCTCTCGAACAGTTTCTTGAGCAACGCGCTCAGGCGCTCTCCACTGGACACACCGGCAACAGCGCCATCTGAAGCCATCTTTGTAACGGCAAGAGGGTTGTAGGTCCAGGAGGTACCACACACCTCCACCTTGAGGTCATTGTCATGGTAAATCTGCTGCACTCTGCCTATCTTGCCGAGAGTGGGAGTCATTGCTTCGGCCCACTCCCCGTGACCCCGCTGGAGGATCTTGATGCGTTCGAGGTCGCTGCAGATCTGCACCAGGTCACCGACGGCAAACTGCTGCGATGAGGCTGCATCCCCAACGCCACTGCCACTCGCTGCCGACGTTGACGCAGTCGATGCGGTGTTGACGCGAGTCAGCACGGCCGGGTTGAACGTCCACCTGTTAGCACTTGGATAGGAAACCACTATGTCGTGGTCTTCATCAACGCCAATCACTGTGCCTGTTGTTCCGAGACACTCGTACATTCCGTCTGTCCAGCCACCATGGCCGTGCTGAAGTGACTGAACGATTTCAAGATCCAAGTCTACATTCACTTGGTCGCCGACTTGGAAGCCCACACCTCCAGAACGACCAGGTCCTTGTTCTCCTAGGAGAGGTAGGTGGTCCCTGTAGACTGTGCCACCCTTCGCGTCATTCACAACTTTGAGATCAGCCATGCCTTCAAAACCCACACGATAGAGATTCTTGGCCCCGTTGTCCCACACCACGTAGGCGGCACTGCGAGGACTGGCTGCACTCCAGTCCTGGATCTCGGTGACCTTCCCCCGGCGGCCATTGCCACCGTCCTGGTCCTCCCACTGCCAGTCCACACCTCGGACTACTCTCGCTCCGGGGAACATGCCACGGACTCCCATTTTCTTACTTTTACGACGGGGTTCCATGAGCGCCCGTTCACTACCCGGGTTGGTGATGCGGAAGAAGCGGTGTCGTAGTTGGTGCTTGTCCCCGTGGTAGCACATGGAGCAGAGGTCGTAGTTGGAGCACTCGGCGCACTTCCACCGGATGCCGAAGATGGGCTGCTGGCGGCACGTGTCACACATGGTGCCTTCATGTTTGATGCCTGTGGGTGCACTGTCAACGATGCGGAGATCGTACGTTCCGGAACAGCGGTAGTTGGCCGCTGTGCCGTTGTCCCAGACGACGACAACCTCTTCGGAAGACTCAAAATTACGCACGGTACCCAGATGTCCGTCGCCACCATCCTGCTTGCCCCATTTCCAGTCGGGACCACGGATCACGCGCGATCCAACGCCTTCCATGACATTCGTCCGGCTCGTCCGCGATGGTCCGCACTGATCCATGCCTCTCAAAAATAGTAGGGCATGCTCCTCGTCCAAGGATAGCTACGACCCAGGGCGCACAATACCAAGGTTCAGACTCGCCAGTTATAAACGGCGAACTGCAGTGTTTCCTTTCTGCCAGCCAACCGACGCCGACCGCGCAGGATTTTTTTCTCGCTGCTCTGAGCGTCG
>TRINITY_DN1011_c1_g1_i5 len=6508 path=[0:0-179 1:180-217 3:218-272 4:273-325 7:326-407 8:408-486 9:487-551 11:552-893 13:894-1075 14:1076-1112 15:1113-1156 17:1157-1419 18:1420-1459 20:1460-1579 22:1580-1660 23:1661-1685 24:1686-1726 26:1727-2161 27:2162-2200 29:2201-2236 31:2237-2264 32:2265-2955 33:2956-2988 35:2989-3452 36:3453-3524 37:3525-6507]
GAAACTACTACACTCAGATCTTGATATAATGAATTCAATCATAACAAATTGTTATTTAAAACGAAGGAAGCGAAGAAGAGCTTTGTAATAGATACAGTGTTATAAATATTAGTTTATTACGAGTTTCTGGATATAACGAAGTATTTTCGTGGAAGATGTGACTTTGTTATAATGCGGTTTAGGTGTATAATAATAATGTGTATTCTAGACCACAGACCACAAACTAAACTTCAAAAGTTGAAACTTTGTTTACTGTGGTTTACATATGTGGTTGTCAACATTCCATTCAAGATTACAGGCTTGGCTGGGAGAAACTAGAAACAAGTATGCCTGAATACCTATTACTGAGATAAGCTACACAAAAAAATCGACCATGTGCAAGCAAGCGCAACTGCATATGAGGGTTGGGAAGAATTTAGAGAAATAAACAAACCTGCTTATTATTAAAATTAGTCACTAAAAGACTATACAGTTTGTGCAGGCTAAAAAATAGTTTGAGTTTGCCCCCAAAAATTATCGCTACGTGCAGACTATCACCAGAAATATAAACAGAACAGGATGGTTATAAGTATTACCGTTCATTAACTATCCATGAACTGACCAGCATCTGGTGGATAAAGGAACCCTCAGGCTCGTTTGCTGACTCATTAGTTTCTGTCATATCAACTGCCCCTGAAATATAACATCATATCTGTGTAAGGTAAGGAGACCGTTCTATACTCCCAGTGATACCGGCAATCGTGGCAACAAATACTAATTGAAGCCTAATGAATATTCTGTGTAGAATAGCTTGGATTGGGTTCGCGTGTAAATGGTTCACCAAAACAAGACAGCACAGAACAGCAGTGGTCAACAGTGTTTGTGCGTATACAATAGTGCATTAGTTTTCCTAACATTCTGTCCCTTGTCGAGTTAAGCTCATAAAATGCTAGGTAAGACGTAAGGACATCAAAAGTTTACAGAAATGAACACGGATACATTAGTACAAATTCCAAGTAGGCGGTTCCCATAACATGGAAAGTTGCAACGCGTCTCCGTGACGAGTTGCTTAGTGACAAGAATACATTTCATTGCGCGCATGATATCAACAGTGCTGTCATTCACTTTTCAAGTTGTGGCATACACAACTAACAAAGAGTCGGTCACAGTGTCAAAGGGCCACACCCCTTTGATGGATCTATTATCTCGACGGTATTATATATTACTACATATATCTACATATTGTAGATAATTCTGACTTGACTTAACATCATACAGCGTACCTAGGACATTCATTGATCATGTGTTATCACACTGATGTTGTGATTACAATTCGACACATTTCAGATATAATACGTGGTTTCAAGCAAAAGTTCTTGTTACATGAATAAGCTCATGTTATTGTAGAGACGTGTAGTACTAGTTTAGTGGCATTTATTGGATAGCCAATTCTCAAGCTCTGACGGTCTTTCAGCCAACTTGGCTAGCAAAAGCTATCATTAATTTACAAAGAACCTAAGCAGTAAGTGTATTGGCACAGAAGTTTTCAACACGACAATCATTTCACAATTCTGGGTGAATGGACATCTACAACCTGATAGAAAGGGCCAGTACATACCTCAATACACAAATTAATGTGGTCGTTGTTCATAGCTACAACTCGCTAATTATAGAACTAAACAGAAGCACTGTTTGTAGAGAAGCTAGCCATTAGGTGCAAATATACGTGGGTTCGTGATAGTGTTCTATGTAAAGAGCTTTCCAGAGACTAGCACAGTTCAACTTAGCTGAGAAAGAAAAGTAACTAAATTCACGTTAGCAAAGCATACGAGACAAAGCATGACAGGAATTTTTAGCACAGCAGATCTTTGGCATTGTCCTAAATGAATTTTCAGTGACCTCATGAGAACAGGGCCTCATTAAGTATCAAGTGATCAATATAACAATCCTGTTGTTAATGTTGGTTTAAGGATGAATGACATGCTTAGGGAAGCATCCATAGAGTCATTGCATATGCTTGAATTACTTGAAGATTTACTCAAACATTCAATTAGAGTGACGGCTAACTTATACAGTGGACTAATAATTACGTGGCTTTCAGTAACGTGCATCTTCAAAGATTACAATACATTAAATAATCTAGTGAAAGCAAATACACTGAGGGAGGGAAAAATACCGAAAGACAAAAGCTCTTACGAGCACTTCTGATTTCATATTATACCCAGCTAAGAAAGCAACCTAAAGAAGCTGCCTAAGATAAATATTTGTATCCTTGGGAATACATAATTTAACACAGCCCTTAGTAACATGCCCAGAAAAATTTGAGAGCAATTATAAAGAAATAAAACAGCGTAATGAGCTTGCTGACTTCCTGGGCAAGATGCATCGCCTGCTAAGGCTAAGACGTTTTGTCCACCTGTCTGTTTATTGTGCGTTTAATTTTACAGCTAAGATGGTTTCAACATGGGCAATTCTGATAACGATCGGGGCAGATCTAGATTAGATTTGTTGACTACAATCAGCAAGGTCACTGCCACGCCATCCAAACTAATACAGAAGGAGTTTGGCGCAGAAGTCACTCAAATTGCCATCAACGTGACCGCGATCAAAAGTGACCGAGTGACACCTATATTATTTTCAGACAATGTTTTCGGCAACCTCAGGGATAACATGTTACTTTTTAGGCACAATACTCCATAGACATTTACTAAGTGATATGGCAACACACCACATTTGACAAGCAGGTGAAAAAAATTCCATTTCAATTCGACAGAGGAGGATAAATAGCATAGCCTAAATGCAACAACAAAAAGAAAAAGCTCACCACAAGGATCATAGGTTAATGCAAAATAACTTCCCAAACTGCAAAAGGAATGAGAAACTCTAGATATACGAGTATGCGAATGCATTAGTAAGGATAAAATCAGCAAAATGTGGTGGGGAGGGGACACAGAACCGGGAAGCGCTAAGTCTCGACGTCAACATTTCGTCTCAATCCAAAAAGAGCGCAACCGTCCACTTGACTGTGACTAAGAAGACTGCCATAGTGGTCGCACCAGCGACTGCCAGACGCGCACTCTGTTACACCGGGGAACAGTCAGTAGAGCAGGATGCGCTTCTCGACCGCCTTGCGGCAGATGGGGCACTCGGACATGCGGTCGCCACACATCTGGCAAGTCCCATGACCGCACAGGAAGATCATGTTCTTGAGACGGTCTAGGCACACCGGGCACATGGTCTGTTCTTTAATGTCCTGCAGCTGCTGCTGAAGCTTCTGAAGGTCGTGGACCGAAGTGTCGTGCGCGCCATTGTTCATCAGCGGCCCAGGCCCTCCAGGACGATTGGAAGCAGAGTGTGAGTTGTCATTCTTGTCGACGGGAAACTTCGATATGTTGAGCGGGATGTCCGACTTGGTCGTGGGGCCACGCAGGTTCACCACTTTCTTCTTCGTCGTCTCGGCGTCCTCGGCGCCAAAGCATTTCGTTTCCATCGCGAAGTCTTGACCGTCGAAAGCCTCTTGCACACCGTAGTCGAGCCGCTTGGAAGCCGAGCCTCCGCAGCAGACGATGAACGGAACCACCTTGTCAATCTGGGCTCGACACTGGACACATTTTTTCATGAGGGCCGCACAGCCTTCGCAGGCACACATGTGGCCACAAGGCTTGAAAAGTACGGATGCCTTTTTGTCTGAACAGACCACGCACTCCTCTACCTTTGTGCGTGCAAGCACGGGCTCCTTGCAGAGCAGGCACTTCTTGACGCGCGGTGCGCACAGGGCGCAGGTGGCGATGTGGCCACACGGGTCGAAGAGGGTGTCGCGTTTCATGTCAGAGCACACGATGCAGTCCTCCAGGGCCTCCTGCTCGTTTGGCTGCGGGCTTGTTGATGGCGTGAGCATCTGTGACCCTGACTTGTCCTTGCGGCACTTGACGAGTGCATTGCAGAGATTCGGGTCGGGGCACAGGTCCAATGGAGCTTGTCCCTTCTTGTTCTTGATGTAGAGCTCGGCTCCGTTGGACACCAGGAAGCAGGCGATCGAGGCGCTAGACTTCTTGTCTGCACCCTGGCTACCCAAGCCCATTAGAAGCTCCAGGTTTCCAGCGGTGGAGCTCGACCCAGGTGCTGTGCTCAAGCGTGCTCCACCGGCCTTTGTGACATCCTGCATGTCCTGCAGGTGTCTCAGCTGCGAGAGCGTGTGGTGACGCAGTGCCTCATGCAGCGGGGTGTCGCCGTCCTTGTCCGGGATGTTCAGGTTGCACCCCTCGCGTACCAGGTGCCTCACTATCTGGGCATGTTGCCTTTCTACAGCCAGGTGCAGTGGAGTCTGCAGGTTCACGTTCTGCAGATCCATATTGGCATGGCCCTGATGAATGAGCAGCTCGGCGACTTCCACGTGGTTGTTCAGTGCAGCGAGGTGAAGTGCGGTGTAGCCGTCGTCTTTCTTCTCGTCCACGATCCAGGGCCTCGGCAACTTGGCCAGCAGGGTTCGCATGGCACTTGGGTTGCCTCGGAGCGCCGCATGGTGGAGAGCATTGAAGCCATTGTTGTTGGTGAGCGTGATGTCGGCACTGTGGTCCAGGAGGAGGGTGAGCATGTCGTCCCGCTTCTTGCTGATGGCGTCGTGCAGCGGTGTGTCCCCCTCACAGTCCTGTAGACTCGGGTGGCATCCGAGGTCGAGCAAGGTCTTGACGACGCCCATGTGACCTTTGTTGACTGCAATGTGCAGGGGAGTCTGGCGACGCTTGTTGCGCGCATTCAGGTCGGCACCGGCACGAGCCAGAAGCTCCATCACACTCGGCTCATCTCCGAAAGCAGTGTGGTGCACGGCTCGGTCACCATCTTTGTCCTCAATTTCAACGTCAGCGCTGTGACGCAGCAGAATCTTGACGACTTCAACGTGCCCATTTTGACTGGCCGCCTGAAGAGCTGTGTGACTCGCAAACACCCCATTCACGTTGGCCTCCGGGTGTTTCAAGATTTCCTCGCACTTCTGCGCGTCGCCGGTGGCGGCCGCCTTGACCAGTTCCTCGTTCACATCTCCGGAAACGTGGCTCTCGAACAGTTTCTTGAGCAACGCGCTCAGGCGCTCTCCACTGGACACACCGGCAACAGCGCCATCTGAAGCCATCTTTGTAACGGCAAGAGGGTTGTAGGTCCAGGAGGTACCACACACCTCCACCTTGAGGTCATTGTCATGGTAAATCTGCTGCACTCTGCCTATCTTGCCGAGAGTGGGAGTCATTGCTTCGGCCCACTCCCCGTGACCCCGCTGGAGGATCTTGATGCGTTCGAGGTCGCTGCAGATCTGCACCAGGTCACCGACGGCAAACTGCTGCGATGAGGCTGCATCCCCAACGCCACTGCCACTCGCTGCCGACGTTGACGCAGTCGATGCGGTGTTGACGCGAGTCAGCACGGCCGGGTTGAACGTCCACCTGTTAGCACTTGGATAGGAAACCACTATGTCGTGGTCTTCATCAACGCCAATCACTGTGCCTGTTGTTCCGAGACACTCGTACATTCCGTCTGTCCAGCCACCATGGCCGTGCTGAAGTGACTGAACGATTTCAAGATCCAAGTCTACATTCACTTGGTCGCCGACTTGGAAGCCCACACCTCCAGAACGACCAGGTCCTTGTTCTCCTAGGAGAGGTAGGTGGTCCCTGTAGACTGTGCCACCCTTCGCGTCATTCACAACTTTGAGATCAGCCATGCCTTCAAAACCCACACGATAGAGATTCTTGGCCCCGTTGTCCCACACCACGTAGGCGGCACTGCGAGGACTGGCTGCACTCCAGTCCTGGATCTCGGTGACCTTCCCCCGGCGGCCATTGCCACCGTCCTGGTCCTCCCACTGCCAGTCCACACCTCGGACTACTCTCGCTCCGGGGAACATGCCACGGACTCCCATTTTCTTACTTTTACGACGGGGTTCCATGAGCGCCCGTTCACTACCCGGGTTGGTGATGCGGAAGAAGCGGTGTCGTAGTTGGTGCTTGTCCCCGTGGTAGCACATGGAGCAGAGGTCGTAGTTGGAGCACTCGGCGCACTTCCACCGGATGCCGAAGATGGGCTGCTGGCGGCACGTGTCACACATGGTGCCTTCATGTTTGATGCCTGTGGGTGCACTGTCAACGATGCGGAGATCGTACGTTCCGGAACAGCGGTAGTTGGCCGCTGTGCCGTTGTCCCAGACGACGACAACCTCTTCGGAAGACTCAAAATTACGCACGGTACCCAGATGTCCGTCGCCACCATCCTGCTTGCCCCATTTCCAGTCGGGACCACGGATCACGCGCGATCCAACGCCTTCCATGACATTCGTCCGGCTCGTCCGCGATGGTCCGCACTGATCCATGCCTCTCAAAAATAGTAGGGCATGCTCCTCGTCCAAGGATAGCTACGACCCAGGGCGCACAATACCAAGGTTCAGACTCGCCAGTTATAAACGGCGAACTGCAGTGTTTCCTTTCTGCCAGCCAACCGACGCCGACCGCGCAGGATTTTTTTCTCGCTGCTCTGAGCGTCG
>TRINITY_DN1011_c1_g1_i9 len=6415 path=[0:0-179 1:180-217 3:218-272 4:273-325 7:326-407 8:408-486 9:487-551 11:552-893 12:894-1076 14:1077-1113 16:1114-1157 17:1158-1420 19:1421-1460 20:1461-1580 21:1581-1661 23:1662-1686 25:1687-1727 26:1728-2162 28:2163-2201 29:2202-2237 30:2238-2240 32:2241-2931 34:2932-2967 35:2968-3431 37:3432-6414]
GAAACTACTACACTCAGATCTTGATATAATGAATTCAATCATAACAAATTGTTATTTAAAACGAAGGAAGCGAAGAAGAGCTTTGTAATAGATACAGTGTTATAAATATTAGTTTATTACGAGTTTCTGGATATAACGAAGTATTTTCGTGGAAGATGTGACTTTGTTATAATGCGGTTTAGGTGTATAATAATAATGTGTATTCTAGACCACAGACCACAAACTAAACTTCAAAAGTTGAAACTTTGTTTACTGTGGTTTACATATGTGGTTGTCAACATTCCATTCAAGATTACAGGCTTGGCTGGGAGAAACTAGAAACAAGTATGCCTGAATACCTATTACTGAGATAAGCTACACAAAAAAATCGACCATGTGCAAGCAAGCGCAACTGCATATGAGGGTTGGGAAGAATTTAGAGAAATAAACAAACCTGCTTATTATTAAAATTAGTCACTAAAAGACTATACAGTTTGTGCAGGCTAAAAAATAGTTTGAGTTTGCCCCCAAAAATTATCGCTACGTGCAGACTATCACCAGAAATATAAACAGAACAGGATGGTTATAAGTATTACCGTTCATTAACTATCCATGAACTGACCAGCATCTGGTGGATAAAGGAACCCTCAGGCTCGTTTGCTGACTCATTAGTTTCTGTCATATCAACTGCCCCTGAAATATAACATCATATCTGTGTAAGGTAAGGAGACCGTTCTATACTCCCAGTGATACCGGCAATCGTGGCAACAAATACTAATTGAAGCCTAATGAATATTCTGTGTAGAATAGCTTGGATTGGGTTCGCGTGTAAATGGTTCACCAAAACAAGACAGCACAGAACAGCAGTGGTCAACAGTGTTTGTGCGTATACAATAGTGCATTAGTTTTCCTAACGTTTCATCCCTTGTCGAGTTAAGCATCATAAAAAGCTAGGTCAGACGTAAGGACAGCAAAAGTTTACAGAAGTGAACACAGATACATTAGTACAAATTCAAAGTAGGCGGTTCCCATAAGATGGAAAGTCGCAACGCGTCTCCGTGACAAGTCGCTTGGTGACAAGAATACATTTCATTGAGGGCATGATATCAACAGTGCTGTCATTCACTTTTCAAGTAGTGGCATACACAACTAACAAAGAATCGGTCACAGTGACAAAGTGCCACACCCCTTTGATGGATCTATTATCTCGACGGTATTATATATTACTACATATATCTACATATTGTAGATAATTCTGACTTGACTTAACATCATACAGCGTACCTAGGACATTCATTGATCATGTGTTATCACACTGATGTTGTGATTACAATTCGACACATTTCAGATATAATACGTGGTTTCAAGCAAAAGTTCTTGTTACATGAATAAGCTCATGTTATTGTAGAGACGTGTAGTACTAGTTTAGTGGCATTTATTGGGTAGCCAATTCTCAAGGTCTGACAGTCTTTCAGCCAACTCGGCTAGCAAAAGCTATCATTAATTTACAAAGAACCTAAGCAGTAAGTGTATTGGCACAGAAGTTTTCAACACGACAATCATTTCACAATTCTGGGTGAATGGACATCTACAACCTGATAGGGAGGCCCAGTACATACCTCAATACACAAGTTAATGTGGTCGTTAATCATAGCTACTACTCGCTAATTATAGAACTAAACGGAAGCACTGTTTGTAGAGAAGCTAGGCATTAGGTGCAAATATACATGGGTTCGTGATAGTGTTCTGTGTAAAGAGCTTTCCAGAGACTAGCACAGTTCAACTTAGCTGAGAAAGAAAAGTAACTAAATTCACGTTAGCAAAGCATACGAGACAAAGCATGACAGGAATTTTTAGCACAGCAGATCTTTGGCATTGTCCTAAATGAATTTTCAGTGACCTCATGAGAACAGGGCCTCATTAAGTATCAAGTGATCAATATAACAATCCTGTTGTTAATGTTGGTTTAAGGATGAATGACATGCTTAGGGAAGCATCCATAGAGTCATTGCATATGCTTGAATTACTTGAAGATTTACTCAAACATTCAATTAGAGTGACGGCTAACTTATACAGTGGACTAATAATTACGTGGCTTTCAGTAACGTGCATCTTCAAAGATTACAATACATTAAATAATCTAGTGAAAGCAAATACACTGAGGGAGGGAAAAATACCGAAAGAAAAAAGCTCTTACGAGCACTTCTTATTTGATATTATACACAGCTAAGAAAGCAACCTAAAGAAGCTGCCTAAGATTTCTTTAACACAGCCCTTAGTAACATGCCCAGAAAAATTTGAGAGCAATTATAAAGAAATAAAACAGCGTAATGAGCTTGCTGACTTCCTGGGCAAGATGCATCGCCTGCTAAGGCTAAGACGTTTTGTCCACCTGTCTGTTTATTGTGCGTTTAATTTTACAGCTAAGATGGTTTCAACATGGGCAATTCTGATAACGATCGGGGCAGATCTAGATTAGATTTGTTGACTACAATCAGCAAGGTCACTGCCACGCCATCCAAACTAATACAGAAGGAGTTTGGCGCAGAAGTCACTCAAATTGCCATCAACGTGACCGCGATCAAAAGTGACCGAGTGACACCTATATTATTTTCAGACAATGTTTTCGGCAACCTCAGGGATAACATGTTACTTTTTAGGCACAATACTCCATAGACATTTACTAAGTGATATGGCAACACACCACATTTGACAAGCAGGTGAAAAAAATTCCATTTCAATTCGACAGAGGAGGATAAATAGCATAGCCTAAATGCAACAACAAAAAGAAAAAGCTCACCACAAGGATCATAGGTTAATGCAAAATAACTTCCCAAACTGCAAAAGGAATGAGAAACTCTAGATATACGAGTATGCGAATGCATTAGTAAGGATAAAATCAGCAAAATGTGGTGGGGAGGGGACACAGAACCGGGAAGCGCTAAGTCTCGACAACGTGAACATTTCGTCTCAATCTAAAAAGAGCGCGACCGTCCACTTGACTGTGACTAAGAAGACTGCCATAGTGGTCGCACCAGCGACTGCCAGACGCGCACTCTGTTACACCGGGGAACAGTCAGTAGAGCAGGATGCGCTTCTCGACCGCCTTGCGGCAGATGGGGCACTCGGACATGCGGTCGCCACACATCTGGCAAGTCCCATGACCGCACAGGAAGATCATGTTCTTGAGACGGTCTAGGCACACCGGGCACATGGTCTGTTCTTTAATGTCCTGCAGCTGCTGCTGAAGCTTCTGAAGGTCGTGGACCGAAGTGTCGTGCGCGCCATTGTTCATCAGCGGCCCAGGCCCTCCAGGACGATTGGAAGCAGAGTGTGAGTTGTCATTCTTGTCGACGGGAAACTTCGATATGTTGAGCGGGATGTCCGACTTGGTCGTGGGGCCACGCAGGTTCACCACTTTCTTCTTCGTCGTCTCGGCGTCCTCGGCGCCAACCGAGCCTCCGCAGCAGACGATGAACGGAACCACCTTGTCAATCTGGGCTCGACACTGGACACATTTTTTCATGAGGGCCGCACAGCCTTCGCAGGCACACATGTGGCCACAAGGCTTGAAAAGTACGGATGCCTTTTTGTCTGAACAGACCACGCACTCCTCTACCTTTGTGCGTGCAAGCACGGGCTCCTTGCAGAGCAGGCACTTCTTGACGCGCGGTGCGCACAGGGCGCAGGTGGCGATGTGGCCACACGGGTCGAAGAGGGTGTCGCGTTTCATGTCAGAGCACACGATGCAGTCCTCCAGGGCCTCCTGCTCGTTTGGCTGCGGGCTTGTTGATGGCGTGAGCATCTGTGACCCTGACTTGTCCTTGCGGCACTTGACGAGTGCATTGCAGAGATTCGGGTCGGGGCACAGGTCCAATGGAGCTTGTCCCTTCTTGTTCTTGATGTAGAGCTCGGCTCCGTTGGACACCAGGAAGCAGGCGATCGAGGCGCTAGACTTCTTGTCTGCACCCTGGCTACCCAAGCCCATTAGAAGCTCCAGGTTTCCAGCGGTGGAGCTCGACCCAGGTGCTGTGCTCAAGCGTGCTCCACCGGCCTTTGTGACATCCTGCATGTCCTGCAGGTGTCTCAGCTGCGAGAGCGTGTGGTGACGCAGTGCCTCATGCAGCGGGGTGTCGCCGTCCTTGTCCGGGATGTTCAGGTTGCACCCCTCGCGTACCAGGTGCCTCACTATCTGGGCATGTTGCCTTTCTACAGCCAGGTGCAGTGGAGTCTGCAGGTTCACGTTCTGCAGATCCATATTGGCATGGCCCTGATGAATGAGCAGCTCGGCGACTTCCACGTGGTTGTTCAGTGCAGCGAGGTGAAGTGCGGTGTAGCCGTCGTCTTTCTTCTCGTCCACGATCCAGGGCCTCGGCAACTTGGCCAGCAGGGTTCGCATGGCACTTGGGTTGCCTCGGAGCGCCGCATGGTGGAGAGCATTGAAGCCATTGTTGTTGGTGAGCGTGATGTCGGCACTGTGGTCCAGGAGGAGGGTGAGCATGTCGTCCCGCTTCTTGCTGATGGCGTCGTGCAGCGGTGTGTCCCCCTCACAGTCCTGTAGACTCGGGTGGCATCCGAGGTCGAGCAAGGTCTTGACGACGCCCATGTGACCTTTGTTGACTGCAATGTGCAGGGGAGTCTGGCGACGCTTGTTGCGCGCATTCAGGTCGGCACCGGCACGAGCCAGAAGCTCCATCACACTCGGCTCATCTCCGAAAGCAGTGTGGTGCACGGCTCGGTCACCATCTTTGTCCTCAATTTCAACGTCAGCGCTGTGACGCAGCAGAATCTTGACGACTTCAACGTGCCCATTTTGACTGGCCGCCTGAAGAGCTGTGTGACTCGCAAACACCCCATTCACGTTGGCCTCCGGGTGTTTCAAGATTTCCTCGCACTTCTGCGCGTCGCCGGTGGCGGCCGCCTTGACCAGTTCCTCGTTCACATCTCCGGAAACGTGGCTCTCGAACAGTTTCTTGAGCAACGCGCTCAGGCGCTCTCCACTGGACACACCGGCAACAGCGCCATCTGAAGCCATCTTTGTAACGGCAAGAGGGTTGTAGGTCCAGGAGGTACCACACACCTCCACCTTGAGGTCATTGTCATGGTAAATCTGCTGCACTCTGCCTATCTTGCCGAGAGTGGGAGTCATTGCTTCGGCCCACTCCCCGTGACCCCGCTGGAGGATCTTGATGCGTTCGAGGTCGCTGCAGATCTGCACCAGGTCACCGACGGCAAACTGCTGCGATGAGGCTGCATCCCCAACGCCACTGCCACTCGCTGCCGACGTTGACGCAGTCGATGCGGTGTTGACGCGAGTCAGCACGGCCGGGTTGAACGTCCACCTGTTAGCACTTGGATAGGAAACCACTATGTCGTGGTCTTCATCAACGCCAATCACTGTGCCTGTTGTTCCGAGACACTCGTACATTCCGTCTGTCCAGCCACCATGGCCGTGCTGAAGTGACTGAACGATTTCAAGATCCAAGTCTACATTCACTTGGTCGCCGACTTGGAAGCCCACACCTCCAGAACGACCAGGTCCTTGTTCTCCTAGGAGAGGTAGGTGGTCCCTGTAGACTGTGCCACCCTTCGCGTCATTCACAACTTTGAGATCAGCCATGCCTTCAAAACCCACACGATAGAGATTCTTGGCCCCGTTGTCCCACACCACGTAGGCGGCACTGCGAGGACTGGCTGCACTCCAGTCCTGGATCTCGGTGACCTTCCCCCGGCGGCCATTGCCACCGTCCTGGTCCTCCCACTGCCAGTCCACACCTCGGACTACTCTCGCTCCGGGGAACATGCCACGGACTCCCATTTTCTTACTTTTACGACGGGGTTCCATGAGCGCCCGTTCACTACCCGGGTTGGTGATGCGGAAGAAGCGGTGTCGTAGTTGGTGCTTGTCCCCGTGGTAGCACATGGAGCAGAGGTCGTAGTTGGAGCACTCGGCGCACTTCCACCGGATGCCGAAGATGGGCTGCTGGCGGCACGTGTCACACATGGTGCCTTCATGTTTGATGCCTGTGGGTGCACTGTCAACGATGCGGAGATCGTACGTTCCGGAACAGCGGTAGTTGGCCGCTGTGCCGTTGTCCCAGACGACGACAACCTCTTCGGAAGACTCAAAATTACGCACGGTACCCAGATGTCCGTCGCCACCATCCTGCTTGCCCCATTTCCAGTCGGGACCACGGATCACGCGCGATCCAACGCCTTCCATGACATTCGTCCGGCTCGTCCGCGATGGTCCGCACTGATCCATGCCTCTCAAAAATAGTAGGGCATGCTCCTCGTCCAAGGATAGCTACGACCCAGGGCGCACAATACCAAGGTTCAGACTCGCCAGTTATAAACGGCGAACTGCAGTGTTTCCTTTCTGCCAGCCAACCGACGCCGACCGCGCAGGATTTTTTTCTCGCTGCTCTGAGCGTCG
>TRINITY_DN10127_c0_g1_i17 len=6270 path=[2:0-4868 7:4869-5045 10:5046-5090 12:5091-5270 13:5271-5477 15:5478-5806 16:5807-5807 18:5808-6104 20:6105-6269]
GCGGTGTTTGGAATAAACTTTTGCAATAAATTTTCGAATACACCAAACTTATTTTCATTTAAAATTCAACTTTGTTATAATGAGGTTTGAGAATACAAACAGGCAGACAACTGACTGCTTTAAAGAGACTGCCCACAAAAAAACTTACTGCACTCTGTTAACAACAAACCCACAAGAACAGTGAAAGATGACAATGGGGCTCCTAAAAATGTAAATGAGCAAGCTGCTCTGGCCAATAGAGGTCATAGGCAATATAATGGTACTAATTACCACTATCTTCAGAGCCCTGCTTTCTGCAATGGGTGCAATCAGTCTAGTAGTCTCACAATGTTCTGTCTAAATAACTTGCCACAGAATAAATTCAAAGGAAACAAGCCCGTTTCTGTACGATGTCATGGTGTGGTTGAACACAAAGTTCAGGAGCTATCACAAAAGTTCTCACAGGTTTCAATGAAAGTTCTTGTCCCTTTCCAAAATGTTGCTTTCTCTCTAGCTGCCTGCCACAAATAATGGTAAATAATGGACGCCTGCATAAATCAATACCTCGTTGTTTAAAAATACATATAGATTGCTTTTGCTTGACACTATTTCATTCCCATCATCCCCCAATCTGACCAACAAAGTTCGAAAAAGGATATCATCGTAAACAGAATCATATATACATTATTTTGGCTCTCAAATTCCAAGGCACTGGAAGTGCGTACTGGGCGATCCATTGATATGGGAGACGGCAACAGATTTAATGAGAGTGCTTCCCTATAAATGAAACCATTGTACACTGCCGTTCTTTATAAAAGGGAACACATGAACACGCGGTCCCCTCTCTGCAACAGCTGGCTACAGTATCGTACAGCGCTTGTCTAGCGGCCATAATTCGTTGTGTTGTTTGCCAATAGACGACGCCAAAAGCCAACGTCTTTGCTGTTGGTCGATGATGGGCCTGTAGGCAGGCGCCGCAGAGCGCAGGCCACGTGCTCACGTATTCCCTTTCATTAAGGACGACAGTGCACATCTCTCATAGATTAGAAACAGCATTGGTGCACTGCAGTTCATTTTTCTGCTAAATTCCATGCCTCTTATCTATGGTTGTGGCCTGCTGATGCCATTGACGATGCTTCACGTCCAGCTTCAGTAACCTTCACTCGCTGCTTGCAGTGGCCACATGCACTACCGTTTCTTTTACAGGTCCGCAATGACGAAGGCCGACTACTGTCAAGAGTGTGAACACCCTCCGTTTCCAACTCTGAACGCAACATCGGGTGCATTGCAATTGAAAACGAGTTCTGCTATTCAGCATCTTAATTGAACCGGGCAAGAGCTTTGAGAGTACGGTAAGAGTATACATTAAAGATGCGTAGTGTAAGCATAAGTGCACGTGGCGTTCGTTTGAATAGATTAGCATGGTGCACCCGTATGTACAAGCATTGCTAAGGTGTTCAAACACTCACAACTATCTCGTGGTGCTGAATTATTTTTTTTTTCAGCCGCATCACAAAATTCACATTATTGGGTTTTGCTTATGCAGCGAACTTTTAGCTTCCTACTGGACAGTGAACCCTCTACCAAAGCAAAGATCACTGGAGCTTTGCCTTAAAGGCTCTGAAATGCAAGACTGGTTCTCCTGCCTTACCTGACGACGACCGACGCAAATGCCCAACTACAAGCCCTGTATAGCAGGTATGATTGATCTAAACTCGCATGTTCCCCCATTAACTACCCCACGATCCTCTCATAAGCAGAATAGTGAGCTCTGCGAAACCTAAAACTTTCCCATTTTTCCTTCCATGTACATATACAACCCTCCCTCTGTGGTTACCCGGATGTGGCCCTGGCTTACCTGCAAGACTTTACAGCATAGCACAAGTGAGATGCAATGGAGAGTTACATGAAAGAAAAAGTATAAGTATAAACAGAATGCCAGATTCATTCTTTGTTTTCCATTTCTTTTCTGCTTTTATTTTGCTATCTCAACTTGCTCTATATCTATACACTGGTACAGCGGTGGTGGCCGTAGTCTGCAATCAGGCCATATTTTTTGTACAAACGAGAAAACAAAGGTAAAAGACTTGTACAACAAACAAAATGTTGAACGATACTTTTGCGGGACCACAAAAAGAACTAATGCACGCAGAAACACAATGGCAACGGAGGACTGTGTTTTGCAGGTGCCATAAATGCATTGTTTCACAGGGCAGACAATATAAAGAAACATTCAAAGGCACAAAACCATGCGAAACACAAAAAGCAAAAGGTACTGAAGAACTAAAGGGTAAACTAAAGAAGATGGCACCACATGTGGCCAGCAACACAAAATCAATGCTCCTCACAAGATGACTCTGACTTGTTCCAAAATAAGCCTTTGAAAATGCACAAATGCATACAAAAGGCACCGGTAGAGCTCATTGAATACACAAGAACTGTTGCATAAATAATTTATTCACTATCTGAACTGTTCTTGTTGCAATAAAGTAAGCATGCAAGATATTCTCAGTATTTTGTCATAATTCAAACGTTATCACAGGTATGGGTGCCACTGTTTTTAGTTTTTCAGCTGGTACAAATGGTAACTTCTAGATCAAACAGTTCACAGTTCAACCCATGCTTTCAAAGCAAATGTAAAACGAGTAAACGAGACTTAAAAGTCCATACCAATGTTGACAGATGAGCCAACAGCTACGCACTGCTCTTTAGCTGTCCTCAACCAAATGTCAAAGCAAACTTGCTAGTTCTGCTACCTATTTTCAAGACAAGTTTTTGTTTAGTTTGATTGTACAGTACCAATTTATCAAAACAATTAAAATTTTACTATTTGTGCCATGCCTCTTTGAACGTCCCATAAGTCATATATTTATTGTAGGAAAGTTGGTGACCCTGATCAGGATGCAGTTAGCTTAATGATTATCATACTAGACGAGTACTTCGCAATGCTTCTAACATATCTTTGCTTGTACCAACTGTAAATAAAATAAATAAACTTTGTTTTCATGTTGGGGTGGCAGTAATTTCAGGGCCTTCGTAAAGCCCGATTCACAAACACACACACGTCAAATGCATCGTCATCCACTGGCGTTCATCATAGGGCAAGTTGCTAGTACCGCTTTCTCTTTTGCTATGAGCAGTTGCCAATGTTTCAAGTTTCCTCCCCCCTCCCCTTTGTCGCTTTTTGAAGTTTTTCAAAAAGCGACATTTCGTAACAAACACTTGATGGTACTATGCCCCGATGGAGCACCCAACAGCTGCTTGAAACAAGCCTTACATGTAGCTGGATAACGTGCAAGGGTGGGCCACATCACAAAGCACCTCTGCTGCATTTTAAGACTGACGTACAGTAAGTAATTATTTGAAGACTGTAGCGATGACTAAATTTTATGGCCATGACCAACAATATAATATAGTGCAGTGTAATGTACAGCGTGTGTATTGACACAGTGCATGCTACAGCAAAAACGCAATACACTGGTGTAATTCATTTTTTTACACTACTGGCAGCTTTGGACAAGTCGTCACTTGTAATAAGACAACTGGACCAATGTGGCTCTGTTATAGAATTTTTTTACAATTTTTTAGCCTTTTCTTAATTGAATTTCTTGCTCTATGAATCAAATGCCACTGAGTAACTGCAAAAAACATTTCCCCAGGAGGCACACATCAGCCTGCTTCGAACAACCGCTCCAGCCAGTCATCTTTAGACACCTTGCAGTGTACATAGGCAGCTTCGAACAACCGCTCCAGCCGGCCATCTCTAGACACCTTGCAGCATAAACTCCACAATAACCTTGGCTGCTCTTTCAAGTCAGCCACAAAGTATACAGATTATAATTTCATGTGCTCACGCATCTGTGAGAAAACAAAGCCCCATCACTGGCTCAGTTACAGCTAAGGGAGCATGCCTGCTGTATATTGTATGCACGAATAGAATTTGTCGACAAAAGGGGTGCGTAGAAACCAGGTTGTATCGCTACGCGAGCGGGTCACCTCACTTACTTTAGGTGTAAGTAAAAGGTGGTGGCCGCTCTATTAACTTGGAAATTGCATTCCCAAGATGCCATGACAGTTCATGATAGTACAGACACATGGACAAATGACGATGACTCAAGGCGCAACCATGACGCCCAGGCAGCCGGAGACTCCAACCGATGCAGCAGGCACATACATACCACACATGCTCCGTAACTCATGCATTGTGCTCATCTGCAATAGATCTGTTCGAAGGCATTTCAAGAAGCACTTCGAAGTACCCGGCAGGAAGCACTGGCCTCTGGCTATCATGCCCACTGAACATGTTGCTGAGCGACGATAATGGCCTGAAACAAATCTTCCAGCATTGGGCCATTGAGCAGCAAAAGCTTGCAGATGGTCAGCAGCACTGAACCTGCGCCGCATGGTGGCTGGCTCATAGGCTCGTCACAGGAAATGGCTTTCCCAGTCTTGCCACCTCCTCATTCGATATTGCATCGTATGGTCCCGGCTTCCGTATTTGCCGCCTGTAGTTTCGAGGCGGCGGCGTGCTCCGCCGTCTCCGCCGAAGGAAGTAGAAGAATCCCAGGCAGCACAGTACGAGTGAGGCAAGAACAGCCAAGCAAACACTGAGGATGATGATCCATGGCGGAGGCGCAGTGCATGTTGGCGTCATCGGAGGATCCCAGACGCCCGTCGGCTTGCACACGAGCGTAGCGGGGCCGTGCAAGGCGTACCCTTCGTTGCAGGTAAAGAGGACGGATGCGTTGATTCTGAATCCGTCTTTGCTGAACAGCCTACCGTAGGTTGGGCTTGGCAGCGGGCTACACTGTGTTGGTGGTAAAGGAGCGGTTGTTGTGGTCGTGGTGGTGGTAGTTGTTGGCAATGGTGGTGACGGTGATGATGCTACAGTTTGTCTCTTTGTGTCCGTGCACGACGGTGGGTCTGGACGCCACTTGAGGTCTTCACCGCATGTGGCGGACGATCGCTGGCCGTCGTCGCAGACGTAAATGATGATGGCGCCAACCTCATAAATGCGGTTTGTTTTAATTTCGCCGTGGGGCAGTGGCTTCGGTTCAGAACACCTCTCAACAATGACATTCGGAGTCCAAAATTCCACAGCCTTTCCATGTCGCTCGCAAGTTGGGTCACGGCCAGACCACATTGCATCGTTCTTGCAGCGACGTGTAGCATCACCAACCAACGTAAAGCCCTGGTTGCAGGCGTACTGGATCGTGGAGTTTTCACGGAAGATTCCCTGTGGCGGGTCGACCTTTCCGTCGGCGATGGGGGTGGGTTGTGGGCAAAAGATTTCTACGCACTTCGGTGCAGGACGGCTCCATTTGCCGTCGCCCTTGCAGACGACAGTATTGTGGGGATCCCAGTATTGGTCGTCGTGTGTCACCAAGTGGTATCCCTTGTTGCAGGTGAACGTCACTTCTTGCGGGTAGTTGAACACTAGTGGTGTGACGTCGCCGTTCCTACAGTAACCGTTCGGGCACGGATGACCGCAACTGACAGGCCTGCACTGCAAGTTCCTTGAATCCCACTCCCACTGGTTGCCGCGACATGTGGCATTGAGCACGCGAGGTCCCGAATATTTGCTAGACGGGAGGTAGCCATCTAGACACTTGTAAGGTGCCTTCTCCCCGTCTTTGAAGGAGACCTGATAAACTCCGGTAGAGAAGGAACTGGTGTAGTGGAGCGTGTAGTCGGTCAGGTTGTCCCAGCTACAATCAGCCACTGCCGGCAACGCCAACAGAACGAGGAGAAGCATAATCTGTAGGAGGGTGACGTGCCACCCCAGGGACTCCATACTGGCGCCGCCGTTGCCACTGTTGTTGGGCCGGCTCGAGGCTTGTCACGCTACCGGCAATCCATCGTCACGGCACGAAGGGTGTCCTCGCATCGTCGCCTCTAGGGAGGCGAGACTTAAGTGGCGTCGTTACGTTGTTCGCGTAGTGTTCCTTCCTTTCCGAAGAGTTCGGTCACGGTAGCGTCAGTTCTTCCCCCACTCGAGGAGTCACGCGCGAGCAGGGTTTCATTCACGGACGGCACAACACATTTGTCTAGTCCGACACGGATGCATGAGGATCAGTTTTGTAGAGGTGTGCGTTGGAGAGCGGTTACAAGCCGCCGACTACACATGACGCGCTGACCGTGGGCCACAAGCACCTCCCGTCCACACACAACACAAACTACACAACGCACAAGGGGGCTGTCGATTCGGCCCCTTATCGCCGTTGTTTCCACGGTTGTTTCGTAGCTGTGTAGAGAAATAGTTGACCCTCTTAGTGGCGCTGCTGTCGCAGC
>TRINITY_DN10127_c0_g1_i8 len=6225 path=[2:0-4868 7:4869-5045 12:5046-5225 13:5226-5432 15:5433-5761 16:5762-5762 18:5763-6059 20:6060-6224]
GCGGTGTTTGGAATAAACTTTTGCAATAAATTTTCGAATACACCAAACTTATTTTCATTTAAAATTCAACTTTGTTATAATGAGGTTTGAGAATACAAACAGGCAGACAACTGACTGCTTTAAAGAGACTGCCCACAAAAAAACTTACTGCACTCTGTTAACAACAAACCCACAAGAACAGTGAAAGATGACAATGGGGCTCCTAAAAATGTAAATGAGCAAGCTGCTCTGGCCAATAGAGGTCATAGGCAATATAATGGTACTAATTACCACTATCTTCAGAGCCCTGCTTTCTGCAATGGGTGCAATCAGTCTAGTAGTCTCACAATGTTCTGTCTAAATAACTTGCCACAGAATAAATTCAAAGGAAACAAGCCCGTTTCTGTACGATGTCATGGTGTGGTTGAACACAAAGTTCAGGAGCTATCACAAAAGTTCTCACAGGTTTCAATGAAAGTTCTTGTCCCTTTCCAAAATGTTGCTTTCTCTCTAGCTGCCTGCCACAAATAATGGTAAATAATGGACGCCTGCATAAATCAATACCTCGTTGTTTAAAAATACATATAGATTGCTTTTGCTTGACACTATTTCATTCCCATCATCCCCCAATCTGACCAACAAAGTTCGAAAAAGGATATCATCGTAAACAGAATCATATATACATTATTTTGGCTCTCAAATTCCAAGGCACTGGAAGTGCGTACTGGGCGATCCATTGATATGGGAGACGGCAACAGATTTAATGAGAGTGCTTCCCTATAAATGAAACCATTGTACACTGCCGTTCTTTATAAAAGGGAACACATGAACACGCGGTCCCCTCTCTGCAACAGCTGGCTACAGTATCGTACAGCGCTTGTCTAGCGGCCATAATTCGTTGTGTTGTTTGCCAATAGACGACGCCAAAAGCCAACGTCTTTGCTGTTGGTCGATGATGGGCCTGTAGGCAGGCGCCGCAGAGCGCAGGCCACGTGCTCACGTATTCCCTTTCATTAAGGACGACAGTGCACATCTCTCATAGATTAGAAACAGCATTGGTGCACTGCAGTTCATTTTTCTGCTAAATTCCATGCCTCTTATCTATGGTTGTGGCCTGCTGATGCCATTGACGATGCTTCACGTCCAGCTTCAGTAACCTTCACTCGCTGCTTGCAGTGGCCACATGCACTACCGTTTCTTTTACAGGTCCGCAATGACGAAGGCCGACTACTGTCAAGAGTGTGAACACCCTCCGTTTCCAACTCTGAACGCAACATCGGGTGCATTGCAATTGAAAACGAGTTCTGCTATTCAGCATCTTAATTGAACCGGGCAAGAGCTTTGAGAGTACGGTAAGAGTATACATTAAAGATGCGTAGTGTAAGCATAAGTGCACGTGGCGTTCGTTTGAATAGATTAGCATGGTGCACCCGTATGTACAAGCATTGCTAAGGTGTTCAAACACTCACAACTATCTCGTGGTGCTGAATTATTTTTTTTTTCAGCCGCATCACAAAATTCACATTATTGGGTTTTGCTTATGCAGCGAACTTTTAGCTTCCTACTGGACAGTGAACCCTCTACCAAAGCAAAGATCACTGGAGCTTTGCCTTAAAGGCTCTGAAATGCAAGACTGGTTCTCCTGCCTTACCTGACGACGACCGACGCAAATGCCCAACTACAAGCCCTGTATAGCAGGTATGATTGATCTAAACTCGCATGTTCCCCCATTAACTACCCCACGATCCTCTCATAAGCAGAATAGTGAGCTCTGCGAAACCTAAAACTTTCCCATTTTTCCTTCCATGTACATATACAACCCTCCCTCTGTGGTTACCCGGATGTGGCCCTGGCTTACCTGCAAGACTTTACAGCATAGCACAAGTGAGATGCAATGGAGAGTTACATGAAAGAAAAAGTATAAGTATAAACAGAATGCCAGATTCATTCTTTGTTTTCCATTTCTTTTCTGCTTTTATTTTGCTATCTCAACTTGCTCTATATCTATACACTGGTACAGCGGTGGTGGCCGTAGTCTGCAATCAGGCCATATTTTTTGTACAAACGAGAAAACAAAGGTAAAAGACTTGTACAACAAACAAAATGTTGAACGATACTTTTGCGGGACCACAAAAAGAACTAATGCACGCAGAAACACAATGGCAACGGAGGACTGTGTTTTGCAGGTGCCATAAATGCATTGTTTCACAGGGCAGACAATATAAAGAAACATTCAAAGGCACAAAACCATGCGAAACACAAAAAGCAAAAGGTACTGAAGAACTAAAGGGTAAACTAAAGAAGATGGCACCACATGTGGCCAGCAACACAAAATCAATGCTCCTCACAAGATGACTCTGACTTGTTCCAAAATAAGCCTTTGAAAATGCACAAATGCATACAAAAGGCACCGGTAGAGCTCATTGAATACACAAGAACTGTTGCATAAATAATTTATTCACTATCTGAACTGTTCTTGTTGCAATAAAGTAAGCATGCAAGATATTCTCAGTATTTTGTCATAATTCAAACGTTATCACAGGTATGGGTGCCACTGTTTTTAGTTTTTCAGCTGGTACAAATGGTAACTTCTAGATCAAACAGTTCACAGTTCAACCCATGCTTTCAAAGCAAATGTAAAACGAGTAAACGAGACTTAAAAGTCCATACCAATGTTGACAGATGAGCCAACAGCTACGCACTGCTCTTTAGCTGTCCTCAACCAAATGTCAAAGCAAACTTGCTAGTTCTGCTACCTATTTTCAAGACAAGTTTTTGTTTAGTTTGATTGTACAGTACCAATTTATCAAAACAATTAAAATTTTACTATTTGTGCCATGCCTCTTTGAACGTCCCATAAGTCATATATTTATTGTAGGAAAGTTGGTGACCCTGATCAGGATGCAGTTAGCTTAATGATTATCATACTAGACGAGTACTTCGCAATGCTTCTAACATATCTTTGCTTGTACCAACTGTAAATAAAATAAATAAACTTTGTTTTCATGTTGGGGTGGCAGTAATTTCAGGGCCTTCGTAAAGCCCGATTCACAAACACACACACGTCAAATGCATCGTCATCCACTGGCGTTCATCATAGGGCAAGTTGCTAGTACCGCTTTCTCTTTTGCTATGAGCAGTTGCCAATGTTTCAAGTTTCCTCCCCCCTCCCCTTTGTCGCTTTTTGAAGTTTTTCAAAAAGCGACATTTCGTAACAAACACTTGATGGTACTATGCCCCGATGGAGCACCCAACAGCTGCTTGAAACAAGCCTTACATGTAGCTGGATAACGTGCAAGGGTGGGCCACATCACAAAGCACCTCTGCTGCATTTTAAGACTGACGTACAGTAAGTAATTATTTGAAGACTGTAGCGATGACTAAATTTTATGGCCATGACCAACAATATAATATAGTGCAGTGTAATGTACAGCGTGTGTATTGACACAGTGCATGCTACAGCAAAAACGCAATACACTGGTGTAATTCATTTTTTTACACTACTGGCAGCTTTGGACAAGTCGTCACTTGTAATAAGACAACTGGACCAATGTGGCTCTGTTATAGAATTTTTTTACAATTTTTTAGCCTTTTCTTAATTGAATTTCTTGCTCTATGAATCAAATGCCACTGAGTAACTGCAAAAAACATTTCCCCAGGAGGCACACATCAGCCTGCTTCGAACAACCGCTCCAGCCAGTCATCTTTAGACACCTTGCAGTGTACATAGGCAGCTTCGAACAACCGCTCCAGCCGGCCATCTCTAGACACCTTGCAGCATAAACTCCACAATAACCTTGGCTGCTCTTTCAAGTCAGCCACAAAGTATACAGATTATAATTTCATGTGCTCACGCATCTGTGAGAAAACAAAGCCCCATCACTGGCTCAGTTACAGCTAAGGGAGCATGCCTGCTGTATATTGTATGCACGAATAGAATTTGTCGACAAAAGGGGTGCGTAGAAACCAGGTTGTATCGCTACGCGAGCGGGTCACCTCACTTACTTTAGGTGTAAGTAAAAGGTGGTGGCCGCTCTATTAACTTGGAAATTGCATTCCCAAGATGCCATGACAGTTCATGATAGTACAGACACATGGACAAATGACGATGACTCAAGGCGCAACCATGACGCCCAGGCAGCCGGAGACTCCAACCGATGCAGCAGGCACATACATACCACACATGCTCCGTAACTCATGCATTGTGCTCATCTGCAATAGATCTGTTCGAAGGCATTTCAAGAAGCACTTCGAAGTACCCGGCAGGAAGCACTGGCCTCTGGCTATCATGCCCACTGAACATGTTGCTGAGCGACGATAATGGCCTGAAACAAATCTTCCAGCATTGGGCCATTGAGCAGCAAAAGCTTGCAGATGGTCAGCAGCACTGAACCTGCGCCGCATGGTGGCTGGCTCATAGGCTCGTCACAGGAAATGGCTTTCCCAGTCTTGCCACCTCCTCATTCGATATTGCATCGTATGGTCCCGGCTTCCGTATTTGCCGCCTGTAGTTTCGAGGCGGCGGCGTGCTCCGCCGTCTCCGCCGAAGGAAGTAGAAGAATCCCAGGCAGCACAGTACGAGTGAGGCAAGAACAGCCAAGCAAACACTGAGGATGATGATCCATGGCGGAGGCGCAGTGCATGTTGGCGTCATCGGAGGATCCCAGACGCCCGTCGGCTTGCACACGAGCGTAGCGGGGCCGTGCAAGGCGTACCCTTCGTTGCAGGTAAAGAGGACGGATGCGTTGATTCTGAATCCGTCTTTGCTGAACAGCCTACCGTAGGTTGGGCTTGGCAGCGGGCTACACTGTGTTGGTGGTAAAGGAGCGGTTGTTGTGGTCGTGGTGGTGGTAGTTGTTGGCAATGGTGGTGACGGTGATGATGCTACAGTTTGTCTCTTTGTGTCCGTGCACGACGGTGGGTCTGGACGCCACTTGAGGTCTTCACCGCATGTGGCGGACGATCGCTGGCCGTCGTCGCAGACGTAAATGATGATGGCGCCAACCTCATAAATGCGGTTTGTTTTAATTTCGCCGTGGGGCAGTGGCTTCGGTTCAGAACACCTCTGCTCGCAAGTTGGGTCACGGCCAGACCACATTGCATCGTTCTTGCAGCGACGTGTAGCATCACCAACCAACGTAAAGCCCTGGTTGCAGGCGTACTGGATCGTGGAGTTTTCACGGAAGATTCCCTGTGGCGGGTCGACCTTTCCGTCGGCGATGGGGGTGGGTTGTGGGCAAAAGATTTCTACGCACTTCGGTGCAGGACGGCTCCATTTGCCGTCGCCCTTGCAGACGACAGTATTGTGGGGATCCCAGTATTGGTCGTCGTGTGTCACCAAGTGGTATCCCTTGTTGCAGGTGAACGTCACTTCTTGCGGGTAGTTGAACACTAGTGGTGTGACGTCGCCGTTCCTACAGTAACCGTTCGGGCACGGATGACCGCAACTGACAGGCCTGCACTGCAAGTTCCTTGAATCCCACTCCCACTGGTTGCCGCGACATGTGGCATTGAGCACGCGAGGTCCCGAATATTTGCTAGACGGGAGGTAGCCATCTAGACACTTGTAAGGTGCCTTCTCCCCGTCTTTGAAGGAGACCTGATAAACTCCGGTAGAGAAGGAACTGGTGTAGTGGAGCGTGTAGTCGGTCAGGTTGTCCCAGCTACAATCAGCCACTGCCGGCAACGCCAACAGAACGAGGAGAAGCATAATCTGTAGGAGGGTGACGTGCCACCCCAGGGACTCCATACTGGCGCCGCCGTTGCCACTGTTGTTGGGCCGGCTCGAGGCTTGTCACGCTACCGGCAATCCATCGTCACGGCACGAAGGGTGTCCTCGCATCGTCGCCTCTAGGGAGGCGAGACTTAAGTGGCGTCGTTACGTTGTTCGCGTAGTGTTCCTTCCTTTCCGAAGAGTTCGGTCACGGTAGCGTCAGTTCTTCCCCCACTCGAGGAGTCACGCGCGAGCAGGGTTTCATTCACGGACGGCACAACACATTTGTCTAGTCCGACACGGATGCATGAGGATCAGTTTTGTAGAGGTGTGCGTTGGAGAGCGGTTACAAGCCGCCGACTACACATGACGCGCTGACCGTGGGCCACAAGCACCTCCCGTCCACACACAACACAAACTACACAACGCACAAGGGGGCTGTCGATTCGGCCCCTTATCGCCGTTGTTTCCACGGTTGTTTCGTAGCTGTGTAGAGAAATAGTTGACCCTCTTAGTGGCGCTGCTGTCGCAGC
>TRINITY_DN10128_c0_g1_i21 len=2346 path=[2:0-289 5:290-301 8:302-353 10:354-457 11:458-460 13:461-765 14:766-1547 15:1548-1876 17:1877-2110 19:2111-2241 20:2242-2244 21:2245-2345]
AAACAAAAATGAATGTTTATTTTATTTTTACTCACACTAAAAAACGTGAAAATTTTCGCGTTCCGCGTAGTTGCGTGCGTCATTAACAGGGGTGCCACAGTCGCACTTTTATTATTATTCGTCTGCTTTTGCGTTCAGTCGCCAGCCGCTGCAGTCGGTGGGTCGTTCCTCTGGGAGTAGTGGTTTATCATGTGGTGAAGTTGTCTTCCGTGTGTTTCGCCAACCGCGAATGCAAGAGCTTCCGTTGGAGCCCTCTCCGGCTACATTGTGATAACCAAAAAACTCCTAGGAAAGCGCCCGGGCGAGTCCGGAAAACCTCGCTCGCTGAATGAAAATCTTTGGAACCGCAAGGGAAAAGTTGACTGCCATGGAACTTCGGATCGATACGAAAGCAGTGCGCCGCTGAGACAGCGTCGCAGGCGGCTTGCCCTTCTTCGGACCGAGCCTTCACAAAGCAGAGGGGGGGAGCCTCCGGAGCAGGCATGATGACCCATGCCTGCTGCGAGCCCGCGCTTTGGAGGTTCTGAGCTCGACACGTCTGCCGGCCGGAATATTCTGCGCTGTTCGGCTCTAGCTGCGCCAAAGCTGTCTACCTCTAACAGGACTCCTCCAGCCCAACAATGCAGGACCAATTCTTTGACCACGGGCGAGATGCCAACTCGTCTGAAACTTTGGACTGTGAAGAATTCGTCTTTGATTATGACATTCCAGTGGCTATCCTGTGCGGCATGTACATGGTGTTTGGTGTAGTCTACACGCTGTATGGTGAGTTAGTCCCTCATGCTCGTTTGAATAAGTTTCTGCTTGGCTGACGTGCATGTCCTGAAAAGAAGCATCTGCTGAACTCAATCTAGGCAAAATATGACACAGTATTTGCATATATTGTCTGGTTAGTACAGAGATAGTCAAGTATTCCTGCCAAAGAAACCTTTGCTGTCATCAAATTTTTATAGGAAAAAAAAATACAGGAGTTAAGAAGAGAAGTAAAACTGCTCCTTTTATTTTGTGAATTGGCATTTTATATTCTGAGTTAAGTACTTTTTCTTGAGACCTGTTGCCGTGACCGACCTATTGGCTATGATAACGTGCCTCTGAATCCCAAGATTGTGGGTTTCATCCCAGTCCTGGCAGCTTGGACTTGATTTGAATAAAATGCAAGAAGTGGGAGTACATTAAGATTAGGTGCATTTTAAAAAACACCAGCTGACCAAAATAAATGGGAAGTCTCCATGCCACTGCAGTGTGCCTCATGATAAAATCATGGTTTGGCACGTGAGAACCCAGTTTAATTTCTTAGTGTCAAATGTGCTTCCAATGGCTGGAACTCGTAACCTTCACATCATGCAGAGTTATGTTTGGAAAAATTATTTGATAAATGAGTGGTGGTCAAGCTACGTTGCTACTGCCTTGGTACTGCCAGCGAGTCTCGAGAGAAGGCTTTGTGCCGTGTCTGTTCAAGGCAAAGCTAATGTGGCCGATGGCTTCGTGTACCATCCTCTGTAACGACTGTTGATTTCCTTCTGTGCTCTCGCCCCTTCTGCTCCCAGGGTATCGCTGCTTCAAGGCTGTGATGTTTCTGACGGGCTTCCTCTTTGGCTCCTTCGTGGTGTTCAAGATCTGCACCGTGGAGAGCCTCCTGTCAACAGCGGGCAACGCAGGTGTCTCCCTTGGCGCGGGCCTGCTGTTCGGCCTCATCACTATGCTGGTGCAGCACGCCGGCCTGTTCCTGACCGGCTTCCACACGGGCCTCTTTGCGGGCTTTGGTAGCATAGCCTTGATGCGGATATGGTACACGCCATCCACGGTGTGGCTGACTGTGGGCATCCTTCTTGCCTGCAGCATCTTCGGGGCTGTGCTCAATCTCTTCTGGCAGAAAGCCTTGACCATTCTAGGCACAAGCGTGTATGGAGGTGCCATGATGGTTGTGGGCTCGGACTACTTTGTGAGTCGGTCACGCCTGACGGACTGGTCCCTGGGTGTGATCCTACTTAAGCCCCCTCTGCCCCTGTGCTGGTTTTCCTGGCTCATTCTGGCTCTGTGGCCACTGCTCATCGTCATCGGAGTGATCACACAGTGGAGGCTCACAGGCCGTGGCACCTACCACTCTGACGTTGGACCATCCCGAAGGTCTCGTCAGCTCAACCTGCAGAGAATAAGGCAAGAAGAATCTCGTGCAGAGCAACGGCAGCGCAAGTATCGATACCTGTACCAGGTGCGGACTGCTCACGGCGATGTCATCTCCCAGAGCTACATCCAAAGTCTGCAAAAGAAGGTGTGCCCGCCACCTGATGACAGCCTCTCGATGCTCCACTCCGACCTGACACACCTCACAATGCTCAACCCTTC
>TRINITY_DN10129_c0_g1_i1 len=3312 path=[1:0-748 3:749-844 4:845-846 6:847-899 7:900-935 9:936-1013 11:1014-1040 12:1041-2260 14:2261-3311]
GTTTAACATCTCAAGACCACCATATGATTATGAGAGACGGCGTAGTGGAGGGCGTGGGGTTCTTTAACGTGCACCCTCTAAAGCACTTGAGGAACATCAAGTTGAGTTTCTGTGAACATACGCACACTAGTACGTGCCATCCAATACATATTACACATTCAGTAAAGTATTTGAAGCTGCCATTAAAATAAAAGAGACCAATATATTTAAGCAGTAACGTACAACATTTTTTTTTCGATCTGGAGGGAGTGGAGGGGCACTCACAATGAGCGAGTTTCTTTCTTCAGGGAGGAAAATAAGGTGCACGTGAGCGCTATATCTGTTTTGAATACGTTGGCCCTTGAGATCATAGGTGCGGGGGGGGGGGGTGGAAATCTCCGCGCCAGCCCGCGCCCCCAACTGGCACGTTTCCCTGCGGCAACATGCGAAGCGGGTGTTCACATGGAGCGGCTTCTGTTTCCGCACCACCTCACTCCGCTCTCCGTCTTTTAATATATGTCTCCACGGCCATCTGAGCCTCTCCGATGCTGTGCCGCAACTGTGCTGCGCCGCAACTTGCGGCGCGCAGCTGTTAATTGTGAAACACATGGGCTTTGATCATGCAGTTTAGAAAATTACAGATACAACCGGATGCACGGGTTAGCACGAGGGCAGGGCGGTCTTGAGACCCCAGCCTGTTTTTCTAATCATCCGTAATGGGGCAGCACTGCGCCATTTGGCGCAACAGCAGAAGAGCAAGAGCTGCATTAGAAAGTGCAGGAAATAACGGACTCGCGCTTCGCAGGTCCAACTGCCATCGTACTCGCCTTCATTTTTGACAGAAGCCCTCGTTCAGACGAAAGGAAAGATGTCCGAGTCTGAGGAGGCTTTCGAAAGTGCCGACGAGGATGTGGACGAATCAAAGCCGAAGAAGCGCGGGCGAACAACGTCCGAGAAGCTGGGTGAGATCAAAGAGACCGAGCCGCCCGACTGCAAAGGCAAGGGGGACGGATCGTTTCCCGAAGTCGGCGACGCGGCGGCCGCCGACAACGACGCCAAGAATGGCTCCGAAACGAAGAGTAAAGACGATGCGGCAGAGACGCCACCAGCTAAGGAGATGGGTGTCCTAGAGCGCCTCGCGCAGGTTGCTTCTAGGGATGAGAAGAGCTCACCGATCAACTGGGGGTTTGGAAAGTGGGGATCATCCATTCTGTCTACAGCTGCAACATCTGTAAGCACCTTCACGAACCAAGTCTCACAGGGAATTGGAACTGTCATCGAGACTGTGGAGTCAACCCTCGGTGCTCCAAATCCAGAAGAACTTGCTCAGGAACTGGAAAGTGCAAAACTCGAAACGCAGCCAGATGCCTCCTCGGCTCAAGTCACTTCTGACGCAGACCAGTCCAAGGCTCCTCAGACTGAGGATAAGCACGACAGTCCAGGAGTAGGTGGTATCTTCAGTGGTGTCTCAGCTATCGCCAAAGCCGTTGAAGCCACTGGTTCTAAAGTGCTGAGTGGCGGTCTTGACACACTGGAGATGATCGGCAAGAAGACCATGGACATCCTGACCGAAGGAGACCCTGGCTTGCGAAAGAAAAGAGGCATGTTCGAAGGAAAGACAAGTCTCTCCGAGGTACTGCGTGAGGCAAAGATGAAGGCCGAAAAAGAAGCCGAGGAGCGGAAAGCCGAGGAAGCCGAGGAAGTGGTCAACTACAGCAAGCTTTTCGATGAGCACCAAGGTCTTGTGCATCTGGAAGCACTAGAAATGCTGTGCGGAGAGCGGAAGACAGCTGTACAGCAGAAACTGATGGAAGCTCGGGAAGAGGAGAGGGCTGAACTGGATGCCTTGCTCGAAAAAATAAAGAGGACTTGTGAGAGTCTGCCTGTGACTGACGATACTCCAGATGATGAGCTTGAACAAGAGTTTGAAAAGTTGGTGACGGGCCACCTTTCCGAAATTGGCCTCAACCTTAGAGGGGAGAAACTGAAAGAGACTGACCTTGAAGTGAGAGAGTGGCTTCGAGACTGTACAGAACAACAGGAAAAAGGGGAAAAGGTGGATGCAAAGGAGATTTACAGGCGAGGCATTGAGACCCTGGCCGAAATGACAGCGAAAACCATGGAGCTGTACCACAAGGTGGCTGAACTTCTACTCGTGAAGTCTACACCTGACCGGACGCCCATGCACTACGCTAGTCAACTCACAGGCCTGACTGCGGTGCTTTGCACTGAAGTGGCCATCCTGTCTGCCCAATGCGGTCGCTGCCTCAACACAGCAGCGGATGACTCGGAAGACCCTGACTCAGTGACGCCATTGATTACGAATATCTATTTGGAGGCCTCAAATAGCAACACCTACATCCAAGATGGCTTCCAGCTCCTGGTTCCCATACTACAGCTGCTTGCTGTGCAACAAAAACTTGACTGAGGGATGGCTTCGGGATTCCGATGCCAACTTGTGTGCAGCAGTGATTCGCGATAGAGTACTGCACAGGGTTTTGAATGTTTCCCTCGATTTGATAGGTTGAATGTGTTGGCACTGTTATTGGGCGTGTAGTGTCACACAGGTATCGCCTAGAAGTGGTCCGATAATGGAAGTGTTTGATTCCCATGGTATTGATGGCAAAGCCATCAGCCTCGATTGAGCCAGCTGAAAACGTACATAATTTCTAGTGTCAGCTGGTTGCCCATTCAGATCTTCATGTTTGGTTAAAACTAGATAGTTTATGGCAACTTCGGGAACTTGCTCACCGCATAATATACTGCACAGGTGGCAATTGCTCAGCGCATCTGTATGACAACACACCCACATAAGCTTTATTTCGCATTGTAAACTTACTTGAACAACACGATTTTCTGCGAATGGCATTACTAACGAATTGCACTTCGTGAATTTGTGATTGCAAGATGGAGATGAAATTATTACATGTACATACTCCAAGTACATTTAGAATTGCATGCTTGATATGTTTGCAGTGCCGGTTAAACCACTACATTGACTGTTACCGCAGACACTTGCAGTGCAGTAGCGTACGGATAAGACACTGTGTCCACATTGCAAGTCAGCTCTCTGAAGATGTAGCTTTCCGTCTTGAATGTACACCTTGGGTATTTAGAGCTCTGGGGTGGCCATCAGCAAAAATAAGGCACGCCATTACAAAAATGCATTTTAAAATGTTGAGCAGTGCTAGTGCATGCTTCTATAGTCAGTTACAGACAGACACAGAACTTTATTGAGGTCTTGAGGAACACTACCTCAGCTTAAGAATAATTGTAAACTTCCCCCACAGCGGTCCATCCCACCCAGGCAAAGTTTTAATAAATATCTCACTA
>TRINITY_DN10129_c0_g1_i3 len=3634 path=[1:0-748 3:749-844 4:845-846 5:847-1168 6:1169-1221 7:1222-1257 9:1258-1335 11:1336-1362 12:1363-2582 14:2583-3633]
GTTTAACATCTCAAGACCACCATATGATTATGAGAGACGGCGTAGTGGAGGGCGTGGGGTTCTTTAACGTGCACCCTCTAAAGCACTTGAGGAACATCAAGTTGAGTTTCTGTGAACATACGCACACTAGTACGTGCCATCCAATACATATTACACATTCAGTAAAGTATTTGAAGCTGCCATTAAAATAAAAGAGACCAATATATTTAAGCAGTAACGTACAACATTTTTTTTTCGATCTGGAGGGAGTGGAGGGGCACTCACAATGAGCGAGTTTCTTTCTTCAGGGAGGAAAATAAGGTGCACGTGAGCGCTATATCTGTTTTGAATACGTTGGCCCTTGAGATCATAGGTGCGGGGGGGGGGGGTGGAAATCTCCGCGCCAGCCCGCGCCCCCAACTGGCACGTTTCCCTGCGGCAACATGCGAAGCGGGTGTTCACATGGAGCGGCTTCTGTTTCCGCACCACCTCACTCCGCTCTCCGTCTTTTAATATATGTCTCCACGGCCATCTGAGCCTCTCCGATGCTGTGCCGCAACTGTGCTGCGCCGCAACTTGCGGCGCGCAGCTGTTAATTGTGAAACACATGGGCTTTGATCATGCAGTTTAGAAAATTACAGATACAACCGGATGCACGGGTTAGCACGAGGGCAGGGCGGTCTTGAGACCCCAGCCTGTTTTTCTAATCATCCGTAATGGGGCAGCACTGCGCCATTTGGCGCAACAGCAGAAGAGCAAGAGCTGCATTAGAAAGTGCAGGAAATAACGGACTCGCGCTTCGCAGGTCCAACTGCCATCGTACTCGCCTTCATTTTTGACAGAAGCCCTCGTTCAGACGAAAGGAAAGGTAGGATCACCACTAACGTTCCTCTCGCGGAGCGCCCGCGATCGCCACCCGTATGCTCGCTAACCAAAACTGCGGATGCTGCAGCGGGTTGGAATTGACGTGTCGCCATGAGGTTTATACTGGACATGATCAACGATGCAACGCGCTGTCTTTCCCCGAGTAATAACTTTAACTTGAGTGGCATGCCCGCGTTACGCGGGGTTTCAGTGCAGGCACGCAGAGAGAAGACGATGCAGCGATGCTTAGCATCACTTGTTGAGTTTCGCTTCATCCGACGCAGGTGGCTCAGTTATTCGGAGCATTTCGGCACGTTTCGTTTCAGATGTCCGAGTCTGAGGAGGCTTTCGAAAGTGCCGACGAGGATGTGGACGAATCAAAGCCGAAGAAGCGCGGGCGAACAACGTCCGAGAAGCTGGGTGAGATCAAAGAGACCGAGCCGCCCGACTGCAAAGGCAAGGGGGACGGATCGTTTCCCGAAGTCGGCGACGCGGCGGCCGCCGACAACGACGCCAAGAATGGCTCCGAAACGAAGAGTAAAGACGATGCGGCAGAGACGCCACCAGCTAAGGAGATGGGTGTCCTAGAGCGCCTCGCGCAGGTTGCTTCTAGGGATGAGAAGAGCTCACCGATCAACTGGGGGTTTGGAAAGTGGGGATCATCCATTCTGTCTACAGCTGCAACATCTGTAAGCACCTTCACGAACCAAGTCTCACAGGGAATTGGAACTGTCATCGAGACTGTGGAGTCAACCCTCGGTGCTCCAAATCCAGAAGAACTTGCTCAGGAACTGGAAAGTGCAAAACTCGAAACGCAGCCAGATGCCTCCTCGGCTCAAGTCACTTCTGACGCAGACCAGTCCAAGGCTCCTCAGACTGAGGATAAGCACGACAGTCCAGGAGTAGGTGGTATCTTCAGTGGTGTCTCAGCTATCGCCAAAGCCGTTGAAGCCACTGGTTCTAAAGTGCTGAGTGGCGGTCTTGACACACTGGAGATGATCGGCAAGAAGACCATGGACATCCTGACCGAAGGAGACCCTGGCTTGCGAAAGAAAAGAGGCATGTTCGAAGGAAAGACAAGTCTCTCCGAGGTACTGCGTGAGGCAAAGATGAAGGCCGAAAAAGAAGCCGAGGAGCGGAAAGCCGAGGAAGCCGAGGAAGTGGTCAACTACAGCAAGCTTTTCGATGAGCACCAAGGTCTTGTGCATCTGGAAGCACTAGAAATGCTGTGCGGAGAGCGGAAGACAGCTGTACAGCAGAAACTGATGGAAGCTCGGGAAGAGGAGAGGGCTGAACTGGATGCCTTGCTCGAAAAAATAAAGAGGACTTGTGAGAGTCTGCCTGTGACTGACGATACTCCAGATGATGAGCTTGAACAAGAGTTTGAAAAGTTGGTGACGGGCCACCTTTCCGAAATTGGCCTCAACCTTAGAGGGGAGAAACTGAAAGAGACTGACCTTGAAGTGAGAGAGTGGCTTCGAGACTGTACAGAACAACAGGAAAAAGGGGAAAAGGTGGATGCAAAGGAGATTTACAGGCGAGGCATTGAGACCCTGGCCGAAATGACAGCGAAAACCATGGAGCTGTACCACAAGGTGGCTGAACTTCTACTCGTGAAGTCTACACCTGACCGGACGCCCATGCACTACGCTAGTCAACTCACAGGCCTGACTGCGGTGCTTTGCACTGAAGTGGCCATCCTGTCTGCCCAATGCGGTCGCTGCCTCAACACAGCAGCGGATGACTCGGAAGACCCTGACTCAGTGACGCCATTGATTACGAATATCTATTTGGAGGCCTCAAATAGCAACACCTACATCCAAGATGGCTTCCAGCTCCTGGTTCCCATACTACAGCTGCTTGCTGTGCAACAAAAACTTGACTGAGGGATGGCTTCGGGATTCCGATGCCAACTTGTGTGCAGCAGTGATTCGCGATAGAGTACTGCACAGGGTTTTGAATGTTTCCCTCGATTTGATAGGTTGAATGTGTTGGCACTGTTATTGGGCGTGTAGTGTCACACAGGTATCGCCTAGAAGTGGTCCGATAATGGAAGTGTTTGATTCCCATGGTATTGATGGCAAAGCCATCAGCCTCGATTGAGCCAGCTGAAAACGTACATAATTTCTAGTGTCAGCTGGTTGCCCATTCAGATCTTCATGTTTGGTTAAAACTAGATAGTTTATGGCAACTTCGGGAACTTGCTCACCGCATAATATACTGCACAGGTGGCAATTGCTCAGCGCATCTGTATGACAACACACCCACATAAGCTTTATTTCGCATTGTAAACTTACTTGAACAACACGATTTTCTGCGAATGGCATTACTAACGAATTGCACTTCGTGAATTTGTGATTGCAAGATGGAGATGAAATTATTACATGTACATACTCCAAGTACATTTAGAATTGCATGCTTGATATGTTTGCAGTGCCGGTTAAACCACTACATTGACTGTTACCGCAGACACTTGCAGTGCAGTAGCGTACGGATAAGACACTGTGTCCACATTGCAAGTCAGCTCTCTGAAGATGTAGCTTTCCGTCTTGAATGTACACCTTGGGTATTTAGAGCTCTGGGGTGGCCATCAGCAAAAATAAGGCACGCCATTACAAAAATGCATTTTAAAATGTTGAGCAGTGCTAGTGCATGCTTCTATAGTCAGTTACAGACAGACACAGAACTTTATTGAGGTCTTGAGGAACACTACCTCAGCTTAAGAATAATTGTAAACTTCCCCCACAGCGGTCCATCCCACCCAGGCAAAGTTTTAATAAATATCTCACTA
>TRINITY_DN10129_c0_g1_i4 len=2266 path=[1:0-748 2:749-753 3:754-849 4:850-851 6:852-904 7:905-940 9:941-1018 11:1019-1045 12:1046-2265]
GTTTAACATCTCAAGACCACCATATGATTATGAGAGACGGCGTAGTGGAGGGCGTGGGGTTCTTTAACGTGCACCCTCTAAAGCACTTGAGGAACATCAAGTTGAGTTTCTGTGAACATACGCACACTAGTACGTGCCATCCAATACATATTACACATTCAGTAAAGTATTTGAAGCTGCCATTAAAATAAAAGAGACCAATATATTTAAGCAGTAACGTACAACATTTTTTTTTCGATCTGGAGGGAGTGGAGGGGCACTCACAATGAGCGAGTTTCTTTCTTCAGGGAGGAAAATAAGGTGCACGTGAGCGCTATATCTGTTTTGAATACGTTGGCCCTTGAGATCATAGGTGCGGGGGGGGGGGGTGGAAATCTCCGCGCCAGCCCGCGCCCCCAACTGGCACGTTTCCCTGCGGCAACATGCGAAGCGGGTGTTCACATGGAGCGGCTTCTGTTTCCGCACCACCTCACTCCGCTCTCCGTCTTTTAATATATGTCTCCACGGCCATCTGAGCCTCTCCGATGCTGTGCCGCAACTGTGCTGCGCCGCAACTTGCGGCGCGCAGCTGTTAATTGTGAAACACATGGGCTTTGATCATGCAGTTTAGAAAATTACAGATACAACCGGATGCACGGGTTAGCACGAGGGCAGGGCGGTCTTGAGACCCCAGCCTGTTTTTCTAATCATCCGTAATGGGGCAGCACTGCGCCATTTGGCGCAACAGCAGAAGAGCAAGAGCTGCATTATAATAGAAAGTGCAGGAAATAACGGACTCGCGCTTCGCAGGTCCAACTGCCATCGTACTCGCCTTCATTTTTGACAGAAGCCCTCGTTCAGACGAAAGGAAAGATGTCCGAGTCTGAGGAGGCTTTCGAAAGTGCCGACGAGGATGTGGACGAATCAAAGCCGAAGAAGCGCGGGCGAACAACGTCCGAGAAGCTGGGTGAGATCAAAGAGACCGAGCCGCCCGACTGCAAAGGCAAGGGGGACGGATCGTTTCCCGAAGTCGGCGACGCGGCGGCCGCCGACAACGACGCCAAGAATGGCTCCGAAACGAAGAGTAAAGACGATGCGGCAGAGACGCCACCAGCTAAGGAGATGGGTGTCCTAGAGCGCCTCGCGCAGGTTGCTTCTAGGGATGAGAAGAGCTCACCGATCAACTGGGGGTTTGGAAAGTGGGGATCATCCATTCTGTCTACAGCTGCAACATCTGTAAGCACCTTCACGAACCAAGTCTCACAGGGAATTGGAACTGTCATCGAGACTGTGGAGTCAACCCTCGGTGCTCCAAATCCAGAAGAACTTGCTCAGGAACTGGAAAGTGCAAAACTCGAAACGCAGCCAGATGCCTCCTCGGCTCAAGTCACTTCTGACGCAGACCAGTCCAAGGCTCCTCAGACTGAGGATAAGCACGACAGTCCAGGAGTAGGTGGTATCTTCAGTGGTGTCTCAGCTATCGCCAAAGCCGTTGAAGCCACTGGTTCTAAAGTGCTGAGTGGCGGTCTTGACACACTGGAGATGATCGGCAAGAAGACCATGGACATCCTGACCGAAGGAGACCCTGGCTTGCGAAAGAAAAGAGGCATGTTCGAAGGAAAGACAAGTCTCTCCGAGGTACTGCGTGAGGCAAAGATGAAGGCCGAAAAAGAAGCCGAGGAGCGGAAAGCCGAGGAAGCCGAGGAAGTGGTCAACTACAGCAAGCTTTTCGATGAGCACCAAGGTCTTGTGCATCTGGAAGCACTAGAAATGCTGTGCGGAGAGCGGAAGACAGCTGTACAGCAGAAACTGATGGAAGCTCGGGAAGAGGAGAGGGCTGAACTGGATGCCTTGCTCGAAAAAATAAAGAGGACTTGTGAGAGTCTGCCTGTGACTGACGATACTCCAGATGATGAGCTTGAACAAGAGTTTGAAAAGTTGGTGACGGGCCACCTTTCCGAAATTGGCCTCAACCTTAGAGGGGAGAAACTGAAAGAGACTGACCTTGAAGTGAGAGAGTGGCTTCGAGACTGTACAGAACAACAGGAAAAAGGGGAAAAGGTGGATGCAAAGGAGATTTACAGGCGAGGCATTGAGACCCTGGCCGAAATGACAGCGAAAACCATGGAGCTGTACCACAAGGTGGCTGAACTTCTACTCGTGAAGTCTACACCTGACCGGACGCCCATGCACTACGCTAGTCAACTCACAGGCCTGACTGCGGTGCTTTGCACTGAAGTGGCCATCCTGTCTGCCCAATGCGGTCGCTGCCTCAACACAGCAGCGG
>TRINITY_DN10130_c1_g2_i10 len=6627 path=[4:0-5013 6:5014-5132 7:5133-5327 8:5328-5371 9:5372-5433 11:5434-5479 12:5480-5515 14:5516-5576 15:5577-6626]
CCTCATGGCCCAGCGCCCACGCGCCTGTTACTCCACCAACAAAACTCACCCACAACAACACCTTTTTAAAAATTTCCATGGCACCAAAACTTAAAAAAAAAAAAAAAAAAAAAAAAAACCGGTCTGACTGGGAACGACCCAACGTCGTTCATGGGCCACAGTCCTTTTGACACACCCCGACACCGTGGCTGCGTTGAACAATGTATTAATGTATGCTAAGGGTCTGCGCCGAAGACACCGATGATTCCTTCCTCATTATCGACTGAACCCTTCGTGGATTTGATGACGAACTTATCATGGGTCCAAAAATGAGCGTGGCAGATTAGATGCCACATGTCGACTGGCTGCAAATGCCATGTGAAGGCAGAAGTGCTAACGCAGCAGTCTCTCTCTTGCTAAAAAAAAAAAAAAATGGTCAGAACCAGAGTTTCGAGCTACAAAGAGTCCCACGAGCAGCGCTAACTTGCGCCGGCAGGTAACCACCGAGTCGAGCATGCACAGGTCCGCTTCCTGCACTTGCCTCCCGACAGTTTCTTTCCCCTACCCCCTTACCCCAATGTCAGAAGAAAAGAATGTGTTGAAGAATGCTGCCGAGAGACACTCTCGCTACCCTGGAGTGAATGCGGAACCTCCCTCCCTCGATGACATCGAAGCAGAAGGGCATGATGAAGTTGTGTTCACATTAAAAACACCCGCTGTGCCCTCCTAGCCACGACAGCCGCGAAATGGATTGGCTCGCGGCAAAGGCGGGACAAGAAGTGGGAGAATGTTCAGTGTGCCCCACGATAAAAAACGCCTAAAGATGTCGGTCACTCAAGCAATGCACAAGTCCGCCATCTTACCCGTTCGAGCAGTAAGCGAGAGTTAAAATGAAAAGCTTAAAAACTGCGCTCTCGCACTAATACAAAGTCCGCCCCGAGCGTGCGGACGAAGATCTGTAACCAACTTTGCCGCTGAAAACAAACACCGCGATGTTGGGACAAGTTCGTGCAACCCATAACTTGCCTGAAAGCCCTTGCTCGATGGAACAACACGATTCGACCGAAAGCGCGGCACCGATGCTCTCTCTGATGTGTGTCCTGAACGAGTGCGCACTTCAGACGCAGTGCGCACGAAGACGACTATGATGATTGCATTTATCTACAGACTTGGGCAAGCCCGCAAAAGTGCTGTGCCGCCGTGGCTCACACAGAAATGCAGTGGGACGATGCTGCCCCATTTGGTTCAGGACTTGAGAAATATAAGACCTTGGAAAAATCTACAAAGCCTATTTTTGATATCACAGTCTTATCTGGAGTTAACATCCAGAGAGTTTAAAAAAAAATTCACGTCCCCAAGCTCTCTTTCCCAAGCTCGAGAAACCTACGATGATGCCATCGCTTTTGAACTGCTATGGAAGCATAGACTCGTGGCTTGAGCTCAAGTACCATGGTAAAATCCAGAGTCGAGACGATGGTTGAAAGCTTCCCGGCTTTCGAACTGTGCTCTCTCCCTACGGCTTGTCCTCTGACAGCGCAGTCAAATCCCGAGTCGAGTGAGTGCAGCCATAGTCGAGCACCATAGACAACACGTGCGCAGTATGCCCGGCTTTGTGGCATGCCTGCGCAATGCGAAACCAACAACCAACAGGAAGTGTGGTTTCTGAAAGGAACGTGCAACTAAACGTGCATTGGCTCTTGCTTCCCAGAGTGGCCGCTCATGAAACGGCACGACCGAAATGCACTCAAAAAAGGCAATGATGGGGCGAGGGGTCCGATGACCCCGCACACGCGGCGGCAAACGAGAGTGATCAACGCTCCCAGCATTTAGTTTTACATCAGATAACAAAGCAGTATCTTCCAAAAAAGGACTTTCTTATAGGACAGGTACGAAAAGAACAATCATTACATAACTCTCACTTCACTTCAAAGAACATTTCTGTAGAGACAAACAGTTCCCCAACCACTGACGTTTACAAACAATGAAGTGGCAGTACATGCATTTGTTGATACTGCTACCATCTTTTACTTTAAACGTGTCGAAAGTAGAAAAAAGCCCATTTTCTCCGAGCACACGCGAAAAAGTCTCTGCACGAAACCCCGTGAGGCAATTGGAGAGTGGTACCGTTCCTCCCTTGAGACACCACATCGAGAGTGGAATACGCTACCTCCGCAGGCTCTTTCCCGACGAAGCCGCGTTGGATTGCCACGCAGATGAGCGCGAGGCGTGGGACGGAGCTCTGGTGAAAAAAAGGCGCAGTCCTATTTTTTTTTGTGTTGCTTTCGCAAATCTTTGTACATTTCGAGCTTTCTTTCGCTGTTTTGTCCATTTGCACAATGAAATCGCCTCGATTTACTGGACCCCTGAGCGTTTACTATACATAACCGATGTCCCACAGTTGCAGCAAAGGAACTACAACAACAACAAAAAGAAAAATCTCCTTCAGAGGCGACGCGACTTGTCAGTGACAAAGTTTTCAAGCAGCGGCCGCGACACGCCACGACAAAACAAAATCGCGAGAAATAAGGAACTGGTGGTGAAAAGGGACCAATAAGATGCTCCCAGGAAACAAAACGTCATTCCAGCATCAGCAGAAGGTGGCGACGACGATGACCAGAGAAATACCCTCACGAGCGGCAGCAGCAGGGAGGCGACAAAAAATGACCATGAGAAAGAAATGCAGTGCAGAGATTGACGACAAAATCTGTTCTCCAGAGGTTCCAAGACGTTTCTGCACGAACAGTCAACTCGGCGCTGACAATCTACGCCGGCCGAGTGAGTGTGTGTTCAACTTTCAGCGTGTCATGAAACTACGGTGGCAGCTGTTCACGTGCACTGCGATGCCGGCTGCGAATCTTGTAGGCACGAATTCGAGTTTGGACATTCTGTATAACAGATTTCGGCTGCAGTGAATAAAGGTATGGTAAAGAAGAACGCGCAACTGCTAGCAGGATGTGTGACATAAAAAATGAACAAAAAATTGCCGACCGCGCACACGAGAACCAGCACAAAAGAACATCCGAACGCGAACATTGGGCCCTAAATTTCTCATTCACTTTGCCTTAAGCACTAGCTTCGTGCCACGATCATCGTAGATGACGTGAGCCTACTCTGCGCAACTGTCGCGTTCACCTACACAAATCACAAGACAGCCACACGTTTTCCCAAGAGATTCCAAACGTCACCGCACTGCATGTAATGAACAAAAAAAAAAGCATGTGGGTCACATCACTTGGCCATAGCAACACATCAGCTTTGACAGGGCCAGAAATCGTCACAGCTCACAGACAAGAATCGATCTCACAAGTGTTTCTGTTGGTCACAGCAACAAAGCGTTGTTAAAAGTCTCCGGTGTGACGAAACATGGAACCTCGCACTTTGCAGAGCCGACGTGGAAGTACAACTGCCTTTTGCGCTATCAGACCGCCGAGACACGCTTAAGCAGCGACAAGGCATAAAACGTTGCAGAGTATAGAATTAACGCCGATGTACAACTCCTTGTCTGTTGTGACCGTTAGACAGTCGCAACATGTTGCGGCTGTGACAAAGCGTGCGACGTCGCAGTTTGCCGAGCCAATGCTGATGCACTAGTTCCTTGGTCATGCTAGCATACTACTCAGATGTGCCGCATTGCTCGTGACGTCTCACAGTCTGCAACAGATATCGATGTCACAACAGCAACCCACCGGAGTGTGTCTGCCACACTCGTGAAAAAAACTTCAGTCTGTGTTGCTCATTCTGTCAAAGCAATTAAAATTATGTCAGCTGTACAAGGTGTGCTGTGTCGAGCTCCAAGGCCTCTGCTAAACATTGCTGCTTTTTGCCTGCTTTCAACCGAATAGAATACAGATTTTCAGCACTGCACTTCAGCTAACATGGCTGAACATCACTGCTGCAACCACACTTTGAGACAAAAGGAAAAAAAAGGAATGGAAACATCGAAGGGAGGAACATTTCAAAAAAGAACAAAAAGAAGATTCTGCAGTTAGTCACTAAGACAGAGTAGGCAAAAGAGGAACGAAAAAAAAAAGGCTAGATAAGAGAAAGAGAGCAAAACGCCCTTGTTTTTTCGACCCCGCAAGCAAGAACCTAATGGGGGGGGCCAGCATTAAGCCGGCACTTGGTAGTACAGGCTGGGCGGGACGTACGCCGCGTTCTGCGCGTACTGTCCGTAGCCGCCGGCGTACATGGAGCCCTGCTGGTGGTGCTGGGGTGGCATGTAGCAATGCTGCGGGGCCATGCCGTGGTGCGGACCAATGCTCTGGGCGCGGAATCCGGCTGCCGCTCCGTACTGGGTTGGGTGGTGCATCATGGCGGTGCCGTTAGGAGGAGATGGCCGAGGCTGAGCGGCCTGTGGTTGCGGCGGTGGCTGGGCCTGTTGCTGCTGCTGCTGCTGGGCTGGCTTGTAGCCGCCTCCGCCACTGGCCATTGCGCTATTCTGATTGCCAGCGCCGCCTGCCAGGCCGCCAGACATCGGCTTCGGCTGGTTGTTGTAGCCGCTGGGGCCGCTGCGCTGGTAGGCAGGCTGGCTTCCATTGTTCTGCATCTGCGGTCGGTTGAAGCCGTTCTGCATGGGTCTTCCGCCACCGTATCCATTCTGCTGTCCAGCACCTCCGCGATATCCACCGCCACCTCCTGGCCCACTACGCATCTGGGGGGCCCCACCCATGCCTCCTCCGCCGTAACCGCCGCGGTTGTTTCCGTAGCCACCGCCGTTGTTTCGCTGCTTGTTGTCATTGTTTTCAAGGCTCGCCAGTGGCTGCCCCGGTGCTCGGAAACGACGAATGTTGCGGCCGCCGCTGAAAGCGCCGCTTCGGGCCAGGTTGGCCATCTCGTACAGCTTGGGGTTGACTGCCTGGTTCGCCTCCTTGAGCACGGCGATGAGCTCCTTGGCCTGCTTCATGTTGTTGGGCGTGAAGAAAGTGTACGCCGTGCCCGTCTTGTTGGAGCGCGCCGTCCGGCCAATGCGGTGGATGTAGTCTTCGGAGCAGTGCGGGTAGTCGTAGTTGATGACGAACCGGATGTCGTCCACGTCAAGTCCGCGGGCCGCCACGTCGGTAGCTACCAAGATTGGCGAGCGGCCAGAACGAAACTCATTGAGAACCCAATCACGTTCCGACTGAGACTTGTCCCCGTGAATGCATATAGATGGCAACCCGCTTCTCCTCATCCTGCGTGTCAGCTCGTCAACTTTTTTCTTGGTTTCGGCGAAGATCAAAGTCTTGTTGTCCTGTTCACTGATGATTTCCTTGTGCAGTTCCAACAATTTGTTCTCTTTGTCAGATTCCTGGCAGACGTCGACGATTTGCACAATGCGGTGATTGGCGCAGAGCTGCAGTGCCCCAATGTTCACCTGAATGTAATCCTTGAGGAAGTCCTCGGCCAGGGAGCGAACCTCCCTGGGCCAGGTGGCACTCCACATCAGGGTCTGACAGTCCGGACGGATCTGCTCCACGATCTTGCGGATCTGGGGCTCAAATCCCATGTCCAGCATGCGGTCGGCCTCGTCCAGCACCAGGTACGTGCAGCGACGAAGGTTCACCTTGCCTGCCTCCAGGAAGTCGATCAGTCTGCCCGGTGTGGCAATGCAGATCTCGACACCACGCTCCAAGTCCCGCAACTGCGCGCCCTTGGGGGCCCCGCCAAAGACGCACGTGTTACGAATCCGGGACGCCTTGCCAAAGTCTGACGCCACTTGTTGGATTTGTTGGGCCAGCTCACGTGTTGGTGCCAACACTAGAGCCACTGGTCCGTCTCCTCGCTGGAGGTAGGGCTGGTGAGTGATGTGGACAATTGCTGGCAGGATGTAGGCCAGGGTCTTTCCCGAGCCAGTCTGTGCAATGCCGACCATGTCACGACCACTCAATGCGATGGGCCACCCCTGGGACTGGATCGCCGTTGGGGTCTTGTAGTTCTGGGCCTCGATCATCCGCATGCAATAGTCAGGGAAGCAACCCTCTTGGAAGGTCAGGATGGGTCGTGGAGGGTCGCGGCCCCTCAGGGTCATCTCGTGTTGACGTCGATGTTGTTCAATCTCTTCCTCAGAACGGTTGGCAGTGTTGGGGTGCTCCTGGTAGAAGTTCTTCTGGAATGGCTGAAGCTGGATTCGCTCCCAATCTGGCTTGCGAAGGTTTCCGCCTGGCTGCTTGCCCTTAAGACTGTTGTTGACAAAGCTGCTGCCACCGTTGCGGCCATCCCCGTAGCTGTTGTTGCCTCCCATCATGGGGCGCCCCATGCCACCACCACCGGGCTGGGGCCGACCACCGCCACCACCTCTCCACTGCTGCTGACCCCCTTGCTGACCCCCAAAGTCCGATCTGGGTCCCCTGTAGGCCATCCTTTCTGTTTCTCGAGTCCCGAAATTAATGAATACCGGTGACGATTTGACTGCGCGAATCGCCGACGCCGCCAATTAATGATTCCCCCGAGCGCTCGAAACTACTACCACTACTTTGGCTGGCCGACACGTAGGATGGAGGGCCTTGCAGTGGTGGGGAGTCGTGAAGTGCGCTCTGCAGTGTCGTCGGCGAGCGTCTTTTGGCGAGGTGCAAGTGTCGAACAAGGCGTTAGACCCTAGTGCGGCCACTTGCAACTCGTTCGAGGCCAATTGTCAGCGTTCGCGTGTAACGCAGCGGGTGTTTCTTTGAC
>TRINITY_DN1013_c0_g1_i1 len=1918 path=[0:0-222 3:223-389 5:390-529 7:530-621 9:622-725 11:726-879 12:880-881 13:882-883 15:884-935 17:936-1917]
CTTCGCTTCTGGCCACCATAGTAGGGCAGCGCATTTGCGGCTCACGTTCCAGCCATAATTTTTTTAGGAGGCGTTGGTTATGCCCTGCCTGTAGGCTGTGGTTCCGGTGGTTTTGGCGGTGTCCTTTACCTGCGTGAGATGCCTCTTTGTCTTGCGCAAAGGGTGACATTCAAAACCTTTGCAGTCGTGAAGCCCGCTGCCGCTTGGTTCAGCGACTTGCGAGCTGGCAACTTTCAATACAGTACAAAAAATACTGTAGATGAGAAAACACAACCTACCATCAGTGAACCAATTTCTGGGCCAACTGGTGATATCAAAAGTGCCATTCTTAAGTCTGCACTTGACTTTATTCCTCAGCATGGCTGGACATGGAAGTCTATAGCAGCTGGTGCCAGCTCCTTGGGATACTCCAGTGTTGCACATGGCCTTTTTCCCGGTGGGAGCGTTGATCTCATTACTTATTTCTACTTGTCATCAAATGATGAACTGGAGCGCCAACTTGAAAGCAGCCTACACAAAACTGAGCGGAGAGGTGTTGCCAAGGCAAAGTCGGCCTTCATCCAAGATGCTGTATGGAGGAGAATTTTGCTCATTGAGCCATACAAAACCAAATGGGTCCAGGCTATTGGAATCATGGCTTTGCCTCAAAATGTCCCAGTTGCACTGTCCAACATGGGAGACCTGCTGAATATCATTTGGTACTATGCGGGTGACATGTCAACTGACATGAGTTGGTACTCGAAAAGAGCTGCTTTAGCTGCACTCTACCAGAGCTCCGAACTTGTGTTTCTGCAAGATAAGTCAATGGATTATGCTCAGACACAAGAATTTCTTGACAGACGCATCAAGGAGTTTGCAGCTGTTAGCGACTGTGTGGAGCAGGTTAATCAAGTCAGTGGAACTGCAAAGGATGTAGTTGAATTGGGATTTGCTACGCTAAAGAATGTGCTGGGAATGAACACTCGTTAACAGATCCTATCTAGATGTGTATTTTGGTAAGAAACTGCTGCAAATAAAGATGATCAAGCCTCCTTATGTTCATCATAATTAATTTAGTATTTTCATTTCAAACTGAAAGGTTACAGGCTTCAACTTAAGCCTTGATCACTACCTTTAAGCATGTCATGTCCAAAATGTTACTAGATTTTTTTTTGCATTTTAACATTAGTTTTTGTAGGATATTTTTATTTGACATCAAATGCCAAGAAGTGTCTTATTACTCATGGTTTATGGTGATAGTCTTCTACAAACACTAACGTTCCTCTGACAATACACTTAGACCACTAATACAGGTAAGAGCGAGTACCCTTTCCACCAACTACAGGACCAGTGTTTTGCAGTCATGTCTTCTTGCGTTTACACTAGCTTTCTACACCACTCTGTACCATGTGATTCCAATGATGATAAATGTCTCGACCATTGCTTTGCCACTGACTAAGAGAGAAAAAGAATGACCATCAGAAAATACAGTGCTACAATTGGTGCTAGCCACCTGCGCGCTCAACCGGGCGATATTAACTATGGCTGCTGGTAAGATGCACATAGAGAGAGATAGAGAATAAACTTTATTGAAAACTGGTCTGGCAGTTTTTTAAAATAGCATTTTTGTGGGCATGGGCTTGCTATTTATGGAACATACAAAGTAGGACTTTCACTGTAAACTTCCTTATTGAATTATTCACAAAAGTCTGCTTCGGTGGATCAGTGGCTAGGGAGCTTGGATGCTGACCTGTAGGTCACAGGTTGGATCCCAGTCGTGGCGGTCGCATATCGATGGAGGCAAAATGATAGCAGCCCCTGTACTGTGCATTTTCAGTGCACCAGATGATCGAAATTTCCAGAGCCCTCCACAATGGCGTCTCTCATAATCATATAGTGGTTTGGGGATGTAAAACGCCACATATTTTCATGAATAATT
>TRINITY_DN10140_c0_g1_i10 len=9361 path=[0:0-1759 2:1760-4761 4:4762-4823 6:4824-6077 7:6078-6092 8:6093-6497 10:6498-6549 11:6550-8052 13:8053-9360]
GCTGCTCTGAAAGCAGGTTTTGCCTGCTCCAATGGGTGCTTCAAAGTTCTTAAAGGCATTCCCACAACTGACTGCTATTATTACTATTATTATTAATATAATATTATTATTACTGCATTTTAGCGTCACTTATTCACCATCTGTATGGAGTGCTTTGGTGGAATTTTTATTTTTGCACTTGCTCTATATTCACACCTGCTCCTCTTAATTTTCTGCAGACCAGTGGTGAAAGTGGGGCTTGTTCTATTTATGTAGCACACAGGGATCAGGCATTTTTGTGTGGACGGGATGCACAAATTTTCATTTTGCCTAGCCATATACAATTTCCCTTGAAAGACAATCATGACAGCGAAATTGGGGAAAGGAAATAGTCCCATTTAAGTACTGTCTTGTCATGAAGTTAAAAGACATGATTAATCCCTCTGTCATGGAAATAACGTAACACAAAAGTGAGAAATATTCTTACAGAAGACGTAGTTCAGTGTTTGTGGCCCATTGAACAGAGCTTGCACAATGCCTATTATTGTTTAGCAGCTGTAGCACTGTTTGGCATGGATTCACCACCATCCCAGTGACTTGCTTCAACGATAAATGATTAAACAAACCCTTGTGGTAGCTGTAGTAGGTAACGGTAAGAGCAGAATCAAAGAAACTGATGCGACCGTCCGAAGAGCCGTCACTGAATGGACGCCAAACTTGGACTGAGGTCGCCTAATCATGGCATTTTAGAGTATTGAGGATCCCATTGCCAGACTAGATAAATGCAACGTGCAATGTGGCTACGCTGTTGGCCAGCAGCGATTTTTCATGGGGTGAGTATAAATGAAGAACATGGAGTTACAGCCAGGCGATCCGGAGCTATTTCTTGTGTGGATGGTTGCTATGAGCGTTACCGATGCTAGGGGTAATGTCGCCATCTGGCATTGTGTTAATTCAACGACAAAATGGCTCTTTTATTGGAAACGTGTTGCATGGGATGGACATGAAGAAACGACATGTTGAAGAACTGCTCGTGGATGTCGCGGTCATGATGTATTACTCCACTTTTCCAAGAACATTGTGAAAGGACAGTGCTAGATATAAAAAGTGCATTTGTAAGGCTTTCGAAGCATGTGGCCATGGCTCAGTGGGTAATGTACCTGGACTCTGTTGTCCCGGACCGAAAGTTTGTGGGTAGGACTCCCTTGGACGAAACTTATTTCTTTGATTTCTGATCATGTGCATTTTCTGACAATTTTTGTGACTGAAGTGTGTCGCTGAAGTCTTGGTCGACCGTGGCATAAAATACTTTTGTGTTAAAAAAATGTTTGTTATTAGAATGATCACTGAAAACTGAAATATATATTATTACATATAATAATTATCATTAATCAGGGTCATTCGTGCAGTCATCATTATCAGTCGCCCTGTAAGTCATTGCTGCCCCCTCTCTCTCTCTCCTGAAAAAACAACAACAAAAGGATCGGCACTTGGCAAGAGTCAGTTGTGTCGATTAGCCTAAGTAGTATTTGTTTTGTAATACACTAATAAAAGGGCATGTGCATTAAGTGTGCACTGTGCCTTAACTACATTCCTTAATCTTGGGGTATTAAGTTTTAGTAAGATACATGATTCATCGTGGGTCTGGCTGCAAAGTCTACCTGTACTTCTGTGTGCATACTTTCTTGTTGTCCACTCAAGCTTCTAAATCGGTTGGTGTGTAGCTCAAAGCACATTATATTCATCTTGTAAGTTTCAAGCCAGTATTTGCTCATTTCTTTCAGGGCCTTTGTTCTCTGTATGAGAAGCACGAGAGCCTGGGAGATTTCGAAAATGACCGCCATTCTGTGTACATGAAGCTCATTGAGCTCACCCAAAATGATGCTGCAAAACAAGTTGAGATAGCTGATAAACTCACCAGCCACTACAGGGACAATGGAAATGATAGCAAGTACTTGAGTACACTGGAAGAGTGTGTTAAAATAATAGGTGCCAAACCAGAGACCACGAAGTTGTGGAAGTCTCTTGTGGATTTCAGCAGTAACAAGCTGGTTACCTACCCCAAGAACCATCAGGAGTTGCTTGTCAGAGCCTATGCACACCTGGCTTTCTCAAGTGAAACTGAACGTCCTCGCAGAGATGCACTGTGTAGATCCTATGTAGACGCTTTGTGTAAGACTGGTCACAGGGAGGAGGTAATTAGTGAGGCCCTAAGGTTTGGGGAAAGTTTTCCAGAGTCGTCGGTTCCCATGGAAGTCATCAGTGGGATGTATGTGGACATGACTCTTAGCAGTTGGGAAGAACCAAAGCCTTCAGCAGAAATCGACAAAATCGAGGAACTCACCAAAAGCCGTCCAAATCTGCAGGTTGGCTGGCTAGCAAAAGCAACCCACCTATATGCTTCTGGAAATCCAAATGATGCTCTCGAGGCACTAGCAAGAGCTGTTGAGGTTGGGCGTAGCTCGAGAGAGGCCAGCCTGTTGCTTTCCTTGTGCAGCCTGAAGACGCACAATTTCCGCAAGGCTGAGGTACATGCCCAGAATGGTATTTCTTTGTCACCGGGAGCAACTGACTGGATGTCCCAAAAACTCCTTCTGTGTTTGGCTGAGTCTCTCTGTGCACAGGAGTGTCATGAAGAAGCATCAGCAGCTTTAGGAAAGATTGCAGAGGAACATGCGAGGCAGCCTGCAGTCTTGTGGTGCTTCTTTGAAACTGCTTTGCAGTCTGGCAACTTTGATAAGGCAGAAGAGGTTCTCAGCACTTTGCAAGAGATTGCTTTTGAAAGCTCAAGAATGAAAAGTGCACAAGCCAGGCTGCTTATACAGCGTGAGAAAATAGCTGAGGCACAGGAAATCCTTACAAGCTTTGAAGACAAATCCCCAGAAGCCACCCATCTGCTTGCGTTCATTCACTGGAAACTTGGCCAATATGACGAAGCTGTGCCTATCTTTTTAGAAGCGGCTCGCTTGGATCCTCACAACTACCGAAATTTCTTGTATCTTGGAAGACACTACTTCTATCACCTTAAAGATGTTCAGAAAGCTGTAAGGTGTTTTCAGAAAGCTTTTCAACTGAACCAAGCCAGTGAAGAAGCCGGGTCTCTCCTGAGTGATGCGCTGTGTGACCTGGGTCAGCACGAACAAAATGTTAAATTCTTGGAAGCAATTACAAGCCAACTTCCTGTAAAGAGAGCAAAGTGGGCATGGGTAAGGCTTGGTCTCCAACAATTAAGACTTGGCAGAGCTACAGAAGCAGTGCAGTCTCTACAGAACTCGCTTCGAGCTGATCCCAGTGACAAGTCTTGCTGGGAATGCCTAGGAGAAGCGTACCTCATGCGGGAGAGCCTCGGTGCTGCCCTCCTGTGCTTCAAGAAGTGCCTTGATGCAGATCCCAAAGATCTCTTTTCGCTATATCAGACAGCCGCAATCAAGTCTCGTCAAGGCTTGCACAAGGAAGCTGCAGATAACTTTCAAGAAGCCCTTGAAGTCAACTCAGAGTACATTCCTGCAATCAAAGGTCTGGCAGAAGCGAGGCTAGCACTCGTGCGAGAACACTTGGAGCAAGGGCTCTGTGGTCTTGGCCTTCAATACTGCCAGCAGGCTCTGGACACCGTTGCTAGAGCCTTGGAACTTCAAGGTCGGCTCGTATGTCTGTGGAAGCTTGCGGGTGACATTTGCTTGGTCCCTGCTGTGTACGGAATCAACTGGGTCTCTCTGAAGCTTCCCACTTCCTTGTTGCAAGGGGAACTGGATAGTGGCCAGGAACAGCTTACAAAGGCATCACAAAAGTGCTACATGACTGCTATTCGAATGAAGCCACGGCTGGCGTCTCTGTGGCACGACTTGGGCCTGGCCCTGTGGTTGGAAGCACGACTCAAGAAGGGAAGTTTTGACAAGGCTTTAGCCAGTGTGCGCAACGCTGTCACTCTGAAACCAGGCTGCTTCGCTTACTGGAACAGTCTTGGGGTACTGGCTGTCTCCTCAGGTGCAGAGAATTATGGTTTGGCCCAACATTGCTTTATAAAATCTCTGGAGTTGGAGAACAATAACTTGTACGCTTGGACGAATCTCGGTGCCTTGTACCTTCAGGCTGGCAATGTGCAGTTGGCGCACCAAGCTTTTGCAAAAGCCCAGTCTGTCGAACCAACAGCAATGCGGCCGTGGGTAGGACAGGCATTCATTGCTGAAAAAGTACATCACCACGACACTATTGACTTGTTCAGACACTGCATGGGACTTGGGAATCACGGTGATGCAGCTCGTGCCTATGCCAGCTTTCTATGCAAGGAATCCGGCCCAACAGTTGCTCAGAAGCACGGCAGGAATATCTTAGTGATTGCCTCTGATGCTCTTTCACGCACTGTAGATTTGGAAGGAGCCCTAGATCCTGCAGCATTGAACATGCTAGGAATATTGCTAGAACGCCAAGGACGACTAAGAAGTGCACGAGATGCCTATAAAAAGGCGTTGACATTACCTGGTCAAAATGATGATAATATCAATTGCATTCGCGTGAATCTGGCACGTGTACTTTGCACTCTGGGTTGTTATGAAGAGGCCATTCAGCTCTGCCTGCAAACAGGGTCGCACTCATGGGACGTGCTTTGCATTCTTGGTTTGTGTTACGGAAAGCTGGGTGAATCTTCCGAAGCCCTAAAAGTGTATGAGGAAGCTCTGTCGAAAAGTCCGCCCGAGAAGAAAGTGGAAGTGGAGCTAGGCATGGCCATGGTAACCTTGAAGGCTTCTGGAGCTGCAGCTGCTAAGGATTTCCTACAAAACAGGTTAACCAGCGTTCCTCAGTCTCATGAGGCTCTGGAGGCTCTCTGCTGCCTGTCCATGCTTGCTGGAGACAGAAGTTCTTGCCGCAGTTCCACTCAAAAGCTCATGGCGTTGAGTAAAAAAAGCGTGGCACTTCACGAGAGGACTACATCATTGCTCTGCAGCCAGCAGTTGATGAAGGGCACCGACGCTCGCCAAGCCCGTCGAATACTTAGTAGTGCTGTGCATATTCACCCAGACAAGAGCTCCTTGTGGTCGGCGTTAACACAGGCCCTGCTGTTAGAAAAGAAGCCTAGCGCTCTCTGCTGTGCCCTGGCTGGTCTCGTTCTCGGAGAATGCTCTCCACGACACATGACCATGGTTGTGCTGGCCAGGCTGATGCAAGGAAACGCCAAGGAGGCCCTGAGAGCTGCTCAGAAAATGGTTTACCTCTATCCTGACTCTCACTCAGGCTGGGTGCTTCTTGGTCTTGCCATAAGCGAATGCCGAATAGTTGCTGACAAAGCTCTGCAGCATGATCGCTTTCTACTCGGTGCGGACACTTTGTGGAAGCTTTGGTCCAACCTGATTCAAGTGCAGTACGCCTGTGTCCACCAGCGATGGCAAAAAGTGTCAGAGCTGGTGCCTTTGGTTCTGTGGGGATTCGCTGGAAGTCCACTTGTATCCAAGTCATTGAATGTGCTACAGGCCATTTCAGAATTTCTGATGAAAACTTCACGTCTGGAGAAAGCTTCTCTGAGCTCTATTCAAAATACAGTTGAATGTGAGGACATAGCCCCTGGATGGCAGATGATTTCAAAGCTGCTCCAAAGAACTGAAGACTATAGTGGTGCCATTGAGTCACTTGAGAGGGCAAAGAAGTATGATGGCATGGAAGGAAAGATCCTGGAGCTGGAACTGTGCCAAGCATGGTTGGCTTTGCGTTCTGCAAAGGTTGACTCTCAGCAACGTGACGGTATGCTTAAGGCTGCCCTAGGATATCTCAACACAGCACTGAGAACGAATCCCAGATGCAGAGCAGGCCACATGATTCTTGGTGTTTGGGCACTGGAGAATAACAATCCCAGGCTAGCGAAGAAGAGCCTCGAGCGAGTGATGAGATTTCACGATGGCGGAAGCTCCTGGATTCAGTCTGCCACAGTGAAGCTGCTGTTTTTGCACTACTTGGAAAAGAAAGACGCTGAGGCACTGAAGAAGCTGCTACCTCAAGTAGATGAGCAACTGGACTTGCAGTCACTCATAAGTGAAGAAAACAAAGAGCAGCTCATTTCAATGGGCGTTTTATTTAATGCTTCGGAATTAAAAAAGCATTGATATACATCTTCTGGCAATACATGTCTTCTTTGCTCCAGCTTGCAATATTATATGTCCTCTGCTCAATATTTGGCGGGTTACAGCACACTTTTCTAAGAAAAAAAAATGAGTGAACTGTCACTATCTTACAATATCGAAAAGGGCCTGCAAGCCAGCCTGCAGATAAAAGAAACAAAGTATCCACCCTTGGCATGCTTTTTGGAGTGCAGAATTCTCATGACATCGGCCTGTATTTAGCATTGGTTCTATTGATGTCGTTAGGGTCTATTGATTAAAAGAAACAATGCTTGTATTGCATAGCTTTTGCAAGAAAGAATACAGTACTGCCGATTGTGTACTTTCTCTGCTGGAGTAATGTATTGCATTTTCGTTCGCAATTTTTTTTTTCCGTCACATTGGAGTGACTGGTGCAGAAAGAAGCAAACTCTCATGCATGACATTATACGATGCTATACACTGTAGCATTCTGAGCAATGATGGGCCATGAACACATCCACCCTCTTGTGGCAAAACTGAACACAGCTATGAACACGGAACTTCCCTGGCACAGTATCGCACTCTTTCTACACCTCCGAAAAAAATAGGTTATGCAAGCTGCCTACCACAACCTTTGCGCTGAATATAGGTATCGCCGAGTGGGAATGCACAATGAGGGAAATGAAAAAAGATAAGAATCCTTGAAAACGTTAAAATCAGAGGTACCTTCTTGGCTCTCCCTTTTGATTGTGACAACACATGAATAAAACCTGAACACGTCTGTATAGCAAAAGAGTGATTTTGTGTGAGTACACAATGTGCCAAAAGCAGGAACTAAATGCGACTGGGCTTTCTGTGCCCCTGTGAATCTTCTCCATAACCAAAACAGCGATTTTTCTCCCCTCTCTTTCAACGAATGCACCTCTCTTCGCATTGCCAAAAAACGAACCGAAAGAACTCCGATGGAATGTGAACGTGCATAGCACTGCCTCTGTCGGACTTTGCTGCGAGACTTTCCTTGCTCAACAGTGGCACAATTGTTTCTCTCGTGCGAGGTTATTTGGCGCTTTTCACGAAGTATCACCGGTTGCCAGGCCGCCACTCGCTGGAGAGTCAGCGAGGGCCAAAGAGAGCACCGATCCAAGTGCCTATTGCATCCCTCGTAGGCTCATAGTATTGTTTTCGGAGCAAGATTACCTCTGGCAGCCTCTGCATGTCGGCAAGTGGAGCCCAATCCCATTCCATCAGAATCACAAGCAGCAAAAGAATGAGCAGCAGAGGCAAAAGGAGCCATGCCACAAGTGCAATTCGTCGTGACTGCTGGGGAGTCACAAACGCTGGCTCTTGGCTTTCATGACCGGGGTCGTATTCGGGCGTCGGGTGAGGGTCGAACGCCAGCTCCGAGAGAGGTGTGTCGGGTGGGTTGCCGCCGTCGTCATCGGCCACGGGTGTGTTTCGGGAGGGCGTCAAGTCGACATGGAGGTCGTGGTTTGGAGGTCGCTGTGCCAAGGAACCGTTCTCTTCGCCGGACTCGCCGGAGTCGAGAAGCTCGAGGGGTGTTCCGAGCCTCTTTGGCTGCTCGTCAAAGGCGAAGCCGTCGCCCGAGTCTTGAGGAACCAGGGGCTGCTGGCTCGGCTGCTGGCTGGTCACCTGTCCAACAGAGCTCCGCAATGGCGAACCATCATTGAGCAGTCGGGACGGTGAACTTGGCATTTCCATTGTCGATGCGGTAGTTTTCTGCCGAAAGGACGGTGGCCGTGTCAGTGTTCTCTGGAACTGGGGCGGGTCTCTCCGAATGTTCTTCATGTCATCCATTACTTCTTTTTCCACTCGGCCACTGTATCGAAGCCGGGAACCGCGGGAGAAGAATCCACCACCAGTAGTCACAGATGGCACCTCGCTGGAAGAAGGTATGGTGAAAAAATAGCACTGTTCTACGGCACATTTCCACAAGTGATGGCAGGCAGACTGGGTTGGACACTTGAAGCCCATCAGATGCTTCTTCTCGGGGAACATCAGGTGAATGATGAACATCTTCCCCTCGTAGTTGATCTTCTGAATGTCGGGCCACTTGAAGTGATGGGTCTTGCGACTACCTTGGAAAGTAAGGATGCCCGCATAATTGGTGCCCAAGTACAGCTGATTTCCTTTGTGGTCCTTCACAGGATGAGGGTCCACACCGTACGTATCGAGGAGACAGGCCTTGCGTAAGAAGTTGGCCTCTGCCACAGCTGGTACTTGGCCCCTGAGCTGCTGCTGGTGAATCTCGGCAATCTTCTCCTCCAGACGAGGAGTCTGTTTCAAGAGAAGCTTGAACTCCGAGACATAGTTATCTCCGTGCTCCTCACTGTCATAATCTCCAAGTTCAGATTGAATGATCAACGCGGCAAGCAAAGCAGAGTCATTTGGAGGGCAATATAGGCGTCCATGAAGCAGATCTCTTCTCAGCTGAAGAAAAATCTGGTACCTCGTTATTTCTTCCTTGAGTCGGAAGGGGTCTTGAGGATAGAACTTGACGCGGAAGCAGAAGACGATGGGATTCATGCCCTTCACCTGCTTGATGACCGGCTTTGTGAGGTCCAGCCAGTGCCGCTGCTTGTGACTATCGACATATCTGAGGCCAAAGTAGTCCTTTTCCAAAAGGTTCAGGGCGTTGCACACATAGTCAAGTATGTATTGGCCTTTGCAGAGATGCTGAAAATCACACTGCAACACTTCGCTGTCGTCCAGCAGGCGTATGGTGCACTTGTACTCGGTACTGACGTCCTTCTTGCTTCCCAATTTGAACATTGTGGCTCGAAGGGGATGGCTTCTACCAACCGAGGTTCCAACACAGGTGCTAGTTCCACAGCCTTGGACACTTGACGCTGTCTCCAGGAGCCAAACAACCTGCCATCAACATTTCTATCCTCGCACCAGACGCCAACAGCCCAGCAGCGGGGAAAGAGCGTCGCGTGGTGTCAACCTCCTCGCCACGCTAGCGATGAGCGTACCGCCGTAAACCGCGGTAGCGAACATCACGACGCCGAGCTTTTCAGGCACAGCCTCCGAGCCCCGACGATGGACAGCGCCACGCACCGCTGAGCACTGGACAACGGACAAATACGGCCGCTACGCAGTCAAACAATGCTGGGGGTCAAGGAACTGCATCGGCGGGCTAGTAACAGCTCACTGTAGCGATCGCTCTCGATGCTCACAAAACTTGCGACCTACAATAATAGGCAACGACTCAGCTGGTTAATGACAGCGCACGTCTGCGCATTTAGTAGAAATCCTCGTTGTGAGGCGGCGCTAGCTACCTACACTTCTTACAA
>TRINITY_DN10140_c0_g1_i14 len=6772 path=[1:0-478 2:479-3480 4:3481-3542 6:3543-4796 7:4797-4811 8:4812-5216 9:5217-5268 11:5269-6771]
GCGGGTGGTCTGCCTCGAGAATTATCAACCGAGCGCATCTCAAAGCCGCTTTTCGAATACTGAGGGCGCTCTCATCGGAACCCGAATCTACGGCGTCTGCGGCTCTTGGTGAACTGAAACTTGTTGGAAATGTGAAGTAGTCTCAAAAGCCCTTTCTGACACTGCAGCCTGATGCTACAGGGCAACAGGATAAGCCCAGAGAAACACTTGCCGCAGCTGCTGTGACAGAAATTTCAAAAAAAAAAAAAATGGATTCCAAGGAAGTGAAGCAAGCGCTAAAGGATGCAAGAGAAGCAATCAGACAAAAGGAGTTCAAAGCTGCTCTCAAGCACTGCAAGAGTGCTTTGAAAGTAGACAAGGAATGCTACATGGCTTGGGTGTTTGTTGGAGCTGCAGCACAAGAAATCGGCCAGCTAGAGCAATCTGTTGCTGCATTTAAGAGGGCTTGTGGCATCTCACCTGACCAAATTCTGGCTTGGCAGGGCCTTTGTTCTCTGTATGAGAAGCACGAGAGCCTGGGAGATTTCGAAAATGACCGCCATTCTGTGTACATGAAGCTCATTGAGCTCACCCAAAATGATGCTGCAAAACAAGTTGAGATAGCTGATAAACTCACCAGCCACTACAGGGACAATGGAAATGATAGCAAGTACTTGAGTACACTGGAAGAGTGTGTTAAAATAATAGGTGCCAAACCAGAGACCACGAAGTTGTGGAAGTCTCTTGTGGATTTCAGCAGTAACAAGCTGGTTACCTACCCCAAGAACCATCAGGAGTTGCTTGTCAGAGCCTATGCACACCTGGCTTTCTCAAGTGAAACTGAACGTCCTCGCAGAGATGCACTGTGTAGATCCTATGTAGACGCTTTGTGTAAGACTGGTCACAGGGAGGAGGTAATTAGTGAGGCCCTAAGGTTTGGGGAAAGTTTTCCAGAGTCGTCGGTTCCCATGGAAGTCATCAGTGGGATGTATGTGGACATGACTCTTAGCAGTTGGGAAGAACCAAAGCCTTCAGCAGAAATCGACAAAATCGAGGAACTCACCAAAAGCCGTCCAAATCTGCAGGTTGGCTGGCTAGCAAAAGCAACCCACCTATATGCTTCTGGAAATCCAAATGATGCTCTCGAGGCACTAGCAAGAGCTGTTGAGGTTGGGCGTAGCTCGAGAGAGGCCAGCCTGTTGCTTTCCTTGTGCAGCCTGAAGACGCACAATTTCCGCAAGGCTGAGGTACATGCCCAGAATGGTATTTCTTTGTCACCGGGAGCAACTGACTGGATGTCCCAAAAACTCCTTCTGTGTTTGGCTGAGTCTCTCTGTGCACAGGAGTGTCATGAAGAAGCATCAGCAGCTTTAGGAAAGATTGCAGAGGAACATGCGAGGCAGCCTGCAGTCTTGTGGTGCTTCTTTGAAACTGCTTTGCAGTCTGGCAACTTTGATAAGGCAGAAGAGGTTCTCAGCACTTTGCAAGAGATTGCTTTTGAAAGCTCAAGAATGAAAAGTGCACAAGCCAGGCTGCTTATACAGCGTGAGAAAATAGCTGAGGCACAGGAAATCCTTACAAGCTTTGAAGACAAATCCCCAGAAGCCACCCATCTGCTTGCGTTCATTCACTGGAAACTTGGCCAATATGACGAAGCTGTGCCTATCTTTTTAGAAGCGGCTCGCTTGGATCCTCACAACTACCGAAATTTCTTGTATCTTGGAAGACACTACTTCTATCACCTTAAAGATGTTCAGAAAGCTGTAAGGTGTTTTCAGAAAGCTTTTCAACTGAACCAAGCCAGTGAAGAAGCCGGGTCTCTCCTGAGTGATGCGCTGTGTGACCTGGGTCAGCACGAACAAAATGTTAAATTCTTGGAAGCAATTACAAGCCAACTTCCTGTAAAGAGAGCAAAGTGGGCATGGGTAAGGCTTGGTCTCCAACAATTAAGACTTGGCAGAGCTACAGAAGCAGTGCAGTCTCTACAGAACTCGCTTCGAGCTGATCCCAGTGACAAGTCTTGCTGGGAATGCCTAGGAGAAGCGTACCTCATGCGGGAGAGCCTCGGTGCTGCCCTCCTGTGCTTCAAGAAGTGCCTTGATGCAGATCCCAAAGATCTCTTTTCGCTATATCAGACAGCCGCAATCAAGTCTCGTCAAGGCTTGCACAAGGAAGCTGCAGATAACTTTCAAGAAGCCCTTGAAGTCAACTCAGAGTACATTCCTGCAATCAAAGGTCTGGCAGAAGCGAGGCTAGCACTCGTGCGAGAACACTTGGAGCAAGGGCTCTGTGGTCTTGGCCTTCAATACTGCCAGCAGGCTCTGGACACCGTTGCTAGAGCCTTGGAACTTCAAGGTCGGCTCGTATGTCTGTGGAAGCTTGCGGGTGACATTTGCTTGGTCCCTGCTGTGTACGGAATCAACTGGGTCTCTCTGAAGCTTCCCACTTCCTTGTTGCAAGGGGAACTGGATAGTGGCCAGGAACAGCTTACAAAGGCATCACAAAAGTGCTACATGACTGCTATTCGAATGAAGCCACGGCTGGCGTCTCTGTGGCACGACTTGGGCCTGGCCCTGTGGTTGGAAGCACGACTCAAGAAGGGAAGTTTTGACAAGGCTTTAGCCAGTGTGCGCAACGCTGTCACTCTGAAACCAGGCTGCTTCGCTTACTGGAACAGTCTTGGGGTACTGGCTGTCTCCTCAGGTGCAGAGAATTATGGTTTGGCCCAACATTGCTTTATAAAATCTCTGGAGTTGGAGAACAATAACTTGTACGCTTGGACGAATCTCGGTGCCTTGTACCTTCAGGCTGGCAATGTGCAGTTGGCGCACCAAGCTTTTGCAAAAGCCCAGTCTGTCGAACCAACAGCAATGCGGCCGTGGGTAGGACAGGCATTCATTGCTGAAAAAGTACATCACCACGACACTATTGACTTGTTCAGACACTGCATGGGACTTGGGAATCACGGTGATGCAGCTCGTGCCTATGCCAGCTTTCTATGCAAGGAATCCGGCCCAACAGTTGCTCAGAAGCACGGCAGGAATATCTTAGTGATTGCCTCTGATGCTCTTTCACGCACTGTAGATTTGGAAGGAGCCCTAGATCCTGCAGCATTGAACATGCTAGGAATATTGCTAGAACGCCAAGGACGACTAAGAAGTGCACGAGATGCCTATAAAAAGGCGTTGACATTACCTGGTCAAAATGATGATAATATCAATTGCATTCGCGTGAATCTGGCACGTGTACTTTGCACTCTGGGTTGTTATGAAGAGGCCATTCAGCTCTGCCTGCAAACAGGGTCGCACTCATGGGACGTGCTTTGCATTCTTGGTTTGTGTTACGGAAAGCTGGGTGAATCTTCCGAAGCCCTAAAAGTGTATGAGGAAGCTCTGTCGAAAAGTCCGCCCGAGAAGAAAGTGGAAGTGGAGCTAGGCATGGCCATGGTAACCTTGAAGGCTTCTGGAGCTGCAGCTGCTAAGGATTTCCTACAAAACAGGTTAACCAGCGTTCCTCAGTCTCATGAGGCTCTGGAGGCTCTCTGCTGCCTGTCCATGCTTGCTGGAGACAGAAGTTCTTGCCGCAGTTCCACTCAAAAGCTCATGGCGTTGAGTAAAAAAAGCGTGGCACTTCACGAGAGGACTACATCATTGCTCTGCAGCCAGCAGTTGATGAAGGGCACCGACGCTCGCCAAGCCCGTCGAATACTTAGTAGTGCTGTGCATATTCACCCAGACAAGAGCTCCTTGTGGTCGGCGTTAACACAGGCCCTGCTGTTAGAAAAGAAGCCTAGCGCTCTCTGCTGTGCCCTGGCTGGTCTCGTTCTCGGAGAATGCTCTCCACGACACATGACCATGGTTGTGCTGGCCAGGCTGATGCAAGGAAACGCCAAGGAGGCCCTGAGAGCTGCTCAGAAAATGGTTTACCTCTATCCTGACTCTCACTCAGGCTGGGTGCTTCTTGGTCTTGCCATAAGCGAATGCCGAATAGTTGCTGACAAAGCTCTGCAGCATGATCGCTTTCTACTCGGTGCGGACACTTTGTGGAAGCTTTGGTCCAACCTGATTCAAGTGCAGTACGCCTGTGTCCACCAGCGATGGCAAAAAGTGTCAGAGCTGGTGCCTTTGGTTCTGTGGGGATTCGCTGGAAGTCCACTTGTATCCAAGTCATTGAATGTGCTACAGGCCATTTCAGAATTTCTGATGAAAACTTCACGTCTGGAGAAAGCTTCTCTGAGCTCTATTCAAAATACAGTTGAATGTGAGGACATAGCCCCTGGATGGCAGATGATTTCAAAGCTGCTCCAAAGAACTGAAGACTATAGTGGTGCCATTGAGTCACTTGAGAGGGCAAAGAAGTATGATGGCATGGAAGGAAAGATCCTGGAGCTGGAACTGTGCCAAGCATGGTTGGCTTTGCGTTCTGCAAAGGTTGACTCTCAGCAACGTGACGGTATGCTTAAGGCTGCCCTAGGATATCTCAACACAGCACTGAGAACGAATCCCAGATGCAGAGCAGGCCACATGATTCTTGGTGTTTGGGCACTGGAGAATAACAATCCCAGGCTAGCGAAGAAGAGCCTCGAGCGAGTGATGAGATTTCACGATGGCGGAAGCTCCTGGATTCAGTCTGCCACAGTGAAGCTGCTGTTTTTGCACTACTTGGAAAAGAAAGACGCTGAGGCACTGAAGAAGCTGCTACCTCAAGTAGATGAGCAACTGGACTTGCAGTCACTCATAAGTGAAGAAAACAAAGAGCAGCTCATTTCAATGGGCGTTTTATTTAATGCTTCGGAATTAAAAAAGCATTGATATACATCTTCTGGCAATACATGTCTTCTTTGCTCCAGCTTGCAATATTATATGTCCTCTGCTCAATATTTGGCGGGTTACAGCACACTTTTCTAAGAAAAAAAAATGAGTGAACTGTCACTATCTTACAATATCGAAAAGGGCCTGCAAGCCAGCCTGCAGATAAAAGAAACAAAGTATCCACCCTTGGCATGCTTTTTGGAGTGCAGAATTCTCATGACATCGGCCTGTATTTAGCATTGGTTCTATTGATGTCGTTAGGGTCTATTGATTAAAAGAAACAATGCTTGTATTGCATAGCTTTTGCAAGAAAGAATACAGTACTGCCGATTGTGTACTTTCTCTGCTGGAGTAATGTATTGCATTTTCGTTCGCAATTTTTTTTTTCCGTCACATTGGAGTGACTGGTGCAGAAAGAAGCAAACTCGCATGCATGACATTATACAATGCTATACACTGTAGCATTATGAGCAATGATAGGCCATGAACACATCCACCCTCTTGTGGCAAAACTGAACACAGCTATGAACACGGAACTTCCCTGGCACAGTATCGCACTCTTTCTACACCTCCGAAAAAAATAGGTTATGCAAGCTGCCTACCACAACCTTTGCGCTGAATATAGGTATCGCCGAGTGGGAATGCACAATGAGGGAAATGAAAAAAGATAAGAATCCTTGAAAACGTTAAAATCAGAGGTACCTTCTTGGCTCTCCCTTTTGATTGTGACAACACATGAATAAAACCTGAACACGTCTGTATAGCAAAAGAGTGATTTTGTGTGAGTACACAATGTGCCAAAAGCAGGAACTAAATGCGACTGGGCTTTCTGTGCCCCTGTGAATCTTCTCCATAACCAAAACAGCGATTTTTCTCCCCTCTCTTTCAACGAATGCACCTCTCTTCGCATTGCCAAAAAACGAACCGAAAGAACTCCGATGGAATGTGAACGTGCATAGCACTGCCTCTGTCGGACTTTGCTGCGAGACTTTCCTTGCTCAACAGTGGCACAATTGTTTCTCTCGTGCGAGGTTATTTGGCGCTTTTCACGAAGTATCACCGGTTGCCAGGCCGCCACTCGCTGGAGAGTCAGCGAGGGCCAAAGAGAGCACCGATCCAAGTGCCTATTGCATCCCTCGTAGGCTCATAGTATTGTTTTCGGAGCAAGATTACCTCTGGCAGCCTCTGCATGTCGGCAAGTGGAGCCCAATCCCATTCCATCAGAATCACAAGCAGCAAAAGAATGAGCAGCAGAGGCAAAAGGAGCCATGCCACAAGTGCAATTCGTCGTGACTGCTGGGGAGTCACAAACGCTGGCTCTTGGCTTTCATGACCGGGGTCGTATTCGGGCGTCGGGTGAGGGTCGAACGCCAGCTCCGAGAGAGGTGTGTCGGGTGGGTTGCCGCCGTCGTCATCGGCCACGGGTGTGTTTCGGGAGGGCGTCAAGTCGACATGGAGGTCGTGGTTTGGAGGTCGCTGTGCCAAGGAACCGTTCTCTTCGCCGGACTCGCCGGAGTCGAGAAGCTCGAGGGGTGTTCCGAGCCTCTTTGGCTGCTCGTCAAAGGCGAAGCCGTCGCCCGAGTCTTGAGGAACCAGGGGCTGCTGGCTCGGCTGCTGGCTGGTCACCTGTCCAACAGAGCTCCGCAATGGCGAACCATCATTGAGCAGTCGGGACGGTGAACTTGGCATTTCCATTGTCGATGCGGTAGTTTTCTGCCGAAAGGACGGTGGCCGTGTCAGTGTTCTCTGGAACTGGGGCGGGTCTCTCCGAATGTTCTTCATGTCATCCATTACTTCTTTTTCCACTCGGCCACTGTATCGAAGCCGGGAACCGCGGGAGAAGAATCCACCACCAGTAGTCACAGATGGCACCTCGCTGGAAGAAGGTATGGTGAAAAAATAGCACTGTTCTACGGCACATTTCCACAAGTGATGGCAGGCAGACTGGGTTGGACACTTGAAGCCCATCAGATGCTTCTTCT
>TRINITY_DN10140_c0_g1_i2 len=9144 path=[1:0-478 2:479-3480 4:3481-3542 6:3543-4796 7:4797-4811 8:4812-5216 10:5217-5268 11:5269-6771 12:6772-7835 13:7836-9143]
[truncated: 63,293,738 more chars]
