# Supplementary material for: Multi-omics analysis of SFTS virus infection in Rhipicephalus microplus cells reveals antiviral tick factors
Source: Nat Commun. 2025 May 21;16:4732. doi: 10.1038/s41467-025-59565-w (PMC12095547; doi:10.1038/s41467-025-59565-w)
Supplement: Supplementary file 5 — Supplementary Data 3 [file 41467_2025_59565_MOESM5_ESM.xlsx]

## Sheet: Proteomics_datasets_with_annot
R.microplus ENSG Blast	sprot_Top_BLASTP_hit	abbreviation	Gene description	ortholog_species	Ortholog_ENSG	ortholog_Description	EggNog_description	Eggnogg_Symbol	Protein_ID	TRINITY_transcripts	TRINITY_genes	3dpi_Significant.Class.A	3dpi_.Significant.Class.B	3dpi_Log.P.value.	3dpi_Difference	6dpi_Significant.Class.A	6dpi_Significant.Class.B	6dpi_Log.P.value.	6dpi_Difference	Dependence
LOC119159763	568-4563[+]	ABCB1	ATP-dependent translocase ABCB1-like	N/A	N/A	N/A			XP_037268512.1	TRINITY_DN2981_c6_g1_i13	TRINITY_DN2981_c6_g1			0.152617	-0.236945	+	+	1.5324	-1.1225	D6
LOC119173571	1683-4421[-]	Ago2	protein argonaute-2-like	N/A	N/A	N/A			XP_037280273.1	TRINITY_DN8143_c0_g2_i2	TRINITY_DN8143_c0_g2			0.300362	-0.450805	+	+	1.59839	1.48484	D6
LOC119174851	1485-4334[-]	Ago2-like	protein argonaute-2-like	N/A	N/A	N/A			XP_037281853.1	TRINITY_DN6223_c2_g1_i1	TRINITY_DN6223_c2_g1			0.479472	-0.661391			0.723735	-0.70489	None
LOC119180178	333-3281[+]	Ago2-X2	protein argonaute-2-like, transcript variant X2	N/A	N/A	N/A			XP_037287216.1	TRINITY_DN76655_c0_g2_i1	TRINITY_DN76655_c0_g2		+	2.07646	-2.17408	+	+	1.5275	-1.51016	D6
LOC119182743	400-1974[-]	aminopeptidase	cytosol aminopeptidase-like, transcript variant X3	N/A	N/A	N/A			XP_037289333.1	TRINITY_DN1357_c0_g1_i1	TRINITY_DN1357_c0_g1			0.298891	0.322973	+	+	1.34032	0.995296	D6
LOC119180583	151-990[+]	AP-1	transcription factor AP-1-like	Ixodes Scapularis	ISCW000545	Transcription factor Ap-1, putative [Source:UniProtKB/TrEMBL;Acc:B7P3R2]			XP_037287588.1	TRINITY_DN11714_c1_g1_i1	TRINITY_DN11714_c1_g1			1.18949	2.3084	+	+	2.38953	4.51329	D6
LOC119188255	6987-7886[-]	aquaporin-9	aquaporin-9-like, transcript variant X4	Ixodes Scapularis	ISCW009096	uncharacterized protein [Source:UniProtKB/TrEMBL;Acc:B7PXT9]			XP_037292106.1	TRINITY_DN5698_c0_g1_i2	TRINITY_DN5698_c0_g1	+	+	4.06016	2.31312	+	+	4.29635	3.29471	both
LOC119164311	48-1103[+]	ASK1	serine-threonine kinase receptor-associated protein-like	Ixodes Scapularis	ISCW009115	Serine/threonine kinase receptor-associated protein, putative [Source:UniProtKB/TrEMBL;Acc:B7Q190]			XP_037272377.1	TRINITY_DN8474_c0_g2_i3	TRINITY_DN8474_c0_g2			0.55558	0.394629			0.166842	-0.137977	None
LOC119159702	798-1880[+]	ATF-1	cyclic AMP-dependent transcription factor ATF-1-like	N/A	N/A	N/A			XP_037268429.1	TRINITY_DN11890_c1_g1_i11	TRINITY_DN11890_c1_g1			1.48308	0.691313			0.17991	-0.128084	None
LOC119178245	484-828[-]	B3GALTL	beta-1,3-galactosyltransferase 1-like	Ixodes Scapularis	ISCW017668	galactosyltransferase, putative			XP_037285338.1	TRINITY_DN5302_c3_g1_i3	TRINITY_DN5302_c3_g1			1.40141	1.41774	+	+	1.51879	1.31938	D6
LOC119159576	584-1162[-]	BCL2	bcl-2-like protein 2	Ixodes Scapularis	ISCW021516	uncharacterized protein [Source:UniProtKB/TrEMBL;Acc:B7Q4U7]			XP_037268276.1	TRINITY_DN105530_c0_g1_i4	TRINITY_DN105530_c0_g1			1.33768	1.12495	+	+	2.23301	1.68113	D6
LOC119163838	141-596[+]	Bendless	ubiquitin-conjugating enzyme E2 N	Ixodes Scapularis	ISCW006743	Ubiquitin protein ligase, putative [Source:UniProtKB/TrEMBL;Acc:B7PKK7]			XP_037271800.1	TRINITY_DN13017_c0_g2_i3	TRINITY_DN13017_c0_g2			0.0662263	0.0842938			0.806292	0.690982	None
LOC119172425	3970-4539[+]	beta-secretase	beta-secretase-like, transcript variant X2	Ixodes Scapularis	ISCW007278	Bace-2, putative (Fragment) [Source:UniProtKB/TrEMBL;Acc:B7PWI2]			XP_037279422.1	TRINITY_DN17409_c0_g1_i7	TRINITY_DN17409_c0_g1	+	+	4.23056	2.08965	+	+	3.41459	1.96471	both
LOC119161602	1308-3287[+]	BiP-like	endoplasmic reticulum chaperone BiP-like	Ixodes Scapularis	ISCW017754	Heat shock protein, putative [Source:UniProtKB/TrEMBL;Acc:B7PEN4]			XP_037270046.1	TRINITY_DN351_c4_g2_i2	TRINITY_DN351_c4_g2			0.98447	0.770982	+	+	1.90313	1.32217	D6
LOC119182227	1455-3596[-]	cactin-like	cactin-like	Ixodes Scapularis	ISCW017768	Uncharacterized protein (Fragment) (Fragment) [Source:UniProtKB/TrEMBL;Acc:B7PK31]			XP_037289195.1	TRINITY_DN36894_c1_g1_i3	TRINITY_DN36894_c1_g1			0.487166	0.898558	+	+	1.53591	2.19393	D6
LOC119171854	48-341[+]	carboxypeptidase inhibitor	carboxypeptidase inhibitor	Ixodes Scapularis	ISCW003836	carboxypeptidase inhibitor precursor, putative			XP_037278613.1	TRINITY_DN15526_c0_g1_i3	TRINITY_DN15526_c0_g1			0.0860043	0.144897	+	+	2.62602	-2.99516	D6
LOC119185592	1134-2564[-]	carboxypeptidase inhibitor	venom serine carboxypeptidase-like	Ixodes Scapularis	ISCW022356	Carboxypeptidase (Fragment) [Source:UniProtKB/TrEMBL;Acc:B7QF76]			XP_037290455.1	TRINITY_DN26616_c0_g2_i2	TRINITY_DN26616_c0_g2			0.870919	1.33327	+	+	2.1415	2.20442	D6
LOC119180606	286-1395[-]	Caspar	FAS-associated factor 1-like, transcript variant X1	Ixodes Scapularis	ISCW015648	Regulator of the ubiquitin pathway, putative (Fragment) [Source:UniProtKB/TrEMBL;Acc:B7P4H2]			XP_037287615.1	TRINITY_DN4189_c3_g1_i17	TRINITY_DN4189_c3_g1			0.172803	-0.231874			0.852452	0.755929	None
LOC119161026	223-1140[+]	caspase-1-like	caspase-1-like, transcript variant X2	Ixodes Scapularis	ISCW013172	Caspase, apoptotic cysteine protease, putative (Fragment) [Source:UniProtKB/TrEMBL;Acc:B7QF31]			XP_037269242.1	TRINITY_DN10452_c0_g1_i16	TRINITY_DN10452_c0_g1			0.0259182	0.0377374		+	0.980869	0.812507	None
LOC119180863	122-1027[+]	caspase-7-like	caspase-7-like	Ixodes Scapularis	ISCW013172	Caspase, apoptotic cysteine protease, putative (Fragment) [Source:UniProtKB/TrEMBL;Acc:B7QF31]			XP_037287900.1	TRINITY_DN2567_c1_g2_i1	TRINITY_DN2567_c1_g2			1.36388	0.74689		+	1.14026	0.646603	None
LOC119161704	1-456[+]	Cco6A	cytochrome c oxidase subunit 6A, mitochondrial-like	N/A	N/A	N/A			XP_037270131.1	TRINITY_DN62225_c4_g1_i1	TRINITY_DN62225_c4_g1			0.645212	-0.828318			0.0439757	0.0721192	None
LOC119176451	565-4947[+]	CNOT1	CCR4-NOT transcription complex subunit 1-like	N/A	N/A	N/A			XP_037283630.1	TRINITY_DN17094_c0_g1_i5	TRINITY_DN17094_c0_g1			0.240469	-0.319616			0.365271	0.266903	None
LOC119176451	143-2095[+]	CNOT1	CCR4-NOT transcription complex subunit 1-like	N/A	N/A	N/A			XP_037283630.1	TRINITY_DN25319_c0_g2_i10	TRINITY_DN25319_c0_g2			0.368258	-0.48976		+	1.02542	0.957154	None
N/A	2-301[+]	cofilin-1	NA	Carlito syrichta	N/A	cofilin-1 isoform X3	cofilin-1 isoforme X3		XP_021571349.1	TRINITY_DN483025_c0_g1_i1	TRINITY_DN483025_c0_g1	+	+	4.56239	3.89677	+	+	3.57548	2.71888	both
LOC119187755	905-11614[+]	complement factor H like	uncharacterized LOC119187755	Ixodes Scapularis	ISCW022021	Complement factor H, putative [Source:UniProtKB/TrEMBL;Acc:B7QFM8]	Calcium ion binding	clec-78	XP_037291728.1	TRINITY_DN20310_c1_g1_i1	TRINITY_DN20310_c1_g1			1.3555	1.11094	+	+	2.27616	1.58409	D6
LOC119175953	937-2034[+]	cox15	cytochrome c oxidase assembly protein COX15 homolog, transcript variant X1	Ixodes Scapularis	ISCW008438	Cytochrome C oxidase assembly protein cox15, putative [Source:UniProtKB/TrEMBL;Acc:B7PU92]			XP_037282914.1	TRINITY_DN37218_c0_g1_i18	TRINITY_DN37218_c0_g1			0.0590048	0.125639	+	+	1.88046	2.20934	D6
LOC119164187	.	cox20	cytochrome c oxidase assembly protein cox20, mitochondrial-like	N/A	N/A	N/A			XP_037272208.1	TRINITY_DN11861_c0_g1_i2	TRINITY_DN11861_c0_g1			0.17313	-0.230868		+	0.973936	0.768651	None
LOC119169572	28-1254[+]	Cqm	protein croquemort-like	N/A	N/A	N/A			XP_037276509.1	TRINITY_DN42_c1_g1_i7	TRINITY_DN42_c1_g1	+	+	4.20959	2.69606	+	+	2.65727	1.74852	both
N/A	1045-1446[+]	Croquemort-like	NA	dermacentor silvarum	LOC119450254	protein croquemort-like	protein croquemort-like	dermacentor silvarum	XP_037569571.1	TRINITY_DN5890_c0_g1_i3	TRINITY_DN5890_c0_g1	+	+	3.66818	2.46251	+	+	1.90334	1.47312	both
LOC119185520	516-2966[-]	CSDE1	cold shock domain-containing protein E1-like, transcript variant X2	Ixodes Scapularis	ISCW009117	Uncharacterized protein (Fragment) (Fragment) [Source:UniProtKB/TrEMBL;Acc:B7Q192]			XP_037290399.1	TRINITY_DN174_c0_g1_i14	TRINITY_DN174_c0_g1			0.381575	-0.416411			0.380371	0.396214	None
LOC119176460	217-621[+]	cytochrome b5-like	cytochrome b5-like	Ixodes Scapularis	ISCW022108	Cytochrome B5, putative [Source:UniProtKB/TrEMBL;Acc:B7QCB3]			XP_037283646.1	TRINITY_DN779_c4_g1_i13	TRINITY_DN779_c4_g1			0.41014	0.56341	+	+	2.78499	-3.03877	D6
LOC119176429	347-1273[+]	cytochrome c1	cytochrome c1, heme protein, mitochondrial-like	Ixodes Scapularis	ISCW016731	Cytochrome c1, putative [Source:UniProtKB/TrEMBL;Acc:B7P8B3]			XP_037283588.1	TRINITY_DN1102_c0_g1_i11	TRINITY_DN1102_c0_g1			0.150889	-0.188495		+	0.90609	0.748312	None
LOC119180403	1179-2939[+]	cytochromr p450	uncharacterized LOC119180403	Ixodes Scapularis	ISCW024474	cytochrome P450, putative			XP_037287489.1	TRINITY_DN200256_c0_g2_i3	TRINITY_DN200256_c0_g2			2.43539	0.786833	+	+	1.90899	-0.528381	D6
LOC119174805	155-2599[-]	DDX10	probable ATP-dependent RNA helicase DDX10	Ixodes Scapularis	ISCW007169	ATP-dependent RNA helicase, putative [Source:UniProtKB/TrEMBL;Acc:B7PTR5]			XP_037281779.1	TRINITY_DN13209_c0_g1_i8	TRINITY_DN13209_c0_g1			0.447206	-0.784622	+	+	1.35645	1.54658	D6
LOC119180324	943-1953[-]	DDX17	probable ATP-dependent RNA helicase DDX17, transcript variant X3	Ixodes Scapularis	ISCW002701	ATP-dependent RNA helicase, putative [Source:UniProtKB/TrEMBL;Acc:B7PA01]			XP_037287399.1	TRINITY_DN15_c0_g4_i3	TRINITY_DN15_c0_g4			0.190084	-0.348525	+	+	1.28956	1.62061	D6
LOC119180324	775-2040[-]	DDX17	probable ATP-dependent RNA helicase DDX17, transcript variant X3	Ixodes Scapularis	ISCW002701	ATP-dependent RNA helicase, putative [Source:UniProtKB/TrEMBL;Acc:B7PA01]			XP_037287398.1	TRINITY_DN2702_c0_g1_i6	TRINITY_DN2702_c0_g1			0.461963	-0.598394	+	+	1.33247	1.35678	D6
LOC119174890	451-2238[-]	DDX18-like	ATP-dependent RNA helicase DDX18-like	Ixodes Scapularis	ISCW016276	ATP-dependent RNA helicase pitchoune, putative			XP_037281911.1	TRINITY_DN81800_c0_g1_i16	TRINITY_DN81800_c0_g1			0.936751	-0.860911			0.19436	0.188945	None
LOC119163650	118-2340[-]	DDX1-like	ATP-dependent RNA helicase DDX1-like	Ixodes Scapularis	ISCW007940	DEAD-box protein, putative [Source:UniProtKB/TrEMBL;Acc:B7PRM5]			XP_037271589.1	TRINITY_DN29276_c0_g2_i1	TRINITY_DN29276_c0_g2			0.391073	-0.507758		+	1.11487	1.04129	None
LOC119173579	399-3188[-]	DDX20	probable ATP-dependent RNA helicase DDX20	Ixodes Scapularis	ISCW004895	Ribosomal DEAD box protein, putative (Fragment) [Source:UniProtKB/TrEMBL;Acc:B7PI78]			XP_037280283.1	TRINITY_DN21671_c1_g1_i1	TRINITY_DN21671_c1_g1			0.138224	-0.283719		+	1.15395	1.42194	None
LOC119159707	188-2554[+]	DDX23	probable ATP-dependent RNA helicase DDX23	N/A	N/A	N/A			XP_037268435.1	TRINITY_DN26197_c0_g2_i3	TRINITY_DN26197_c0_g2			0.810377	-1.06799	+	+	1.7703	1.59469	D6
LOC119179317	885-2954[+]	DDX24	ATP-dependent RNA helicase DDX24-like	Ixodes Scapularis	ISCW018065	RNA helicase, putative (Fragment) [Source:UniProtKB/TrEMBL;Acc:B7PHX8]			XP_037286283.1	TRINITY_DN8554_c0_g1_i10	TRINITY_DN8554_c0_g1			1.11524	1.19058	+	+	1.62293	1.65728	D6
LOC119179317	3376-5445[-]	DDX24-like	ATP-dependent RNA helicase DDX24-like	Ixodes Scapularis	ISCW018065	RNA helicase, putative (Fragment) [Source:UniProtKB/TrEMBL;Acc:B7PHX8]			XP_037286283.1	TRINITY_DN12993_c0_g1_i38	TRINITY_DN12993_c0_g1			0.0296343	0.0286007			0.416027	0.309261	None
LOC119184759	679-2808[-]	DDX27	probable ATP-dependent RNA helicase DDX27	N/A	N/A	N/A			XP_037289950.1	TRINITY_DN9801_c0_g1_i4	TRINITY_DN9801_c0_g1			0.872288	-1.42154	+	+	1.48751	1.69953	D6
LOC119161134	82-1347[+]	DDX39B (p47)	spliceosome RNA helicase DDX39B	N/A	N/A	N/A			XP_037269380.1	TRINITY_DN21633_c1_g2_i1	TRINITY_DN21633_c1_g2			0.387742	-0.469997		+	1.21806	1.13134	None
LOC119178427	240-2324[-]	DDX3-like	putative ATP-dependent RNA helicase Pl10, transcript variant X4	Ixodes Scapularis	ISCW019100	DEAD box ATP-dependent RNA helicase, putative (Fragment) [Source:UniProtKB/TrEMBL;Acc:B7PQ21]			XP_037285524.1	TRINITY_DN20988_c0_g1_i10	TRINITY_DN20988_c0_g1			0.330906	-0.449363			0.532111	0.554084	None
LOC119188175	238-2844[+]	DDX42-like	ATP-dependent RNA helicase DDX42-like	N/A	N/A	N/A			XP_037291994.1	TRINITY_DN8019_c0_g1_i1	TRINITY_DN8019_c0_g1			0.31087	-0.35496		+	1.14395	0.956043	None
LOC119178477	2359-4305[-]	DDX43	probable ATP-dependent RNA helicase DDX43	N/A	N/A	N/A			XP_037285581.1	TRINITY_DN1443_c17_g1_i14	TRINITY_DN1443_c17_g1			0.194618	0.286542	+	+	1.66481	1.37382	D6
LOC119163317	289-669[-]	DDX43-like	probable ATP-dependent RNA helicase DDX43, transcript variant X1	Ixodes Scapularis	ISCW022725	ATP-dependent RNA helicase, putative [Source:UniProtKB/TrEMBL;Acc:B7QDY6]			XP_037271180.1	TRINITY_DN14377_c0_g1_i12	TRINITY_DN14377_c0_g1			1.16729	-1.18864			0.240419	0.262951	None
LOC119181378	3318-6563[-]	DDX46-like	probable ATP-dependent RNA helicase DDX46	Ixodes Scapularis	ISCW010217	ATP-dependent RNA helicase, putative (Fragment) [Source:UniProtKB/TrEMBL;Acc:B7Q0R9]			XP_037288500.1	TRINITY_DN10635_c0_g1_i6	TRINITY_DN10635_c0_g1			0.128705	-0.18847		+	1.17391	1.02436	None
LOC119179620	159-1658[+]	DDX47	probable ATP-dependent RNA helicase DDX47	Ixodes Scapularis	ISCW011163	DEAD box ATP-dependent RNA helicase, putative [Source:UniProtKB/TrEMBL;Acc:B7Q8T2]			XP_037286634.1	TRINITY_DN166140_c0_g1_i6	TRINITY_DN166140_c0_g1			1.03487	-1.375	+	+	1.29202	1.35218	D6
LOC119187787	188-1753[+]	DDX5	probable ATP-dependent RNA helicase DDX5	Ixodes Scapularis	ISCW024645	ficolin, putative			XP_037291768.1	TRINITY_DN16396_c0_g1_i4	TRINITY_DN16396_c0_g1			0.158419	0.255684	+	+	1.61439	1.52286	D6
LOC119179578	2-304[-]	DDX51	ATP-dependent RNA helicase DDX51-like	Ixodes Scapularis	ISCW020921	DEAD box ATP-dependent RNA helicase, putative (Fragment) [Source:UniProtKB/TrEMBL;Acc:B7Q9K0]			XP_037286586.1	TRINITY_DN11301_c0_g1_i1	TRINITY_DN11301_c0_g1			0.346101	-0.698623	+	+	2.00402	-2.99111	D6
LOC119170083	70-1560[+]	DDX52-like	probable ATP-dependent RNA helicase DDX52	Ixodes Scapularis	ISCW017696	DEAD box ATP-dependent RNA helicase, putative [Source:UniProtKB/TrEMBL;Acc:B7PEL1]			XP_037277018.1	TRINITY_DN18398_c0_g2_i1	TRINITY_DN18398_c0_g2			0.39445	-0.631648			0.0534812	-0.0851169	None
LOC119179470	1205-1945[+]	DDX5-like	ATP-dependent RNA helicase dbp2-like, transcript variant X1	Ixodes Scapularis	ISCW009472	ATP-dependent RNA helicase, putative (Fragment) [Source:UniProtKB/TrEMBL;Acc:B7PYD1]			XP_037286445.1	TRINITY_DN262_c6_g1_i1	TRINITY_DN262_c6_g1			0.485439	-0.681736	+	+	1.26449	1.28215	D6
LOC119172313	195-1523[+]	DDX6-like	ATP-dependent RNA helicase me31b-like, transcript variant X1	Ixodes Scapularis	ISCW012290	Ribosomal DEAD box protein, putative (Fragment) [Source:UniProtKB/TrEMBL;Acc:B7QF29]			XP_037279263.1	TRINITY_DN24777_c0_g1_i3	TRINITY_DN24777_c0_g1			0.495457	-0.579658			0.814462	0.685461	None
LOC119160893	177-3281[+]	DHX-16-like	pre-mRNA-splicing factor ATP-dependent RNA helicase DHX16-like	Ixodes Scapularis	ISCW005462	ATP-dependent RNA helicase, putative (Fragment) [Source:UniProtKB/TrEMBL;Acc:B7PNN0]			XP_037269059.1	TRINITY_DN35538_c4_g1_i4	TRINITY_DN35538_c4_g1			0.35834	-0.513918	+	+	2.04018	1.74771	D6
LOC119176089	87-3596[+]	DHX37	probable ATP-dependent RNA helicase DHX37	N/A	N/A	N/A			XP_037283119.1	TRINITY_DN52009_c0_g1_i3	TRINITY_DN52009_c0_g1			0.844011	-1.45986	+	+	1.29085	1.28789	D6
LOC119178607	573-4175[-]	DHX8-like	ATP-dependent RNA helicase DHX8-like	N/A	N/A	N/A			XP_037285716.1	TRINITY_DN5093_c2_g1_i9	TRINITY_DN5093_c2_g1			0.264608	-0.255935			0.320545	-0.270803	None
LOC119161586	194-2488[+]	DHX9	ATP-dependent RNA helicase A-like, transcript variant X1	Ixodes Scapularis	ISCW009103	ATP-dependent RNA helicase, putative [Source:UniProtKB/TrEMBL;Acc:B7PZF0]			XP_037270025.1	TRINITY_DN18270_c0_g2_i1	TRINITY_DN18270_c0_g2			0.0998162	-0.182861	+	+	1.72255	1.76043	D6
LOC119161586	808-3174[-]	DHX9	ATP-dependent RNA helicase A-like, transcript variant X1	Ixodes Scapularis	ISCW009103	ATP-dependent RNA helicase, putative [Source:UniProtKB/TrEMBL;Acc:B7PZF0]			XP_037270024.1	TRINITY_DN3214_c0_g1_i3	TRINITY_DN3214_c0_g1			0.331673	-0.390609	+	+	2.04518	1.56442	D6
LOC119161586	493-1626[+]	DHX9-like	ATP-dependent RNA helicase A-like, transcript variant X1	Ixodes Scapularis	ISCW009103	ATP-dependent RNA helicase, putative [Source:UniProtKB/TrEMBL;Acc:B7PZF0]			XP_037270024.1	TRINITY_DN18270_c0_g2_i5	TRINITY_DN18270_c0_g2			0.252677	-0.291053	+	+	1.78021	1.36224	D6
LOC119168373	405-6722[+]	Dicer-1-like	endoribonuclease Dcr-1-like	Ixodes Scapularis	ISCW000890	Dicer-1, putative [Source:UniProtKB/TrEMBL;Acc:B7P5Y8]		Dicer-1-like	XP_037275673.1	TRINITY_DN20151_c1_g1_i27	TRINITY_DN20151_c1_g1			0.564108	-0.627522			0.291482	-0.303857	None
LOC119166691	200-1576[+]	dipeptidyl peptidase	dipeptidyl peptidase 1-like	Ixodes Scapularis	ISCW003494	Cathepsin C, putative [Source:UniProtKB/TrEMBL;Acc:B7PEB4]			XP_037273909.1	TRINITY_DN214554_c1_g1_i3	TRINITY_DN214554_c1_g1			1.48215	-0.964011	+	+	1.40792	-0.784936	D6
LOC119174451	488-2674[+]	dipeptidyl peptidase-3	dipeptidyl peptidase 3-like, transcript variant X2	Ixodes Scapularis	ISCW013099	Dipeptidyl peptidase III, putative (Fragment) [Source:UniProtKB/TrEMBL;Acc:B7QBM2]			XP_037281244.1	TRINITY_DN27788_c0_g2_i3	TRINITY_DN27788_c0_g2			0.22989	0.292021	+	+	1.29069	1.08192	D6
LOC119180821	670-4545[+]	Domeless (EggNog)	uncharacterized LOC119180821	Ixodes Scapularis	ISCW001458	Cell adhesion molecule, putative [Source:UniProtKB/TrEMBL;Acc:B7P6I6]			XP_037287858.1	TRINITY_DN4371_c0_g1_i2	TRINITY_DN4371_c0_g1			1.29888	1.14421	+	+	1.62994	1.41671	D6
LOC119180189	4088-6316[-]	dpb2-like	ATP-dependent RNA helicase dbp2-like	N/A	N/A	N/A			XP_037287228.1	TRINITY_DN10130_c1_g2_i10	TRINITY_DN10130_c1_g2			0.759233	-0.957884			0.832831	0.918586	None
LOC119169334	2018-3175[+]	DXO	decapping and exoribonuclease protein-like	N/A	N/A	N/A			XP_037276340.1	TRINITY_DN2319_c1_g1_i4	TRINITY_DN2319_c1_g1			0.569896	-0.598376		+	1.27883	0.969239	None
LOC119166652	721-1977[-]	ECSIT	evolutionarily conserved signaling intermediate in Toll pathway, mitochondrial-like, transcript variant X2	Ixodes Scapularis	ISCW009512	Intermediate in Toll signal transduction pathway, putative [Source:UniProtKB/TrEMBL;Acc:B7PYZ8]			XP_037273872.1	TRINITY_DN24633_c0_g1_i10	TRINITY_DN24633_c0_g1			0.16511	-0.256065		+	0.914176	0.971854	None
LOC119161125	326-769[+]	Effete-like	ubiquitin-conjugating enzyme E2-17 kDa	N/A	N/A	N/A			XP_037269366.1	TRINITY_DN6412_c4_g2_i6	TRINITY_DN6412_c4_g2			0.379826	-0.301366			0.279387	-0.242618	None
LOC119181706	102-1553[+]	eIF-4A-like	DEAD-box helicase Dbp80-like	Ixodes Scapularis	ISCW005709	ATP-dependent RNA helicase, putative [Source:UniProtKB/TrEMBL;Acc:B7PQJ9]			XP_037288849.1	TRINITY_DN56929_c0_g1_i11	TRINITY_DN56929_c0_g1			0.057725	-0.0877495	+	+	1.46801	1.28725	D6
LOC119164564	322-1956[+]	EST9	Carboxylic ester hydrolase	N/A	N/A	Carboxylic ester hydrolase			AAF00497.1	TRINITY_DN969147_c0_g1_i1	TRINITY_DN969147_c0_g1			0.0640421	0.0844011		+	1.16086	1.01836	None
N/A	1-774[-]	eukaryotic translation initiation factor 5B-like	NA	dermacentor silvarum	LOC119449718	eukaryotic translation initiation factor 5B-like	eukaryotic translation initiation factor 5B-like	dermacentor silvarum	XP_037568883.1	TRINITY_DN16634_c0_g1_i1	TRINITY_DN16634_c0_g1	+	+	2.98454	1.19524	+	+	4.89843	-3.73523	both
N/A	97-2451[+]	fibronectin-like	NA	carlito syrichta	LOC119401551	fibronectin-like	fibronectin-like	Rhipicephalus sanguineus	XP_037524372.1	TRINITY_DN12473_c0_g1_i18	TRINITY_DN12473_c0_g1	+	+	2.52895	2.42076	+	+	1.76633	1.66675	both
LOC119187562	2-1480[+]	FXR1	fragile X mental retardation syndrome-related protein 1-like, transcript variant X1	Ixodes Scapularis	ISCW002912	HyFMR1 protein, putative (Fragment) [Source:UniProtKB/TrEMBL;Acc:B7P9A9]			XP_037291599.1	TRINITY_DN21666_c0_g1_i3	TRINITY_DN21666_c0_g1			0.0230219	-0.0228677			0.893094	0.560685	None
LOC119187562	1-780[-]	FXR1	fragile X mental retardation syndrome-related protein 1-like, transcript variant X1	Ixodes Scapularis	ISCW002912	HyFMR1 protein, putative (Fragment) [Source:UniProtKB/TrEMBL;Acc:B7P9A9]			XP_037291600.1	TRINITY_DN28859_c0_g1_i11	TRINITY_DN28859_c0_g1			0.213629	-0.289726	+	+	1.28157	1.133	D6
LOC119161608	215-1861[+]	G3BP2	ras GTPase-activating protein-binding protein 2-like, transcript variant X5	N/A	N/A	N/A			XP_037270063.1	TRINITY_DN8417_c1_g3_i3	TRINITY_DN8417_c1_g3			0.240486	-0.315456		+	1.24473	1.07054	None
LOC119163017	198-1985[+]	GABA transporter	sodium- and chloride-dependent GABA transporter 1-like	Ixodes Scapularis	ISCW017889	GABA transporter, putative (Fragment) [Source:UniProtKB/TrEMBL;Acc:B7PIY9]			XP_037270804.1	TRINITY_DN2514_c57_g1_i1	TRINITY_DN2514_c57_g1			2.89041	-0.612133	+	+	3.96867	-1.0109	D6
LOC119163344	643-2802[+]	gp96	endoplasmin-like	Ixodes Scapularis	ISCW022766	Tumor rejection antigen (Gp96), putative (Fragment) [Source:UniProtKB/TrEMBL;Acc:B7QC85]			XP_037271223.1	TRINITY_DN16231_c0_g1_i5	TRINITY_DN16231_c0_g1			0.245706	0.303701		+	1.24416	1.04631	None
LOC119172071	1-1167[+]	GSK-3	NA	N/A	N/A	Glycogen synthetase kinase			ABO61882.1	TRINITY_DN18890_c1_g2_i1	TRINITY_DN18890_c1_g2			0.253737	-0.37607		+	1.10436	1.05123	None
LOC119178388	736-5805[-]	HECW2	E3 ubiquitin-protein ligase HECW2-like	Ixodes Scapularis	ISCW020326	E3 ubiquitin ligase, putative (Fragment) [Source:UniProtKB/TrEMBL;Acc:B7PZW4]			XP_037285488.1	TRINITY_DN9310_c2_g1_i12	TRINITY_DN9310_c2_g1			0.549	0.889723	+	+	1.59055	1.80809	D6
LOC119171892	4765-6870[-]	hemicentin-2	hemicentin-2-like, transcript variant X4	Ixodes Scapularis	ISCW015848	Secreted protein, putative (Fragment) [Source:UniProtKB/TrEMBL;Acc:B7P1I1]			XP_037278664.1	TRINITY_DN3340_c0_g1_i1	TRINITY_DN3340_c0_g1	+	+	5.156	2.12699	+	+	2.77343	1.41087	both
N/A	2-2659[-]	hemicentin-2 isoform X2	NA	Rhipicephalus sanguineus	LOC119393565	hemicentin-2 isoform X2	hemicentin-2 isoform X2	Rhipicephalus sanguineus	XP_037516595.1	TRINITY_DN12699_c0_g1_i1	TRINITY_DN12699_c0_g1	+	+	3.65398	2.41686	+	+	3.09216	1.8591	both
LOC119161184	1006-1923[+]	HEP-like	glycine-rich cell wall structural protein 1-like	Ixodes Scapularis	ISCW021552	GGY domain-containing protein, putative (Fragment) [Source:UniProtKB/TrEMBL;Acc:B7Q6J1]			XP_037269438.1	TRINITY_DN28253_c0_g1_i1	TRINITY_DN28253_c0_g1			0.27132	0.634163	+	+	1.99628	-3.38781	D6
LOC119187505	1341-4823[-]	HERC3	probable E3 ubiquitin-protein ligase HERC3, transcript variant X1	N/A	N/A	N/A			XP_037291534.1	TRINITY_DN7612_c0_g1_i2	TRINITY_DN7612_c0_g1			0.630924	-0.684082			0.647472	0.608541	None
LOC119170865	300-863[+]	hsp beta 1	heat shock protein beta-1-like, transcript variant X2	Ixodes Scapularis	ISCW017709	Heat shock protein 20.6, putative [Source:UniProtKB/TrEMBL;Acc:B7PIN1]			XP_037278042.1	TRINITY_DN12370_c0_g1_i3	TRINITY_DN12370_c0_g1			1.74123	1.63554	+	+	1.27128	-1.08881	D6
LOC119180947	2247-4160[-]	hsp68	heat shock protein 68-like	Ixodes Scapularis	ISCW024057	Heat shock protein 70, putative (Fragment) [Source:UniProtKB/TrEMBL;Acc:B7P4X5]			XP_037287987.1	TRINITY_DN1804_c0_g1_i11	TRINITY_DN1804_c0_g1			0.128765	0.15818	+	+	1.44391	1.0992	D6
LOC119172195	458-2404[-]	Hsp70	heat shock 70 kDa protein cognate 4	Ixodes Scapularis	ISCW017456	Heat shock protein, putative [Source:UniProtKB/TrEMBL;Acc:B7PAR6]			XP_037279121.1	TRINITY_DN3007_c0_g1_i4	TRINITY_DN3007_c0_g1			0.00508519	0.00736856		+	0.936447	0.811399	None
LOC119170424	185-2704[+]	hsp70	Heat shock protein 70	Ixodes Scapularis	ISCW003254	Heat shock protein 70 (HSP70)-4, putative [Source:UniProtKB/TrEMBL;Acc:B7PAF1]			XP_037277480.1	TRINITY_DN15886_c0_g1_i1	TRINITY_DN15886_c0_g1			0.000993176	0.00144911			0.884979	0.790332	None
LOC119175942	126-2210[-]	Hsp70-interacting protein	cell wall protein AWA1-like, transcript variant X4	Ixodes Scapularis	ISCW003104	Heat shock protein 70 (HSP70)-interacting protein, putative [Source:UniProtKB/TrEMBL;Acc:B7PA62]			XP_037282894.1	TRINITY_DN20193_c0_g1_i16	TRINITY_DN20193_c0_g1	+	+	2.43264	3.05604	+	+	1.43533	-1.85704	both
LOC119164008	3-878[-]	HSP90-Î±	heat shock protein HSP 90-alpha-like	N/A	N/A	N/A			XP_037271999.1	TRINITY_DN12671_c0_g1_i1	TRINITY_DN12671_c0_g1			0.561883	0.628897	+	+	1.58529	1.44762	D6
LOC119164008	3-1475[+]	HSP90-Î±	heat shock protein HSP 90-alpha-like	N/A	N/A	N/A			XP_037271999.1	TRINITY_DN1400_c4_g1_i2	TRINITY_DN1400_c4_g1			0.469431	0.541306	+	+	1.66267	1.46729	D6
N/A	1849-2337[-]	IAP2	NA	dermacentor silvarum	LOC119464266	calcineurin subunit B type 2			XP_037581105.1	TRINITY_DN15650_c0_g1_i12	TRINITY_DN15650_c0_g1			0.495774	0.486174	+	+	1.84087	-1.41971	D6
LOC119161269	256-2478[-]	IKKALPHA	inhibitor of nuclear factor kappa-B kinase subunit alpha-like	Ixodes Scapularis	ISCW002130	Inhibitor of nuclear factor kappa-B kinase alpha, putative [Source:UniProtKB/TrEMBL;Acc:B7PCN3]			XP_037269555.1	TRINITY_DN18841_c0_g2_i12	TRINITY_DN18841_c0_g2			0.167146	-0.27359			0.179835	0.211789	None
LOC119187392	690-2975[+]	importin-4	importin-4-like	Ixodes Scapularis	ISCW020336	Karyopherin (Importin) beta, putative [Source:UniProtKB/TrEMBL;Acc:B7PXZ9]			XP_037291436.1	TRINITY_DN18259_c0_g2_i12	TRINITY_DN18259_c0_g2			0.399943	0.484304	+	+	1.43809	-1.31675	D6
LOC119169136	1888-5055[-]	importin-7	importin-7-like	Ixodes Scapularis	ISCW000557	Ran-binding protein, putative [Source:UniProtKB/TrEMBL;Acc:B7P622]			XP_037276134.1	TRINITY_DN51381_c0_g1_i7	TRINITY_DN51381_c0_g1			0.0448242	0.0702844	+	+	1.41606	1.27268	D6
LOC119169136	3-3164[+]	importin-7	importin-7-like	Ixodes Scapularis	ISCW000557	Ran-binding protein, putative [Source:UniProtKB/TrEMBL;Acc:B7P622]			XP_037276134.1	TRINITY_DN8340_c3_g1_i1	TRINITY_DN8340_c3_g1			0.0215982	0.0297046	+	+	1.82223	1.37707	D6
LOC119174238	2577-3080[-]	inx2	innexin inx2-like	Ixodes Scapularis	ISCW002900	innexin, putative			XP_037280965.1	TRINITY_DN3707_c1_g1_i15	TRINITY_DN3707_c1_g1	+	+	2.65729	2.30727	+	+	2.91152	2.30539	both
LOC119179264	349-4614[+]	IRE1-like	serine/threonine-protein kinase/endoribonuclease IRE1-like	Ixodes Scapularis	ISCW013137	Serine threonine protein kinase, putative (Fragment) [Source:UniProtKB/TrEMBL;Acc:B7QFQ9]			XP_037286230.1	TRINITY_DN5591_c3_g1_i17	TRINITY_DN5591_c3_g1			0.0127879	-0.0115662			0.877623	0.454724	None
LOC119188248	279-3716[-]	JAK	tyrosine-protein kinase JAK2-like	N/A	N/A	N/A			XP_037292090.1	TRINITY_DN10438_c0_g1_i4	TRINITY_DN10438_c0_g1			0.15369	-0.222939			0.80591	0.756333	None
LOC119177229	265-1512[+]	JNK	stress-activated protein kinase JNK-like	Ixodes Scapularis	ISCW020577	Jun-N-terminal kinase, putative			XP_037284550.1	TRINITY_DN46527_c0_g1_i11	TRINITY_DN46527_c0_g1			0.340096	-0.440833			0.524173	0.55278	None
LOC119178136	5616-6845[-]	Lipase	uncharacterized LOC119178136	Ixodes Scapularis	ISCW007757	Lipase, putative (Fragment) [Source:UniProtKB/TrEMBL;Acc:B7PU37]			XP_037285197.1	TRINITY_DN41832_c0_g1_i1	TRINITY_DN41832_c0_g1	+	+	2.25034	3.71746	+	+	2.27344	3.49899	both
LOC119174531	1821-7070[-]	listerin	E3 ubiquitin-protein ligase listerin-like	Ixodes Scapularis	ISCW007636	uncharacterized protein [Source:UniProtKB/TrEMBL;Acc:B7PSL8]			XP_037281376.1	TRINITY_DN8460_c0_g1_i4	TRINITY_DN8460_c0_g1			0.629179	0.638979	+	+	1.72479	1.41615	D6
LOC119178769	379-1566[+]	loquacious	interferon-inducible double-stranded RNA-dependent protein kinase activator A homolog, transcript variant X1	loqs	ISCW023181	loquacious			XP_037285910.1	TRINITY_DN66397_c0_g1_i8	TRINITY_DN66397_c0_g1			0.0747864	-0.0868244			0.386751	0.322657	None
LOC119177066	5360-7498[-]	LRSAM1	E3 ubiquitin-protein ligase LRSAM1-like	N/A	N/A	N/A			XP_037284338.1	TRINITY_DN6552_c0_g1_i1	TRINITY_DN6552_c0_g1			0.166742	-0.32469	+	+	1.46437	1.65491	D6
N/A	1873-3627[-]	major facilitator superfamily domain-containing protein 6	NA	Rhipicephalus sanguineus	LOC119393607	major facilitator superfamily domain-containing protein 6	major facilitator superfamily domain-containing protein 6	Rhipicephalus sanguineus	XP_037516643.1	TRINITY_DN1362_c0_g1_i3	TRINITY_DN1362_c0_g1	+	+	3.21944	1.87894	+	+	3.18407	2.02381	both
LOC119180384	96-2276[-]	MGRN1	E3 ubiquitin-protein ligase MGRN1-like	Ixodes Scapularis	ISCW004248	Mahogunin, putative [Source:UniProtKB/TrEMBL;Acc:B7PGD7]			XP_037287471.1	TRINITY_DN35935_c0_g1_i14	TRINITY_DN35935_c0_g1	+	+	4.29028	0.767935		+	1.13404	-0.505403	D3
LOC119163723	3052-6312[-]	MIB1	E3 ubiquitin-protein ligase MIB1-like	Ixodes Scapularis	ISCW015603	uncharacterized protein [Source:UniProtKB/TrEMBL;Acc:B7P0Z3]			XP_037271684.1	TRINITY_DN1011_c1_g1_i13	TRINITY_DN1011_c1_g1			0.495047	0.530762	+	+	1.4261	1.03656	D6
LOC119161398	673-1005[-]	microplusin	antimicrobial peptide microplusin	N/A	N/A	N/A			XP_037269734.1	TRINITY_DN3356_c0_g1_i12	TRINITY_DN3356_c0_g1			1.23067	1.15116			0.883001	0.659554	None
LOC119161397	754-1086[-]	microplusin	antimicrobial peptide microplusin-like	N/A	N/A	N/A			XP_037269733.1	TRINITY_DN18783_c0_g1_i3	TRINITY_DN18783_c0_g1			1.65673	1.57315			0.246336	0.284468	None
LOC119161397	372-704[+]	microplusin	antimicrobial peptide microplusin-like	N/A	N/A	N/A			XP_037269733.1	TRINITY_DN41840_c0_g1_i1	TRINITY_DN41840_c0_g1			1.15197	1.24417			0.0938298	0.138344	None
LOC119161201	3550-3897[-]	MOV10	putative helicase MOV-10, transcript variant X1	N/A	N/A	N/A			XP_037269459.1	TRINITY_DN3612_c0_g2_i10	TRINITY_DN3612_c0_g2			0.0710327	0.111605		+	1.11749	1.09393	None
LOC119169581	341-2452[+]	MOV-10	putative helicase MOV-10	Ixodes Scapularis	ISCW019555	Uncharacterized protein (Fragment) [Source:UniProtKB/TrEMBL;Acc:B7PRC0]			XP_037276518.1	TRINITY_DN9644_c0_g1_i12	TRINITY_DN9644_c0_g1			0.566551	0.792708	+	+	1.70404	1.47111	D6
LOC119183826	330-7358[+]	m-TOR	serine/threonine-protein kinase mTOR-like	N/A	N/A	N/A			XP_037289697.1	TRINITY_DN6352_c1_g1_i14	TRINITY_DN6352_c1_g1			0.173973	-0.301447	+	+	1.32778	1.28958	D6
N/A	602-3970[-]	mucin-5AC	NA	Rhipicephalus sanguineus	LOC119394623	mucin-5AC	mucin-5AC	Rhipicephalus sanguineus	XP_037517869.1	TRINITY_DN10073_c0_g1_i1	TRINITY_DN10073_c0_g1	+	+	2.7441	3.90362	+	+	1.734	2.79819	both
LOC119181558	4087-5040[-]	mucin-5AC	mucin-5AC-like	N/A	N/A	N/A			XP_037288710.1	TRINITY_DN8538_c5_g1_i16	TRINITY_DN8538_c5_g1	+	+	3.77142	1.33144	+	+	2.61284	1.03874	both
LOC119174610	1239-6611[+]	mucin-5AC	mucin-5AC-like, transcript variant X3	Ixodes Scapularis	ISCW019722	uncharacterized protein [Source:UniProtKB/TrEMBL;Acc:B7PTC7]			XP_037281491.1	TRINITY_DN3030_c0_g1_i1	TRINITY_DN3030_c0_g1	+	+	3.43215	2.13014	+	+	1.74319	-0.663829	both
LOC119175926	620-2638[+]	myD88-like	uncharacterized LOC119175926	Ixodes Scapularis	ISCW004778	uncharacterized protein [Source:UniProtKB/TrEMBL;Acc:B7PF32]	TIR-domain PFAM Toll-like Receptor		XP_037282863.1	TRINITY_DN3086_c4_g1_i17	TRINITY_DN3086_c4_g1			0.135073	0.449102	+	+	1.35234	2.27775	D6
LOC119180917	350-1864[+]	NDC1	nucleoporin NDC1-like	Ixodes Scapularis	ISCW008431	uncharacterized protein [Source:UniProtKB/TrEMBL;Acc:B7PWM3]			XP_037287951.1	TRINITY_DN3429_c1_g1_i2	TRINITY_DN3429_c1_g1			0.0912164	0.134516	+	+	1.47687	1.27069	D6
LOC119159779	199-1734[+]	NEMO	NF-kappa-B essential modulator-like, transcript variant X2	Ixodes Scapularis	ISCW011555	Muscle myosin heavy chain, putative [Source:UniProtKB/TrEMBL;Acc:B7Q619]			XP_037268528.1	TRINITY_DN9352_c0_g1_i26	TRINITY_DN9352_c0_g1		+	2.14949	2.11451	+	+	1.65064	1.59349	D6
N/A	2410-3384[-]	neural proliferation differentiation and control protein 1	NA	Rhipicephalus sanguineus	LOC119396637	neural proliferation differentiation and control protein 1	neural proliferation differentiation and control protein 1	Rhipicephalus sanguineus	XP_037519856.1	TRINITY_DN16987_c0_g2_i1	TRINITY_DN16987_c0_g2	+	+	5.91602	2.42584	+	+	2.68502	1.0896	both
LOC119171984	283-1431[+]	NFAT	interleukin enhancer-binding factor 2-like	Ixodes Scapularis	ISCW017579	Transcription factor NFAT, subunit NF45, putative (Fragment) [Source:UniProtKB/TrEMBL;Acc:B7PG97]			XP_037278814.1	TRINITY_DN161_c5_g1_i6	TRINITY_DN161_c5_g1			0.412081	-0.490273	+	+	1.77691	1.51474	D6
LOC119163168	383-1861[-]	NLR like protein	uncharacterized LOC119163168	N/A	N/A	N/A			XP_037271011.1	TRINITY_DN5055_c0_g1_i3	TRINITY_DN5055_c0_g1			0.181289	-0.22184			0.668955	0.597026	None
LOC119163261	1513-2898[+]	NLRC3-like	protein NLRC3-like	N/A	N/A	N/A			XP_037271116.1	TRINITY_DN1189_c46_g1_i2	TRINITY_DN1189_c46_g1			0.299247	0.354948		+	1.2008	1.05541	None
LOC119163584	4084-4398[+]	NLRC3-like	protein NLRC3-like	Ixodes Scapularis	ISCW017425	uncharacterized protein [Source:UniProtKB/TrEMBL;Acc:B7PC72]			XP_037271509.1	TRINITY_DN4552_c0_g1_i3	TRINITY_DN4552_c0_g1			0.807808	-1.46195			0.244851	0.488539	None
N/A	1-309[-]	nrfl-1	NA	Rhipicephalus sanguineus	LOC119405995	Na(+)/H(+) exchange regulatory cofactor-like protein nrfl-1 isoform X1	Na(+)/H(+) exchange regulatory cofactor-like protein nrfl-1 isoform X1	Rhipicephalus sanguineus	XP_037528745.1	TRINITY_DN2563_c0_g1_i1	TRINITY_DN2563_c0_g1	+	+	5.16127	2.46487	+	+	2.79007	0.761157	both
N/A	1733-3748[-]	nrfl-1	NA	Rhipicephalus sanguineus	LOC119405995	Na(+)/H(+) exchange regulatory cofactor-like protein nrfl-1 isoform X1	Na(+)/H(+) exchange regulatory cofactor-like protein nrfl-1 isoform X1	Rhipicephalus sanguineus	XP_037528745.1	TRINITY_DN3282_c0_g1_i2	TRINITY_DN3282_c0_g1	+	+	5.21304	2.33344	+	+	1.82351	0.605645	both
LOC119174553	1119-2183[-]	nudC	nuclear migration protein nudC-like	Ixodes Scapularis	ISCW023813	Nuclear distribution protein NUDC, putative (Fragment) [Source:UniProtKB/TrEMBL;Acc:B7QH59]			XP_037281399.1	TRINITY_DN34598_c0_g1_i5	TRINITY_DN34598_c0_g1			0.0776269	0.102575	+	+	1.33308	1.06455	D6
LOC119184977	1186-3549[-]	Nup133	nuclear pore complex protein Nup133-like	Ixodes Scapularis	ISCW023939	Uncharacterized protein (Fragment) (Fragment) [Source:UniProtKB/TrEMBL;Acc:B7QN40]			XP_037290023.1	TRINITY_DN62488_c0_g1_i1	TRINITY_DN62488_c0_g1			0.196251	0.226308	+	+	1.65581	-1.246	D6
LOC119184977	1186-4563[-]	Nup133	nuclear pore complex protein Nup133-like	Ixodes Scapularis	ISCW023939	Uncharacterized protein (Fragment) (Fragment) [Source:UniProtKB/TrEMBL;Acc:B7QN40]			XP_037290023.1	TRINITY_DN62488_c0_g1_i4	TRINITY_DN62488_c0_g1			0.0426705	-0.0648007	+	+	1.52226	1.2777	D6
LOC119164835	254-4852[+]	Nup153	nuclear pore complex protein Nup153-like	N/A	N/A	N/A			XP_037272934.1	TRINITY_DN30494_c0_g1_i4	TRINITY_DN30494_c0_g1			1.52768	0.870111	+	+	3.02309	-1.48427	D6
LOC119181493	284-4381[+]	Nup160	nuclear pore complex protein Nup160-like	N/A	N/A	N/A			XP_037288645.1	TRINITY_DN53763_c0_g3_i1	TRINITY_DN53763_c0_g3			0.00968962	0.0145841	+	+	1.44369	1.18779	D6
LOC119161321	204-6575[+]	Nup214	nuclear pore complex protein Nup214-like, transcript variant X1	Ixodes Scapularis	ISCW000204	Nuclear pore complex protein nup214, putative [Source:UniProtKB/TrEMBL;Acc:B7P6T1]			XP_037269628.1	TRINITY_DN62_c5_g1_i12	TRINITY_DN62_c5_g1	+	+	3.95249	1.47982	+	+	1.96536	0.68816	both
LOC119164479	212-1204[-]	Nup37	nucleoporin Nup37-like	Ixodes Scapularis	ISCW021169	Nucleoporin Nup37, putative [Source:UniProtKB/TrEMBL;Acc:B7Q7W7]			XP_037272573.1	TRINITY_DN55361_c0_g1_i3	TRINITY_DN55361_c0_g1			0.0804632	0.11857	+	+	1.3767	1.28569	D6
LOC119170461	1275-3068[-]	Nup54	nuclear pore complex protein Nup54-like	N/A	N/A	N/A			XP_037277531.1	TRINITY_DN3149_c1_g1_i11	TRINITY_DN3149_c1_g1			0.97758	1.27688	+	+	2.27407	2.39691	D6
LOC119174232	532-2481[-]	Nup85	nuclear pore complex protein Nup85-like, transcript variant X1	Ixodes Scapularis	ISCW009772	nucleoporin nup85, putative			XP_037280962.1	TRINITY_DN179_c6_g1_i10	TRINITY_DN179_c6_g1			0.0190108	-0.0294976	+	+	1.39681	1.17344	D6
LOC119179638	515-2671[-]	oligopeptidase	probable cytosolic oligopeptidase A	Ixodes Scapularis	ISCW017206	Oligopeptidase, putative (Fragment) [Source:UniProtKB/TrEMBL;Acc:B7P9R8]			XP_037286656.1	TRINITY_DN26022_c0_g1_i1	TRINITY_DN26022_c0_g1			0.177954	0.242107	+	+	1.32871	1.16178	D6
LOC119179638	84-2240[+]	oligopeptidase	probable cytosolic oligopeptidase A	Ixodes Scapularis	ISCW017206	Oligopeptidase, putative (Fragment) [Source:UniProtKB/TrEMBL;Acc:B7P9R8]			XP_037286656.1	TRINITY_DN6899_c0_g1_i13	TRINITY_DN6899_c0_g1			0.121334	0.172792	+	+	1.33173	1.19344	D6
LOC119174712	3-2336[-]	Pelle-like	probable serine/threonine-protein kinase PIX7	Ixodes Scapularis	ISCW001463	Serine-threonine protein kinase, plant-type, putative [Source:UniProtKB/TrEMBL;Acc:B7P466]			XP_037281642.1	TRINITY_DN13670_c4_g1_i4	TRINITY_DN13670_c4_g1			0.666706	-0.862338			0.743937	0.858224	None
LOC119175844	2-2359[-]	PERK	eukaryotic translation initiation factor 2-alpha kinase 3-like, transcript variant X1	Ixodes Scapularis	ISCW014712	Phosphoenolpyruvate carboxylase kinase, putative [Source:UniProtKB/TrEMBL;Acc:B7QLA5]			XP_037282743.1	TRINITY_DN18_c67_g1_i52	TRINITY_DN18_c67_g1			0.0330312	0.0522633		+	1.17376	1.06838	None
LOC119187450	947-3373[-]	Peroxinectin like	chorion peroxidase-like	Ixodes Scapularis	ISCW007552	Peroxinectin, putative [Source:UniProtKB/TrEMBL;Acc:B7PUM7]			XP_037291460.1	TRINITY_DN10820_c2_g1_i17	TRINITY_DN10820_c2_g1			1.85768	-1.8806	+	+	2.17766	-2.19801	D6
LOC119180569	1409-2002[+]	peroxiredoxin	peroxiredoxin 1-like	Ixodes Scapularis	ISCW010532	Alkyl hydroperoxide reductase, thiol specific antioxidant, putative [Source:UniProtKB/TrEMBL;Acc:B7Q8W6]			XP_037287564.1	TRINITY_DN3482_c0_g1_i10	TRINITY_DN3482_c0_g1			0.183724	0.149299			0.78531	0.467777	None
LOC119174408	773-1516[-]	peroxiredoxin-4-like	peroxiredoxin-4-like	Ixodes Scapularis	ISCW013767	Thioredoxin peroxidase, putative [Source:UniProtKB/TrEMBL;Acc:B7QJH0]			XP_037281190.1	TRINITY_DN21815_c0_g2_i2	TRINITY_DN21815_c0_g2			0.0489371	-0.0328989			0.179486	-0.100691	None
LOC119161045	1-792[+]	peroxiredoxin-6-like	peroxiredoxin-6-like	N/A	N/A	N/A			XP_037269265.1	TRINITY_DN123221_c0_g2_i3	TRINITY_DN123221_c0_g2			1.50296	-0.852831			0.704839	-0.446862	None
LOC119181298	.	PHGPX	Glutathione peroxidase	N/A	N/A	Glutathione peroxidase			ABA62391.1	TRINITY_DN10036_c2_g1_i4	TRINITY_DN10036_c2_g1			1.63111	-1.04189		+	1.18303	-0.77373	None
LOC119161148	645-1799[+]	PIWI	piwi-like protein 1	Ixodes Scapularis	ISCW004800	uncharacterized protein [Source:UniProtKB/TrEMBL;Acc:B7PED9]			XP_037269397.1	TRINITY_DN6300_c0_g1_i6	TRINITY_DN6300_c0_g1			0.404537	-0.569501		+	1.1592	1.09535	None
LOC119161148	1-2301[-]	PIWI	piwi-like protein 1	Ixodes Scapularis	ISCW004800	uncharacterized protein [Source:UniProtKB/TrEMBL;Acc:B7PED9]			XP_037269397.1	TRINITY_DN77395_c0_g2_i9	TRINITY_DN77395_c0_g2			0.172631	-0.151788			0.968982	0.512321	None
LOC119174714	6757-7059[+]	plexin-A4	plexin-A4-like	Ixodes Scapularis	ISCW007151	Plexin A, putative [Source:UniProtKB/TrEMBL;Acc:B7PTP7]			XP_037281645.1	TRINITY_DN9_c1_g1_i1	TRINITY_DN9_c1_g1			1.17034	1.083	+	+	1.37097	1.14912	D6
LOC119174753	790-1227[-]	plexin-B	plexin-B-like, transcript variant X2	Ixodes Scapularis	ISCW021345	Plexin B, putative [Source:UniProtKB/TrEMBL;Acc:B7Q5X1]			XP_037281693.1	TRINITY_DN909_c0_g1_i1	TRINITY_DN909_c0_g1	+	+	2.9803	2.43237	+	+	2.75698	1.85442	both
LOC119174753	2514-7610[-]	plexin-B	plexin-B-like, transcript variant X2	Ixodes Scapularis	ISCW021345	Plexin B, putative [Source:UniProtKB/TrEMBL;Acc:B7Q5X1]			XP_037281692.1	TRINITY_DN2129_c0_g1_i9	TRINITY_DN2129_c0_g1			1.57811	1.55679	+	+	2.02662	1.67283	D6
LOC119163218	62-1351[+]	PRKRIP1	PRKR-interacting protein 1 homolog	Ixodes Scapularis	ISCW013060	uncharacterized protein [Source:UniProtKB/TrEMBL;Acc:B7QBH1]			XP_037271070.1	TRINITY_DN140323_c0_g4_i1	TRINITY_DN140323_c0_g4			0.37942	0.367717			0.740825	0.638667	None
LOC119181235	361-1662[-]	progranulin-like	progranulin-like, transcript variant X14	Ixodes Scapularis	ISCW000636	Granulin, putative (Fragment) [Source:UniProtKB/TrEMBL;Acc:B7P6Q1]			XP_037288326.1	TRINITY_DN29098_c0_g2_i11	TRINITY_DN29098_c0_g2	+	+	4.66967	4.62548	+	+	2.63382	2.80425	both
LOC119170027	6094-6624[-]	prolyl endopeptidase	prolyl endopeptidase-like	Ixodes Scapularis	ISCW002432	Prolyl endopeptidase, putative [Source:UniProtKB/TrEMBL;Acc:B7PDF5]			XP_037276941.1	TRINITY_DN7491_c0_g1_i1	TRINITY_DN7491_c0_g1			0.330209	0.514729	+	+	1.9145	-2.05994	D6
LOC119176218	158-2347[+]	PRP1	putative pre-mRNA-splicing factor ATP-dependent RNA helicase PRP1, transcript variant X2	N/A	N/A	N/A			XP_037283291.1	TRINITY_DN25791_c0_g1_i1	TRINITY_DN25791_c0_g1			0.388363	-0.484452		+	1.04886	0.965615	None
LOC119161406	2265-4046[-]	PRRC2C	protein PRRC2B-like, transcript variant X1	Ixodes Scapularis	ISCW000022	uncharacterized protein [Source:UniProtKB/TrEMBL;Acc:B7P1V6]			XP_037269753.1	TRINITY_DN1763_c1_g2_i1	TRINITY_DN1763_c1_g2			0.0707667	-0.042757	+	+	4.38519	-2.22626	D6
LOC119161406	2-2182[-]	PRRC2C	protein PRRC2B-like, transcript variant X1	Ixodes Scapularis	ISCW000022	uncharacterized protein [Source:UniProtKB/TrEMBL;Acc:B7P1V6]			XP_037269756.1	TRINITY_DN1966_c0_g1_i3	TRINITY_DN1966_c0_g1			0.539755	0.523348	+	+	2.32453	-1.9072	D6
LOC119161406	601-4809[+]	PRRC2C	protein PRRC2B-like, transcript variant X1	Ixodes Scapularis	ISCW000022	uncharacterized protein [Source:UniProtKB/TrEMBL;Acc:B7P1V6]			XP_037269755.1	TRINITY_DN257_c0_g3_i7	TRINITY_DN257_c0_g3			1.08546	0.736137	+	+	1.45878	-0.935044	D6
LOC119177334	2465-3142[-]	Rab-33	putative Ras-related protein Rab-33	Ixodes Scapularis	ISCW022146	RAB-33, putative [Source:UniProtKB/TrEMBL;Acc:B7QDW6]			XP_037284707.1	TRINITY_DN12717_c0_g1_i5	TRINITY_DN12717_c0_g1			0.20221	0.2945	+	+	2.14854	1.83768	D6
LOC119180253	217-5469[+]	RBBP6	E3 ubiquitin-protein ligase RBBP6-like, transcript variant X1	N/A	N/A	N/A			XP_037287297.1	TRINITY_DN7098_c4_g1_i2	TRINITY_DN7098_c4_g1			0.25929	-0.420048	+	+	1.80284	1.62062	D6
LOC119164122	4303-5733[-]	Relish	embryonic polarity protein dorsal-like, transcript variant X3	Ixodes Scapularis	ISCW000140	Embryonic polarity dorsal, putative [Source:UniProtKB/TrEMBL;Acc:B7P0V3]			XP_037272128.1	TRINITY_DN1094_c0_g1_i11	TRINITY_DN1094_c0_g1			0.0539231	-0.0731564			0.605971	0.565021	None
N/A	7398-8945[-]	Rhabdo	NA	Rhabdo	N/A	N/A	CTVM/IRE19 rhabdovirus RdRp		QJQ27116.1	TRINITY_DN12_c156_g1_i1	TRINITY_DN12_c156_g1	+	+	4.96269	8.18045	+	+	5.43087	10.0639	both
N/A	3-596[-]	Rhabdo	NA	Rhabdo	N/A	Putative G protein · IRE/CTVM19-associated rhabdovirus			QJQ27117.1	TRINITY_DN15058_c1_g1_i10	TRINITY_DN15058_c1_g1	+	+	3.95533	9.11174	+	+	4.77135	11.0241	both
LOC119167485	321-1463[-]	RmS-1	NA	N/A	N/A	Serine Protease inhibitor 1 RmS-1			AHC98652.1	TRINITY_DN17940_c0_g1_i5	TRINITY_DN17940_c0_g1			0.463557	0.243845			0.588635	0.239535	None
LOC119167485	321-1463[-]	RmS-11	NA	N/A	N/A	Serine Protease inhibitor 11 RmS-11			AHC98662.1	TRINITY_DN17940_c0_g1_i4	TRINITY_DN17940_c0_g1			0.0314218	-0.0174198			0.871467	-0.35408	None
LOC119170231	1253-2449[+]	RmS-16	NA	N/A	N/A	Serine Protease inhibitor 16			AHC98667.1	TRINITY_DN266_c6_g1_i1	TRINITY_DN266_c6_g1			0.0712595	-0.0804114		+	1.30227	0.725937	None
LOC119180890	1087-2319[+]	RmS-7	Serine protease inhibitor 7 RmS-7	N/A	N/A	Serine protease inhibitor 7 RmS7			AHC98658.1	TRINITY_DN4644_c0_g1_i5	TRINITY_DN4644_c0_g1	+	+	3.02189	2.2933	+	+	2.3626	1.62602	both
LOC119159609	756-2042[+]	RNF13	E3 ubiquitin-protein ligase RNF13-like, transcript variant X2	N/A	N/A	N/A			XP_037268320.1	TRINITY_DN4780_c1_g1_i9	TRINITY_DN4780_c1_g1			0.872815	-0.496554	+	+	1.92588	-1.02764	D6
LOC119161213	351-809[+]	RNF181	E3 ubiquitin-protein ligase RNF181-like	N/A	N/A	N/A			XP_037269477.1	TRINITY_DN56417_c0_g1_i6	TRINITY_DN56417_c0_g1			0.0037572	-0.00511026	+	+	2.33432	-1.70423	D6
LOC119170717	6921-7364[-]	RNF19A	E3 ubiquitin-protein ligase RNF19A-like, transcript variant X1	Ixodes Scapularis	ISCW006354	RING finger protein, putative			XP_037277853.1	TRINITY_DN19702_c0_g1_i25	TRINITY_DN19702_c0_g1			1.74049	1.28447	+	+	1.36247	1.02094	D6
LOC119178252	.	RSRC1	serine/Arginine-related protein 53-like	Ixodes Scapularis	ISCW008357	Splicing factor SC35, putative (Fragment) [Source:UniProtKB/TrEMBL;Acc:B7PRJ7]			XP_037285343.1	TRINITY_DN12380_c0_g1_i3	TRINITY_DN12380_c0_g1			0.0506405	0.0776348		+	1.01414	0.880961	None
LOC119161285	1644-3164[-]	SAMHD1-like	deoxynucleoside triphosphate triphosphohydrolase SAMHD1-like	Ixodes Scapularis	ISCW010794	Sam/hd domain protein, putative [Source:UniProtKB/TrEMBL;Acc:B7Q8V6]			XP_037269579.1	TRINITY_DN34556_c0_g1_i1	TRINITY_DN34556_c0_g1			0.110114	-0.213101		+	0.875056	1.07903	None
LOC119167140	147-3155[+]	Saposin	uncharacterized LOC119167140, transcript variant X1	Ixodes Scapularis	ISCW011597	Saposin, putative [Source:UniProtKB/TrEMBL;Acc:B7Q6Z1]			XP_037274476.1	TRINITY_DN15755_c0_g1_i39	TRINITY_DN15755_c0_g1	+	+	4.23528	3.37184	+	+	1.64126	1.46243	both
LOC119174332	5414-5728[-]	sarm-1	NAD(+) hydrolase sarm1-like, transcript variant X1	Ixodes Scapularis	ISCW010552	Sarm1, putative (Fragment) [Source:UniProtKB/TrEMBL;Acc:B7Q4K1]			XP_037281098.1	TRINITY_DN7749_c0_g1_i2	TRINITY_DN7749_c0_g1	+	+	3.63793	2.41327	+	+	2.00523	1.09366	both
LOC119177472	834-2357[-]	SCARB1	lysosome membrane protein 2-like	Ixodes Scapularis	ISCW003371	Scavenger receptor class B, member, putative [Source:UniProtKB/TrEMBL;Acc:B7PD82]			XP_037284790.1	TRINITY_DN29684_c0_g1_i1	TRINITY_DN29684_c0_g1	+	+	5.01891	2.74874	+	+	2.71318	1.2921	both
LOC119177309	154-1656[+]	SCARB1	scavenger receptor class B member 1-like, transcript variant X3	Ixodes Scapularis	ISCW010930	Cd36 antigen, putative [Source:UniProtKB/TrEMBL;Acc:B7Q458]			XP_037284668.1	TRINITY_DN3639_c0_g1_i11	TRINITY_DN3639_c0_g1	+	+	2.60182	2.49132	+	+	1.47264	1.55692	both
LOC119180169	305-2041[+]	SCARB1	scavenger receptor class B member 1-like, transcript variant X4	Ixodes Scapularis	ISCW010934	scavenger receptor class B member, putative			XP_037287211.1	TRINITY_DN14078_c0_g1_i16	TRINITY_DN14078_c0_g1	+	+	2.93198	1.99122	+	+	2.43885	1.65904	both
LOC119171977	1-339[+]	SCARB2	scaffold attachment factor B2-like, transcript variant X3	Ixodes Scapularis	ISCW008767	Scaffold attachment factor B1, putative (Fragment) [Source:UniProtKB/TrEMBL;Acc:B7Q2T6]			XP_037278795.1	TRINITY_DN11990_c0_g1_i2	TRINITY_DN11990_c0_g1		+	2.65744	1.18974	+	+	2.30304	1.16832	D6
LOC119171977	3646-5061[-]	SCARB2	scaffold attachment factor B2-like, transcript variant X3	Ixodes Scapularis	ISCW008767	Scaffold attachment factor B1, putative (Fragment) [Source:UniProtKB/TrEMBL;Acc:B7Q2T6]			XP_037278795.1	TRINITY_DN139_c0_g1_i8	TRINITY_DN139_c0_g1			0.0565755	0.111426	+	+	2.19627	2.59916	D6
LOC119171977	2-1117[-]	SCARB2	scaffold attachment factor B2-like, transcript variant X3	Ixodes Scapularis	ISCW008767	Scaffold attachment factor B1, putative (Fragment) [Source:UniProtKB/TrEMBL;Acc:B7Q2T6]			XP_037278795.1	TRINITY_DN475_c0_g2_i14	TRINITY_DN475_c0_g2			1.35219	1.03598	+	+	2.52	2.00287	D6
LOC119172217	3923-4990[-]	SEC62	translocation protein SEC62-like	Ixodes Scapularis	ISCW008339	Translocation protein SEC62, putative [Source:UniProtKB/TrEMBL;Acc:B7PTN0]			XP_037279148.1	TRINITY_DN26757_c1_g3_i4	TRINITY_DN26757_c1_g3			0.171369	0.211868	+	+	1.75774	1.4426	D6
LOC119163332	172-2475[+]	SEC63	translocation protein SEC63 homolog	Ixodes Scapularis	ISCW007192	DNAJ domain containing protein [Source:UniProtKB/TrEMBL;Acc:B7PRD1]			XP_037271207.1	TRINITY_DN18731_c0_g1_i22	TRINITY_DN18731_c0_g1			0.0529445	-0.0803738	+	+	1.63327	1.45094	D6
LOC119171967	104-1246[-]	SEH1	nucleoporin SEH1-like	Ixodes Scapularis	ISCW011273	WD-repeat containing protein [Source:UniProtKB/TrEMBL;Acc:B7Q468]			XP_037278779.1	TRINITY_DN7698_c0_g1_i3	TRINITY_DN7698_c0_g1			0.0341249	-0.0558772	+	+	2.08952	1.82915	D6
LOC119159755	4363-6558[-]	semaphorin-1A	semaphorin-1A-like, transcript variant X1	Ixodes Scapularis	ISCW011583	Semaphorin-1A, putative (Fragment) [Source:UniProtKB/TrEMBL;Acc:B7Q6F1]			XP_037268500.1	TRINITY_DN4943_c0_g1_i3	TRINITY_DN4943_c0_g1	+	+	3.23117	1.69531	+	+	2.68226	1.71267	both
LOC119178429	3-365[+]	semaphorin-1A	semaphorin-1A-like	Ixodes Scapularis	ISCW019099	Semaphorin 7A, putative [Source:UniProtKB/TrEMBL;Acc:B7PQ20]			XP_037285528.1	TRINITY_DN13367_c0_g1_i4	TRINITY_DN13367_c0_g1			1.42996	3.0864	+	+	1.66041	3.73895	D6
LOC119167461	877-2019[+]	Serpin B4	serpin B4-like	N/A	N/A	N/A			XP_037274833.1	TRINITY_DN10345_c2_g1_i1	TRINITY_DN10345_c2_g1			1.24835	-0.583149			0.819209	0.44625	None
NA	NA	SFTSV	NA	SFTSV	NA	NP SFTSV			A0A0B5A9D7	A0A0B5A9D7____	NA	+	+	4.72632	11.838	+	+	5.10252	12.9767	both
NA	NA	SFTSV	NA	SFTSV	NA	RdRp SFTSV			A0A0B5AEH2	A0A0B5AEH2____	NA	+	+	2.71175	3.9548	+	+	3.66278	5.30178	both
LOC119174741	1954-2589[-]	shisa-5	protein shisa-5-like, transcript variant X3	Ixodes Scapularis	ISCW019936	Protein shisa-5, putative [Source:UniProtKB/TrEMBL;Acc:B7PRR4]			XP_037281672.1	TRINITY_DN12163_c0_g3_i1	TRINITY_DN12163_c0_g3	+	+	2.48037	2.84514	+	+	1.78278	-1.85581	both
LOC119178468	666-1205[-]	signal peptidase	signal peptidase complex subunit 3-like	Ixodes Scapularis	ISCW016779	signal peptidase, putative			XP_037285574.1	TRINITY_DN3734_c1_g1_i2	TRINITY_DN3734_c1_g1			1.53634	0.905486	+	+	2.44835	1.41169	D6
LOC119163264	134-1336[+]	signal peptide peptidase	minor histocompatibility antigen H13-like	Ixodes Scapularis	ISCW006186	signal peptide peptidase, putative			XP_037271118.1	TRINITY_DN1010_c0_g1_i12	TRINITY_DN1010_c0_g1			0.198967	0.259129	+	+	2.4292	2.0488	D6
LOC119161489	440-3943[-]	SKI2W	helicase SKI2W-like, transcript variant X7	Ixodes Scapularis	ISCW013335	Helicase, putative (Fragment) [Source:UniProtKB/TrEMBL;Acc:B7QFE6]			XP_037269888.1	TRINITY_DN1947_c0_g1_i14	TRINITY_DN1947_c0_g1			0.214293	-0.357843	+	+	1.46078	1.40713	D6
LOC119161110	145-2715[+]	SMG7	protein SMG7-like, transcript variant X2	Ixodes Scapularis	ISCW003762	protein smg7, putative			XP_037269345.1	TRINITY_DN675_c2_g1_i6	TRINITY_DN675_c2_g1			0.115087	-0.279395	+	+	1.21736	-2.04083	D6
N/A	2524-5202[+]	SMG8	NA	Rhipicephalus sanguineus	LOC119389772	DNA ligase 4			XP_037513090.1	TRINITY_DN2736_c0_g1_i15	TRINITY_DN2736_c0_g1			0.0241717	0.125362			0.631539	1.66203	None
N/A	1307-2668[+]	SMG9	NA	Rhipicephalus sanguineus	LOC119394051	nonsense-mediated mRNA decay factor SMG9 isoform X3			XP_037517200.1	TRINITY_DN12389_c0_g1_i14	TRINITY_DN12389_c0_g1			0.172438	-0.530503		+	0.85864	1.87088	None
LOC119174701	5185-6801[+]	Socs-like	ankyrin-3-like	Ixodes Scapularis	ISCW019933	uncharacterized protein [Source:UniProtKB/TrEMBL;Acc:B7PRR1]			XP_037281630.1	TRINITY_DN30833_c0_g1_i16	TRINITY_DN30833_c0_g1			0.016127	-0.030756	+	+	1.38921	1.41846	D6
LOC119176477	3-1454[+]	SPT16	FACT complex subunit SPT16-like	Ixodes Scapularis	ISCW004234	FACT complex subunit spt16, putative [Source:UniProtKB/TrEMBL;Acc:B7PI85]			XP_037283671.1	TRINITY_DN18437_c0_g2_i14	TRINITY_DN18437_c0_g2			0.425335	-0.620728	+	+	1.44561	1.45511	D6
LOC119176477	897-2870[-]	SPT16	FACT complex subunit SPT16-like	Ixodes Scapularis	ISCW004234	FACT complex subunit spt16, putative [Source:UniProtKB/TrEMBL;Acc:B7PI85]			XP_037283671.1	TRINITY_DN5932_c0_g3_i1	TRINITY_DN5932_c0_g3			0.337665	-0.526726	+	+	1.35032	1.48385	D6
LOC119169111	245-1597[+]	STAM	signal transducing adapter molecule 1-like	Ixodes Scapularis	ISCW002328	Signal transducing adapter molecule, putative [Source:UniProtKB/TrEMBL;Acc:B7P999]			XP_037276112.1	TRINITY_DN38022_c2_g1_i2	TRINITY_DN38022_c2_g1			1.17876	0.505477			0.25937	-0.150589	None
LOC119171954	1132-3390[-]	STAT3-putative	signal transducer and activator of transcription 5A-like, transcript variant X6	Ixodes Scapularis	ISCW005692	Stat3, putative			XP_037278765.1	TRINITY_DN2366_c0_g1_i1	TRINITY_DN2366_c0_g1			0.0151811	-0.0252695	+	+	1.31641	1.17564	D6
LOC119159703	616-1083[+]	survivin (IAP)	baculoviral IAP repeat-containing protein 5-like	Ixodes Scapularis	ISCW012508	Survivin, putative [Source:UniProtKB/TrEMBL;Acc:B7QE45]			XP_037268430.1	TRINITY_DN15195_c0_g2_i3	TRINITY_DN15195_c0_g2			0.659547	0.464637	+	+	1.52981	-0.924652	D6
LOC119175714	190-1347[+]	SUV3	ATP-dependent RNA helicase SUV3 homolog, mitochondrial-like	Ixodes Scapularis	ISCW006742	ATP-dependent RNA and DNA helicase, putative [Source:UniProtKB/TrEMBL;Acc:B7PKK6]			XP_037282559.1	TRINITY_DN21539_c0_g1_i37	TRINITY_DN21539_c0_g1			0.0936103	0.132833	+	+	1.51963	1.3339	D6
LOC119175714	1136-2341[-]	SUV3	ATP-dependent RNA helicase SUV3 homolog, mitochondrial-like	Ixodes Scapularis	ISCW006742	ATP-dependent RNA and DNA helicase, putative [Source:UniProtKB/TrEMBL;Acc:B7PKK6]			XP_037282559.1	TRINITY_DN36871_c0_g1_i28	TRINITY_DN36871_c0_g1			0.0746004	0.124169	+	+	1.47084	1.37004	D6
LOC119174383	298-1512[-]	TAB2	mitogen-activated protein kinase kinase kinase 7-interacting protein 3 homolog, transcript variant X1	Ixodes Scapularis	ISCW009346	uncharacterized protein [Source:UniProtKB/TrEMBL;Acc:B7Q0C5]			XP_037281153.1	TRINITY_DN18739_c0_g1_i4	TRINITY_DN18739_c0_g1			0.0156389	0.0229168			0.430022	0.4558	None
LOC119170293	397-6363[+]	TAK1-like	protein scribble homolog, transcript variant X7	Ixodes Scapularis	ISCW019590	Leucine rich domain-containing protein, putative (Fragment) [Source:UniProtKB/TrEMBL;Acc:B7PV81]			XP_037277318.1	TRINITY_DN12603_c1_g1_i25	TRINITY_DN12603_c1_g1			0.748043	0.473076			0.562464	0.401953	None
LOC119174096	965-3082[-]	TAK1-like	raf homolog serine/threonine-protein kinase Raf-like, transcript variant X1	Ixodes Scapularis	ISCW011622	pole hole family protein			XP_037280796.1	TRINITY_DN12998_c0_g1_i4	TRINITY_DN12998_c0_g1			0.299335	-0.428876			0.337826	0.396503	None
LOC119172068	24-1400[+]	TAPT1	protein TAPT1 homolog	Ixodes Scapularis	ISCW004455	uncharacterized protein [Source:UniProtKB/TrEMBL;Acc:B7PHF4]			XP_037278940.1	TRINITY_DN49257_c0_g1_i1	TRINITY_DN49257_c0_g1			0.259522	-0.323803	+	+	1.51794	1.49311	D6
LOC119167213	352-4341[+]	TDRD9	ATP-dependent RNA helicase TDRD9-like	Ixodes Scapularis	ISCW018548	ATP-dependent RNA helicase, putative [Source:UniProtKB/TrEMBL;Acc:B7PKN0]			XP_037274550.1	TRINITY_DN16359_c1_g1_i7	TRINITY_DN16359_c1_g1			0.913512	-1.06783			0.47441	0.518717	None
LOC119177410	2568-3191[-]	THEM6	protein THEM6-like	N/A	N/A	N/A			XP_037284784.1	TRINITY_DN1374_c1_g1_i2	TRINITY_DN1374_c1_g1			0.174044	0.322418	+	+	1.31792	1.56813	D6
LOC119182884	190-939[+]	TIM	Triosephosphate isomerase	N/A	N/A	Triosephosphare isomerase			ABK76308.1	TRINITY_DN67626_c0_g1_i11	TRINITY_DN67626_c0_g1			0.254338	-0.247928			0.559002	0.417441	None
LOC119176772	1-585[+]	TMEPAI	protein TMEPAI-like	N/A	N/A	N/A			XP_037284025.1	TRINITY_DN210554_c0_g1_i5	TRINITY_DN210554_c0_g1			1.38033	1.4941	+	+	1.31344	-1.6285	D6
LOC119187100	.	TNF Receptor-associated factor	uncharacterized LOC119187100	Ixodes Scapularis	ISCW021697	TNF receptor-associated factor, putative [Source:UniProtKB/TrEMBL;Acc:B7Q3Z7]			XP_037291250.1	TRINITY_DN12453_c1_g1_i1	TRINITY_DN12453_c1_g1	+	+	3.00996	3.18335	+	+	3.02787	2.93666	both
LOC119164955	229-1707[-]	TNF Receptor-associated factor	uncharacterized LOC119164955	Ixodes Scapularis	ISCW007514	TNF receptor-associated factor, putative (Fragment) [Source:UniProtKB/TrEMBL;Acc:B7PSR2]			XP_037273049.1	TRINITY_DN8352_c0_g2_i1	TRINITY_DN8352_c0_g2			0.147426	0.227122			0.797068	-0.910633	None
LOC119159518	1353-4283[-]	tnik	serine/threonine-protein kinase mig-15-like, transcript variant X1	Ixodes Scapularis	ISCW023156	Traf2 and nck interacting kinase, tnik, putative [Source:UniProtKB/TrEMBL;Acc:A0A1S4M2Y9]			XP_037268206.1	TRINITY_DN10501_c0_g1_i16	TRINITY_DN10501_c0_g1			0.0110932	-0.0125656		+	0.954482	0.64046	None
LOC119159518	558-2879[+]	tnik	serine/threonine-protein kinase mig-15-like, transcript variant X1	Ixodes Scapularis	ISCW023156	Traf2 and nck interacting kinase, tnik, putative [Source:UniProtKB/TrEMBL;Acc:A0A1S4M2Y9]			XP_037268205.1	TRINITY_DN1443_c8_g1_i9	TRINITY_DN1443_c8_g1			0.216842	0.22439	+	+	1.92743	1.20394	D6
LOC119164256	2399-3319[-]	TOLLIP	toll-interacting protein-like, transcript variant X1	Ixodes Scapularis	ISCW002962	TOLLIP protein, putative [Source:UniProtKB/TrEMBL;Acc:B7PBP3]			XP_037272301.1	TRINITY_DN5525_c0_g1_i2	TRINITY_DN5525_c0_g1			0.456794	0.512524		+	1.18956	1.01761	None
LOC119180347	289-7695[+]	TPR	nucleoprotein TPR-like	Ixodes Scapularis	ISCW000869	Centrosomal protein, putative [Source:UniProtKB/TrEMBL;Acc:B7P2K8]			XP_037287430.1	TRINITY_DN2076_c4_g1_i1	TRINITY_DN2076_c4_g1			0.249793	-0.347398	+	+	1.68713	1.55059	D6
LOC119163172	131-1540[+]	TRAF-2	TNF receptor-associated factor 2-like	Ixodes Scapularis	ISCW014589	Tnf receptor-associated factor, putative [Source:UniProtKB/TrEMBL;Acc:B7QJX9]			XP_037271015.1	TRINITY_DN4503_c0_g1_i3	TRINITY_DN4503_c0_g1			0.0102405	-0.0159712	+	+	1.31395	1.16308	D6
LOC119164154	1-852[+]	TRAF-3	TNF receptor-associated factor 3-like, transcript variant X1	Ixodes Scapularis	ISCW000733	uncharacterized protein [Source:UniProtKB/TrEMBL;Acc:B7P1Q7]			XP_037272167.1	TRINITY_DN6051_c0_g3_i1	TRINITY_DN6051_c0_g3			0.281336	0.469075	+	+	2.06449	2.42382	D6
LOC119179465	2477-3907[-]	TRAF-5	TNF receptor-associated factor 5-like, transcript variant X3	N/A	N/A	N/A			XP_037286437.1	TRINITY_DN896_c6_g1_i10	TRINITY_DN896_c6_g1			0.767341	1.10085	+	+	2.05706	2.58978	D6
LOC119164574	1787-3325[-]	TRAF6	TNF receptor-associated factor 6-like	Ixodes Scapularis	ISCW003083	uncharacterized protein [Source:UniProtKB/TrEMBL;Acc:B7P973]			XP_037272693.1	TRINITY_DN16758_c0_g1_i2	TRINITY_DN16758_c0_g1			0.125787	-0.189012			0.875293	0.845934	None
LOC119164907	286-738[+]	Translation initiation inhibitor	uncharacterized LOC119164907	Ixodes Scapularis	ISCW006016	Translation initiation inhibitor UK114/IBM1, putative [Source:UniProtKB/TrEMBL;Acc:B7PLU4]	xenon atom binding	HRSP12	XP_037273004.1	TRINITY_DN8355_c0_g1_i4	TRINITY_DN8355_c0_g1			0.168588	0.242828	+	+	1.22799	-1.26463	D6
LOC119171837	442-801[-]	translin	translin-like	Ixodes Scapularis	ISCW007650	Secreted salivary gland peptide, putative [Source:UniProtKB/TrEMBL;Acc:B7PUK1]			XP_037278592.1	TRINITY_DN13584_c0_g2_i3	TRINITY_DN13584_c0_g2			0.109226	-0.158206			0.553535	0.548832	None
LOC119167032	81-1013[+]	Trax	translin-associated protein X-like	Ixodes Scapularis	ISCW012919	Translin associated factor X, putative [Source:UniProtKB/TrEMBL;Acc:B7QCA6]			XP_037274335.1	TRINITY_DN13163_c0_g2_i1	TRINITY_DN13163_c0_g2			0.0818073	-0.091536		+	1.21546	0.886561	None
N/A	1380-2534[-]	trypsin-1	NA	Rhipicephalus sanguineus	LOC119382711	trypsin-1	trypsin-1	N/A	XP_037506473.1	TRINITY_DN1089_c2_g1_i4	TRINITY_DN1089_c2_g1	+	+	2.67702	3.01035	+	+	3.62138	4.27048	both
LOC119172328	713-6292[+]	TTC3	E3 ubiquitin-protein ligase TTC3-like	N/A	N/A	N/A			XP_037279278.1	TRINITY_DN7089_c1_g2_i5	TRINITY_DN7089_c1_g2			0.257088	-0.291465	+	+	1.80768	1.81641	D6
LOC119162994	287-1354[+]	tube-putative	mitogen-activated protein kinase 14A-like, transcript variant X6	Ixodes Scapularis	ISCW021966	mitogen-activated protein kinase, putative			XP_037270778.1	TRINITY_DN1139_c6_g1_i13	TRINITY_DN1139_c6_g1			0.582375	-0.554876			0.127222	0.143641	None
LOC119174291	1592-5368[-]	Tube-putative	mitogen-activated protein kinase kinase kinase 15-like, transcript variant X2	Ixodes Scapularis	ISCW001564	uncharacterized protein [Source:UniProtKB/TrEMBL;Acc:B7P5I4]			XP_037281031.1	TRINITY_DN1459_c0_g2_i3	TRINITY_DN1459_c0_g2			0.183019	-0.413844			0.601359	-1.0722	None
LOC119167603	532-1797[+]	Tube-putative	mitogen-activated protein kinase kinase kinase kinase 5-like, transcript variant X7	N/A	N/A	N/A			XP_037275003.1	TRINITY_DN15918_c0_g1_i9	TRINITY_DN15918_c0_g1			0.199298	0.472514		+	1.08146	1.52583	None
LOC119179697	394-873[+]	UBC9	SUMO-conjugating enzyme UBC9	Ixodes Scapularis	ISCW014937	ubiquitin protein ligase, putative			XP_037286711.1	TRINITY_DN45807_c0_g1_i1	TRINITY_DN45807_c0_g1			0.439749	-0.318223	+	+	1.94464	-1.09498	D6
LOC119167041	346-768[+]	cathepsin L-like	cathepsin L-like	N/A	N/A	N/A			XP_037274347.1	TRINITY_DN2769_c0_g1_i2	TRINITY_DN2769_c0_g1		+	2.27944	2.22075	+	+	2.70484	2.3032	D6
LOC119182959	189-3572[+]	UPF1	regulator of nonsense transcripts 1-like	Ixodes Scapularis	ISCW010285	Nonsense-mediated mRNA decay protein, putative [Source:UniProtKB/TrEMBL;Acc:B7PZ74]			XP_037289429.1	TRINITY_DN19240_c0_g1_i1	TRINITY_DN19240_c0_g1			0.162392	-0.225247			0.835322	0.723216	None
N/A	483-4289[-]	UPF2	NA	Rhipicephalus sanguineus	LOC119396578	regulator of nonsense transcripts 2 isoform X3			XP_037519779.1	TRINITY_DN19996_c0_g1_i38	TRINITY_DN19996_c0_g1			0.327492	0.432914	+	+	1.67428	1.52377	D6
N/A	373-1845[-]	UPF3B	PFAM MOTIF smg4-UPF3B	N/A	N/A	N/A			N/A	TRINITY_DN100468_c0_g1_i8	TRINITY_DN100468_c0_g1			0.810617	0.564668	+	+	2.38529	1.6782	D6
LOC119181248	315-2786[-]	Vasa-like	probable ATP-dependent RNA helicase vasa-like	Ixodes Scapularis	ISCW015665	DEAD box ATP-dependent RNA helicase, putative [Source:UniProtKB/TrEMBL;Acc:B7P4I8]			XP_037288343.1	TRINITY_DN572_c0_g1_i32	TRINITY_DN572_c0_g1			0.376967	0.350531		+	1.24456	0.774736	None
LOC119181293	502-2406[+]	Wsck	putative tyrosine-protein kinase Wsck, transcript variant X2	N/A	N/A	N/A			XP_037288395.1	TRINITY_DN5787_c0_g1_i2	TRINITY_DN5787_c0_g1	+	+	4.51146	3.3233	+	+	2.12212	1.38309	both
LOC119174266	2715-4556[-]	XIAP-like	baculoviral IAP repeat-containing protein 7-A-like, transcript variant X2	Ixodes Scapularis	ISCW003136	Apoptosis inhibitor IAP, putative (Fragment) [Source:UniProtKB/TrEMBL;Acc:B7PDJ3]			XP_037280999.1	TRINITY_DN1678_c0_g1_i4	TRINITY_DN1678_c0_g1			0.513559	0.464203	+	+	2.81561	2.81059	D6
LOC119172788	161-5281[+]	XRN1	5'-3' exoribonuclease 1-like, transcript variant X1	Ixodes Scapularis	ISCW019569	Pacman protein, putative [Source:UniProtKB/TrEMBL;Acc:B7PTZ6]			XP_037279848.1	TRINITY_DN1065_c5_g1_i19	TRINITY_DN1065_c5_g1			0.383629	-0.529432			0.807122	0.838142	None
LOC119167496	124-3093[+]	XRN2	5'-3' exoribonuclease 2-like, transcript variant X1	Ixodes Scapularis	ISCW015037	5'->3' exoribonuclease, putative (Fragment) [Source:UniProtKB/TrEMBL;Acc:B7QH01]			XP_037274881.1	TRINITY_DN23974_c0_g1_i7	TRINITY_DN23974_c0_g1			0.341764	-0.428482		+	1.18398	1.05455	None
LOC119171863	2076-4280[-]	YME1L	ATP-dependent zinc metalloprotease YME1L-like	N/A	N/A	N/A			XP_037278622.1	TRINITY_DN13311_c0_g1_i17	TRINITY_DN13311_c0_g1			0.0287246	0.0510097	+	+	1.32744	1.31727	D6
LOC119179463	4570-7110[-]	ZNF598	E3 ubiquitin-protein ligase ZNF598-like	Ixodes Scapularis	ISCW017552	Zinc finger protein, putative [Source:UniProtKB/TrEMBL;Acc:B7P7I9]			XP_037286433.1	TRINITY_DN40269_c0_g2_i10	TRINITY_DN40269_c0_g2			0.455892	0.374802	+	+	1.45327	0.944956	D6
LOC119161506	527-910[-]		uncharacterized LOC119161506	Ixodes Scapularis	ISCW006907	uncharacterized protein [Source:UniProtKB/TrEMBL;Acc:B7PVJ3]	CHCH domain	-	XP_037269921.1	TRINITY_DN19685_c1_g1_i2	TRINITY_DN19685_c1_g1			0.28095	-0.345198	+	+	3.21794	-3.23582	D6
LOC119162052	817-1983[+]		uncharacterized LOC119162052	Ixodes Scapularis	ISCW003279	Cytochrome P450, putative (Fragment) [Source:UniProtKB/TrEMBL;Acc:B7P7Y9]	cytochrome p450	-	XP_037270433.1	TRINITY_DN14479_c0_g1_i23	TRINITY_DN14479_c0_g1			0.0546504	0.111413	+	+	1.4266	1.67571	D6
LOC119168231	1128-2339[+]		uncharacterized LOC119168231	Ixodes Scapularis	ISCW003816	Adipocyte plasma membrane-associated protein, putative (Fragment) [Source:UniProtKB/TrEMBL;Acc:B7PHM4]	amine-lyase activity	APMAP	XP_037275533.1	TRINITY_DN49666_c0_g1_i1	TRINITY_DN49666_c0_g1			0.103974	0.143235	+	+	1.53383	1.2941	D6
LOC119171797	1248-3707[-]		uncharacterized LOC119171797, transcript variant X1	Ixodes Scapularis	ISCW017806	phorbol esters/diacylglycerol binding domain (c1 domain) domaincontaining protein	It is involved in the biological process described with intracellular signal transduction	C2CD2	XP_037278538.1	TRINITY_DN4676_c0_g1_i3	TRINITY_DN4676_c0_g1			0.436869	0.507439	+	+	1.49304	1.36931	D6
N/A	444-1664[+]		NA	Rhipicephalus sanguineus	LOC119390616	caspase-7-like		caspase-7-like	XP_037514147.1	TRINITY_DN11179_c0_g1_i2	TRINITY_DN11179_c0_g1			0.352058	0.444258			0.391056	0.393234	None
LOC119166895	535-837[-]		uncharacterized LOC119166895	Ixodes Scapularis	ISCW005409	uncharacterized protein [Source:UniProtKB/TrEMBL;Acc:B7PP67]	Coiled-coil domain containing 167	CCDC167	XP_037274181.1	TRINITY_DN340374_c2_g1_i1	TRINITY_DN340374_c2_g1			0.0707293	-0.102769	+	+	3.02494	-3.09969	D6
LOC119172699	1390-2757[-]		uncharacterized LOC119172699	Ixodes Scapularis	ISCW013112	proclotting enzyme precursor, putative	Belongs to the peptidase S1 family	CLIPD6	XP_037279746.1	TRINITY_DN1584_c1_g1_i4	TRINITY_DN1584_c1_g1			1.64828	2.3262	+	+	1.18894	1.56125	D6
LOC119166978	708-1340[+]		uncharacterized LOC119166978, transcript variant X1	Ixodes Scapularis	ISCW018928	uncharacterized protein [Source:UniProtKB/TrEMBL;Acc:B7PKD7]	Cytochrome c oxidase assembly factor 4 homolog	COA4	XP_037274274.1	TRINITY_DN82_c0_g1_i11	TRINITY_DN82_c0_g1			0.0810483	-0.14467	+	+	3.17611	-3.65352	D6
LOC119162052	874-2490[-]		uncharacterized LOC119162052	Ixodes Scapularis	ISCW003279	Cytochrome P450, putative (Fragment) [Source:UniProtKB/TrEMBL;Acc:B7P7Y9]	cytochrome p450	CYP4V2	XP_037270433.1	TRINITY_DN9773_c0_g1_i6	TRINITY_DN9773_c0_g1			0.339287	-0.503644	+	+	1.81122	1.87503	D6
LOC119162052	1-651[+]		uncharacterized LOC119162052	Ixodes Scapularis	ISCW003279	Cytochrome P450, putative (Fragment) [Source:UniProtKB/TrEMBL;Acc:B7P7Y9]	oxidoreductase activity, acting on paired donors, with incorporation or reduction of molecular oxygen	CYP4V2	XP_037270433.1	TRINITY_DN16687_c0_g1_i10	TRINITY_DN16687_c0_g1			0.00759661	0.013442	+	+	1.59821	1.51111	D6
N/A	.		NA	dermacentor silvarum	LOC119446724	Uncharacterized LOC119446724	Uncharacterized LOC119446724	dermacentor silvarum	XP_037567173.1	TRINITY_DN15809_c0_g1_i1	TRINITY_DN15809_c0_g1	+	+	2.9551	1.16558	+	+	2.21403	-0.801204	both
LOC119180309	4197-5774[-]		uncharacterized LOC119180309	Ixodes Scapularis	ISCW004844	Uncharacterized protein (Fragment) (Fragment) [Source:UniProtKB/TrEMBL;Acc:B7PE88]	peptidase activity	DESI1	XP_037287374.1	TRINITY_DN18273_c0_g2_i4	TRINITY_DN18273_c0_g2			1.01283	0.855624	+	+	1.76699	1.35917	D6
LOC119176462	463-1581[+]		uncharacterized LOC119176462	N/A	N/A	N/A	It is involved in the biological process described with peptidyl-lysine modification to peptidyl-hypusine	DHPS	XP_037283648.1	TRINITY_DN14020_c0_g1_i7	TRINITY_DN14020_c0_g1			1.30581	2.01155	+	+	2.08334	4.87217	D6
LOC119176824	391-2643[-]		uncharacterized LOC119176824	Ixodes Scapularis	ISCW019474	Uncharacterized protein (Fragment) (Fragment) [Source:UniProtKB/TrEMBL;Acc:B7PSF4]	Transglutaminase/protease-like homologues	F13A1	XP_037284072.1	TRINITY_DN49484_c1_g2_i8	TRINITY_DN49484_c1_g2			0.00690905	-0.0165281	+	+	1.98958	2.38175	D6
LOC119161600	3148-5511[-]		uncharacterized LOC119161600, transcript variant X3	N/A	N/A	N/A	Guanylate-binding protein, N-terminal domain	Gbp5	XP_037270042.1	TRINITY_DN10572_c0_g1_i30	TRINITY_DN10572_c0_g1			0.75118	-0.903034	+	+	1.37145	1.20253	D6
LOC119181435	194-2062[+]		uncharacterized protein KIAA2013 homolog, transcript variant X2	Ixodes Scapularis	ISCW005418	Uncharacterized protein (Fragment) (Fragment) [Source:UniProtKB/TrEMBL;Acc:B7PPQ6]	Uncharacterized conserved protein (DUF2152)	KIAA2013	XP_037288578.1	TRINITY_DN17575_c0_g1_i22	TRINITY_DN17575_c0_g1			0.0287376	-0.0540047	+	+	1.80084	1.8098	D6
LOC119176490	101-1813[+]		uncharacterized aarF domain-containing protein kinase 5-like, transcript variant X2	Ixodes Scapularis	ISCW011137	uncharacterized protein [Source:UniProtKB/TrEMBL;Acc:B7Q5D3]		kinase 5	XP_037283687.1	TRINITY_DN20947_c0_g1_i17	TRINITY_DN20947_c0_g1			0.0939667	0.27042	+	+	1.22164	1.96194	D6
LOC119187403	145-738[-]		protein LSM12 homolog	Ixodes Scapularis	ISCW006950	uncharacterized protein [Source:UniProtKB/TrEMBL;Acc:B7PUR0]		LSm12	XP_037291448.1	TRINITY_DN792_c1_g1_i3	TRINITY_DN792_c1_g1			0.0220722	-0.0363531	+	+	1.62539	1.54792	D6
LOC119185546	153-1421[+]		protein LSM14 homolog A-like	N/A	N/A	N/A		LSM14A	XP_037290417.1	TRINITY_DN30856_c0_g1_i7	TRINITY_DN30856_c0_g1			0.018301	-0.0190954			0.237848	0.184011	None
LOC119163394	1391-1783[-]		U6 snRNA-associated Sm-like protein LSm2, transcript variant X2	Ixodes Scapularis	ISCW022657	U6 snRNA-associated Sm-like protein LSm2 [Source:UniProtKB/TrEMBL;Acc:B7QF41]		LSm2	XP_037271279.1	TRINITY_DN13188_c1_g1_i1	TRINITY_DN13188_c1_g1			0.280765	-0.268738	+	+	1.42698	0.992248	D6
N/A	131-559[+]		NA	Rhipicephalus sanguineus	LOC119404658	U6 snRNA-associated Sm-like protein LSm4		LSm4	XP_037527178.1	TRINITY_DN153174_c0_g1_i5	TRINITY_DN153174_c0_g1			1.25641	0.81522			0.00752424	-0.00556803	None
N/A	.		NA	Ixodes Scapularis	ISCW000335	U6 snRNA-associated Sm-like protein LSm6	U6 snRNA-associated Sm-like protein LSm6	LSm6	XP_029828967.1	TRINITY_DN16520_c0_g1_i3	TRINITY_DN16520_c0_g1			1.45983	-0.359747	+	+	2.6207	-0.580123	D6
LOC119163825	187-516[+]		U6 snRNA-associated Sm-like protein LSm7	Ixodes Scapularis	ISCW004353	Small nuclear ribonucleoprotein (SnRNP) splicing factor [Source:UniProtKB/TrEMBL;Acc:B7PH70]		LSm7	XP_037271785.1	TRINITY_DN1200_c5_g1_i1	TRINITY_DN1200_c5_g1			0.234221	0.198895		+	1.21166	0.719215	None
N/A	.		NA	Rhipicephalus sanguineus	LOC119396841	U6 snRNA-associated Sm-like protein LSm8		LSm8	XP_037520109.1	TRINITY_DN1811_c0_g1_i3	TRINITY_DN1811_c0_g1			0.147299	-0.210889	+	+	1.41968	-1.37562	D6
N/A	.		NA	dermacentor silvarum	LOC119457779	reticulon-3-B	reticulon-3-B	N/A	XP_037575406.1	TRINITY_DN45425_c0_g1_i1	TRINITY_DN45425_c0_g1	+	+	2.84132	1.28032			0.0666434	0.0200281	D3
N/A	54-680[-]		NA	dermacentor silvarum	LOC119446806	transmenbrane protein 222	transmenbrane protein 222	N/A	XP_037567296.1	TRINITY_DN26779_c0_g1_i3	TRINITY_DN26779_c0_g1	+	+	3.09409	2.32534	+	+	1.91706	1.19407	both
LOC119173636	1-7407[+]		uncharacterized LOC119173636	N/A	N/A	N/A	DNA- binding	NCOR2	XP_037280333.1	TRINITY_DN5047_c1_g1_i6	TRINITY_DN5047_c1_g1			0.150861	0.166491	+	+	1.57414	1.20071	D6
N/A	567-2393[+]		NKFR (EggNoG)	Rhipicephaleus sanguineus	LOC119387763	uncharacterized protein LOC119387763	NFKB factor restriction	NKFR	XP_037511200.1	TRINITY_DN11180_c1_g1_i3	TRINITY_DN11180_c1_g1			0.326563	-0.438498	+	+	1.49474	1.19175	D6
LOC119163941	457-2934[+]		protein PAT1 homolog 1-like, transcript variant X5	Ixodes Scapularis	ISCW003914	uncharacterized protein [Source:UniProtKB/TrEMBL;Acc:B7PJS1]		PAT1-homolog	XP_037271916.1	TRINITY_DN14569_c1_g1_i5	TRINITY_DN14569_c1_g1			0.10073	-0.120591			0.837311	0.595157	None
LOC119178093	180-2228[+]		uncharacterized LOC119178093, transcript variant X3	Ixodes Scapularis	ISCW012957	Cholinephosphate cytidylyltransferase, putative [Source:UniProtKB/TrEMBL;Acc:B7QFQ3]	Catalytic activity. It is involved in the biological process described with biosynthetic process	PCYT1A	XP_037285152.1	TRINITY_DN1836_c0_g1_i9	TRINITY_DN1836_c0_g1			0.303421	0.362175	+	+	1.57006	1.3627	D6
N/A	206-1183[+]		NA	Ixodes Scapularis	ISCW012293	serine/threonine-protein phosphatase PP1-beta catalytic subunit	serine/threonine-protein phosphatase PP1-beta catalytic subunit	PP1	XP_029848477.1	TRINITY_DN10680_c0_g3_i2	TRINITY_DN10680_c0_g3			0.0277818	-0.0455165		+	0.991072	0.931532	None
LOC119176044	6588-10622[-]		uncharacterized LOC119176044, transcript variant X1	Ixodes Scapularis	ISCW009137	SAM domaincontaining protein	protein phosphatase 1 regulatory	PPP1R9A	XP_037283055.1	TRINITY_DN17378_c0_g1_i20	TRINITY_DN17378_c0_g1			1.90952	1.1073	+	+	1.96031	1.08793	D6
LOC119180560	264-1061[+]	Hen-1	small RNA 2'-O-methyltransferase-like	Ixodes Scapularis	ISCW017730	uncharacterized protein [Source:UniProtKB/TrEMBL;Acc:B7PFX1]		putative Hen-1	XP_037287558.1	TRINITY_DN223443_c0_g2_i1	TRINITY_DN223443_c0_g2			0.249617	-0.357313		+	0.876039	0.907152	None
N/A	1650-3119[-]		NA	Rhipicepahlus sanguineus	LOC119387810	excitatory amino acid transporter 2 isoform X1	excitatory amino acid transporter 2 isoform X1	NA	XP_037511255.1	TRINITY_DN3121_c0_g2_i9	TRINITY_DN3121_c0_g2	+	+	2.41917	3.60644	+	+	2.47788	2.9545	both
N/A	1-1443[-]		NA	Rhipicepahlus sanguineus	LOC119402389	basic proline-rich protein isoform X1	basic proline-rich protein isoform X1	NA	XP_037525458.1	TRINITY_DN3147_c1_g1_i7	TRINITY_DN3147_c1_g1	+	+	3.48429	2.29635	+	+	3.73221	-3.01387	both
N/A	63-428[+]		NA	Rhipicephalus sanguineus	LOC119386912	calcitonin gene-related peptide type 1 receptor-like isoform X1	calcitonin gene-related peptide type 1 receptor-like isoform X1	NA	XP_037510124.1	TRINITY_DN7218_c0_g1_i2	TRINITY_DN7218_c0_g1	+	+	2.5288	2.51881	+	+	2.63032	2.59229	both
N/A	122-1903[+]		NA	Rhipicephalus sanguineus	LOC119386627	plexin domain-containing protein 2	plexin domain-containing protein 2	NA	XP_037509844.1	TRINITY_DN45592_c0_g1_i14	TRINITY_DN45592_c0_g1	+	+	4.99327	1.8582	+	+	2.12523	1.01898	both
N/A	3296-3691[-]		NA	Rhipicephalus sanguineus	LOC119400008	prominin-like protein isoform X2	prominin-like protein isoform X2	NA	XP_037522842.1	TRINITY_DN8688_c0_g1_i1	TRINITY_DN8688_c0_g1	+	+	4.91288	3.37249	+	+	3.04326	1.4194	both
N/A	1-492[+]		NA	Rhipicephalus sanguineus	LOC119378978	protein CASC3 isoform X4	protein CASC3 isoform X4	NA	XP_037504030.1	TRINITY_DN21595_c0_g1_i1	TRINITY_DN21595_c0_g1	+	+	2.77629	1.31156			0.00248728	0.00153065	D3
N/A	1259-7738[+]		NA	Rhipicephalus sanguineus	LOC119399245	protein sidekick-like	protein sidekick-like	NA	XP_037521989.1	TRINITY_DN67425_c1_g1_i11	TRINITY_DN67425_c1_g1	+	+	3.12839	4.00708	+	+	2.40232	3.01579	both
N/A	1241-3721[-]		NA	Rhipicephalus sanguineus	LOC119387136	uncharacterized protein LOC119387136	uncharacterized protein LOC119387136	NA	XP_037510371.1	TRINITY_DN14757_c0_g1_i1	TRINITY_DN14757_c0_g1	+	+	3.60536	1.56716			0.904866	0.413773	D3
N/A	3-2627[-]		NA	Rhipicephalus sanguineus	LOC119405169	very low-density lipoprotein receptor isoform X2	very low-density lipoprotein receptor isoform X2	NA	XP_037527906.1	TRINITY_DN2511_c0_g1_i7	TRINITY_DN2511_c0_g1	+	+	3.09344	1.79543	+	+	2.01627	1.20387	both
N/A	160-1944[+]		NA	Rhipicephalus sanguineus	LOC119396431	X-linked retinitis pigmentosa GTPase regulator	X-linked retinitis pigmentosa GTPase regulator		XP_037519576.1	TRINITY_DN45430_c0_g1_i1	TRINITY_DN45430_c0_g1	+	+	3.24302	1.33119			0.928939	0.314304	D3
LOC119170127	2345-2815[-]		uncharacterized LOC119170127	Ixodes Scapularis	ISCW023884	alpha-1,2-Mannosidase [Source:UniProtKB/TrEMBL;Acc:B7QNL6]	40S ribosomal protein	RPS10	XP_037277077.1	TRINITY_DN1135_c0_g1_i10	TRINITY_DN1135_c0_g1			0.434462	-0.541161	+	+	1.36273	1.26226	D6
LOC119178156	1110-2027[-]		uncharacterized protein C31H12.03c-like, transcript variant X1	N/A	N/A	N/A	Putative DNA-binding (bihelical) motif predicted to be involved in chromosomal organisation	SARNP	XP_037285228.1	TRINITY_DN47639_c0_g2_i12	TRINITY_DN47639_c0_g2		+	2.47595	1.40615	+	+	2.27447	-1.26015	D6
LOC119161383	.		uncharacterized LOC119161383	N/A	N/A	N/A	protein tag	UBL5	XP_037269720.1	TRINITY_DN2003_c1_g1_i5	TRINITY_DN2003_c1_g1			0.192734	0.26557	+	+	2.08809	-2.01652	D6
LOC119170538	996-3359[+]		acetylcholinesterase-like, transcript variant X1	Ixodes Scapularis	ISCW020290	Esterase, putative [Source:UniProtKB/TrEMBL;Acc:B7Q343]		N/A	XP_037277622.1	TRINITY_DN70980_c0_g1_i3	TRINITY_DN70980_c0_g1	+	+	2.56669	2.11278	+	+	2.54944	2.19271	both
LOC119182453	1491-1832[-]		actin cytoskeleton-regulatory complex protein PAN1-like, transcript variant X2	Ixodes Scapularis	ISCW003472	uncharacterized protein [Source:UniProtKB/TrEMBL;Acc:B7PIW4]		N/A	XP_037289268.1	TRINITY_DN18826_c0_g1_i11	TRINITY_DN18826_c0_g1	+	+	3.84101	2.1902			0.419891	-0.223729	D3
LOC119180255	842-1939[-]		alpha-N-acetylgalactosaminide alpha-2,6-sialyltransferase 5-like	Ixodes Scapularis	ISCW018737	uncharacterized protein [Source:UniProtKB/TrEMBL;Acc:B7PL98]		N/A	XP_037287302.1	TRINITY_DN31789_c0_g1_i27	TRINITY_DN31789_c0_g1	+	+	3.44891	2.46746	+	+	2.86721	1.97972	both
LOC119183905	3181-7659[-]		basement membrane-specific heparan sulfate proteoglycan core protein-like, transcript variant X16	N/A	N/A	N/A		N/A	XP_037289775.1	TRINITY_DN1770_c0_g1_i18	TRINITY_DN1770_c0_g1	+	+	2.52559	2.49495			0.747441	1.01394	D3
LOC119174673	1-492[+]		cation-independent mannose-6-phosphate receptor-like	Ixodes Scapularis	ISCW023887	Mannose-6-phosphate/insulin receptor type II, putative [Source:UniProtKB/TrEMBL;Acc:B7QN48]		N/A	XP_037281587.1	TRINITY_DN445_c1_g2_i1	TRINITY_DN445_c1_g2	+	+	2.67564	1.9071	+	+	2.32668	1.70949	both
LOC119170658	461-1210[+]		CD151 antigen-like, transcript variant X3	Ixodes Scapularis	ISCW019831	tetraspanin, putative		N/A	XP_037277781.1	TRINITY_DN2556_c2_g1_i1	TRINITY_DN2556_c2_g1	+	+	4.18036	5.29126	+	+	3.81341	4.62858	both
LOC119170582	189-854[+]		CD9 antigen-like, transcript variant X3	N/A	N/A	N/A		N/A	XP_037277688.1	TRINITY_DN15032_c0_g1_i2	TRINITY_DN15032_c0_g1	+	+	3.00708	3.12843			0.0423481	-0.0739217	D3
LOC119171966	1022-3400[+]		cell adhesion molecule-related/down-regulated by oncogenes-like	N/A	N/A	N/A		N/A	XP_037278778.1	TRINITY_DN2584_c0_g1_i16	TRINITY_DN2584_c0_g1	+	+	2.89244	1.2758	+	+	2.44161	0.976562	both
LOC119180258	2332-4083[-]		cerebellar degeneration-related protein 2-like, transcript variant X1	Ixodes Scapularis	ISCW001863	uncharacterized protein [Source:UniProtKB/TrEMBL;Acc:B7PAG3]		N/A	XP_037287304.1	TRINITY_DN11770_c2_g1_i3	TRINITY_DN11770_c2_g1	+	+	2.80295	-1.55102	+	+	2.66232	-1.82989	both
LOC119174178	1087-1407[+]		charged multivesicular body protein 1b-2-like	Ixodes Scapularis	ISCW014752	Vacuolar assembly/sorting protein DID2, putative (Fragment) [Source:UniProtKB/TrEMBL;Acc:B7QKA5]		N/A	XP_037280895.1	TRINITY_DN2104_c0_g1_i1	TRINITY_DN2104_c0_g1	+	+	3.37087	1.9844			0.836414	0.530635	D3
LOC119166808	3279-3689[+]		cysteine-rich motor neuron 1 protein-like, transcript variant X2	Ixodes Scapularis	ISCW015136	Cysteine-rich motor neuron, putative [Source:UniProtKB/TrEMBL;Acc:B7QNP8]		N/A	XP_037274069.1	TRINITY_DN13368_c0_g1_i1	TRINITY_DN13368_c0_g1	+	+	4.80056	4.92185	+	+	2.43231	2.10266	both
LOC119171781	780-1337[+]		disintegrin and metalloproteinase domain-containing protein 10-like	Ixodes Scapularis	ISCW014660	Disintegrin-metalloprotease, putative [Source:UniProtKB/TrEMBL;Acc:B7QKW5]		N/A	XP_037278515.1	TRINITY_DN12949_c0_g1_i1	TRINITY_DN12949_c0_g1	+	+	4.01195	1.71194			1.00195	0.42842	D3
LOC119163139	177-2084[-]		Down syndrome cell adhesion molecule-like, transcript variant X2	Ixodes Scapularis	ISCW016433	Secreted protein, putative (Fragment) [Source:UniProtKB/TrEMBL;Acc:B7P781]		N/A	XP_037270981.1	TRINITY_DN240_c15_g1_i20	TRINITY_DN240_c15_g1	+	+	3.78907	1.57696	+	+	2.91546	1.39494	both
LOC119167450	1-12828[-]		dynein heavy chain, cytoplasmic-like	N/A	N/A	N/A		N/A	XP_037274814.1	TRINITY_DN57937_c1_g1_i11	TRINITY_DN57937_c1_g1	+	+	2.94001	2.39158	+	+	3.97351	1.72906	both
LOC119174162	3977-7081[-]		dystroglycan-like	N/A	N/A	N/A		N/A	XP_037280881.1	TRINITY_DN18369_c0_g1_i3	TRINITY_DN18369_c0_g1	+	+	3.0268	2.08596			0.781906	-0.524163	D3
LOC119159406	2507-6853[-]		epidermal growth factor receptor-like	Ixodes Scapularis	ISCW021718	epidermal growth factor receptor, putative		N/A	XP_037268052.1	TRINITY_DN51937_c0_g1_i1	TRINITY_DN51937_c0_g1	+	+	3.73849	2.05581	+	+	3.03157	1.76071	both
LOC119161595	2-898[-]		eukaryotic translation initiation factor 4 gamma 1-like	Ixodes Scapularis	ISCW008595	Eukaryotic translation initiation factor 4 gamma, putative (Fragment) [Source:UniProtKB/TrEMBL;Acc:B7Q362]		N/A	XP_037270040.1	TRINITY_DN9688_c0_g1_i4	TRINITY_DN9688_c0_g1	+	+	3.7864	1.16811			0.125672	-0.0445418	D3
LOC119161057	507-2291[-]		far upstream element-binding protein 1-like, transcript variant X2	Ixodes Scapularis	ISCW005319	KH domain RNA binding protein, putative (Fragment) [Source:UniProtKB/TrEMBL;Acc:B7PN34]		N/A	XP_037269281.1	TRINITY_DN2414_c0_g2_i5	TRINITY_DN2414_c0_g2	+	+	2.96597	1.53541			0.659932	0.286102	D3
LOC119172500	716-3307[+]		fasciclin-2-like, transcript variant X5	N/A	N/A	N/A		N/A	XP_037279530.1	TRINITY_DN16150_c1_g1_i16	TRINITY_DN16150_c1_g1	+	+	4.36923	1.62317	+	+	2.48208	1.31281	both
LOC119165053	88-1422[+]		glycine-rich cell wall structural protein 1.8-like	N/A	N/A	N/A		N/A	XP_037273146.1	TRINITY_DN10732_c2_g1_i8	TRINITY_DN10732_c2_g1	+	+	3.36487	2.08101		+	1.31664	0.689867	D3
LOC119167389	2966-3358[-]		hornerin-like	Ixodes Scapularis	ISCW024702	cytochrome P450, putative		N/A	XP_037274759.1	TRINITY_DN6148_c0_g4_i1	TRINITY_DN6148_c0_g4	+	+	2.47356	2.57831			0.414576	0.524374	D3
LOC119177765	3847-4242[-]		integral membrane protein 2B-like	Ixodes Scapularis	ISCW016522	Uncharacterized protein (Fragment) (Fragment) [Source:UniProtKB/TrEMBL;Acc:B7P6E1]		N/A	XP_037284846.1	TRINITY_DN4287_c1_g1_i10	TRINITY_DN4287_c1_g1	+	+	3.58029	1.72549	+	+	3.12881	1.34545	both
LOC119178782	2554-3795[-]		leukocyte elastase inhibitor A-like	Ixodes Scapularis	ISCW005088	Serine protease inhibitor, putative [Source:UniProtKB/TrEMBL;Acc:B7PH24]		N/A	XP_037285924.1	TRINITY_DN10490_c0_g1_i2	TRINITY_DN10490_c0_g1	+	+	2.71882	1.44883	+	+	2.94229	1.57487	both
LOC119185118	626-2419[+]		matrix metalloproteinase-14-like, transcript variant X2	Ixodes Scapularis	ISCW006136	Matrix metalloproteinase, putative (Fragment) [Source:UniProtKB/TrEMBL;Acc:B7PMT8]		N/A	XP_037290128.1	TRINITY_DN7922_c0_g1_i1	TRINITY_DN7922_c0_g1	+	+	2.43168	2.43748	+	+	1.46023	1.31499	both
N/A	3-500[-]		NA	Rhabdo	N/A	Putative G protein · IRE/CTVM19-associated rhabdovirus		N/A	QJQ27117.1	TRINITY_DN168116_c1_g2_i2	TRINITY_DN168116_c1_g2	+	+	4.88998	8.314	+	+	5.3094	9.94129	both
N/A	330-1211[+]		NA	SFTSV	N/A	Nonstructural protein · SFTS virus SD24		N/A	ADZ04480.1	TRINITY_DN17409_c69_g1_i1	TRINITY_DN17409_c69_g1	+	+	2.78392	6.10311	+	+	3.04901	6.58295	both
N/A	959-1873[-]		NA	N/A	N/A	N/A		N/A	N/A	TRINITY_DN20118_c0_g1_i3	TRINITY_DN20118_c0_g1	+	+	2.5187	3.19059	+	+	1.41926	1.85194	both
N/A	966-2327[-]		NA	N/A	N/A	N/A		N/A	N/A	TRINITY_DN209002_c0_g1_i12	TRINITY_DN209002_c0_g1	+	+	2.60684	1.58618	+	+	2.66853	1.56777	both
N/A	490-1725[-]		NA	Wuhan Tick virus	N/A	RNA-directed RNA polymerase · Gene: L · Wuhan tick virus 2		N/A	QJX60175.1	TRINITY_DN26624_c0_g1_i1	TRINITY_DN26624_c0_g1	+	+	3.13472	1.31845	+	+	1.67022	1.06386	both
N/A	1608-4127[-]		NA	dermacentor silvarum	LOC119458591	N/A		N/A	XP_037576360.1	TRINITY_DN34346_c0_g3_i3	TRINITY_DN34346_c0_g3	+	+	6.46535	5.26216	+	+	4.33432	3.05428	both
N/A	193-3435[-]		NA	SFTSV	N/A	Envelopment polyprotein · Gene: GP · SFTS phlebovirus		N/A	AJD86039.1	TRINITY_DN3902_c108_g1_i1	TRINITY_DN3902_c108_g1	+	+	6.25682	10.6151	+	+	6.74544	11.6305	both
N/A	1-408[+]		NA	Rhabdo	N/A	Nucleoprotein · IRE/CTVM19-associated rhabdovirus		N/A	QJQ27120.1	TRINITY_DN401624_c4_g1_i1	TRINITY_DN401624_c4_g1	+	+	5.76709	5.83482	+	+	7.68703	7.96085	both
N/A	.		NA	Rhabdo	N/A	Nucleoprotein · IRE/CTVM19-associated rhabdovirus		N/A	QJQ27120.1	TRINITY_DN408461_c0_g1_i1	TRINITY_DN408461_c0_g1	+	+	2.2965	3.96979	+	+	3.18133	5.96579	both
N/A	.		NA	Rhabdo	N/A	Putative G protein · IRE/CTVM19-associated rhabdovirus		N/A	QJQ27117.1	TRINITY_DN448005_c0_g1_i1	TRINITY_DN448005_c0_g1	+	+	3.45254	6.93084	+	+	4.4401	9.90387	both
N/A	1-447[-]		NA	Rhabdo	N/A	Putative G protein · IRE/CTVM19-associated rhabdovirus		N/A	QJQ27119.1	TRINITY_DN45025_c0_g1_i1	TRINITY_DN45025_c0_g1	+	+	5.63035	7.33585	+	+	6.51144	9.62667	both
N/A	1-354[+]		NA	Rhabdo	N/A	Nucleoprotein · IRE/CTVM19-associated rhabdovirus		N/A	QJQ27120.1	TRINITY_DN46837_c0_g3_i1	TRINITY_DN46837_c0_g3	+	+	2.51052	6.22794	+	+	3.82897	10.6788	both
N/A	.		NA	SFTSV	N/A	Nucleoprotein · Dabie bandavirus		N/A	ANG56337.1	TRINITY_DN473163_c0_g1_i1	TRINITY_DN473163_c0_g1	+	+	4.69632	7.25239	+	+	5.57149	8.42513	both
N/A	1-510[+]		NA	Rhabdo	N/A	ORF4 protein · IRE/CTVM19-associated rhabdovirus		N/A	QJQ27119.1	TRINITY_DN5618_c17_g2_i3	TRINITY_DN5618_c17_g2	+	+	3.38408	5.62265	+	+	5.49927	8.23663	both
N/A	2990-3424[-]		NA	Rhabdo	N/A	Replicase · IRE/CTVM19-associated rhabdovirus		N/A	QJQ27116.1	TRINITY_DN690540_c0_g1_i1	TRINITY_DN690540_c0_g1	+	+	3.5344	6.63862	+	+	4.53153	9.63507	both
N/A	117-416[-]		NA	Rhabdo	N/A	Nucleoprotein · IRE/CTVM19-associated rhabdovirus		N/A	QJQ27120.1	TRINITY_DN73363_c5_g1_i1	TRINITY_DN73363_c5_g1	+	+	4.93827	5.94523	+	+	5.88566	8.385	both
N/A	5319-6077[+]		NA	Rhabdo	N/A	Putative G protein · IRE/CTVM19-associated rhabdovirus		N/A	QJQ27117.1	TRINITY_DN9626_c0_g1_i5	TRINITY_DN9626_c0_g1	+	+	4.14597	7.35177	+	+	4.88006	9.79694	both
N/A	.		NA	N/A	N/A	N/A		N/A	XP_010830636.1	TRINITY_DN972089_c0_g1_i1	TRINITY_DN972089_c0_g1	+	+	4.0881	2.3977			0.343157	-0.225503	D3
N/A	430-2601[+]		NA	N/A	N/A	N/A		N/A	N/A	TRINITY_DN9837_c0_g1_i5	TRINITY_DN9837_c0_g1	+	+	2.95627	3.56611	+	+	2.31148	2.8943	both
LOC119181231	170-2425[-]		neprilysin-1-like, transcript variant X1	N/A	N/A	N/A		N/A	XP_037288311.1	TRINITY_DN10555_c2_g1_i15	TRINITY_DN10555_c2_g1	+	+	2.54263	1.74599	+	+	2.69155	1.97525	both
LOC119177255	12471-12797[-]		neural-cadherin-like, transcript variant X8	Ixodes Scapularis	ISCW022276	Gb2-cadherin, putative [Source:UniProtKB/TrEMBL;Acc:B7QEF7]		N/A	XP_037284590.1	TRINITY_DN12701_c3_g1_i6	TRINITY_DN12701_c3_g1	+	+	3.52809	2.17549		+	0.945825	0.738688	D3
LOC119163429	731-4738[-]		neuroglian-like	Ixodes Scapularis	ISCW020054	Neuronal cell adhesion molecule, putative [Source:UniProtKB/TrEMBL;Acc:B7Q1Z8]		N/A	XP_037271321.1	TRINITY_DN5118_c4_g1_i4	TRINITY_DN5118_c4_g1	+	+	3.44734	2.4396	+	+	3.38584	2.45667	both
LOC119170458	1390-2229[-]		neuronal membrane glycoprotein M6-a-like, transcript variant X2	Ixodes Scapularis	ISCW019554	Proteolipid protein M6-1, putative (Fragment) [Source:UniProtKB/TrEMBL;Acc:B7PRB9]		N/A	XP_037277527.1	TRINITY_DN99889_c0_g1_i4	TRINITY_DN99889_c0_g1	+	+	3.25943	1.22225	+	+	3.08393	1.71688	both
LOC119170734	2473-4797[-]		neurotactin-like	N/A	N/A	N/A		N/A	XP_037277880.1	TRINITY_DN23339_c0_g2_i2	TRINITY_DN23339_c0_g2	+	+	2.83684	1.61985	+	+	2.95339	1.84489	both
LOC119167087	452-1876[-]		neutral and basic amino acid transport protein rBAT-like	Ixodes Scapularis	ISCW021396	amino acid transporter, putative		N/A	XP_037274402.1	TRINITY_DN1499_c5_g1_i1	TRINITY_DN1499_c5_g1	+	+	2.94164	1.53458	+	+	2.2899	1.36788	both
LOC119172076	91-2544[+]		next to BRCA1 gene 1 protein-like	Ixodes Scapularis	ISCW013255	PB1 domaincontaining protein		N/A	XP_037278951.1	TRINITY_DN416875_c0_g1_i1	TRINITY_DN416875_c0_g1	+	+	4.45444	3.56607	+	+	1.99089	1.22131	both
LOC119170680	132-4466[-]		NPC intracellular cholesterol transporter 1-like	Ixodes Scapularis	ISCW006533	Niemann-Pick type C1 domain-containing protein, putative [Source:UniProtKB/TrEMBL;Acc:B7PPF5]		N/A	XP_037277806.1	TRINITY_DN16991_c0_g1_i2	TRINITY_DN16991_c0_g1	+	+	3.53086	2.25972	+	+	3.01928	2.04533	both
LOC119177962	3-1727[+]		nuclear pore complex protein Nup98-Nup96-like, transcript variant X4	Ixodes Scapularis	ISCW013985	Nuclear pore complex protein nup98, putative [Source:UniProtKB/TrEMBL;Acc:B7QKX8]		N/A	XP_037285043.1	TRINITY_DN1077_c5_g1_i24	TRINITY_DN1077_c5_g1	+	+	2.54399	1.80785		+	1.20734	-1.00685	D3
LOC119163827	110-685[+]		pre-rRNA-processing protein TSR2 homolog	Ixodes Scapularis	ISCW015775	uncharacterized protein [Source:UniProtKB/TrEMBL;Acc:B7P5A2]		N/A	XP_037271787.1	TRINITY_DN13376_c1_g1_i12	TRINITY_DN13376_c1_g1	+	+	3.03042	-2.68698			0.439617	0.363849	D3
LOC119174301	1-735[-]		procathepsin L-like, transcript variant X1	N/A	N/A	N/A		N/A	XP_037281049.1	TRINITY_DN5144_c2_g2_i6	TRINITY_DN5144_c2_g2	+	+	2.50094	2.12018	+	+	3.2957	2.50924	both
LOC119187701	6483-8180[-]		prolyl 4-hydroxylase subunit alpha-1-like, transcript variant X2	Ixodes Scapularis	ISCW001441	Prolyl 4-hydroxylase alpha subunit, putative [Source:UniProtKB/TrEMBL;Acc:B7P289]		N/A	XP_037291677.1	TRINITY_DN12442_c0_g1_i40	TRINITY_DN12442_c0_g1	+	+	2.69321	-3.35499	+	+	1.56278	-1.51321	both
LOC119179321	1011-3752[-]		prominin-like protein	Ixodes Scapularis	ISCW017303	Prominin protein, putative [Source:UniProtKB/TrEMBL;Acc:B7PAU5]		N/A	XP_037286284.1	TRINITY_DN9104_c0_g1_i11	TRINITY_DN9104_c0_g1	+	+	3.30575	3.09946			0.721385	0.680511	D3
LOC119162040	1-1284[-]		protein lin-54 homolog	N/A	N/A	N/A		N/A	XP_037270422.1	TRINITY_DN4291_c2_g1_i2	TRINITY_DN4291_c2_g1	+	+	2.96754	-2.21717	+	+	5.78036	-5.67083	both
LOC119174257	2-460[-]		protein lingerer-like, transcript variant X1	N/A	N/A	N/A		N/A	XP_037281015.1	TRINITY_DN13969_c0_g1_i11	TRINITY_DN13969_c0_g1	+	+	3.84588	1.32494	+	+	2.31675	-0.43021	both
LOC119161420	7081-7947[-]		protein mesh-like	Ixodes Scapularis	ISCW009907	uncharacterized protein [Source:UniProtKB/TrEMBL;Acc:B7PYI3]		N/A	XP_037269773.1	TRINITY_DN53914_c0_g2_i11	TRINITY_DN53914_c0_g2	+	+	2.9222	4.22268	+	+	2.31754	3.25109	both
LOC119161284	386-1930[+]		proteoglycan Cow-like, transcript variant X2	Ixodes Scapularis	ISCW022173	uncharacterized protein [Source:UniProtKB/TrEMBL;Acc:B7QD12]		N/A	XP_037269578.1	TRINITY_DN17778_c0_g1_i8	TRINITY_DN17778_c0_g1	+	+	3.26576	2.83535			0.0751114	0.0985436	D3
LOC119185850	259-2073[+]		putative sodium-dependent multivitamin transporter	Ixodes Scapularis	ISCW010393	Sodium-dependent multivitamin transporter, putative (Fragment) [Source:UniProtKB/TrEMBL;Acc:B7Q6G2]		N/A	XP_037290612.1	TRINITY_DN16335_c0_g1_i11	TRINITY_DN16335_c0_g1	+	+	4.13139	2.89159	+	+	3.57443	2.66982	both
LOC119179189	331-867[+]		receptor expression-enhancing protein 5-like	N/A	N/A	N/A		N/A	XP_037286159.1	TRINITY_DN1219_c0_g2_i1	TRINITY_DN1219_c0_g2	+	+	3.44548	2.48065			0.286696	0.217802	D3
LOC119166873	2516-3187[-]		reticulon-1-A-like, transcript variant X2	Ixodes Scapularis	ISCW004407	reticulon/nogo, putative		N/A	XP_037274154.1	TRINITY_DN2373_c4_g1_i3	TRINITY_DN2373_c4_g1	+	+	3.20106	1.00564		+	1.62862	-0.36124	D3
LOC119166873	463-1686[+]		reticulon-1-A-like, transcript variant X2	Ixodes Scapularis	ISCW004407	reticulon/nogo, putative		N/A	XP_037274152.1	TRINITY_DN2907_c0_g1_i3	TRINITY_DN2907_c0_g1	+	+	3.57659	1.05708			1.06266	-0.207778	D3
LOC119182810	131-1981[+]		scoloptoxin SSD14-like, transcript variant X2	Ixodes Scapularis	ISCW005288	Gamma-glutamyltransferase, putative (Fragment) [Source:UniProtKB/TrEMBL;Acc:B7PPD6]		N/A	XP_037289374.1	TRINITY_DN160463_c0_g2_i1	TRINITY_DN160463_c0_g2	+	+	3.23581	2.73211			0.371115	0.361913	D3
LOC119163323	192-4802[+]		serine/threonine-protein kinase WNK1-like, transcript variant X1	Ixodes Scapularis	ISCW011448	Mixed lineage kinase 4alpha, putative (Fragment) [Source:UniProtKB/TrEMBL;Acc:B7Q9I6]		N/A	XP_037271193.1	TRINITY_DN68_c1_g1_i1	TRINITY_DN68_c1_g1	+	+	3.31071	2.41936			0.611238	0.446143	D3
LOC119163238	1910-3910[-]		sodium-dependent proline transporter-like	Ixodes Scapularis	ISCW013094	GABA transporter, putative		N/A	XP_037271093.1	TRINITY_DN6396_c0_g1_i2	TRINITY_DN6396_c0_g1	+	+	2.77221	2.45649	+	+	4.18229	4.28645	both
LOC119163699	6392-8140[-]		sodium-dependent proline transporter-like	Ixodes Scapularis	ISCW013626	Sodium-neurotransmitter symporter, putative (Fragment) [Source:UniProtKB/TrEMBL;Acc:B7QKU3]		N/A	XP_037271658.1	TRINITY_DN55824_c0_g1_i1	TRINITY_DN55824_c0_g1	+	+	2.72447	1.45649	+	+	3.62728	1.83216	both
LOC119177119	1439-1915[-]		sperm-associated antigen 7 homolog	Ixodes Scapularis	ISCW018633	Actin-binding protein Sla2, putative [Source:UniProtKB/TrEMBL;Acc:B7PLX0]		N/A	XP_037284405.1	TRINITY_DN10967_c1_g1_i6	TRINITY_DN10967_c1_g1	+	+	2.89507	1.71778	+	+	1.89071	-0.946104	both
LOC119167390	3-665[+]		thyroglobulin-like	Ixodes Scapularis	ISCW024702	cytochrome P450, putative		N/A	XP_037274760.1	TRINITY_DN16268_c0_g1_i1	TRINITY_DN16268_c0_g1	+	+	2.57912	3.82431			0.560806	-1.04304	D3
LOC119163335	1570-3969[-]		transforming growth factor-beta-induced protein ig-h3-like	Ixodes Scapularis	ISCW001538	Fasciclin, putative [Source:UniProtKB/TrEMBL;Acc:B7P7C0]		N/A	XP_037271211.1	TRINITY_DN1453_c5_g1_i11	TRINITY_DN1453_c5_g1	+	+	2.97833	3.26262	+	+	2.91744	2.67769	both
LOC119187514	3737-4039[+]		trans-Golgi network integral membrane protein TGN38-like, transcript variant X3	N/A	N/A	N/A		N/A	XP_037291548.1	TRINITY_DN10416_c0_g2_i1	TRINITY_DN10416_c0_g2	+	+	4.05381	2.42927		+	1.24684	0.763124	D3
LOC119161044	180-998[+]		uncharacterized LOC119159777, transcript variant X1	Ixodes Scapularis	ISCW005927	Antimicrobial peptide, putative [Source:UniProtKB/TrEMBL;Acc:B7PQR2]		N/A	XP_037268526.1	TRINITY_DN6051_c7_g1_i1	TRINITY_DN6051_c7_g1	+	+	3.56408	3.99313	+	+	1.66694	1.49828	both
LOC119161191	2005-3228[-]		uncharacterized LOC119161191, transcript variant X1	N/A	N/A	N/A		N/A	XP_037269447.1	TRINITY_DN60362_c0_g1_i1	TRINITY_DN60362_c0_g1	+	+	2.99733	2.69395	+	+	1.27603	-1.22872	both
LOC119161305	200-1192[+]		uncharacterized LOC119161305	Ixodes Scapularis	ISCW009865	uncharacterized protein [Source:UniProtKB/TrEMBL;Acc:B7Q3U1]		N/A	XP_037269603.1	TRINITY_DN2388_c1_g1_i1	TRINITY_DN2388_c1_g1	+	+	4.23875	2.2687			1.1401	-0.365918	D3
LOC119167437	209-844[-]		uncharacterized LOC119167437	N/A	N/A	N/A		N/A	XP_037274804.1	TRINITY_DN243907_c0_g1_i2	TRINITY_DN243907_c0_g1	+	+	2.75211	5.20646			0.635426	1.95356	D3
LOC119172002	2352-3380[-]		uncharacterized LOC119172002	Ixodes Scapularis	ISCW023398	uncharacterized protein [Source:UniProtKB/TrEMBL;Acc:B7QJ22]		N/A	XP_037278832.1	TRINITY_DN6117_c0_g1_i1	TRINITY_DN6117_c0_g1	+	+	3.49441	2.32022	+	+	3.81753	2.83736	both
LOC119174625	641-5785[-]		uncharacterized LOC119174625, transcript variant X1	Ixodes Scapularis	ISCW011576	insect cuticle domaincontaining protein		N/A	XP_037281511.1	TRINITY_DN11_c6_g1_i1	TRINITY_DN11_c6_g1	+	+	2.64413	2.54568			0.601104	-0.618828	D3
LOC119174625	.		uncharacterized LOC119174625, transcript variant X1	Ixodes Scapularis	ISCW011576	insect cuticle domaincontaining protein		N/A	XP_037281511.1	TRINITY_DN178275_c0_g1_i1	TRINITY_DN178275_c0_g1	+	+	2.80839	2.98762		+	1.09712	-1.19855	D3
LOC119174625	.		uncharacterized LOC119174625, transcript variant X1	Ixodes Scapularis	ISCW011576	insect cuticle domaincontaining protein		N/A	XP_037281511.1	TRINITY_DN61766_c0_g1_i1	TRINITY_DN61766_c0_g1	+	+	3.00302	3.43915			0.584322	-0.705849	D3
LOC119174639	3711-4397[-]		uncharacterized LOC119174639	N/A	N/A	N/A		N/A	XP_037281524.1	TRINITY_DN18733_c4_g2_i2	TRINITY_DN18733_c4_g2	+	+	4.01508	1.29203	+	+	3.18675	1.71619	both
LOC119176214	631-2184[+]		uncharacterized LOC119176214, transcript variant X2	Ixodes Scapularis	ISCW017196	Uncharacterized protein (Fragment) (Fragment) [Source:UniProtKB/TrEMBL;Acc:B7P8Q8]		N/A	XP_037283287.1	TRINITY_DN127_c4_g1_i5	TRINITY_DN127_c4_g1	+	+	2.9398	1.5023			0.971508	0.477443	D3
LOC119177930	3-5432[-]		uncharacterized LOC119177930	N/A	N/A	N/A		N/A	XP_037285007.1	TRINITY_DN28123_c2_g1_i6	TRINITY_DN28123_c2_g1	+	+	7.30371	1.94488	+	+	4.51645	2.06665	both
LOC119178357	478-1599[+]		uncharacterized LOC119178357	N/A	N/A	N/A		N/A	XP_037285449.1	TRINITY_DN13740_c0_g1_i3	TRINITY_DN13740_c0_g1	+	+	3.07016	2.35937	+	+	1.49763	0.875487	both
LOC119179730	3367-4095[-]		uncharacterized LOC119179730	N/A	N/A	N/A		N/A	XP_037286748.1	TRINITY_DN1535_c10_g1_i10	TRINITY_DN1535_c10_g1	+	+	2.79704	2.34013	+	+	2.87522	2.271	both
LOC119179756	1236-1685[-]		uncharacterized LOC119179756, transcript variant X1	Ixodes Scapularis	ISCW022866	Secreted protein, putative [Source:UniProtKB/TrEMBL;Acc:B7QC69]		N/A	XP_037286780.1	TRINITY_DN183384_c3_g1_i1	TRINITY_DN183384_c3_g1	+	+	3.34712	3.17914			0.121045	0.136582	D3
LOC119180818	3410-5653[-]		uncharacterized LOC119180818	N/A	N/A	N/A		N/A	XP_037287855.1	TRINITY_DN2019_c5_g1_i2	TRINITY_DN2019_c5_g1	+	+	2.34665	2.81469			0.113231	-0.176093	D3
LOC119181175	3115-3885[-]		uncharacterized LOC119181175	N/A	N/A	N/A		N/A	XP_037288256.1	TRINITY_DN267762_c0_g1_i5	TRINITY_DN267762_c0_g1	+	+	3.12719	2.79346	+	+	2.26908	1.78237	both
LOC119181393	1358-4297[-]		uncharacterized LOC119181393	Ixodes Scapularis	ISCW012360	uncharacterized protein [Source:UniProtKB/TrEMBL;Acc:B7QCD3]		N/A	XP_037288518.1	TRINITY_DN17076_c1_g3_i1	TRINITY_DN17076_c1_g3	+	+	3.64748	1.90883	+	+	3.3592	1.79731	both
LOC119184731	1-432[-]		uncharacterized LOC119184731, transcript variant X1	N/A	N/A	N/A		N/A	XP_037289923.1	TRINITY_DN4043_c0_g1_i1	TRINITY_DN4043_c0_g1	+	+	4.74078	2.50108	+	+	3.82063	1.54599	both
LOC119184731	3-311[+]		uncharacterized LOC119184731, transcript variant X1	N/A	N/A	N/A		N/A	XP_037289923.1	TRINITY_DN4771_c0_g1_i3	TRINITY_DN4771_c0_g1	+	+	4.57623	2.76736	+	+	2.42339	1.095	both
LOC119184731	.		uncharacterized LOC119184731, transcript variant X1	N/A	N/A	N/A		N/A	XP_037289923.1	TRINITY_DN66698_c0_g1_i1	TRINITY_DN66698_c0_g1	+	+	4.07558	3.78854	+	+	1.95408	1.63204	both
LOC119186216	68-694[-]		uncharacterized LOC119186216	N/A	N/A	N/A		N/A	XP_037290815.1	TRINITY_DN93365_c0_g1_i1	TRINITY_DN93365_c0_g1	+	+	3.71653	2.74205			0.150899	0.418415	D3
LOC119188220	512-1231[+]		uncharacterized LOC119188220	Ixodes Scapularis	ISCW003240	activin types i and ii receptor domaincontaining protein		N/A	XP_037292051.1	TRINITY_DN97_c0_g1_i12	TRINITY_DN97_c0_g1	+	+	4.60056	4.74664	+	+	2.19597	2.10518	both
LOC119166704	1923-2558[+]		uncharacterized protein CG1161-like	Ixodes Scapularis	ISCW002879	uncharacterized protein [Source:UniProtKB/TrEMBL;Acc:B7PD07]		N/A	XP_037273923.1	TRINITY_DN10732_c1_g1_i2	TRINITY_DN10732_c1_g1	+	+	2.82046	1.81992		+	1.20408	0.823956	D3
LOC119170244	602-2023[+]		vascular endothelial growth factor receptor 1-like, transcript variant X2	Ixodes Scapularis	ISCW005359	Receptor protein-tyrosine kinase [Source:UniProtKB/TrEMBL;Acc:B7PKS1]		N/A	XP_037277251.1	TRINITY_DN8277_c0_g1_i9	TRINITY_DN8277_c0_g1	+	+	3.43383	2.60939		+	1.08706	0.775465	D3
LOC119175717	4090-4539[-]		zinc metalloproteinase-disintegrin-like EoMP06	Ixodes Scapularis	ISCW001423	Zinc metalloproteinase, putative [Source:UniProtKB/TrEMBL;Acc:B7P4M8]		N/A	XP_037282562.1	TRINITY_DN11526_c0_g1_i2	TRINITY_DN11526_c0_g1	+	+	2.96638	1.28711			0.0773792	0.0374699	D3
LOC119176910	27-1253[+]		(Lyso)-N-acylphosphatidylethanolamine lipase-like	Ixodes Scapularis	ISCW008036	Abhydrolase domain-containing protein, putative [Source:UniProtKB/TrEMBL;Acc:B7PSU1]		N/A	XP_037284146.1	TRINITY_DN44310_c0_g1_i11	TRINITY_DN44310_c0_g1			0.153251	0.414617	+	+	1.28165	2.38883	D6
LOC119181326	488-2545[+]		1,4-alpha-glucan-branching enzyme-like	Ixodes Scapularis	ISCW003434	1,4-alpha-glucan branching enzyme, putative [Source:UniProtKB/TrEMBL;Acc:B7PDB8]		N/A	XP_037288433.1	TRINITY_DN5813_c4_g1_i1	TRINITY_DN5813_c4_g1			0.0520498	-0.0816836		+	0.886103	0.843344	None
LOC119181326	3837-4445[-]		1,4-alpha-glucan-branching enzyme-like	Ixodes Scapularis	ISCW003434	1,4-alpha-glucan branching enzyme, putative [Source:UniProtKB/TrEMBL;Acc:B7PDB8]		N/A	XP_037288433.1	TRINITY_DN5813_c4_g1_i6	TRINITY_DN5813_c4_g1			0.418081	-0.41037			0.140175	0.14981	None
LOC119178753	995-3922[-]		116 kDa U5 small nuclear ribonucleoprotein component-like	Ixodes Scapularis	ISCW015782	U5 snRNP-specific protein, putative (Fragment) [Source:UniProtKB/TrEMBL;Acc:B7P5B3]		N/A	XP_037285890.1	TRINITY_DN41822_c0_g2_i10	TRINITY_DN41822_c0_g2			0.043399	0.0663304	+	+	1.2507	1.11077	D6
LOC119166758	3325-3720[+]		12S rRNA N4-methylcytidine (m4C) methyltransferase-like, transcript variant X4	Ixodes Scapularis	ISCW017621	SAM dependent methyltransferase, putative [Source:UniProtKB/TrEMBL;Acc:B7PFT7]		N/A	XP_037273990.1	TRINITY_DN110851_c0_g1_i14	TRINITY_DN110851_c0_g1			0.555926	-0.765648		+	0.922346	0.992711	None
LOC119176031	33-1046[+]		14-3-3 protein epsilon	Ixodes Scapularis	ISCW011376	Multifunctional chaperone, putative [Source:UniProtKB/TrEMBL;Acc:B7Q5I4]		N/A	XP_037283040.1	TRINITY_DN22474_c2_g1_i5	TRINITY_DN22474_c2_g1			0.230986	0.251386	+	+	1.44454	1.05826	D6
LOC119174728	552-1463[+]		17-beta-hydroxysteroid dehydrogenase 13-like	N/A	N/A	N/A		N/A	XP_037281658.1	TRINITY_DN2075_c0_g1_i1	TRINITY_DN2075_c0_g1			0.0579199	0.0843182			0.503904	0.546436	None
LOC119179892	320-1156[+]		18S rRNA aminocarboxypropyltransferase-like, transcript variant X2	N/A	N/A	N/A		N/A	XP_037286904.1	TRINITY_DN119097_c0_g1_i1	TRINITY_DN119097_c0_g1			0.286043	-0.35901			0.0924522	0.135391	None
LOC119174368	515-1480[+]		1-acyl-sn-glycerol-3-phosphate acyltransferase delta-like	Ixodes Scapularis	ISCW003377	1-acyl-glycerol-3-phosphate acyltransferase, putative (Fragment) [Source:UniProtKB/TrEMBL;Acc:B7PCY7]		N/A	XP_037281138.1	TRINITY_DN13623_c0_g1_i18	TRINITY_DN13623_c0_g1			0.981496	1.09219	+	+	1.54626	1.60692	D6
LOC119176516	2779-8754[-]		1-phosphatidylinositol 3-phosphate 5-kinase-like	Ixodes Scapularis	ISCW016474	FYVE finger-containing phosphoinositide kinase, fyv1, putative [Source:UniProtKB/TrEMBL;Acc:B7P155]		N/A	XP_037283737.1	TRINITY_DN145806_c0_g1_i1	TRINITY_DN145806_c0_g1			0.398712	-0.66853		+	1.12884	1.32709	None
LOC119167706	3064-6879[-]		1-phosphatidylinositol 4,5-bisphosphate phosphodiesterase classes I and II-like	Ixodes Scapularis	ISCW001178	phospholipase C, putative		N/A	XP_037275128.1	TRINITY_DN4128_c0_g3_i6	TRINITY_DN4128_c0_g3			0.0471938	0.0780034	+	+	1.43835	1.25423	D6
LOC119176473	1967-5596[-]		1-phosphatidylinositol 4,5-bisphosphate phosphodiesterase gamma-1-like, transcript variant X2	Ixodes Scapularis	ISCW015942	phospholipase C gamma, putative		N/A	XP_037283666.1	TRINITY_DN10181_c5_g1_i18	TRINITY_DN10181_c5_g1			0.0405771	-0.0571837		+	0.932528	0.845304	None
LOC119181062	299-1768[+]		2-(3-amino-3-carboxypropyl)histidine synthase subunit 2-like	Ixodes Scapularis	ISCW015927	diphthamide biosynthesis protein, putative		N/A	XP_037288135.1	TRINITY_DN18895_c3_g1_i13	TRINITY_DN18895_c3_g1			0.650907	-0.693188			0.232484	0.289864	None
LOC119172891	599-2134[+]		2,3-bisphosphoglycerate-independent phosphoglycerate mutase-like	Ixodes Scapularis	ISCW020443	Phosphoglycerate mutase, putative [Source:UniProtKB/TrEMBL;Acc:B7Q0R0]		N/A	XP_037279932.1	TRINITY_DN10378_c0_g1_i6	TRINITY_DN10378_c0_g1			0.128043	-0.179192			0.796043	0.748148	None
LOC119172891	370-1905[-]		2,3-bisphosphoglycerate-independent phosphoglycerate mutase-like	Ixodes Scapularis	ISCW020443	Phosphoglycerate mutase, putative [Source:UniProtKB/TrEMBL;Acc:B7Q0R0]		N/A	XP_037279932.1	TRINITY_DN9125_c0_g1_i1	TRINITY_DN9125_c0_g1			0.260304	-0.446917			0.795082	0.998743	None
LOC119170719	243-1166[+]		2,4-dienoyl-CoA reductase, mitochondrial-like, transcript variant X2	Ixodes Scapularis	ISCW023460	Reductase, putative (Fragment) [Source:UniProtKB/TrEMBL;Acc:B7QMF1]		N/A	XP_037277859.1	TRINITY_DN27_c28_g1_i2	TRINITY_DN27_c28_g1			0.386642	-0.518108		+	0.951925	1.01544	None
LOC119170285	910-1596[+]		23 kDa integral membrane protein-like	Ixodes Scapularis	ISCW009187	CD151 antigen, putative		N/A	XP_037277303.1	TRINITY_DN2881_c0_g1_i1	TRINITY_DN2881_c0_g1			0.839874	1.11157			0.761386	-1.18489	None
LOC119176072	1121-1588[-]		23 kDa integral membrane protein-like	Ixodes Scapularis	ISCW004397	tetraspanin, putative		N/A	XP_037283088.1	TRINITY_DN30914_c1_g2_i8	TRINITY_DN30914_c1_g2			0.0702789	-0.102854	+	+	1.24833	-1.13856	D6
LOC119176074	608-1243[-]		23 kDa integral membrane protein-like	N/A	N/A	N/A		N/A	XP_037283090.1	TRINITY_DN7044_c5_g4_i2	TRINITY_DN7044_c5_g4			0.154232	-0.258353	+	+	2.37625	-2.74904	D6
LOC119180021	31-402[+]		26S proteasome non-ATPase regulatory subunit 10-like	Ixodes Scapularis	ISCW002594	Ankyrin, putative [Source:UniProtKB/TrEMBL;Acc:B7P9W7]		N/A	XP_037287049.1	TRINITY_DN163694_c0_g1_i2	TRINITY_DN163694_c0_g1			0.434161	0.388186		+	0.933346	0.723404	None
LOC119188212	72-1331[+]		26S proteasome non-ATPase regulatory subunit 11-like	Ixodes Scapularis	ISCW012119	26S proteasome subunit S9, putative [Source:UniProtKB/TrEMBL;Acc:B7QGD0]		N/A	XP_037292043.1	TRINITY_DN31412_c0_g1_i7	TRINITY_DN31412_c0_g1			0.0268245	0.0437579			0.840115	0.828363	None
LOC119179502	2296-3636[-]		26S proteasome non-ATPase regulatory subunit 12-like	Ixodes Scapularis	ISCW002593	26S proteasome regulatory complex, subunit RPN5/PSMD12, putative [Source:UniProtKB/TrEMBL;Acc:B7P9W6]		N/A	XP_037286485.1	TRINITY_DN44657_c1_g1_i2	TRINITY_DN44657_c1_g1			0.0251109	0.0396423		+	0.905778	0.877392	None
LOC119166759	357-1484[-]		26S proteasome non-ATPase regulatory subunit 13-like, transcript variant X2	Ixodes Scapularis	ISCW000474	26S proteasome regulatory complex, subunit RPN9/PSMD13, putative [Source:UniProtKB/TrEMBL;Acc:B7P2A1]		N/A	XP_037273993.1	TRINITY_DN11315_c0_g1_i1	TRINITY_DN11315_c0_g1			0.0151693	0.0243263			0.666226	0.684474	None
LOC119170134	906-1841[-]		26S proteasome non-ATPase regulatory subunit 14, transcript variant X1	Ixodes Scapularis	ISCW017120	26S proteasome non-ATPase regulatory subunit, putative [Source:UniProtKB/TrEMBL;Acc:B7PDE1]		N/A	XP_037277084.1	TRINITY_DN9842_c0_g1_i18	TRINITY_DN9842_c0_g1			0.138125	0.175136			0.36242	-0.393196	None
LOC119186050	1249-4353[-]		26S proteasome non-ATPase regulatory subunit 1-like	Ixodes Scapularis	ISCW008803	26S proteasome regulatory subunit rpn2, putative (Fragment) [Source:UniProtKB/TrEMBL;Acc:B7Q0A9]		N/A	XP_037290735.1	TRINITY_DN17158_c0_g1_i1	TRINITY_DN17158_c0_g1			0.263092	0.310544		+	1.03848	0.897787	None
LOC119181133	338-1174[+]		26S proteasome non-ATPase regulatory subunit 2-like	Ixodes Scapularis	ISCW021692	26S proteasome regulatory subunit rpn1, putative		N/A	XP_037288212.1	TRINITY_DN3938_c1_g1_i1	TRINITY_DN3938_c1_g1			0.0246627	-0.0383224	+	+	1.45324	1.3629	D6
LOC119181133	1807-4485[-]		26S proteasome non-ATPase regulatory subunit 2-like	Ixodes Scapularis	ISCW021692	26S proteasome regulatory subunit rpn1, putative		N/A	XP_037288212.1	TRINITY_DN3938_c1_g1_i15	TRINITY_DN3938_c1_g1			0.0941231	-0.148016			0.610814	0.667445	None
LOC119167630	1-1119[+]		26S proteasome non-ATPase regulatory subunit 4-like, transcript variant X2	Ixodes Scapularis	ISCW010311	uncharacterized protein [Source:UniProtKB/TrEMBL;Acc:B7Q2S2]		N/A	XP_037275030.1	TRINITY_DN3935_c0_g1_i15	TRINITY_DN3935_c0_g1			0.0255267	-0.0332074			0.781804	0.644331	None
LOC119161205	2275-3462[-]		26S proteasome non-ATPase regulatory subunit 5-like	Ixodes Scapularis	ISCW015677	26S proteasome regulatory complex, subunit PSMD5, putative [Source:UniProtKB/TrEMBL;Acc:B7P6L7]		N/A	XP_037269467.1	TRINITY_DN16816_c0_g1_i21	TRINITY_DN16816_c0_g1			0.0199095	0.0348401		+	1.01545	1.00292	None
LOC119174256	81-1247[+]		26S proteasome non-ATPase regulatory subunit 6-like	Ixodes Scapularis	ISCW020845	26S proteasome regulatory complex, subunit RPN7/PSMD6, putative [Source:UniProtKB/TrEMBL;Acc:B7PX86]		N/A	XP_037280987.1	TRINITY_DN1857_c0_g2_i1	TRINITY_DN1857_c0_g2			0.00616789	0.0101419		+	1.08798	1.07395	None
LOC119176455	239-1180[-]		26S proteasome non-ATPase regulatory subunit 7-like	Ixodes Scapularis	ISCW022113	26S proteasome regulatory subunit 7, psd7, putative (Fragment) [Source:UniProtKB/TrEMBL;Acc:B7QCB8]		N/A	XP_037283638.1	TRINITY_DN2337_c3_g1_i2	TRINITY_DN2337_c3_g1			0.143264	0.195172		+	0.911918	0.86737	None
LOC119167391	1469-2269[-]		26S proteasome non-ATPase regulatory subunit 8-like	N/A	N/A	N/A		N/A	XP_037274761.1	TRINITY_DN123780_c0_g1_i4	TRINITY_DN123780_c0_g1			0.0146813	-0.0212269		+	1.23594	1.02483	None
LOC119174563	1798-2412[+]		26S proteasome non-ATPase regulatory subunit 9-like	Ixodes Scapularis	ISCW018679	26S proteasome non-ATPase regulatory subunit, putative [Source:UniProtKB/TrEMBL;Acc:B7PLI2]		N/A	XP_037281426.1	TRINITY_DN72711_c0_g1_i10	TRINITY_DN72711_c0_g1			1.94423	1.55315			0.515405	0.376992	None
LOC119167394	830-2038[+]		26S proteasome regulatory subunit 10B	N/A	N/A	N/A		N/A	XP_037274764.1	TRINITY_DN42468_c0_g1_i2	TRINITY_DN42468_c0_g1			0.0221264	0.0349951			0.796083	0.753266	None
LOC119179511	1569-2873[-]		26S proteasome regulatory subunit 6A-B	Ixodes Scapularis	ISCW004146	26S protease regulatory subunit 6A, putative [Source:UniProtKB/TrEMBL;Acc:B7PGL3]		N/A	XP_037286497.1	TRINITY_DN370565_c0_g1_i1	TRINITY_DN370565_c0_g1			0.00037192	0.000582695			0.658279	0.636877	None
LOC119171790	980-2212[-]		26S proteasome regulatory subunit 6B	Ixodes Scapularis	ISCW016176	26S protease regulatory subunit 6B, putative [Source:UniProtKB/TrEMBL;Acc:B7P361]		N/A	XP_037278526.1	TRINITY_DN2631_c0_g1_i1	TRINITY_DN2631_c0_g1			0.15661	-0.200788			0.783292	0.716014	None
LOC119182355	116-1006[-]		26S proteasome regulatory subunit 7	N/A	N/A	N/A		N/A	XP_037289252.1	TRINITY_DN18109_c0_g1_i4	TRINITY_DN18109_c0_g1			0.0240169	0.0309153			0.824519	0.653558	None
LOC119188194	792-2030[-]		26S proteasome regulatory subunit 8-like	Ixodes Scapularis	ISCW008741	26S proteasome regulatory complex, ATPase RPT6, putative (Fragment) [Source:UniProtKB/TrEMBL;Acc:B7Q2Y6]		N/A	XP_037292018.1	TRINITY_DN54259_c1_g1_i13	TRINITY_DN54259_c1_g1			0.0793575	-0.115663			0.799154	0.762341	None
LOC119179501	483-1079[+]		28 kDa heat- and acid-stable phosphoprotein-like	Ixodes Scapularis	ISCW006172	Phosphoprotein/coiled-coil protein, putative [Source:UniProtKB/TrEMBL;Acc:B7PQ98]		N/A	XP_037286484.1	TRINITY_DN45051_c1_g2_i1	TRINITY_DN45051_c1_g2			1.24115	0.90869	+	+	1.43322	1.05638	D6
LOC119176399	422-832[-]		28S ribosomal protein S17, mitochondrial-like	Ixodes Scapularis	ISCW024032	Carrier protein, putative [Source:UniProtKB/TrEMBL;Acc:B7P646]		N/A	XP_037283557.1	TRINITY_DN36656_c0_g2_i2	TRINITY_DN36656_c0_g2			0.828752	-0.81657			0.599229	0.569908	None
LOC119175873	1710-2105[+]		28S ribosomal protein S18c, mitochondrial-like	Ixodes Scapularis	ISCW019374	Ribosomal protein S18C, putative [Source:UniProtKB/TrEMBL;Acc:B7PX33]		N/A	XP_037282789.1	TRINITY_DN12180_c0_g1_i16	TRINITY_DN12180_c0_g1			0.493747	-0.566174			0.607374	0.642585	None
LOC119167410	3-917[+]		28S ribosomal protein S2, mitochondrial-like	Ixodes Scapularis	ISCW023192	Ribosomal protein, putative (Fragment) [Source:UniProtKB/TrEMBL;Acc:B7QMH7]		N/A	XP_037274781.1	TRINITY_DN4890_c0_g1_i2	TRINITY_DN4890_c0_g1			0.285316	-0.437974		+	1.08611	1.17754	None
LOC119181051	.		28S ribosomal protein S21, mitochondrial-like	Ixodes Scapularis	ISCW017776	ribosomal protein S21, putative		N/A	XP_037288124.1	TRINITY_DN45700_c0_g1_i11	TRINITY_DN45700_c0_g1			0.37599	0.327968			0.633191	0.574194	None
LOC119168186	67-399[+]		28S ribosomal protein S23, mitochondrial-like, transcript variant X1	Ixodes Scapularis	ISCW001489	28S ribosomal protein S23, putative [Source:UniProtKB/TrEMBL;Acc:B7P266]		N/A	XP_037275489.1	TRINITY_DN193585_c0_g3_i13	TRINITY_DN193585_c0_g3			0.0880813	-0.069561		+	1.12669	-0.460987	None
LOC119184677	410-757[-]		28S ribosomal protein S24, mitochondrial-like	Ixodes Scapularis	ISCW004921	28S ribosomal protein S24, putative [Source:UniProtKB/TrEMBL;Acc:B7PDY4]		N/A	XP_037289881.1	TRINITY_DN134123_c0_g1_i1	TRINITY_DN134123_c0_g1			0.688234	-0.677428			0.562064	0.514315	None
LOC119176221	51-1463[+]		28S ribosomal protein S27, mitochondrial-like	Ixodes Scapularis	ISCW017652	uncharacterized protein [Source:UniProtKB/TrEMBL;Acc:B7PJN8]		N/A	XP_037283296.1	TRINITY_DN20552_c0_g1_i1	TRINITY_DN20552_c0_g1			0.0859571	-0.125351			0.887994	0.794278	None
LOC119174375	376-918[-]		28S ribosomal protein S28, mitochondrial-like	N/A	N/A	N/A		N/A	XP_037281145.1	TRINITY_DN149928_c0_g1_i4	TRINITY_DN149928_c0_g1			0.594122	-0.759496	+	+	1.52007	1.41341	D6
LOC119159530	2333-3280[+]		28S ribosomal protein S29, mitochondrial-like	Ixodes Scapularis	ISCW005445	death associated protein 3, putative		N/A	XP_037268221.1	TRINITY_DN11981_c2_g1_i1	TRINITY_DN11981_c2_g1			0.124739	-0.171499		+	0.905918	0.89876	None
LOC119159530	1905-3104[+]		28S ribosomal protein S29, mitochondrial-like	Ixodes Scapularis	ISCW005445	death associated protein 3, putative		N/A	XP_037268221.1	TRINITY_DN11981_c2_g1_i7	TRINITY_DN11981_c2_g1			0.350658	-0.360405			0.783429	0.62288	None
LOC119159412	3-1511[+]		28S ribosomal protein S30, mitochondrial-like	Ixodes Scapularis	ISCW019792	Ribosomal protein S30, putative [Source:UniProtKB/TrEMBL;Acc:B7PUX9]		N/A	XP_037268057.1	TRINITY_DN7540_c0_g1_i11	TRINITY_DN7540_c0_g1			0.144798	-0.213178			0.7858	0.738902	None
LOC119185178	23-1282[+]		28S ribosomal protein S31, mitochondrial-like	Ixodes Scapularis	ISCW004687	uncharacterized protein [Source:UniProtKB/TrEMBL;Acc:B7PF67]		N/A	XP_037290176.1	TRINITY_DN6486_c0_g1_i1	TRINITY_DN6486_c0_g1			0.242954	-0.156176			0.149554	0.0930958	None
LOC119180796	2643-3515[+]		28S ribosomal protein S35, mitochondrial-like	Ixodes Scapularis	ISCW008744	Ribosomal protein S28, putative (Fragment) [Source:UniProtKB/TrEMBL;Acc:B7Q2Z7]		N/A	XP_037287829.1	TRINITY_DN108749_c0_g2_i5	TRINITY_DN108749_c0_g2			0.745386	-0.766833			0.560016	0.534737	None
LOC119167234	108-1445[+]		28S ribosomal protein S5, mitochondrial-like	Ixodes Scapularis	ISCW000884	Ribosomal protein S5, putative [Source:UniProtKB/TrEMBL;Acc:B7P5Y2]		N/A	XP_037274576.1	TRINITY_DN433988_c0_g2_i2	TRINITY_DN433988_c0_g2			0.427839	-0.540307		+	1.02546	0.917537	None
LOC119188009	1510-2100[+]		28S ribosomal protein S7, mitochondrial-like	Ixodes Scapularis	ISCW019788	Ribosomal protein S7, putative [Source:UniProtKB/TrEMBL;Acc:B7PUX5]		N/A	XP_037291939.1	TRINITY_DN10797_c0_g1_i3	TRINITY_DN10797_c0_g1			0.36853	-0.404191			0.348648	0.341387	None
LOC119181717	2-679[+]		2-aminoethanethiol dioxygenase-like	Ixodes Scapularis	ISCW024001	2-aminoethanethiol dioxygenase, putative [Source:UniProtKB/TrEMBL;Acc:B7QNX6]		N/A	XP_037288860.1	TRINITY_DN2302_c0_g2_i1	TRINITY_DN2302_c0_g2			0.0877053	0.119478		+	1.1238	0.960063	None
LOC119188213	4100-5554[+]		2-hydroxyacyl-CoA lyase 1-like	N/A	N/A	N/A		N/A	XP_037292044.1	TRINITY_DN2185_c0_g1_i17	TRINITY_DN2185_c0_g1			0.44013	0.595556	+	+	1.68581	-2.00877	D6
LOC119188213	2855-4942[-]		2-hydroxyacyl-CoA lyase 1-like	N/A	N/A	N/A		N/A	XP_037292044.1	TRINITY_DN7985_c0_g1_i18	TRINITY_DN7985_c0_g1			0.312631	0.386948	+	+	2.01153	-2.55807	D6
LOC119181035	622-2511[-]		2-hydroxyacyl-CoA lyase 2-like	Ixodes Scapularis	ISCW014697	acetolactate synthase, putative		N/A	XP_037288105.1	TRINITY_DN40993_c0_g1_i16	TRINITY_DN40993_c0_g1			0.523108	-0.755681			0.807635	0.872451	None
LOC119173166	516-1439[-]		2-methoxy-6-polyprenyl-1,4-benzoquinol methylase, mitochondrial-like	Ixodes Scapularis	ISCW007039	Ubiquinone biosynthesis methyltransferase COQ5, putative [Source:UniProtKB/TrEMBL;Acc:B7PU51]		N/A	XP_037280058.1	TRINITY_DN119959_c0_g2_i9	TRINITY_DN119959_c0_g2			0.364451	-0.405229			0.420471	0.421422	None
LOC119180373	515-1468[+]		2-oxoglutarate and iron-dependent oxygenase domain-containing protein 3-like	N/A	N/A	N/A		N/A	XP_037287460.1	TRINITY_DN16761_c3_g2_i2	TRINITY_DN16761_c3_g2			0.213257	-0.379821	+	+	1.44076	1.78444	D6
LOC119161032	451-3207[+]		2-oxoglutarate dehydrogenase, mitochondrial-like	Ixodes Scapularis	ISCW003165	2-oxoglutarate dehydrogenase, putative [Source:UniProtKB/TrEMBL;Acc:B7PCU5]		N/A	XP_037269250.1	TRINITY_DN4456_c1_g1_i5	TRINITY_DN4456_c1_g1			0.255962	-0.323329			0.867067	0.779034	None
LOC119166945	812-2131[-]		2-oxoisovalerate dehydrogenase subunit alpha, mitochondrial-like	Ixodes Scapularis	ISCW018615	pyruvate decarboxylase (E-1) alpha subunit, putative		N/A	XP_037274235.1	TRINITY_DN10874_c1_g3_i1	TRINITY_DN10874_c1_g3			0.0194438	0.0281587			0.757192	0.717294	None
LOC119181048	255-1766[+]		2-phosphoxylose phosphatase 1-like	N/A	N/A	N/A		N/A	XP_037288125.1	TRINITY_DN8247_c0_g2_i1	TRINITY_DN8247_c0_g2			0.39298	1.05311		+	1.05982	2.34581	None
LOC119169799	6130-7308[-]		3 beta-hydroxysteroid dehydrogenase type 7-like, transcript variant X2	Ixodes Scapularis	ISCW018715	3 hydroxysteroid dehydrogenase, putative [Source:UniProtKB/TrEMBL;Acc:B7PKR2]		N/A	XP_037276713.1	TRINITY_DN11676_c1_g2_i1	TRINITY_DN11676_c1_g2			0.0294513	0.0486908		+	1.1555	1.1406	None
LOC119166891	992-1957[-]		3'(2'),5'-bisphosphate nucleotidase 1-like	Ixodes Scapularis	ISCW002395	Nucleotidase 4F8, putative [Source:UniProtKB/TrEMBL;Acc:B7PCH8]		N/A	XP_037274178.1	TRINITY_DN290400_c0_g2_i4	TRINITY_DN290400_c0_g2			0.112674	-0.132675			0.122917	0.133192	None
LOC119187696	1193-1648[-]		34 kDa spicule matrix protein-like, transcript variant X1	Ixodes Scapularis	ISCW001021	Secreted salivary gland peptide, putative [Source:UniProtKB/TrEMBL;Acc:B7P2T1]		N/A	XP_037291671.1	TRINITY_DN11752_c2_g1_i1	TRINITY_DN11752_c2_g1			0.587734	0.905359	+	+	1.96646	-2.45304	D6
LOC119172476	1812-2678[-]		3'-5' ssDNA/RNA exonuclease TatD-like	Ixodes Scapularis	ISCW020411	uncharacterized protein [Source:UniProtKB/TrEMBL;Acc:B7PZ78]		N/A	XP_037279490.1	TRINITY_DN1792_c2_g1_i6	TRINITY_DN1792_c2_g1			0.199688	0.300261			0.726112	0.907118	None
LOC119167712	130-723[+]		39S ribosomal protein L11, mitochondrial-like	Ixodes Scapularis	ISCW017731	39S ribosomal protein L11, mitochondrial		N/A	XP_037275134.1	TRINITY_DN234139_c0_g2_i1	TRINITY_DN234139_c0_g2			0.235693	-0.334332			0.638512	0.70128	None
LOC119176424	958-1503[+]		39S ribosomal protein L13, mitochondrial-like	Ixodes Scapularis	ISCW002233	Ribosomal protein L13, putative [Source:UniProtKB/TrEMBL;Acc:B7PBT5]		N/A	XP_037283580.1	TRINITY_DN3671_c2_g1_i1	TRINITY_DN3671_c2_g1			0.324602	-0.396504		+	1.06347	0.931785	None
LOC119164014	.		39S ribosomal protein L14, mitochondrial-like	Ixodes Scapularis	ISCW014261	Ribosomal protein L14, putative [Source:UniProtKB/TrEMBL;Acc:B7QHZ8]		N/A	XP_037272008.1	TRINITY_DN12084_c0_g1_i11	TRINITY_DN12084_c0_g1			0.57616	-1.2384	+	+	1.18808	-1.53897	D6
LOC119160922	1093-1968[-]		39S ribosomal protein L15, mitochondrial-like	Ixodes Scapularis	ISCW001650	39S ribosomal protein L15, mitochondrial		N/A	XP_037269098.1	TRINITY_DN1851_c0_g5_i1	TRINITY_DN1851_c0_g5			0.277724	-0.350258			0.680755	0.618762	None
LOC119163484	3-758[+]		39S ribosomal protein L16, mitochondrial-like	Ixodes Scapularis	ISCW017855	Ribosomal protein L16, putative [Source:UniProtKB/TrEMBL;Acc:B7PI93]		N/A	XP_037271384.1	TRINITY_DN49788_c0_g1_i3	TRINITY_DN49788_c0_g1			0.512586	-0.582761			0.376181	0.378721	None
LOC119174216	556-1203[-]		39S ribosomal protein L17, mitochondrial-like	Ixodes Scapularis	ISCW012633	39S mitochondrial ribosomal protein L17		N/A	XP_037280935.1	TRINITY_DN15525_c0_g1_i10	TRINITY_DN15525_c0_g1			0.285434	-0.337699			0.382522	0.388476	None
LOC119174216	896-1327[-]		39S ribosomal protein L17, mitochondrial-like	Ixodes Scapularis	ISCW012633	39S mitochondrial ribosomal protein L17		N/A	XP_037280935.1	TRINITY_DN17458_c0_g2_i4	TRINITY_DN17458_c0_g2			0.577307	-0.703898		+	1.15157	0.97439	None
LOC119168581	982-1488[+]		39S ribosomal protein L18, mitochondrial-like	Ixodes Scapularis	ISCW001488	mitochondrial ribosomal protein L18, putative		N/A	XP_037275877.1	TRINITY_DN16391_c0_g1_i9	TRINITY_DN16391_c0_g1			0.424452	-0.481348		+	0.921098	0.785617	None
LOC119174477	30-920[+]		39S ribosomal protein L19, mitochondrial-like	Ixodes Scapularis	ISCW014182	Ribosomal protein L19, putative [Source:UniProtKB/TrEMBL;Acc:B7QHV8]		N/A	XP_037281288.1	TRINITY_DN5615_c3_g1_i3	TRINITY_DN5615_c3_g1			0.131601	-0.204713		+	1.01184	0.975316	None
LOC119173935	871-1779[-]		39S ribosomal protein L2, mitochondrial-like	Ixodes Scapularis	ISCW005878	Ribosomal protein L2, putative [Source:UniProtKB/TrEMBL;Acc:B7PQC0]		N/A	XP_037280615.1	TRINITY_DN79785_c0_g1_i3	TRINITY_DN79785_c0_g1			0.405765	-0.451459		+	0.903527	0.803456	None
LOC119174120	115-756[+]		39S ribosomal protein L21, mitochondrial-like	Ixodes Scapularis	ISCW009065	39S ribosomal protein L21, putative [Source:UniProtKB/TrEMBL;Acc:B7Q0W8]		N/A	XP_037280824.1	TRINITY_DN106203_c1_g3_i2	TRINITY_DN106203_c1_g3			0.350095	-0.424868			0.653321	0.638077	None
LOC119167156	1647-2282[-]		39S ribosomal protein L22, mitochondrial-like, transcript variant X1	Ixodes Scapularis	ISCW000095	Ribosomal protein L22, putative [Source:UniProtKB/TrEMBL;Acc:B7P3T1]		N/A	XP_037274492.1	TRINITY_DN34707_c0_g1_i4	TRINITY_DN34707_c0_g1			0.308788	-0.406228			0.796593	0.777809	None
LOC119164478	308-772[-]		39S ribosomal protein L23, mitochondrial-like	Ixodes Scapularis	ISCW021171	39S ribosomal protein L23, putative [Source:UniProtKB/TrEMBL;Acc:B7Q7W8]		N/A	XP_037272572.1	TRINITY_DN2036_c0_g3_i1	TRINITY_DN2036_c0_g3			0.0651889	0.0974131			0.577303	0.622699	None
LOC119180873	176-1207[+]		39S ribosomal protein L28, mitochondrial-like	Ixodes Scapularis	ISCW010492	39S mitochondrial ribosomal protein L28		N/A	XP_037287905.1	TRINITY_DN21543_c0_g1_i4	TRINITY_DN21543_c0_g1			0.0964634	0.130817		+	0.918127	0.843851	None
LOC119161553	2672-3850[-]		39S ribosomal protein L3, mitochondrial-like	Ixodes Scapularis	ISCW012830	60S ribosomal protein L3, putative [Source:UniProtKB/TrEMBL;Acc:B7QEI9]		N/A	XP_037269988.1	TRINITY_DN124029_c0_g1_i3	TRINITY_DN124029_c0_g1			0.0815213	-0.114701		+	1.08856	0.920069	None
LOC119163004	.		39S ribosomal protein L32, mitochondrial-like	Ixodes Scapularis	ISCW003386	Ribosomal protein L32, putative [Source:UniProtKB/TrEMBL;Acc:B7PBX8]		N/A	XP_037270787.1	TRINITY_DN13276_c1_g1_i1	TRINITY_DN13276_c1_g1			0.251665	-0.344768			0.394479	0.373115	None
LOC119171816	833-2092[-]		39S ribosomal protein L37, mitochondrial-like	Ixodes Scapularis	ISCW020742	39S mitochondrial ribosomal protein L37		N/A	XP_037278568.1	TRINITY_DN56697_c0_g1_i11	TRINITY_DN56697_c0_g1			0.138573	-0.199619		+	0.911114	0.856931	None
LOC119176370	2-1195[+]		39S ribosomal protein L38, mitochondrial-like	Ixodes Scapularis	ISCW021329	Ribosomal protein L38, putative [Source:UniProtKB/TrEMBL;Acc:B7Q7Q0]		N/A	XP_037283517.1	TRINITY_DN1646_c8_g1_i1	TRINITY_DN1646_c8_g1			0.356824	-0.395383			0.302346	0.33715	None
LOC119177122	229-924[-]		39S ribosomal protein L39, mitochondrial-like	Ixodes Scapularis	ISCW018045	39S ribosomal protein L39, putative (Fragment) [Source:UniProtKB/TrEMBL;Acc:B7PEZ0]		N/A	XP_037284407.1	TRINITY_DN13297_c0_g1_i27	TRINITY_DN13297_c0_g1			0.320198	-0.40119			0.584462	0.590529	None
LOC119177122	113-1255[+]		39S ribosomal protein L39, mitochondrial-like	Ixodes Scapularis	ISCW018045	39S ribosomal protein L39, putative (Fragment) [Source:UniProtKB/TrEMBL;Acc:B7PEZ0]		N/A	XP_037284407.1	TRINITY_DN13297_c0_g3_i2	TRINITY_DN13297_c0_g3			0.202729	-0.288703			0.752286	0.752106	None
LOC119185462	291-1226[-]		39S ribosomal protein L4, mitochondrial-like	Ixodes Scapularis	ISCW016414	Ribosomal protein L4, putative (Fragment) [Source:UniProtKB/TrEMBL;Acc:B7P338]		N/A	XP_037290361.1	TRINITY_DN1540_c22_g1_i1	TRINITY_DN1540_c22_g1			0.139162	-0.220105			0.758234	0.78865	None
LOC119171975	345-950[+]		39S ribosomal protein L40, mitochondrial-like	Ixodes Scapularis	ISCW024335	Ribosomal protein L28, putative (Fragment) [Source:UniProtKB/TrEMBL;Acc:B7PR36]		N/A	XP_037278792.1	TRINITY_DN14780_c3_g1_i1	TRINITY_DN14780_c3_g1			0.232041	-0.395267		+	1.02865	1.24811	None
LOC119171929	172-678[+]		39S ribosomal protein L41, mitochondrial-like	Ixodes Scapularis	ISCW015536	39S ribosomal protein L41, putative [Source:UniProtKB/TrEMBL;Acc:B7QN62]		N/A	XP_037278721.1	TRINITY_DN176660_c0_g1_i11	TRINITY_DN176660_c0_g1			0.0550092	-0.0776534			0.437258	0.423118	None
LOC119174304	.		39S ribosomal protein L42, mitochondrial-like	N/A	N/A	N/A		N/A	XP_037281051.1	TRINITY_DN358136_c0_g1_i1	TRINITY_DN358136_c0_g1			0.438267	0.362364			0.561944	0.462844	None
LOC119186877	1476-2549[-]		39S ribosomal protein L44, mitochondrial-like	Ixodes Scapularis	ISCW001813	39S ribosomal protein L44, putative [Source:UniProtKB/TrEMBL;Acc:B7P2T5]		N/A	XP_037291146.1	TRINITY_DN23634_c0_g1_i1	TRINITY_DN23634_c0_g1			0.376255	-0.471701			0.573475	0.586854	None
LOC119163761	824-1132[+]		39S ribosomal protein L46, mitochondrial-like	Ixodes Scapularis	ISCW008794	39S ribosomal protein L46, putative (Fragment) [Source:UniProtKB/TrEMBL;Acc:B7Q2J3]		N/A	XP_037271725.1	TRINITY_DN181765_c0_g1_i12	TRINITY_DN181765_c0_g1			0.343908	-0.636648	+	+	1.29668	1.74336	D6
LOC119163761	399-1391[-]		39S ribosomal protein L46, mitochondrial-like	Ixodes Scapularis	ISCW008794	39S ribosomal protein L46, putative (Fragment) [Source:UniProtKB/TrEMBL;Acc:B7Q2J3]		N/A	XP_037271725.1	TRINITY_DN3890_c0_g1_i1	TRINITY_DN3890_c0_g1			0.508676	-0.549788			0.825095	0.750157	None
LOC119171513	419-1201[-]		39S ribosomal protein L47, mitochondrial-like	Ixodes Scapularis	ISCW012031	39S ribosomal protein L47, putative [Source:UniProtKB/TrEMBL;Acc:B7QFB8]		N/A	XP_037278194.1	TRINITY_DN12712_c1_g1_i8	TRINITY_DN12712_c1_g1			0.332748	-0.428174		+	0.971078	0.875011	None
LOC119177359	388-867[-]		39S ribosomal protein L48, mitochondrial-like	Ixodes Scapularis	ISCW024672	uncharacterized protein [Source:UniProtKB/TrEMBL;Acc:B7Q7H5]		N/A	XP_037284743.1	TRINITY_DN9179_c0_g1_i21	TRINITY_DN9179_c0_g1			0.578625	-0.87895		+	0.959717	1.22488	None
LOC119174450	3-713[+]		39S ribosomal protein L49, mitochondrial-like	Ixodes Scapularis	ISCW013100	39S ribosomal protein L49, putative [Source:UniProtKB/TrEMBL;Acc:B7QBM3]		N/A	XP_037281243.1	TRINITY_DN14109_c0_g2_i10	TRINITY_DN14109_c0_g2			0.0772585	0.113125			0.807898	0.824613	None
LOC119171794	643-1101[-]		39S ribosomal protein L51, mitochondrial-like	Ixodes Scapularis	ISCW003986	39S ribosomal protein L51, putative [Source:UniProtKB/TrEMBL;Acc:B7PJ64]		N/A	XP_037278534.1	TRINITY_DN20297_c0_g1_i1	TRINITY_DN20297_c0_g1			0.312305	0.52527			0.642012	0.767648	None
LOC119169176	434-835[-]		39S ribosomal protein L53, mitochondrial-like, transcript variant X1	N/A	N/A	N/A		N/A	XP_037276184.1	TRINITY_DN48746_c0_g1_i3	TRINITY_DN48746_c0_g1			0.231471	-0.260199		+	1.06291	0.926837	None
LOC119159469	854-1390[-]		39S ribosomal protein L54, mitochondrial-like	Ixodes Scapularis	ISCW010638	39S ribosomal protein L54, putative [Source:UniProtKB/TrEMBL;Acc:B7Q4I7]		N/A	XP_037268130.1	TRINITY_DN56768_c0_g1_i1	TRINITY_DN56768_c0_g1			0.395343	-0.45197			0.579411	0.551942	None
LOC119174267	761-1102[+]		39S ribosomal protein L55, mitochondrial-like, transcript variant X1	Ixodes Scapularis	ISCW009266	Ribosomal protein L55, putative [Source:UniProtKB/TrEMBL;Acc:B7Q0Y3]		N/A	XP_037281003.1	TRINITY_DN11573_c1_g2_i8	TRINITY_DN11573_c1_g2			0.0600235	-0.103854			0.630334	0.726929	None
LOC119172054	575-1096[-]		39S ribosomal protein L9, mitochondrial-like	Ixodes Scapularis	ISCW018023	Ribosomal protein L9, putative [Source:UniProtKB/TrEMBL;Acc:B7PF13]		N/A	XP_037278923.1	TRINITY_DN125425_c0_g2_i13	TRINITY_DN125425_c0_g2			0.246234	-0.280419			0.880209	0.747716	None
LOC119166884	5539-5886[-]		39S ribosomal protein S18a, mitochondrial-like	Ixodes Scapularis	ISCW019417	28S ribosomal protein S18A, putative [Source:UniProtKB/TrEMBL;Acc:B7PSA8]		N/A	XP_037274170.1	TRINITY_DN213337_c0_g1_i2	TRINITY_DN213337_c0_g1			0.222725	-0.281027			0.509681	0.51071	None
LOC119174103	451-1236[+]		3-hydroxyacyl-CoA dehydrogenase type-2-like	Ixodes Scapularis	ISCW018873	Short-chain alcohol dehydrogenase, putative [Source:UniProtKB/TrEMBL;Acc:B7PNZ4]		N/A	XP_037280805.1	TRINITY_DN20137_c0_g1_i4	TRINITY_DN20137_c0_g1			0.000844085	0.00119543	+	+	1.48343	1.13145	D6
LOC119172354	623-1621[-]		3-hydroxyisobutyrate dehydrogenase, mitochondrial-like	N/A	N/A	N/A		N/A	XP_037279314.1	TRINITY_DN35543_c0_g1_i1	TRINITY_DN35543_c0_g1			0.00580582	-0.00876427			0.838264	0.804923	None
LOC119172544	270-1445[+]		3-hydroxyisobutyryl-CoA hydrolase, mitochondrial-like, transcript variant X1	Ixodes Scapularis	ISCW010015	3hydroxyisobutyryl-CoA hydrolase, mitochondrial, putative		N/A	XP_037279595.1	TRINITY_DN39374_c0_g1_i6	TRINITY_DN39374_c0_g1			0.0155151	0.0233622		+	1.11815	0.977989	None
LOC119180584	3984-5120[+]		3-ketoacyl-CoA thiolase, mitochondrial-like	Ixodes Scapularis	ISCW002623	Acetyl-CoA acetyltransferase, putative [Source:UniProtKB/TrEMBL;Acc:B7PDP6]		N/A	XP_037287589.1	TRINITY_DN18359_c0_g2_i1	TRINITY_DN18359_c0_g2			0.508221	-0.560944			0.704997	0.680108	None
LOC119174212	2831-3868[-]		3-ketodihydrosphingosine reductase-like	Ixodes Scapularis	ISCW005309	Dehydrogenase, putative [Source:UniProtKB/TrEMBL;Acc:B7PLM8]		N/A	XP_037280932.1	TRINITY_DN4853_c0_g1_i1	TRINITY_DN4853_c0_g1			0.102708	0.15569	+	+	1.71938	1.53205	D6
LOC119169134	383-1162[+]		3-oxoacyl-[acyl-carrier-protein] reductase FabG-like	Ixodes Scapularis	ISCW001016	Reductase, putative [Source:UniProtKB/TrEMBL;Acc:B7P526]		N/A	XP_037276135.1	TRINITY_DN14272_c3_g1_i5	TRINITY_DN14272_c3_g1			0.0964019	-0.120776			0.633367	0.559841	None
LOC119164285	1825-2481[-]		3-oxoacyl-[acyl-carrier-protein] reductase FabG-like, transcript variant X4	Ixodes Scapularis	ISCW008706	Reductase, putative [Source:UniProtKB/TrEMBL;Acc:B7Q008]		N/A	XP_037272330.1	TRINITY_DN33927_c1_g1_i1	TRINITY_DN33927_c1_g1			0.0211811	-0.0333133	+	+	2.76886	2.58735	D6
LOC119174917	1909-3273[+]		3-oxoacyl-[acyl-carrier-protein] synthase, mitochondrial-like	N/A	N/A	N/A		N/A	XP_037281946.1	TRINITY_DN10480_c0_g1_i14	TRINITY_DN10480_c0_g1			0.131578	-0.166012	+	+	1.32	1.11036	D6
LOC119180141	612-2243[+]		3-phosphoinositide-dependent protein kinase 1-like	Ixodes Scapularis	ISCW021115	cAMP-dependent protein kinase catalytic subunit, putative (Fragment) [Source:UniProtKB/TrEMBL;Acc:B7Q978]		N/A	XP_037287180.1	TRINITY_DN7012_c1_g1_i8	TRINITY_DN7012_c1_g1			0.443146	0.398407	+	+	1.69027	1.20741	D6
LOC119180341	254-724[+]		40S ribosomal protein S11-like	N/A	N/A	N/A		N/A	XP_037287420.1	TRINITY_DN1106_c5_g1_i1	TRINITY_DN1106_c5_g1			0.679393	-0.810614		+	1.07164	0.933966	None
LOC119166970	1432-1911[+]		40S ribosomal protein S12, mitochondrial-like	Ixodes Scapularis	ISCW002308	30S ribosomal protein S12, putative [Source:UniProtKB/TrEMBL;Acc:B7P9R2]		N/A	XP_037274266.1	TRINITY_DN8001_c0_g1_i3	TRINITY_DN8001_c0_g1			0.47399	-0.814775			0.468473	0.568251	None
LOC119159493	60-515[+]		40S ribosomal protein S13	Ixodes Scapularis	ISCW028492	40S ribosomal protein S13		N/A	XP_037268164.1	TRINITY_DN297136_c0_g1_i2	TRINITY_DN297136_c0_g1			0.613752	-0.740058		+	1.03451	0.960443	None
LOC119188042	429-995[+]		40S ribosomal protein S14	N/A	N/A	N/A		N/A	XP_037291945.1	TRINITY_DN6794_c0_g1_i2	TRINITY_DN6794_c0_g1			0.490482	-0.643505		+	0.875452	0.908006	None
LOC119188037	1271-1720[-]		40S ribosomal protein S15-like	Ixodes Scapularis	ISCW016148	40S ribosomal protein S15, putative [Source:UniProtKB/TrEMBL;Acc:Q4PM26]		N/A	XP_037291946.1	TRINITY_DN22183_c0_g1_i7	TRINITY_DN22183_c0_g1			0.376792	0.380127		+	1.27519	0.930821	None
LOC119170128	689-1246[-]		40S ribosomal protein S16	N/A	N/A	N/A		N/A	XP_037277078.1	TRINITY_DN11928_c0_g2_i1	TRINITY_DN11928_c0_g2			0.492003	-0.590606		+	1.22635	1.09712	None
LOC119186846	3-491[+]		40S ribosomal protein S17-like, transcript variant X2	Ixodes Scapularis	ISCW001811	40S ribosomal protein S17		N/A	XP_037291121.1	TRINITY_DN149010_c0_g2_i3	TRINITY_DN149010_c0_g2			0.415894	-0.589664		+	0.932713	0.923977	None
LOC119171815	114-557[+]		40S ribosomal protein S19-like	Ixodes Scapularis	ISCW020743	40S ribosomal protein S19		N/A	XP_037278567.1	TRINITY_DN15429_c2_g1_i17	TRINITY_DN15429_c2_g1			0.258473	0.271175			0.184715	0.19589	None
LOC119163611	.		40S ribosomal protein S20-like	Ixodes Scapularis	ISCW010752	ribosomal protein S20, putative		N/A	XP_037271544.1	TRINITY_DN16238_c0_g1_i2	TRINITY_DN16238_c0_g1			0.286692	-0.345124			0.852314	0.773938	None
LOC119163311	.		40S ribosomal protein S21	N/A	N/A	N/A		N/A	XP_037271172.1	TRINITY_DN54433_c1_g1_i10	TRINITY_DN54433_c1_g1			0.204065	0.248912	+	+	3.53238	-3.44092	D6
LOC119171793	93-443[+]		40S ribosomal protein S25-like	Ixodes Scapularis	ISCW020696	Ribosomal protein S25, putative (Fragment) [Source:UniProtKB/TrEMBL;Acc:B7PXW1]		N/A	XP_037278529.1	TRINITY_DN3969_c0_g1_i13	TRINITY_DN3969_c0_g1			0.0225891	0.0403652		+	0.971107	0.870621	None
LOC119159407	232-714[+]		40S ribosomal protein S26-like	Ixodes Scapularis	ISCW013037	ribosomal protein S26, putative		N/A	XP_037268053.1	TRINITY_DN6529_c0_g1_i15	TRINITY_DN6529_c0_g1			0.678229	-0.981808	+	+	1.31903	1.39043	D6
LOC119172085	3-335[+]		40S ribosomal protein S27	N/A	N/A	N/A		N/A	XP_037278963.1	TRINITY_DN1888_c1_g1_i11	TRINITY_DN1888_c1_g1			0.403408	-0.496387			0.540819	0.521155	None
LOC119179537	55-834[+]		40S ribosomal protein S3a	Ixodes Scapularis	ISCW008069	40S ribosomal protein S3A, putative		N/A	XP_037286536.1	TRINITY_DN30011_c0_g1_i3	TRINITY_DN30011_c0_g1			0.600509	-0.72364		+	1.03303	0.917757	None
LOC119179161	1276-2019[-]		40S ribosomal protein S3-like	N/A	N/A	N/A		N/A	XP_037286134.1	TRINITY_DN18286_c1_g1_i5	TRINITY_DN18286_c1_g1			0.54535	-0.641863		+	1.10267	0.937993	None
LOC119174474	1471-2124[+]		40S ribosomal protein S4	Ixodes Scapularis	ISCW024787	40S ribosomal protein S4, putative (Fragment) [Source:UniProtKB/TrEMBL;Acc:B7QCY4]		N/A	XP_037281286.1	TRINITY_DN2477_c0_g2_i1	TRINITY_DN2477_c0_g2			0.503894	-0.665535		+	1.03479	0.967614	None
LOC119161554	36-668[+]		40S ribosomal protein S5	Ixodes Scapularis	ISCW012831	40S ribosomal protein S5, putative		N/A	XP_037269989.1	TRINITY_DN43731_c2_g1_i2	TRINITY_DN43731_c2_g1			0.503559	-0.60094			0.455025	0.455688	None
LOC119182076	2064-2804[-]		40S ribosomal protein S6-like	Ixodes Scapularis	ISCW024315	40S ribosomal protein S6, putative (Fragment) [Source:UniProtKB/TrEMBL;Acc:B7PLU8]		N/A	XP_037289109.1	TRINITY_DN41124_c0_g1_i2	TRINITY_DN41124_c0_g1			0.614573	-0.754496		+	1.1666	1.05243	None
LOC119163089	869-1444[+]		40S ribosomal protein S7-like	Ixodes Scapularis	ISCW015731	40S ribosomal protein S7 [Source:UniProtKB/TrEMBL;Acc:B7P444]		N/A	XP_037270922.1	TRINITY_DN1127_c0_g4_i1	TRINITY_DN1127_c0_g4			0.501675	-0.730886	+	+	1.41865	1.43611	D6
LOC119170878	799-1230[+]		40S ribosomal protein S8-like	Ixodes Scapularis	ISCW015393	ribosomal protein S8, putative		N/A	XP_037278055.1	TRINITY_DN2196_c0_g1_i13	TRINITY_DN2196_c0_g1			0.493043	-0.702122		+	1.07293	1.07061	None
LOC119179503	665-1243[-]		40S ribosomal protein S9-like	Ixodes Scapularis	ISCW023083	40S ribosomal protein S9, putative [Source:UniProtKB/TrEMBL;Acc:B7QLZ5]		N/A	XP_037286486.1	TRINITY_DN24078_c6_g1_i1	TRINITY_DN24078_c6_g1			0.609509	-0.769973	+	+	1.33256	1.20133	D6
LOC119179491	235-1176[+]		40S ribosomal protein SA-like	N/A	N/A	N/A		N/A	XP_037286471.1	TRINITY_DN13270_c0_g1_i8	TRINITY_DN13270_c0_g1			0.100814	-0.135601			0.740273	0.670952	None
LOC119179747	261-1202[+]		40S ribosomal protein SA-like, transcript variant X2	N/A	N/A	N/A		N/A	XP_037286768.1	TRINITY_DN13270_c0_g1_i6	TRINITY_DN13270_c0_g1			0.224473	-0.298839			0.662515	0.643004	None
LOC119183155	2057-3169[-]		46 kDa FK506-binding nuclear protein-like	N/A	N/A	N/A		N/A	XP_037289495.1	TRINITY_DN83873_c0_g1_i11	TRINITY_DN83873_c0_g1			0.503298	-0.861626			0.0289058	-0.0588398	None
LOC119181924	345-1820[+]		4-aminobutyrate aminotransferase, mitochondrial-like	Ixodes Scapularis	ISCW019639	4-aminobutyrate aminotransferase, putative [Source:UniProtKB/TrEMBL;Acc:B7PUE8]		N/A	XP_037289066.1	TRINITY_DN12120_c0_g1_i1	TRINITY_DN12120_c0_g1			0.64081	-0.792461			0.0920156	0.134313	None
LOC119159482	126-1121[-]		4-hydroxy-2-oxoglutarate aldolase, mitochondrial-like	Ixodes Scapularis	ISCW016019	Dihydrodipicolinate synthase, putative [Source:UniProtKB/TrEMBL;Acc:B7P667]		N/A	XP_037268152.1	TRINITY_DN118119_c0_g1_i1	TRINITY_DN118119_c0_g1			0.0253931	-0.017693			0.679441	-0.35575	None
LOC119187837	162-1172[+]		50S ribosomal protein L1-like	Ixodes Scapularis	ISCW000392	Ribosomal protein L1, putative [Source:UniProtKB/TrEMBL;Acc:B7P4E0]			XP_037291819.1	TRINITY_DN166335_c0_g1_i10	TRINITY_DN166335_c0_g1			0.473269	-0.59609			0.610806	0.673817	None
LOC119179498	.		50S ribosomal protein L27-like	Ixodes Scapularis	ISCW016242	Ribosomal protein L27, putative (Fragment) [Source:UniProtKB/TrEMBL;Acc:B7P0R0]			XP_037286478.1	TRINITY_DN1586_c0_g1_i2	TRINITY_DN1586_c0_g1			0.349327	0.255587			0.676246	-0.468313	None
LOC119164183	2843-4351[-]		5'-3' exonuclease PLD3-like	N/A	N/A	N/A			XP_037272205.1	TRINITY_DN5226_c2_g2_i4	TRINITY_DN5226_c2_g2			1.2822	-0.982119			0.218137	-0.206141	None
LOC119180770	3287-4810[-]		5'-AMP-activated protein kinase catalytic subunit alpha-2-like, transcript variant X1	Ixodes Scapularis	ISCW020637	serine/threonine protein kinase, putative			XP_037287802.1	TRINITY_DN10333_c0_g1_i11	TRINITY_DN10333_c0_g1			1.91179	1.47641			0.274577	-0.268983	None
LOC119172171	842-1156[+]		5'-AMP-activated protein kinase subunit beta-2-like	N/A	N/A	N/A			XP_037279086.1	TRINITY_DN118137_c0_g2_i1	TRINITY_DN118137_c0_g2			0.252595	-0.330616			0.623457	0.601124	None
LOC119188214	1467-2987[+]		5'-AMP-activated protein kinase subunit gamma-1-like	Ixodes Scapularis	ISCW010164	AMP-activated protein kinase, gamma regulatory subunit, putative [Source:UniProtKB/TrEMBL;Acc:B7Q3C0]			XP_037292045.1	TRINITY_DN3568_c0_g1_i3	TRINITY_DN3568_c0_g1			0.398882	-0.464126			0.511513	0.524682	None
LOC119173423	1016-2410[-]		5-methylcytosine rRNA methyltransferase NSUN4-like	Ixodes Scapularis	ISCW012630	uncharacterized protein [Source:UniProtKB/TrEMBL;Acc:B7QBD2]			XP_037280145.1	TRINITY_DN29294_c0_g1_i3	TRINITY_DN29294_c0_g1			0.408166	-0.469989			0.562002	0.542128	None
LOC119177180	1800-5639[+]		5-oxoprolinase-like	Ixodes Scapularis	ISCW003355	uncharacterized protein [Source:UniProtKB/TrEMBL;Acc:B7P7S2]			XP_037284479.1	TRINITY_DN18453_c0_g2_i3	TRINITY_DN18453_c0_g2			0.309408	-0.411072			0.540688	0.567834	None
LOC119177180	3340-7179[+]		5-oxoprolinase-like	Ixodes Scapularis	ISCW003355	uncharacterized protein [Source:UniProtKB/TrEMBL;Acc:B7P7S2]			XP_037284479.1	TRINITY_DN18453_c0_g2_i7	TRINITY_DN18453_c0_g2			0.467105	0.406446			0.841354	0.653022	None
LOC119174235	244-1863[+]		60 kDa SS-A/Ro ribonucleoprotein-like	Ixodes Scapularis	ISCW012296	60 kD ribonucleoprotein ssa/ro, putative (Fragment) [Source:UniProtKB/TrEMBL;Acc:B7QB92]			XP_037280961.1	TRINITY_DN30594_c0_g1_i4	TRINITY_DN30594_c0_g1			0.0226696	0.0380216	+	+	1.4507	1.35481	D6
LOC119170882	.		60S acidic ribosomal protein P1-like	Ixodes Scapularis	ISCW006538	60S acidic ribosomal protein LP1			XP_037278061.1	TRINITY_DN3550_c3_g1_i2	TRINITY_DN3550_c3_g1			0.499821	-0.569745			0.730944	0.762866	None
LOC119176942	379-729[+]		60S acidic ribosomal protein P2-like	Ixodes Scapularis	ISCW010723	Ribosomal protein, putative (Fragment) [Source:UniProtKB/TrEMBL;Acc:B7Q4L8]			XP_037284180.1	TRINITY_DN22511_c0_g1_i1	TRINITY_DN22511_c0_g1			0.0228145	0.0184202	+	+	2.19102	-1.0357	D6
LOC119159631	794-2329[-]		60S ribosomal export protein NMD3-like	Ixodes Scapularis	ISCW014702	NMD protein affecting ribosome stability and mRNA decay, putative			XP_037268343.1	TRINITY_DN262792_c0_g1_i2	TRINITY_DN262792_c0_g1			0.200379	-0.334123			0.714839	0.767029	None
LOC119164217	173-826[+]		60S ribosomal protein L10a-like	Ixodes Scapularis	ISCW015602	60S ribosomal protein L10A, putative			XP_037272253.1	TRINITY_DN15242_c1_g1_i14	TRINITY_DN15242_c1_g1			0.257354	-0.307926		+	1.01891	0.89187	None
LOC119180409	2030-2692[-]		60S ribosomal protein L10-like, transcript variant X2	Ixodes Scapularis	ISCW017543	60S ribosomal protein L10, putative [Source:UniProtKB/TrEMBL;Acc:Q4PMB5]			XP_037287495.1	TRINITY_DN27520_c0_g1_i1	TRINITY_DN27520_c0_g1			0.661664	-0.827552		+	0.868781	0.875677	None
LOC119174762	33-602[+]		60S ribosomal protein L11	Ixodes Scapularis	ISCW000476	ribosomal protein L11, putative			XP_037281704.1	TRINITY_DN10996_c0_g2_i5	TRINITY_DN10996_c0_g2			0.574303	-0.698128		+	1.00342	0.974459	None
LOC119181411	382-855[-]		60S ribosomal protein L12-like	Ixodes Scapularis	ISCW004058	ribosomal protein L12, putative			XP_037288537.1	TRINITY_DN1187_c12_g1_i1	TRINITY_DN1187_c12_g1			0.487028	-0.610792	+	+	1.27691	1.13784	D6
LOC119174431	387-1004[-]		60S ribosomal protein L13a-like	Ixodes Scapularis	ISCW019130	Ribosomal protein L13A, putative [Source:UniProtKB/TrEMBL;Acc:B7PR90]			XP_037281220.1	TRINITY_DN10888_c0_g1_i1	TRINITY_DN10888_c0_g1			0.401673	-0.594677		+	0.966344	1.04829	None
LOC119181364	1354-1998[-]		60S ribosomal protein L13-like	Ixodes Scapularis	ISCW023068	60S ribosomal protein L13, putative			XP_037288481.1	TRINITY_DN257708_c1_g1_i2	TRINITY_DN257708_c1_g1			0.535397	-0.677415	+	+	1.26525	1.19757	D6
LOC119188275	266-907[+]		60S ribosomal protein L17, transcript variant X2	Ixodes Scapularis	ISCW005425	Ribosomal protein L17, putative [Source:UniProtKB/TrEMBL;Acc:B7PP70]			XP_037292132.1	TRINITY_DN8576_c0_g1_i1	TRINITY_DN8576_c0_g1			0.520493	-0.684788		+	0.934179	0.847835	None
LOC119179447	91-657[+]		60S ribosomal protein L18	Ixodes Scapularis	ISCW021924	Ribosomal protein L18, putative [Source:UniProtKB/TrEMBL;Acc:B7QAB5]			XP_037286413.1	TRINITY_DN103154_c0_g1_i5	TRINITY_DN103154_c0_g1			0.691616	-0.84717		+	0.995849	0.931012	None
LOC119174793	87-710[+]		60S ribosomal protein L18a-like	Ixodes Scapularis	ISCW010039	Ribosomal protein L18A, putative [Source:UniProtKB/TrEMBL;Acc:B7Q327]			XP_037281757.1	TRINITY_DN9681_c0_g1_i3	TRINITY_DN9681_c0_g1			0.625832	-0.836174		+	1.0055	1.01007	None
LOC119170639	566-898[+]		60S ribosomal protein L19-like	Ixodes Scapularis	ISCW013810	ribosomal protein L19, putative			XP_037277758.1	TRINITY_DN9550_c0_g1_i1	TRINITY_DN9550_c0_g1			0.462569	-0.577382		+	1.22342	0.975036	None
LOC119170108	67-552[+]		60S ribosomal protein L21-like	Ixodes Scapularis	ISCW017347	ribosomal protein L21, putative			XP_037277053.1	TRINITY_DN8538_c7_g1_i2	TRINITY_DN8538_c7_g1			0.592514	-0.70347		+	1.13927	0.975642	None
LOC119168026	825-1235[-]		60S ribosomal protein L22-like	Ixodes Scapularis	ISCW011505	ribosomal protein L22, putative			XP_037275375.1	TRINITY_DN26298_c0_g1_i3	TRINITY_DN26298_c0_g1			0.709244	-0.903172			0.722843	0.753656	None
LOC119174473	3042-3695[-]		60S ribosomal protein L23a-like	Ixodes Scapularis	ISCW024803	60S ribosomal protein L23, putative [Source:UniProtKB/TrEMBL;Acc:B7QA40]			XP_037281285.1	TRINITY_DN10626_c0_g1_i2	TRINITY_DN10626_c0_g1			0.602761	-0.792297	+	+	1.2503	1.16179	D6
LOC119175938	793-1233[-]		60S ribosomal protein L26-like, transcript variant X1	Ixodes Scapularis	ISCW002021	Ribosomal protein L26, putative [Source:UniProtKB/TrEMBL;Acc:B7P913]			XP_037282885.1	TRINITY_DN130641_c0_g1_i1	TRINITY_DN130641_c0_g1			0.595381	-0.751234	+	+	1.40749	1.3542	D6
LOC119169155	710-1156[+]		60S ribosomal protein L27a-like	Ixodes Scapularis	ISCW021749	ribosomal protein L27A, putative			XP_037276153.1	TRINITY_DN3904_c1_g1_i28	TRINITY_DN3904_c1_g1			0.602874	-0.794063			0.64754	0.718351	None
LOC119159736	796-1317[-]		60S ribosomal protein L27-like	Ixodes Scapularis	ISCW005008	60S ribosomal protein L27, putative [Source:UniProtKB/TrEMBL;Acc:B7PFQ0]			XP_037268477.1	TRINITY_DN1980_c0_g1_i12	TRINITY_DN1980_c0_g1			0.51945	-0.710655		+	0.90196	0.933084	None
LOC119181396	97-501[+]		60S ribosomal protein L32-like	Ixodes Scapularis	ISCW005648	60S ribosomal protein L32, putative (Fragment) [Source:UniProtKB/TrEMBL;Acc:B7PKC0]			XP_037288522.1	TRINITY_DN12713_c0_g5_i1	TRINITY_DN12713_c0_g5			0.693805	-1.01466		+	1.15026	1.19004	None
LOC119160929	529-888[-]		60S ribosomal protein L34-like	Ixodes Scapularis	ISCW001285	Ribosomal protein L34, putative [Source:UniProtKB/TrEMBL;Acc:B7P4P5]			XP_037269104.1	TRINITY_DN94955_c0_g2_i5	TRINITY_DN94955_c0_g2			0.491603	-0.707623		+	0.979112	1.0552	None
LOC119178752	245-769[-]		60S ribosomal protein L35a-like	Ixodes Scapularis	ISCW024424	60S ribosomal protein L35A, putative (Fragment) [Source:UniProtKB/TrEMBL;Acc:B7PX58]			XP_037285889.1	TRINITY_DN1086_c2_g1_i11	TRINITY_DN1086_c2_g1			0.671458	-0.821399		+	0.978684	0.919897	None
LOC119160741	371-742[-]		60S ribosomal protein L35-like	Ixodes Scapularis	ISCW017219	Ribosomal protein L35, putative [Source:UniProtKB/TrEMBL;Acc:B7PCP6]			XP_037268857.1	TRINITY_DN16880_c3_g2_i2	TRINITY_DN16880_c3_g2			0.579095	-0.746747		+	0.97734	0.925873	None
LOC119184682	1056-1463[-]		60S ribosomal protein L37a-like	Ixodes Scapularis	ISCW023173	Ribosomal protein L37A, putative (Fragment) [Source:UniProtKB/TrEMBL;Acc:B7QGL3]			XP_037289886.1	TRINITY_DN29309_c0_g1_i5	TRINITY_DN29309_c0_g1			0.788999	-1.22775		+	0.937605	1.09393	None
LOC119180241	620-1675[-]		60S ribosomal protein L3-like, transcript variant X1	Ixodes Scapularis	ISCW023076	60S ribosomal protein L3			XP_037287281.1	TRINITY_DN11848_c0_g2_i2	TRINITY_DN11848_c0_g2			0.576831	-0.753901		+	1.0906	1.05472	None
LOC119172451	303-1571[+]		60S ribosomal protein L4-like	Ixodes Scapularis	ISCW007478	60S ribosomal protein L4			XP_037279457.1	TRINITY_DN17710_c0_g1_i11	TRINITY_DN17710_c0_g1			0.588567	-0.817235		+	0.933113	0.988437	None
LOC119170407	1830-2726[-]		60S ribosomal protein L5-A-like	Ixodes Scapularis	ISCW017610	60S ribosomal protein L5, putative [Source:UniProtKB/TrEMBL;Acc:B7PFS8]			XP_037277450.1	TRINITY_DN50529_c0_g3_i1	TRINITY_DN50529_c0_g3			0.328068	-0.435149		+	1.22124	1.17291	None
LOC119174999	911-1765[-]		60S ribosomal protein L6-like	Ixodes Scapularis	ISCW016112	ribosomal protein L6, putative			XP_037282060.1	TRINITY_DN4272_c0_g4_i2	TRINITY_DN4272_c0_g4			0.459077	-0.644263		+	0.867331	0.936706	None
LOC119188243	102-911[-]		60S ribosomal protein L7a-like	Ixodes Scapularis	ISCW024529	cystatin-2 precursor, putative			XP_037292084.1	TRINITY_DN13003_c0_g2_i3	TRINITY_DN13003_c0_g2			0.573509	-0.734444			0.706121	0.699942	None
LOC119170505	1736-2590[+]		60S ribosomal protein L7-like, transcript variant X1	Ixodes Scapularis	ISCW004030	ribosomal protein, putative			XP_037277595.1	TRINITY_DN13497_c1_g1_i8	TRINITY_DN13497_c1_g1			0.721623	-0.872982			0.733241	0.686718	None
LOC119178768	1642-2418[-]		60S ribosomal protein L8	N/A	N/A	N/A			XP_037285908.1	TRINITY_DN123955_c0_g2_i1	TRINITY_DN123955_c0_g2			0.520169	-0.678703		+	0.967468	0.921039	None
LOC119170048	203-775[-]		60S ribosomal protein L9-like	Ixodes Scapularis	ISCW015615	60S ribosomal protein L9, putative			XP_037276971.1	TRINITY_DN18987_c0_g1_i24	TRINITY_DN18987_c0_g1			0.684935	-0.746283			0.890751	0.738509	None
LOC119163448	7003-9576[-]		6-phosphofructo-2-kinase/fructose-2,6-bisphosphatase-like, transcript variant X3	Ixodes Scapularis	ISCW008488	6-phosphofructo-2-kinase/fructose 2,6-bisphosphatase, putative (Fragment) [Source:UniProtKB/TrEMBL;Acc:B7PT92]			XP_037271340.1	TRINITY_DN4301_c3_g1_i6	TRINITY_DN4301_c3_g1			0.00665553	-0.0107198	+	+	1.2977	1.15789	D6
LOC119175604	92-1549[-]		6-phosphogluconate dehydrogenase, decarboxylating-like	N/A	N/A	N/A			XP_037282406.1	TRINITY_DN21433_c0_g1_i1	TRINITY_DN21433_c0_g1			0.0967408	-0.14881		+	1.05595	0.997503	None
LOC119177208	674-1396[-]		6-phosphogluconolactonase-like	N/A	N/A	N/A			XP_037284522.1	TRINITY_DN54565_c1_g1_i3	TRINITY_DN54565_c1_g1			0.173489	-0.218157		+	0.915081	0.747384	None
LOC119186008	382-705[-]		6-pyruvoyl tetrahydrobiopterin synthase-like	N/A	N/A	N/A			XP_037290703.1	TRINITY_DN19489_c0_g1_i30	TRINITY_DN19489_c0_g1			1.77782	-1.2181		+	1.08527	-0.766613	None
LOC119176277	341-1156[-]		7SK snRNA methylphosphate capping enzyme-like	Ixodes Scapularis	ISCW017656	uncharacterized protein [Source:UniProtKB/TrEMBL;Acc:B7PJP2]			XP_037283379.1	TRINITY_DN14266_c0_g2_i2	TRINITY_DN14266_c0_g2			1.23339	1.37184	+	+	1.57328	1.49325	D6
LOC119163486	3270-8846[-]		A.superbus venom factor 1-like	N/A	N/A	N/A			XP_037271386.1	TRINITY_DN4349_c0_g2_i1	TRINITY_DN4349_c0_g2			0.326983	0.276082			0.872111	0.644792	None
LOC119167668	2970-4355[-]		aarF domain-containing protein kinase 1-like, transcript variant X3	Ixodes Scapularis	ISCW000445	Uncharacterized protein (Fragment) (Fragment) [Source:UniProtKB/TrEMBL;Acc:B7P6W7]			XP_037275081.1	TRINITY_DN11789_c0_g1_i6	TRINITY_DN11789_c0_g1			0.433106	-1.02433	+	+	1.216	1.74087	D6
LOC119160933	371-1549[-]		abasic site processing protein HMCES-like, transcript variant X2	N/A	N/A	N/A			XP_037269108.1	TRINITY_DN4949_c0_g2_i1	TRINITY_DN4949_c0_g2			0.032213	-0.056458	+	+	1.38539	-1.45113	D6
LOC119176581	1223-3496[+]		ABC transporter G family member 21-like	N/A	N/A	N/A			XP_037283838.1	TRINITY_DN9736_c0_g2_i5	TRINITY_DN9736_c0_g2			0.269269	-0.226366			0.566759	-0.433088	None
LOC119161179	578-904[-]		abscisic acid and environmental stress-inducible protein-like	Ixodes Scapularis	ISCW021553	Glycine proline-rich secreted protein, putative [Source:UniProtKB/TrEMBL;Acc:B7Q6J2]			XP_037269432.1	TRINITY_DN20415_c0_g1_i3	TRINITY_DN20415_c0_g1			0.752657	-1.23186	+	+	1.99033	-3.56842	D6
LOC119164206	602-1360[+]		abscission/NoCut checkpoint regulator-like, transcript variant X1	N/A	N/A	N/A			XP_037272238.1	TRINITY_DN12260_c0_g1_i30	TRINITY_DN12260_c0_g1			0.00212806	0.00223589			0.126819	0.117868	None
LOC119161176	901-1500[-]		acanthoscurrin-2-like	N/A	N/A	N/A			XP_037269429.1	TRINITY_DN31949_c0_g2_i1	TRINITY_DN31949_c0_g2			0.165672	-0.34869	+	+	2.37084	-5.46054	D6
LOC119174488	819-2108[+]		acetyl-CoA acetyltransferase A, mitochondrial-like, transcript variant X5	Ixodes Scapularis	ISCW016117	Acetyl-CoA acetyltransferase, putative (Fragment) [Source:UniProtKB/TrEMBL;Acc:B7P2S4]			XP_037281304.1	TRINITY_DN21779_c0_g1_i40	TRINITY_DN21779_c0_g1			0.0715625	-0.10192			0.795838	0.739581	None
LOC119164092	3350-9685[-]		acetyl-CoA carboxylase-like	Ixodes Scapularis	ISCW007660	Acetyl-CoA carboxylase, putative (Fragment) [Source:UniProtKB/TrEMBL;Acc:B7PTK8]			XP_037272095.1	TRINITY_DN4461_c0_g1_i1	TRINITY_DN4461_c0_g1			0.0677432	-0.101443			0.472282	0.498925	None
LOC119175751	1519-3432[-]		acetyl-coenzyme A transporter 1-like, transcript variant X1	Ixodes Scapularis	ISCW023593	Acetyl-coenzyme A transporter, putative [Source:UniProtKB/TrEMBL;Acc:B7QJI6]			XP_037282605.1	TRINITY_DN46567_c0_g2_i15	TRINITY_DN46567_c0_g2			0.172476	0.265347	+	+	1.59457	1.59647	D6
LOC119170212	362-1516[+]		acid ceramidase-like	Ixodes Scapularis	ISCW010877	N-acylsphingosine amidohydrolase (Acid ceramidase), putative (Fragment) [Source:UniProtKB/TrEMBL;Acc:B7Q8J7]			XP_037277200.1	TRINITY_DN179338_c0_g1_i2	TRINITY_DN179338_c0_g1			0.679972	-0.855686	+	+	1.6437	-1.71087	D6
LOC119163408	181-1788[+]		acid sphingomyelinase-like phosphodiesterase 3b	Ixodes Scapularis	ISCW005990	Acid sphingomyelinase, putative [Source:UniProtKB/TrEMBL;Acc:B7PNX9]			XP_037271294.1	TRINITY_DN4609_c6_g1_i5	TRINITY_DN4609_c6_g1			0.557174	0.622416		+	1.22474	0.885923	None
LOC119179980	362-892[-]		aconitate hydratase, mitochondrial-like	N/A	N/A	N/A			XP_037287004.1	TRINITY_DN1081_c0_g1_i9	TRINITY_DN1081_c0_g1			0.124715	-0.1668			0.638474	0.643527	None
LOC119175611	1106-2713[-]		actin-binding LIM protein 2-like, transcript variant X1	Ixodes Scapularis	ISCW020839	Erythrocyte membrane protein band 4.9, putative [Source:UniProtKB/TrEMBL;Acc:B7Q2A0]			XP_037282413.1	TRINITY_DN9650_c0_g1_i16	TRINITY_DN9650_c0_g1			0.245273	0.273316		+	0.964118	0.812405	None
LOC119164144	285-1745[+]		actin-histidine N-methyltransferase-like	Ixodes Scapularis	ISCW011867	Uncharacterized protein (Fragment) (Fragment) [Source:UniProtKB/TrEMBL;Acc:B7QD25]			XP_037272151.1	TRINITY_DN10884_c0_g1_i10	TRINITY_DN10884_c0_g1			0.126334	-0.148084		+	0.970096	0.759527	None
LOC119175900	176-1984[+]		actin-interacting protein 1-like	Ixodes Scapularis	ISCW011021	Guanine nucleotide exchange factor (GBF1), putative [Source:UniProtKB/TrEMBL;Acc:B7Q8X0]			XP_037282833.1	TRINITY_DN34454_c0_g1_i4	TRINITY_DN34454_c0_g1			0.0264977	0.0389857		+	0.979376	0.894428	None
LOC119180624	339-1634[+]		actin-like protein 6B	Ixodes Scapularis	ISCW009848	Actin, putative [Source:UniProtKB/TrEMBL;Acc:A0A1S4L7S3]			XP_037287633.1	TRINITY_DN41012_c0_g1_i26	TRINITY_DN41012_c0_g1			0.0302955	0.0487952	+	+	1.62108	1.5661	D6
LOC119167211	85-1305[-]		actin-related protein 10-like	Ixodes Scapularis	ISCW013228	uncharacterized protein [Source:UniProtKB/TrEMBL;Acc:B7QAD6]			XP_037274546.1	TRINITY_DN1508_c4_g1_i4	TRINITY_DN1508_c4_g1			0.159052	-0.215204		+	1.04956	0.895904	None
LOC119180131	1377-2513[+]		actin-related protein 2/3 complex subunit 1A-A-like, transcript variant X3	Ixodes Scapularis	ISCW011129	uncharacterized protein [Source:UniProtKB/TrEMBL;Acc:B7Q740]			XP_037287171.1	TRINITY_DN3544_c4_g1_i12	TRINITY_DN3544_c4_g1			0.272986	-0.409859	+	+	1.34107	1.37271	D6
LOC119159575	1043-1945[-]		actin-related protein 2/3 complex subunit 2-like	Ixodes Scapularis	ISCW023170	arp2/3, putative			XP_037268275.1	TRINITY_DN6080_c2_g1_i3	TRINITY_DN6080_c2_g1			0.0863517	-0.130179	+	+	1.79144	1.52876	D6
LOC119182758	453-998[+]		actin-related protein 2/3 complex subunit 3-B-like, transcript variant X2	Ixodes Scapularis	ISCW022587	Arp2/3 complex 21 kD subunit, putative (Fragment) [Source:UniProtKB/TrEMBL;Acc:B7QB42]			XP_037289356.1	TRINITY_DN20099_c0_g1_i3	TRINITY_DN20099_c0_g1			0.417141	-0.507281	+	+	1.44239	1.31064	D6
LOC119174467	473-1357[+]		actin-related protein 2/3 complex subunit 4	Ixodes Scapularis	ISCW022611	Actin-related protein 2/3 complex subunit 4 [Source:UniProtKB/TrEMBL;Acc:B7QDB0]			XP_037281277.1	TRINITY_DN23355_c0_g1_i2	TRINITY_DN23355_c0_g1			0.40356	-0.552974	+	+	1.42907	1.33831	D6
LOC119160744	957-1415[-]		actin-related protein 2/3 complex subunit 5-like	Ixodes Scapularis	ISCW017220	arp2/3 complex 16 kD subunit, putative			XP_037268858.1	TRINITY_DN20456_c0_g2_i6	TRINITY_DN20456_c0_g2			0.0600775	0.0898738	+	+	1.75811	-1.5784	D6
LOC119167393	1-1464[+]		actin-related protein 2-like	Ixodes Scapularis	ISCW000900	actin, putative			XP_037274763.1	TRINITY_DN2110_c1_g1_i2	TRINITY_DN2110_c1_g1			0.305888	-0.370716	+	+	1.41593	1.22355	D6
LOC119176087	243-1499[+]		actin-related protein 3	N/A	N/A	N/A			XP_037283113.1	TRINITY_DN119155_c0_g1_i14	TRINITY_DN119155_c0_g1			0.349021	-0.466266	+	+	1.44516	1.41884	D6
LOC119159676	234-1751[+]		actin-related protein 8-like	Ixodes Scapularis	ISCW011057	Actin-related protein 8 [Source:UniProtKB/TrEMBL;Acc:B7Q8L5]			XP_037268399.1	TRINITY_DN10336_c0_g1_i15	TRINITY_DN10336_c0_g1			0.116418	-0.176626		+	1.09437	1.09612	None
LOC119183743	1451-4879[-]		activated Cdc42 kinase-like	Ixodes Scapularis	ISCW020028	Tyrosine kinase, putative (Fragment) [Source:UniProtKB/TrEMBL;Acc:B7Q216]			XP_037289673.1	TRINITY_DN21_c6_g1_i1	TRINITY_DN21_c6_g1			0.318384	0.296483	+	+	3.05395	2.96482	D6
LOC119159570	2611-2952[+]		activated RNA polymerase II transcriptional coactivator p15-like, transcript variant X2	Ixodes Scapularis	ISCW016888	Single-stranded DNA binding protein P9, putative [Source:UniProtKB/TrEMBL;Acc:B7PB72]			XP_037268269.1	TRINITY_DN395_c0_g1_i5	TRINITY_DN395_c0_g1			0.298044	0.330682			0.83881	0.714638	None
LOC119178675	767-2356[+]		activating signal cointegrator 1 complex subunit 2-like	Ixodes Scapularis	ISCW001972	uncharacterized protein [Source:UniProtKB/TrEMBL;Acc:B7P9K7]			XP_037285806.1	TRINITY_DN9279_c0_g1_i8	TRINITY_DN9279_c0_g1			0.609067	-0.9768		+	1.00286	1.21015	None
LOC119175108	777-7178[-]		activating signal cointegrator 1 complex subunit 3-like	Ixodes Scapularis	ISCW023284	Activating signal cointegrator 1 complex subunit 3, helc1, putative (Fragment) [Source:UniProtKB/TrEMBL;Acc:B7QH37]			XP_037282240.1	TRINITY_DN21_c16_g1_i2	TRINITY_DN21_c16_g1			0.296141	-0.423709	+	+	1.35201	1.34481	D6
LOC119179536	1101-4142[+]		activating transcription factor 7-interacting protein 1-like, transcript variant X2	N/A	N/A	N/A			XP_037286534.1	TRINITY_DN31921_c0_g1_i22	TRINITY_DN31921_c0_g1			1.03216	-0.483921			1.16412	0.305347	None
LOC119166879	194-1216[+]		activator of 90 kDa heat shock protein ATPase homolog 1-like	Ixodes Scapularis	ISCW012593	uncharacterized protein [Source:UniProtKB/TrEMBL;Acc:B7QDH7]			XP_037274160.1	TRINITY_DN65294_c0_g1_i1	TRINITY_DN65294_c0_g1			0.157974	0.185948	+	+	1.7463	1.32401	D6
LOC119181013	1-771[+]		activator of basal transcription 1-like	Ixodes Scapularis	ISCW024880	Activator of basal transcription, putative (Fragment) [Source:UniProtKB/TrEMBL;Acc:B7QIM3]			XP_037288061.1	TRINITY_DN11438_c0_g1_i1	TRINITY_DN11438_c0_g1			0.537732	-0.660542			0.526772	0.590446	None
LOC119176509	5753-9490[-]		active breakpoint cluster region-related protein-like, transcript variant X2	Ixodes Scapularis	ISCW022213	Breakpoint cluster region protein, putative [Source:UniProtKB/TrEMBL;Acc:B7QB94]			XP_037283729.1	TRINITY_DN7019_c1_g2_i5	TRINITY_DN7019_c1_g2			0.0084036	-0.0168495		+	1.13917	1.17047	None
LOC119172399	209-1957[-]		activin receptor type-2B-like, transcript variant X2	Ixodes Scapularis	ISCW001127	activin receptor type II, putative			XP_037279374.1	TRINITY_DN1625_c3_g1_i3	TRINITY_DN1625_c3_g1			0.51134	0.476827	+	+	2.23884	1.23068	D6
LOC119180353	813-1163[-]		acyl carrier protein, mitochondrial-like	N/A	N/A	N/A			XP_037287436.1	TRINITY_DN13953_c1_g1_i11	TRINITY_DN13953_c1_g1			0.477873	-0.402321			0.561057	-0.472394	None
LOC119174689	778-3141[+]		acylamino-acid-releasing enzyme-like, transcript variant X1	Ixodes Scapularis	ISCW021356	Acylamino-acid-releasing enzyme, putative [Source:UniProtKB/TrEMBL;Acc:B7Q579]			XP_037281614.1	TRINITY_DN2277_c6_g1_i4	TRINITY_DN2277_c6_g1			0.633363	-0.817056	+	+	1.48612	1.31491	D6
LOC119167258	1503-2768[-]		acyl-CoA:lysophosphatidylglycerol acyltransferase 1-like	Ixodes Scapularis	ISCW006029	Lysophosphatidic acid acyltransferase LPAAT, putative (Fragment) [Source:UniProtKB/TrEMBL;Acc:B7PME2]			XP_037274607.1	TRINITY_DN13241_c0_g1_i1	TRINITY_DN13241_c0_g1			0.196991	-0.362516		+	0.95744	0.68847	None
LOC119184679	3-368[+]		acyl-CoA-binding protein homolog	N/A	N/A	N/A			XP_037289884.1	TRINITY_DN307793_c0_g1_i4	TRINITY_DN307793_c0_g1			0.174733	-0.290039	+	+	2.87022	-3.36213	D6
LOC119188184	2041-3393[-]		acyl-coenzyme A thioesterase 9, mitochondrial-like, transcript variant X2	Ixodes Scapularis	ISCW001224	Acyl-CoA thioesterase, putative (Fragment) [Source:UniProtKB/TrEMBL;Acc:B7P743]			XP_037292003.1	TRINITY_DN61302_c0_g1_i13	TRINITY_DN61302_c0_g1			0.110114	-0.17132			0.749402	0.770869	None
LOC119170430	1371-2675[-]		acylglycerol kinase, mitochondrial-like	Ixodes Scapularis	ISCW008061	uncharacterized protein [Source:UniProtKB/TrEMBL;Acc:B7PSP8]			XP_037277487.1	TRINITY_DN4255_c0_g1_i2	TRINITY_DN4255_c0_g1			1.63183	0.801469		+	1.34593	0.660023	None
LOC119186161	.		acylphosphatase-2-like	N/A	N/A	N/A			XP_037290784.1	TRINITY_DN155799_c2_g1_i4	TRINITY_DN155799_c2_g1			0.0912508	0.129964	+	+	2.49028	-2.33168	D6
LOC119163087	530-1381[-]		acyl-protein thioesterase 1-like	N/A	N/A	N/A			XP_037270920.1	TRINITY_DN11569_c2_g1_i3	TRINITY_DN11569_c2_g1			0.0429296	-0.0695424		+	0.952798	0.968013	None
LOC119167316	2-796[+]		acylpyruvase FAHD1, mitochondrial-like	Ixodes Scapularis	ISCW005968	Fumarylacetoacetate hydrolase, putative [Source:UniProtKB/TrEMBL;Acc:B7PMI7]			XP_037274683.1	TRINITY_DN10403_c0_g1_i1	TRINITY_DN10403_c0_g1			0.411318	-0.389752			0.0267516	0.0301714	None
LOC119174711	426-1532[-]		ADAM 17-like protease	Ixodes Scapularis	ISCW001461	Metalloprotease, putative [Source:UniProtKB/TrEMBL;Acc:B7P464]			XP_037281641.1	TRINITY_DN32761_c0_g1_i41	TRINITY_DN32761_c0_g1			0.387462	-0.460878			0.498231	-0.618374	None
LOC119181100	629-1486[+]		adapter molecule Crk-like	Ixodes Scapularis	ISCW020669	Adaptor protein Crk, putative (Fragment) [Source:UniProtKB/TrEMBL;Acc:B7Q2R0]			XP_037288178.1	TRINITY_DN26008_c0_g1_i7	TRINITY_DN26008_c0_g1			0.00620084	-0.00781345			0.826588	0.628538	None
LOC119176158	202-750[+]		adenine phosphoribosyltransferase-like	Ixodes Scapularis	ISCW010922	Adenine phosphoribosyltransferase, putative [Source:UniProtKB/TrEMBL;Acc:B7Q9G6]			XP_037283205.1	TRINITY_DN294247_c0_g1_i1	TRINITY_DN294247_c0_g1			0.714266	-0.703423			0.141279	0.164476	None
LOC119170338	324-1391[+]		adenosine deaminase-like	Ixodes Scapularis	ISCW005131	Adenosine deaminase, putative [Source:UniProtKB/TrEMBL;Acc:B7PIA8]			XP_037277374.1	TRINITY_DN159205_c0_g1_i4	TRINITY_DN159205_c0_g1			0.675582	0.621593		+	1.2328	0.800447	None
LOC119176472	152-1456[+]		adenosylhomocysteinase-like	Ixodes Scapularis	ISCW015944	S-adenosylhomocysteine hydrolase, putative			XP_037283664.1	TRINITY_DN4647_c3_g2_i3	TRINITY_DN4647_c3_g2			0.107804	0.144535		+	1.04959	0.901674	None
LOC119179607	2200-2529[+]		adenylate cyclase type 9-like	Ixodes Scapularis	ISCW021824	Adenylate cyclase, putative (Fragment) [Source:UniProtKB/TrEMBL;Acc:B7Q4L2]			XP_037286623.1	TRINITY_DN1209_c0_g1_i2	TRINITY_DN1209_c0_g1			0.18963	0.179943			0.44676	0.329998	None
LOC119170030	715-1245[-]		adenylate kinase isoenzyme 6-like	Ixodes Scapularis	ISCW019544	TATA box binding protein (TBP)-associated factor, putative			XP_037276952.1	TRINITY_DN218_c4_g1_i1	TRINITY_DN218_c4_g1			0.421675	0.434659			0.71501	0.624726	None
LOC119179530	487-1923[+]		adenylosuccinate lyase-like	Ixodes Scapularis	ISCW016257	adenylosuccinate lyase, putative			XP_037286521.1	TRINITY_DN3378_c1_g1_i3	TRINITY_DN3378_c1_g1			0.197345	-0.263581	+	+	1.44708	1.28359	D6
LOC119163353	78-1229[-]		adiponectin receptor protein-like	Ixodes Scapularis	ISCW018477	Adiponectin receptor, putative (Fragment) [Source:UniProtKB/TrEMBL;Acc:B7PPP9]			XP_037271229.1	TRINITY_DN22696_c2_g1_i1	TRINITY_DN22696_c2_g1			0.922487	0.93609		+	1.18582	0.863716	None
LOC119169202	549-1448[+]		ADP,ATP carrier protein-like	Ixodes Scapularis	ISCW021753	ADP/ATP translocase, putative [Source:UniProtKB/TrEMBL;Acc:B7Q4Q3]			XP_037276212.1	TRINITY_DN9254_c1_g1_i2	TRINITY_DN9254_c1_g1			0.146324	-0.226573	+	+	1.23777	1.22582	D6
LOC119164142	1207-2673[-]		ADP-dependent glucokinase-like	Ixodes Scapularis	ISCW023752	Uncharacterized protein (Fragment) (Fragment) [Source:UniProtKB/TrEMBL;Acc:B7QHX0]			XP_037272149.1	TRINITY_DN5006_c0_g1_i1	TRINITY_DN5006_c0_g1			0.741976	0.804109		+	0.922686	0.807504	None
LOC119175995	2504-3595[+]		ADP-ribose glycohydrolase ARH3-like, transcript variant X1	Ixodes Scapularis	ISCW006686	ADP-ribosylglycohydrolase, putative [Source:UniProtKB/TrEMBL;Acc:B7PQ39]			XP_037282989.1	TRINITY_DN10619_c1_g1_i9	TRINITY_DN10619_c1_g1			0.28748	0.394204	+	+	1.78174	1.61289	D6
LOC119175700	586-1653[+]		ADP-ribose glycohydrolase ARH3-like, transcript variant X2	N/A	N/A	N/A			XP_037282540.1	TRINITY_DN18829_c3_g1_i8	TRINITY_DN18829_c3_g1			0.814828	-0.849678			0.0598448	0.0792618	None
LOC119178349	348-1184[+]		ADP-ribose pyrophosphatase, mitochondrial-like	Ixodes Scapularis	ISCW011736	Nudt9 protein, putative (Fragment) [Source:UniProtKB/TrEMBL;Acc:B7Q6G9]			XP_037285437.1	TRINITY_DN11325_c0_g1_i12	TRINITY_DN11325_c0_g1			0.536142	-0.418626			0.292185	-0.235445	None
LOC119174652	330-875[-]		ADP-ribosylation factor 4	Arf2	ISCW007159	ADP-ribosylation factor 2			XP_037281540.1	TRINITY_DN2177_c1_g2_i4	TRINITY_DN2177_c1_g2			0.0300442	-0.0499716		+	1.02923	0.996768	None
LOC119163255	4429-5997[-]		ADP-ribosylation factor GTPase-activating protein 1-like, transcript variant X2	N/A	N/A	N/A			XP_037271107.1	TRINITY_DN23652_c0_g1_i7	TRINITY_DN23652_c0_g1			1.36822	0.524801			0.380036	-0.178498	None
LOC119164070	931-2466[-]		ADP-ribosylation factor GTPase-activating protein 2-like, transcript variant X2	Ixodes Scapularis	ISCW018290	Zinc finger protein, putative [Source:UniProtKB/TrEMBL;Acc:B7PHG6]			XP_037272076.1	TRINITY_DN4767_c0_g1_i1	TRINITY_DN4767_c0_g1			0.863649	-0.588895	+	+	1.3706	-0.843295	D6
LOC119180286	91-2241[+]		ADP-ribosylation factor-binding protein GGA2-like	Ixodes Scapularis	ISCW003107	golgi associated, gamma adaptin ear containing, arf binding protein, putative			XP_037287339.1	TRINITY_DN15752_c3_g1_i9	TRINITY_DN15752_c3_g1			0.0159661	0.0260887			0.755732	0.772428	None
LOC119170442	491-1033[+]		ADP-ribosylation factor-like protein 1	Ixodes Scapularis	ISCW000919	ADP ribosylation factor 79F, putative [Source:UniProtKB/TrEMBL;Acc:B7P797]			XP_037277510.1	TRINITY_DN13143_c2_g1_i2	TRINITY_DN13143_c2_g1			0.0704196	-0.103813	+	+	1.50947	1.28044	D6
LOC119167255	320-877[+]		ADP-ribosylation factor-like protein 2	N/A	N/A	N/A			XP_037274605.1	TRINITY_DN20982_c0_g1_i5	TRINITY_DN20982_c0_g1			0.302026	-0.418592			0.871608	0.76939	None
LOC119175888	3-767[+]		ADP-ribosylation factor-like protein 3	N/A	N/A	N/A			XP_037282810.1	TRINITY_DN247468_c2_g2_i3	TRINITY_DN247468_c2_g2			0.0594483	-0.106536		+	1.00612	1.00252	None
LOC119163433	780-1340[-]		ADP-ribosylation factor-like protein 8B-A	N/A	N/A	N/A			XP_037271324.1	TRINITY_DN301139_c1_g1_i3	TRINITY_DN301139_c1_g1			0.371161	-0.47011		+	0.88092	0.862688	None
LOC119163505	2-823[+]		ADP-ribosylation factor-related protein 1-like	Ixodes Scapularis	ISCW020461	uncharacterized protein [Source:UniProtKB/TrEMBL;Acc:B7Q2D9]			XP_037271407.1	TRINITY_DN26801_c0_g1_i20	TRINITY_DN26801_c0_g1			0.0429825	0.0731323		+	1.13653	1.22856	None
LOC119163799	1284-1979[-]		ADP-sugar pyrophosphatase-like, transcript variant X2	Ixodes Scapularis	ISCW021976	ADP-ribose pyrophosphatase, putative [Source:UniProtKB/TrEMBL;Acc:B7QFY3]			XP_037271766.1	TRINITY_DN2177_c4_g1_i14	TRINITY_DN2177_c4_g1			0.276322	-0.448407			0.0240048	-0.0416679	None
LOC119163396	3-4409[-]		afadin-like	Ixodes Scapularis	ISCW019802	Afadin, putative [Source:UniProtKB/TrEMBL;Acc:B7PTE1]			XP_037271280.1	TRINITY_DN9862_c0_g1_i13	TRINITY_DN9862_c0_g1			1.02286	1.28559	+	+	1.8742	2.22591	D6
LOC119176232	227-2629[+]		AFG3-like protein 2, transcript variant X1	Ixodes Scapularis	ISCW009180	ATPase, putative [Source:UniProtKB/TrEMBL;Acc:B7Q203]			XP_037283308.1	TRINITY_DN4384_c0_g4_i6	TRINITY_DN4384_c0_g4			0.00273918	0.00386	+	+	1.52441	1.12348	D6
LOC119170205	318-1295[-]		AH receptor-interacting protein-like	Ixodes Scapularis	ISCW018497	TPR domain-containing protein, putative [Source:UniProtKB/TrEMBL;Acc:B7PN00]			XP_037277190.1	TRINITY_DN344091_c2_g1_i2	TRINITY_DN344091_c2_g1			0.101531	0.213665			0.00925308	0.017715	None
LOC119170825	2648-3310[+]		A-kinase anchor protein 1, mitochondrial-like, transcript variant X1	Ixodes Scapularis	ISCW007454	A kinase anchor protein, putative [Source:UniProtKB/TrEMBL;Acc:B7PX06]			XP_037277991.1	TRINITY_DN1301_c0_g1_i5	TRINITY_DN1301_c0_g1			0.60364	-0.471703			0.595121	0.427616	None
LOC119163545	1514-2299[+]		A-kinase anchor protein 7-like	Ixodes Scapularis	ISCW018322	A-kinase anchor protein 7, putative [Source:UniProtKB/TrEMBL;Acc:B7PGV1]			XP_037271458.1	TRINITY_DN123228_c0_g1_i1	TRINITY_DN123228_c0_g1			0.389409	0.524939	+	+	2.40028	-2.49451	D6
LOC119175104	1435-1923[+]		akirin-2-like, transcript variant X1	Ixodes Scapularis	ISCW023283	Protective antigen 4D8 [Source:UniProtKB/TrEMBL;Acc:Q4VRW2]			XP_037282234.1	TRINITY_DN18493_c0_g1_i12	TRINITY_DN18493_c0_g1			0.297036	-0.315074			0.00587891	0.00757599	None
LOC119185808	1-1731[+]		aladin-like	Ixodes Scapularis	ISCW015442	Aladin/adracalin/aaas, putative [Source:UniProtKB/TrEMBL;Acc:B7QNS4]			XP_037290581.1	TRINITY_DN24637_c0_g1_i2	TRINITY_DN24637_c0_g1			1.59415	1.68316	+	+	2.17777	2.2056	D6
LOC119176180	2663-4240[-]		alanine aminotransferase 1-like	Ixodes Scapularis	ISCW013629	Tyrosine aminotransferase, putative (Fragment) [Source:UniProtKB/TrEMBL;Acc:B7QLI8]			XP_037283238.1	TRINITY_DN76298_c0_g1_i27	TRINITY_DN76298_c0_g1			0.00574021	0.00866842			0.590866	0.576329	None
LOC119187480	2-1057[+]		alanine--glyoxylate aminotransferase 2, mitochondrial-like	Ixodes Scapularis	ISCW020823	Ornithine aminotransferase, putative [Source:UniProtKB/TrEMBL;Acc:B7Q1E3]			XP_037291495.1	TRINITY_DN2026_c4_g1_i27	TRINITY_DN2026_c4_g1			0.293988	-0.630666			0.558806	0.766089	None
LOC119187480	256-1383[+]		alanine--glyoxylate aminotransferase 2, mitochondrial-like	Ixodes Scapularis	ISCW020823	Ornithine aminotransferase, putative [Source:UniProtKB/TrEMBL;Acc:B7Q1E3]			XP_037291495.1	TRINITY_DN2026_c4_g1_i8	TRINITY_DN2026_c4_g1			1.00712	-1.24487			0.0134723	-0.0238686	None
LOC119177103	2011-4914[-]		alanine--tRNA ligase, cytoplasmic-like	Ixodes Scapularis	ISCW018040	Alanyl-tRNA synthetase, putative [Source:UniProtKB/TrEMBL;Acc:B7PEY5]			XP_037284386.1	TRINITY_DN4613_c0_g1_i9	TRINITY_DN4613_c0_g1			0.356462	0.412032	+	+	1.47601	1.206	D6
LOC119183889	714-1922[+]		alanyl-tRNA editing protein Aarsd1-B-like	Ixodes Scapularis	ISCW013423	Alanyl-tRNA synthetase, putative [Source:UniProtKB/TrEMBL;Acc:B7QDD1]			XP_037289704.1	TRINITY_DN165701_c0_g1_i1	TRINITY_DN165701_c0_g1			0.13033	-0.224146			0.793904	0.931445	None
LOC119161286	1593-2744[-]		alcohol dehydrogenase class-3-like	N/A	N/A	N/A			XP_037269580.1	TRINITY_DN28426_c0_g2_i3	TRINITY_DN28426_c0_g2			0.294955	-0.343576			0.369461	0.360107	None
LOC119163921	40-1233[-]		aldehyde dehydrogenase family 16 member A1-like	N/A	N/A	N/A			XP_037271886.1	TRINITY_DN14925_c0_g1_i2	TRINITY_DN14925_c0_g1			0.081373	-0.115127		+	1.02405	0.882856	None
LOC119163921	252-2474[+]		aldehyde dehydrogenase family 16 member A1-like	N/A	N/A	N/A			XP_037271886.1	TRINITY_DN24669_c2_g1_i15	TRINITY_DN24669_c2_g1			0.119585	0.232424		+	1.08456	0.924983	None
LOC119180935	326-1873[+]		aldehyde dehydrogenase, dimeric NADP-preferring-like, transcript variant X1	N/A	N/A	N/A			XP_037287976.1	TRINITY_DN5302_c1_g1_i13	TRINITY_DN5302_c1_g1			0.129812	-0.177724		+	0.887682	0.827508	None
LOC119159477	3705-4112[-]		aldehyde dehydrogenase, mitochondrial-like	Ixodes Scapularis	ISCW014613	Aldehyde dehydrogenase, putative [Source:UniProtKB/TrEMBL;Acc:B7QIQ7]			XP_037268142.1	TRINITY_DN146_c1_g1_i15	TRINITY_DN146_c1_g1			0.269898	-0.340966			0.268008	0.312644	None
LOC119187513	1797-3065[+]		aldehyde dehydrogenase, mitochondrial-like	Ixodes Scapularis	ISCW023288	Aldehyde dehydrogenase, putative [Source:UniProtKB/TrEMBL;Acc:B7QIS6]			XP_037291547.1	TRINITY_DN19004_c0_g1_i18	TRINITY_DN19004_c0_g1			0.0371433	-0.0573525			0.647777	0.666334	None
LOC119187513	420-752[+]		aldehyde dehydrogenase, mitochondrial-like	Ixodes Scapularis	ISCW023288	Aldehyde dehydrogenase, putative [Source:UniProtKB/TrEMBL;Acc:B7QIS6]			XP_037291547.1	TRINITY_DN19004_c0_g1_i9	TRINITY_DN19004_c0_g1			0.15024	0.201246			0.737346	0.699311	None
LOC119161267	2107-3054[+]		aldo-keto reductase family 1 member B1-like, transcript variant X1	N/A	N/A	N/A			XP_037269551.1	TRINITY_DN33851_c0_g2_i12	TRINITY_DN33851_c0_g2			0.01596	0.0216627			0.538377	0.519099	None
LOC119178732	308-1849[-]		alkaline phosphatase-like	Ixodes Scapularis	ISCW003801	alkaline phosphatase, putative			XP_037285865.1	TRINITY_DN94848_c0_g1_i17	TRINITY_DN94848_c0_g1			0.0602649	-0.0946846	+	+	1.34595	1.28849	D6
LOC119178734	3990-5657[-]		alkaline phosphatase-like	Ixodes Scapularis	ISCW000162	Alkaline phosphatase, putative [Source:UniProtKB/TrEMBL;Acc:B7P0L3]			XP_037285866.1	TRINITY_DN6412_c0_g1_i4	TRINITY_DN6412_c0_g1			0.361335	0.411501	+	+	1.29236	1.12446	D6
LOC119180102	223-2097[+]		alkyldihydroxyacetonephosphate synthase, peroxisomal-like	Ixodes Scapularis	ISCW016253	alkyldihydroxyacetonephosphate synthase, putative			XP_037287136.1	TRINITY_DN16814_c1_g1_i14	TRINITY_DN16814_c1_g1			0.185299	0.244859			0.585053	0.574903	None
LOC119167049	636-2285[-]		alpha-(1,6)-fucosyltransferase-like	N/A	N/A	N/A			XP_037274359.1	TRINITY_DN12851_c2_g1_i10	TRINITY_DN12851_c2_g1			0.79259	0.784404	+	+	1.83204	1.55984	D6
LOC119177138	746-2506[+]		alpha-1,2-mannosyltransferase ALG9-like	Ixodes Scapularis	ISCW019142	glycosyltransferase, putative			XP_037284427.1	TRINITY_DN9594_c0_g1_i6	TRINITY_DN9594_c0_g1			0.105899	-0.172595	+	+	1.45017	1.41535	D6
LOC119181926	1686-2957[-]		alpha-1,3/1,6-mannosyltransferase ALG2-like	Ixodes Scapularis	ISCW008177	AHPC/TSA protein, putative [Source:UniProtKB/TrEMBL;Acc:B7PS87]			XP_037289072.1	TRINITY_DN17098_c0_g1_i3	TRINITY_DN17098_c0_g1			0.439852	0.580423	+	+	1.74922	1.66275	D6
LOC119172495	2297-2596[+]		alpha-1,3-mannosyl-glycoprotein 2-beta-N-acetylglucosaminyltransferase-like, transcript variant X1	Ixodes Scapularis	ISCW009302	N-acetylglucosaminyltransferase I, putative [Source:UniProtKB/TrEMBL;Acc:B7PZ37]			XP_037279517.1	TRINITY_DN10102_c3_g1_i36	TRINITY_DN10102_c3_g1			0.110588	-0.258343		+	0.954186	1.22582	None
LOC119159557	2564-7060[-]		alpha-1-macroglobulin-like	N/A	N/A	N/A			XP_037268257.1	TRINITY_DN6990_c0_g1_i8	TRINITY_DN6990_c0_g1			1.40296	0.86805	+	+	1.95702	1.01674	D6
LOC119180056	195-1202[+]		alpha-2-macroglobulin receptor-associated protein-like	Ixodes Scapularis	ISCW010822	Alpha-2-macroglobulin receptor-associated protein, putative [Source:UniProtKB/TrEMBL;Acc:B7Q9E5]			XP_037287087.1	TRINITY_DN259016_c0_g2_i1	TRINITY_DN259016_c0_g2			0.358473	0.34585			0.597146	0.529068	None
LOC119166156	1495-3483[-]		alpha-2-macroglobulin-like	Ixodes Scapularis	ISCW019883	Alpha-macroglobulin, putative (Fragment) [Source:UniProtKB/TrEMBL;Acc:B7PU22]			XP_037273823.1	TRINITY_DN5763_c0_g1_i163	TRINITY_DN5763_c0_g1			0.573876	0.500979	+	+	1.64107	0.986202	D6
LOC119184540	120-1655[+]		alpha-aminoadipic semialdehyde dehydrogenase-like	Ixodes Scapularis	ISCW020189	Aldehyde dehydrogenase, putative [Source:UniProtKB/TrEMBL;Acc:B7PZG8]			XP_037289859.1	TRINITY_DN14595_c0_g1_i5	TRINITY_DN14595_c0_g1			0.0217891	0.0317798			0.598469	0.587776	None
LOC119163450	3162-5975[-]		alpha-aminoadipic semialdehyde synthase, mitochondrial-like, transcript variant X1	Ixodes Scapularis	ISCW008489	Lysine-ketoglutarate reductase, putative [Source:UniProtKB/TrEMBL;Acc:B7PT93]			XP_037271348.1	TRINITY_DN54215_c0_g2_i5	TRINITY_DN54215_c0_g2			0.0735444	0.12976		+	0.96372	1.23509	None
LOC119170359	163-921[+]		alpha-aspartyl dipeptidase-like	Ixodes Scapularis	ISCW005900	Alpha-aspartyl dipeptidase, putative [Source:UniProtKB/TrEMBL;Acc:B7PQV0]			XP_037277393.1	TRINITY_DN21050_c0_g1_i1	TRINITY_DN21050_c0_g1			0.0676169	-0.0691814			0.109307	0.0975695	None
LOC119185149	121-735[-]		alpha-crystallin A chain-like	Ixodes Scapularis	ISCW001762	Heat shock protein, putative [Source:UniProtKB/TrEMBL;Acc:B7P7F7]			XP_037290152.1	TRINITY_DN1022_c0_g1_i11	TRINITY_DN1022_c0_g1			0.0794768	-0.100497			0.464388	0.463961	None
LOC119185152	1210-1755[+]		alpha-crystallin A chain-like	Ixodes Scapularis	ISCW001762	Heat shock protein, putative [Source:UniProtKB/TrEMBL;Acc:B7P7F7]			XP_037290156.1	TRINITY_DN43466_c1_g1_i2	TRINITY_DN43466_c1_g1			0.0399612	-0.0579243			0.713152	0.734027	None
LOC119185153	609-1151[-]		alpha-crystallin A chain-like	Ixodes Scapularis	ISCW001762	Heat shock protein, putative [Source:UniProtKB/TrEMBL;Acc:B7P7F7]			XP_037290157.1	TRINITY_DN1022_c0_g2_i1	TRINITY_DN1022_c0_g2			0.0144698	0.0171914			0.716741	0.581594	None
LOC119185154	2-430[+]		alpha-crystallin A chain-like	Ixodes Scapularis	ISCW001762	Heat shock protein, putative [Source:UniProtKB/TrEMBL;Acc:B7P7F7]			XP_037290158.1	TRINITY_DN6126_c0_g3_i1	TRINITY_DN6126_c0_g3			0.386998	0.202235	+	+	3.87712	1.92282	D6
LOC119185157	800-1120[+]		alpha-crystallin A chain-like	Ixodes Scapularis	ISCW024922	Small heat shock protein, putative (Fragment) [Source:UniProtKB/TrEMBL;Acc:B7QM70]			XP_037290161.1	TRINITY_DN6126_c2_g1_i2	TRINITY_DN6126_c2_g1			0.228138	0.250652	+	+	1.49743	1.22025	D6
LOC119164224	2506-3219[-]		alpha-crystallin A chain-like, transcript variant X1	Ixodes Scapularis	ISCW003290	Heat shock HSP20 protein, putative [Source:UniProtKB/TrEMBL;Acc:B7PCG5]			XP_037272262.1	TRINITY_DN4081_c0_g1_i1	TRINITY_DN4081_c0_g1			0.0312038	0.106506	+	+	1.20565	-2.50102	D6
LOC119185148	5282-5800[-]		alpha-crystallin B chain-like	Ixodes Scapularis	ISCW001762	Heat shock protein, putative [Source:UniProtKB/TrEMBL;Acc:B7P7F7]			XP_037290151.1	TRINITY_DN1022_c0_g1_i10	TRINITY_DN1022_c0_g1			0.199017	0.146687	+	+	1.82732	1.03761	D6
LOC119172976	295-3501[+]		alpha-mannosidase 2C1-like	Ixodes Scapularis	ISCW001703	Alpha-mannosidase 2c1, putative (Fragment) [Source:UniProtKB/TrEMBL;Acc:B7P352]			XP_037280008.1	TRINITY_DN12853_c0_g1_i3	TRINITY_DN12853_c0_g1			0.335492	-0.437167			0.641412	-0.560229	None
LOC119188303	288-1445[+]		alpha-methylacyl-CoA racemase-like	Ixodes Scapularis	ISCW008678	Alpha-methylacyl-CoA racemase, putative (Fragment) [Source:UniProtKB/TrEMBL;Acc:B7Q1P6]			XP_037292173.1	TRINITY_DN9663_c0_g1_i1	TRINITY_DN9663_c0_g1			0.370859	-0.42045			0.491107	0.505442	None
LOC119180643	814-2979[+]		alpha-N-acetylglucosaminidase-like	N/A	N/A	N/A			XP_037287652.1	TRINITY_DN18458_c0_g1_i15	TRINITY_DN18458_c0_g1			0.94267	-1.10854			0.173994	-0.249494	None
LOC119164293	781-1872[-]		alpha-soluble NSF attachment protein-like	Ixodes Scapularis	ISCW015531	Protein required for fusion of vesicles in vesicular transport, alpha-SNAP, putative [Source:UniProtKB/TrEMBL;Acc:B7QNW0]			XP_037272340.1	TRINITY_DN2490_c1_g1_i2	TRINITY_DN2490_c1_g1			0.0433225	0.0562286			0.579801	0.509012	None
LOC119173831	549-2435[-]		alpha-taxilin-like	Ixodes Scapularis	ISCW014074	Myosin, putative [Source:UniProtKB/TrEMBL;Acc:B7QHN9]			XP_037280512.1	TRINITY_DN81215_c0_g3_i6	TRINITY_DN81215_c0_g3			0.151443	-0.36605			0.452287	-0.92163	None
LOC119179648	159-902[+]		aly/REF export factor 2-like	Ixodes Scapularis	ISCW001860	THO complex subunit, putative [Source:UniProtKB/TrEMBL;Acc:B7PAG0]			XP_037286662.1	TRINITY_DN84747_c0_g3_i3	TRINITY_DN84747_c0_g3			0.85932	0.746127	+	+	1.7986	1.37483	D6
LOC119171853	802-2370[-]		amine oxidase [flavin-containing] B-like	Ixodes Scapularis	ISCW009623	monoamine oxidase A, putative			XP_037278612.1	TRINITY_DN13695_c0_g1_i16	TRINITY_DN13695_c0_g1			0.45951	0.833344	+	+	1.85644	1.91045	D6
LOC119186993	1366-2568[-]		amine oxidase [flavin-containing]-like	Ixodes Scapularis	ISCW012047	uncharacterized protein [Source:UniProtKB/TrEMBL;Acc:B7QE64]			XP_037291198.1	TRINITY_DN828_c0_g1_i1	TRINITY_DN828_c0_g1			0.188742	-0.239807	+	+	1.31519	1.15851	D6
LOC119180376	1740-2819[+]		aminoacyl tRNA synthase complex-interacting multifunctional protein 2-like	Ixodes Scapularis	ISCW023059	Multisynthetase complex auxiliary component p38, putative (Fragment) [Source:UniProtKB/TrEMBL;Acc:B7QLX4]			XP_037287463.1	TRINITY_DN5621_c9_g1_i16	TRINITY_DN5621_c9_g1			0.00848435	0.0130868		+	1.01493	0.909027	None
LOC119171894	3-3155[+]		aminopeptidase N-like	Ixodes Scapularis	ISCW006685	Aminopeptidase N, putative (Fragment) [Source:UniProtKB/TrEMBL;Acc:B7PKP6]			XP_037278666.1	TRINITY_DN15549_c0_g1_i2	TRINITY_DN15549_c0_g1			0.940077	0.914229		+	0.951257	0.975679	None
LOC119171937	647-3115[-]		AMP deaminase 2-like, transcript variant X6	Ixodes Scapularis	ISCW020690	Adenosine monophosphate deaminase, putative (Fragment) [Source:UniProtKB/TrEMBL;Acc:B7PXV5]			XP_037278733.1	TRINITY_DN53373_c0_g1_i6	TRINITY_DN53373_c0_g1			0.0870027	-0.117283	+	+	1.34499	1.06175	D6
LOC119171839	1596-3806[-]		amyloid-beta-like protein	Ixodes Scapularis	ISCW015537	secreted beta amyloid precursor protein, putative			XP_037278595.1	TRINITY_DN243602_c0_g1_i9	TRINITY_DN243602_c0_g1		+	2.45869	1.30313		+	1.29605	0.743747	None
LOC119176372	271-1086[+]		AN1-type zinc finger protein 1-like, transcript variant X2	Ixodes Scapularis	ISCW021330	Zinc finger protein, putative (Fragment) [Source:UniProtKB/TrEMBL;Acc:B7Q7Q1]			XP_037283518.1	TRINITY_DN37149_c0_g2_i30	TRINITY_DN37149_c0_g2			0.729823	-1.03261			0.469189	0.548924	None
LOC119171622	2032-2607[-]		AN1-type zinc finger protein 6-like, transcript variant X2	Ixodes Scapularis	ISCW016186	Zinc finger protein, putative [Source:UniProtKB/TrEMBL;Acc:B7P369]			XP_037278304.1	TRINITY_DN16011_c1_g1_i12	TRINITY_DN16011_c1_g1			0.501954	0.567544	+	+	2.81547	-2.73271	D6
LOC119170628	1982-2338[+]		anamorsin homolog	Ixodes Scapularis	ISCW019144	Anamorsin, putative			XP_037277742.1	TRINITY_DN8471_c0_g1_i11	TRINITY_DN8471_c0_g1			0.489304	0.274267			0.445944	-0.276628	None
LOC119170628	1007-1843[-]		anamorsin homolog	Ixodes Scapularis	ISCW019144	Anamorsin, putative			XP_037277742.1	TRINITY_DN8471_c0_g2_i1	TRINITY_DN8471_c0_g2			0.393248	0.180617	+	+	1.62497	-0.553341	D6
LOC119163519	182-5794[+]		anaphase-promoting complex subunit 1-like	Ixodes Scapularis	ISCW014131	Anaphase-promoting complex subunit, putative [Source:UniProtKB/TrEMBL;Acc:B7QHE4]			XP_037271425.1	TRINITY_DN20896_c0_g1_i1	TRINITY_DN20896_c0_g1			0.135289	-0.220089		+	1.06194	1.05769	None
LOC119172243	995-3358[-]		anaphase-promoting complex subunit 2-like, transcript variant X1	N/A	N/A	N/A			XP_037279175.1	TRINITY_DN11497_c0_g1_i9	TRINITY_DN11497_c0_g1			0.140807	-0.192397		+	0.962026	0.752235	None
LOC119170410	187-2520[+]		anaphase-promoting complex subunit 4-like	N/A	N/A	N/A			XP_037277458.1	TRINITY_DN12748_c0_g2_i3	TRINITY_DN12748_c0_g2			0.0790092	-0.159313	+	+	1.17978	1.47261	D6
LOC119175713	101-2302[+]		anaphase-promoting complex subunit 5-like	Ixodes Scapularis	ISCW005436	Anaphase-promoting complex subunit, putative [Source:UniProtKB/TrEMBL;Acc:B7PLC3]			XP_037282560.1	TRINITY_DN17347_c0_g1_i1	TRINITY_DN17347_c0_g1			0.0709814	-0.138716	+	+	1.6481	1.67554	D6
LOC119166754	733-1959[+]		angio-associated migratory cell protein-like, transcript variant X4	Ixodes Scapularis	ISCW017622	U4/U6 small nuclear ribonucleoprotein Prp4, putative [Source:UniProtKB/TrEMBL;Acc:B7PFT8]			XP_037273980.1	TRINITY_DN5355_c1_g1_i3	TRINITY_DN5355_c1_g1			0.473155	0.555499	+	+	1.27501	1.28719	D6
LOC119175022	828-2009[-]		anhydro-N-acetylmuramic acid kinase-like, transcript variant X3	Ixodes Scapularis	ISCW000263	Anhydro-N-acetylmuramic acid kinase, putative [Source:UniProtKB/TrEMBL;Acc:B7P252]			XP_037282082.1	TRINITY_DN19257_c1_g1_i1	TRINITY_DN19257_c1_g1			0.00409901	0.00711727		+	1.01408	1.01491	None
LOC119178718	252-3005[+]		anillin-like	Ixodes Scapularis	ISCW004614	Anillin/rhotekin, putative [Source:UniProtKB/TrEMBL;Acc:B7PJB0]			XP_037285854.1	TRINITY_DN6961_c1_g1_i4	TRINITY_DN6961_c1_g1			0.857363	0.893081			0.554722	0.586985	None
LOC119187492	1356-4607[-]		anillin-like, transcript variant X1	Ixodes Scapularis	ISCW023823	Zinc finger protein, putative [Source:UniProtKB/TrEMBL;Acc:B7QHM4]			XP_037291520.1	TRINITY_DN92_c0_g1_i12	TRINITY_DN92_c0_g1			0.979571	0.576469			0.381735	0.272826	None
LOC119175728	329-4351[+]		anion exchange protein 2-like, transcript variant X2	N/A	N/A	N/A			XP_037282579.1	TRINITY_DN11858_c0_g1_i31	TRINITY_DN11858_c0_g1		+	1.95979	2.25507	+	+	2.27012	2.51205	D6
LOC119170059	1025-3577[-]		ankyrin repeat and LEM domain-containing protein 2-like, transcript variant X2	Ixodes Scapularis	ISCW015827	ANKLE2 protein			XP_037276982.1	TRINITY_DN10831_c0_g1_i10	TRINITY_DN10831_c0_g1			0.137793	-0.211127		+	1.10799	1.07802	None
LOC119174622	329-1621[+]		ankyrin repeat and MYND domain-containing protein 2-like	N/A	N/A	N/A			XP_037281508.1	TRINITY_DN8047_c0_g1_i1	TRINITY_DN8047_c0_g1			0.0890257	-0.126911			0.877891	0.785956	None
LOC119172909	2553-3008[-]		ankyrin repeat domain-containing protein 13D-like, transcript variant X2	Ixodes Scapularis	ISCW009963	Ankyrin repeat containing protein [Source:UniProtKB/TrEMBL;Acc:B7Q240]			XP_037279951.1	TRINITY_DN2383_c1_g1_i1	TRINITY_DN2383_c1_g1			0.193833	0.272288		+	0.959906	0.926943	None
LOC119161018	191-1375[-]		ankyrin repeat domain-containing protein 17-like, transcript variant X7	Ixodes Scapularis	ISCW008360	Multiple ankyrin repeats single kh domain protein, putative (Fragment) [Source:UniProtKB/TrEMBL;Acc:B7PTK1]			XP_037269233.1	TRINITY_DN7182_c0_g1_i1	TRINITY_DN7182_c0_g1			0.426956	0.416818			0.319923	0.210372	None
LOC119161018	3-6689[-]		ankyrin repeat domain-containing protein 17-like, transcript variant X7	Ixodes Scapularis	ISCW008360	Multiple ankyrin repeats single kh domain protein, putative (Fragment) [Source:UniProtKB/TrEMBL;Acc:B7PTK1]			XP_037269230.1	TRINITY_DN8774_c1_g1_i17	TRINITY_DN8774_c1_g1			0.0801143	-0.0727983			0.407309	0.261547	None
LOC119174534	2902-4422[-]		ankyrin repeat domain-containing protein 27-like	N/A	N/A	N/A			XP_037281383.1	TRINITY_DN15812_c0_g3_i17	TRINITY_DN15812_c0_g3			0.0551289	0.11095		+	1.05871	1.12766	None
LOC119182248	1282-2115[-]		ankyrin repeat domain-containing protein 49-like, transcript variant X1	Ixodes Scapularis	ISCW001724	Fetal globin-inducing factor, putative (Fragment) [Source:UniProtKB/TrEMBL;Acc:B7P5K3]			XP_037289215.1	TRINITY_DN27748_c0_g1_i2	TRINITY_DN27748_c0_g1			0.143646	0.132596			0.473661	0.31184	None
LOC119178181	1257-5594[-]		ankyrin repeat domain-containing protein 50-like	Ixodes Scapularis	ISCW018512	Ankyrin repeat containing protein (Fragment) [Source:UniProtKB/TrEMBL;Acc:B7PN14]			XP_037285265.1	TRINITY_DN1023_c1_g1_i3	TRINITY_DN1023_c1_g1			0.494468	-0.728982		+	1.10602	1.09372	None
LOC119174780	492-824[+]		ankyrin repeat, SAM and basic leucine zipper domain-containing protein 1-like	Ixodes Scapularis	ISCW002748	hypothetical protein, conserved			XP_037281740.1	TRINITY_DN14272_c1_g1_i3	TRINITY_DN14272_c1_g1			0.0643866	-0.119114		+	1.15322	1.1959	None
LOC119161245	891-1835[+]		annexin-B12-like, transcript variant X2	Ixodes Scapularis	ISCW012245	annexin V, putative			XP_037269514.1	TRINITY_DN10385_c1_g2_i10	TRINITY_DN10385_c1_g2			0.461749	0.508443	+	+	1.26282	1.10424	D6
LOC119163993	295-963[+]		anoctamin-2-like	Ixodes Scapularis	ISCW023954	transmembrane protein 16D, putative			XP_037271983.1	TRINITY_DN17657_c0_g1_i12	TRINITY_DN17657_c0_g1			0.600813	0.559241	+	+	2.15141	1.55924	D6
LOC119163993	295-963[+]		anoctamin-2-like	Ixodes Scapularis	ISCW023954	transmembrane protein 16D, putative			XP_037271983.1	TRINITY_DN17657_c0_g1_i2	TRINITY_DN17657_c0_g1			0.507445	-0.724342	+	+	2.92737	-3.57223	D6
LOC119183121	1830-4442[-]		anoctamin-7-like, transcript variant X1	Ixodes Scapularis	ISCW014374	Anoctamin (Fragment) [Source:UniProtKB/TrEMBL;Acc:B7QIC4]			XP_037289476.1	TRINITY_DN14449_c0_g1_i1	TRINITY_DN14449_c0_g1			0.192207	0.272141		+	1.18748	1.18103	None
LOC119180548	3560-6382[-]		AP-1 complex subunit beta-1-like	Ixodes Scapularis	ISCW011108	AP-2 complex subunit beta-1, putative			XP_037287546.1	TRINITY_DN53945_c0_g2_i14	TRINITY_DN53945_c0_g2			0.124511	-0.178578		+	1.24549	1.10389	None
LOC119177182	2046-4700[+]		AP-1 complex subunit gamma-1-like, transcript variant X3	Ixodes Scapularis	ISCW003700	vesicle coat complex AP-3, delta subunit, putative			XP_037284482.1	TRINITY_DN28234_c1_g1_i7	TRINITY_DN28234_c1_g1			0.3316	-0.425324		+	0.892726	0.821609	None
LOC119180666	233-1501[+]		AP-1 complex subunit mu-1	Ixodes Scapularis	ISCW021445	Clathrin coat assembly protein, putative [Source:UniProtKB/TrEMBL;Acc:B7Q5X2]			XP_037287682.1	TRINITY_DN1112_c0_g1_i11	TRINITY_DN1112_c0_g1			0.180787	-0.290385		+	1.16444	1.10735	None
LOC119170167	1804-4566[-]		AP-2 complex subunit alpha-like	Ixodes Scapularis	ISCW017326	AP-2 complex subunit alpha-1, putative [Source:UniProtKB/TrEMBL;Acc:B7P9Z2]			XP_037277140.1	TRINITY_DN561_c0_g1_i1	TRINITY_DN561_c0_g1			0.216334	-0.267899		+	0.931627	0.86079	None
LOC119177148	1469-4297[-]		AP-2 complex subunit alpha-like	Ixodes Scapularis	ISCW018035	AP-2 complex subunit alpha-1, putative			XP_037284442.1	TRINITY_DN106557_c0_g1_i10	TRINITY_DN106557_c0_g1			0.333905	-0.420322		+	0.929232	0.797474	None
LOC119161292	670-4419[+]		AP2-associated protein kinase 1-like, transcript variant X1	Ixodes Scapularis	ISCW023598	Numb-associated kinase, putative [Source:UniProtKB/TrEMBL;Acc:B7QLS5]			XP_037269585.1	TRINITY_DN17747_c2_g1_i21	TRINITY_DN17747_c2_g1			0.391965	0.362208	+	+	1.52247	1.12406	D6
LOC119170804	4978-5334[-]		AP-3 complex subunit beta-2-like	Ixodes Scapularis	ISCW005629	AP-3 complex subunit beta-1, putative			XP_037277959.1	TRINITY_DN20204_c0_g1_i3	TRINITY_DN20204_c0_g1			0.375629	-0.432004		+	0.932215	0.78845	None
LOC119160955	3-1226[-]		AP-3 complex subunit mu-2-like, transcript variant X1	N/A	N/A	N/A			XP_037269134.1	TRINITY_DN8073_c2_g1_i12	TRINITY_DN8073_c2_g1			0.189844	-0.31038		+	1.00052	1.06824	None
LOC119160955	.		AP-3 complex subunit mu-2-like, transcript variant X1	N/A	N/A	N/A			XP_037269135.1	TRINITY_DN8073_c2_g1_i14	TRINITY_DN8073_c2_g1			0.13083	-0.278797	+	+	1.30997	1.79873	D6
LOC119172163	118-690[+]		AP-3 complex subunit sigma-2-like	Ixodes Scapularis	ISCW002199	Ap-3 complex subunit sigma, putative [Source:UniProtKB/TrEMBL;Acc:B7PB57]			XP_037279076.1	TRINITY_DN114502_c0_g1_i1	TRINITY_DN114502_c0_g1			0.57191	-1.05593			0.327007	0.645642	None
LOC119179034	678-1823[-]		AP-4 complex accessory subunit Tepsin-like	Ixodes Scapularis	ISCW009497	uncharacterized protein [Source:UniProtKB/TrEMBL;Acc:B7PYY3]			XP_037286013.1	TRINITY_DN2177_c10_g1_i6	TRINITY_DN2177_c10_g1			0.390444	0.383328			0.29698	0.300637	None
LOC119179454	328-639[+]		AP-5 complex subunit zeta-1-like	Ixodes Scapularis	ISCW009491	uncharacterized protein [Source:UniProtKB/TrEMBL;Acc:B7PYX7]			XP_037286425.1	TRINITY_DN5218_c4_g1_i2	TRINITY_DN5218_c4_g1			0.552991	-0.750078			0.540838	0.623117	None
LOC119170609	82-1563[+]		apoptosis inhibitor 5-like	Ixodes Scapularis	ISCW002567	Apoptosis inhibitor, putative [Source:UniProtKB/TrEMBL;Acc:B7P7P7]			XP_037277723.1	TRINITY_DN2_c72_g1_i4	TRINITY_DN2_c72_g1			1.02634	-1.18963	+	+	1.31509	1.22319	D6
LOC119169992	511-4479[+]		apoptotic protease-activating factor 1-like	Ixodes Scapularis	ISCW017520	Apoptotic protease-activating factor, putative [Source:UniProtKB/TrEMBL;Acc:B7PB18]			XP_037276898.1	TRINITY_DN2015_c0_g1_i4	TRINITY_DN2015_c0_g1			0.347922	0.470321		+	1.18609	1.03633	None
LOC119168137	765-2339[+]		ARF GTPase-activating protein GIT2-like, transcript variant X2	Ixodes Scapularis	ISCW020843	Dip13 beta, putative [Source:UniProtKB/TrEMBL;Acc:B7PX84]			XP_037275442.1	TRINITY_DN3476_c1_g1_i10	TRINITY_DN3476_c1_g1			0.237576	-0.391672	+	+	1.36417	1.26582	D6
LOC119169958	210-1322[+]		arfaptin-2-like, transcript variant X5	Ixodes Scapularis	ISCW022668	ADP-ribosylation factor interacting protein, putative [Source:UniProtKB/TrEMBL;Acc:B7QF86]			XP_037276859.1	TRINITY_DN3223_c0_g1_i1	TRINITY_DN3223_c0_g1			0.0559013	-0.0605526	+	+	2.03113	-1.17583	D6
LOC119176317	2019-4622[-]		arf-GAP with coiled-coil, ANK repeat and PH domain-containing protein 2-like	Ixodes Scapularis	ISCW017663	Centaurin beta, putative [Source:UniProtKB/TrEMBL;Acc:B7PJP8]			XP_037283438.1	TRINITY_DN16562_c0_g1_i10	TRINITY_DN16562_c0_g1			0.865572	0.948982	+	+	1.36867	1.24734	D6
LOC119179615	7950-8867[-]		arf-GAP with dual PH domain-containing protein 1-like	N/A	N/A	N/A			XP_037286630.1	TRINITY_DN1178_c3_g1_i5	TRINITY_DN1178_c3_g1			0.211326	0.26788	+	+	1.83939	1.61859	D6
LOC119170419	756-4532[+]		arf-GAP with Rho-GAP domain, ANK repeat and PH domain-containing protein 1-like	Ixodes Scapularis	ISCW022193	RhoGAP domaincontaining protein			XP_037277470.1	TRINITY_DN13457_c1_g1_i1	TRINITY_DN13457_c1_g1			0.947601	0.746346	+	+	2.22535	1.32715	D6
LOC119178148	477-2471[-]		arginine--tRNA ligase, cytoplasmic-like	Ixodes Scapularis	ISCW016786	Arginyl-tRNA synthetase, putative [Source:UniProtKB/TrEMBL;Acc:B7P8Y4]			XP_037285216.1	TRINITY_DN4016_c1_g1_i19	TRINITY_DN4016_c1_g1			0.204337	-0.266399		+	1.06967	0.935585	None
LOC119174567	869-2401[-]		arginyl-tRNA--protein transferase 1-like, transcript variant X3	Ixodes Scapularis	ISCW022605	uncharacterized protein [Source:UniProtKB/TrEMBL;Acc:B7QDA6]			XP_037281430.1	TRINITY_DN59095_c0_g2_i11	TRINITY_DN59095_c0_g2			0.437729	-0.486717		+	1.04849	0.887678	None
LOC119180772	128-667[+]		armadillo repeat-containing protein 7-like, transcript variant X1	N/A	N/A	N/A			XP_037287804.1	TRINITY_DN3093_c0_g1_i3	TRINITY_DN3093_c0_g1			0.13645	-0.269598	+	+	1.90292	-2.48715	D6
LOC119175798	698-2506[+]		armadillo repeat-containing protein 8-like, transcript variant X4	Ixodes Scapularis	ISCW014364	Armadillo repeat-containing protein, putative [Source:UniProtKB/TrEMBL;Acc:B7QL44]			XP_037282676.1	TRINITY_DN9178_c0_g1_i12	TRINITY_DN9178_c0_g1			1.21391	0.989084			0.117362	-0.0941362	None
LOC119175798	2413-4119[-]		armadillo repeat-containing protein 8-like, transcript variant X4	Ixodes Scapularis	ISCW014364	Armadillo repeat-containing protein, putative [Source:UniProtKB/TrEMBL;Acc:B7QL44]			XP_037282675.1	TRINITY_DN9178_c0_g1_i16	TRINITY_DN9178_c0_g1			0.180473	-0.267952		+	1.23551	1.07631	None
LOC119175750	4558-6582[-]		armadillo-like helical domain-containing protein 3	Ixodes Scapularis	ISCW018656	uncharacterized protein [Source:UniProtKB/TrEMBL;Acc:B7PL50]			XP_037282600.1	TRINITY_DN6243_c0_g2_i6	TRINITY_DN6243_c0_g2			0.0340802	-0.0411954		+	1.00859	0.849569	None
LOC119159370	262-1929[+]		asparagine--tRNA ligase, cytoplasmic-like	N/A	N/A	N/A			XP_037268004.1	TRINITY_DN13000_c3_g1_i2	TRINITY_DN13000_c3_g1			0.0924204	0.115589		+	1.01539	0.85057	None
LOC119175847	167-1390[+]		aspartate aminotransferase, cytoplasmic-like	Ixodes Scapularis	ISCW014718	Aspartate aminotransferase, putative [Source:UniProtKB/TrEMBL;Acc:B7QLB0]			XP_037282749.1	TRINITY_DN10693_c1_g4_i1	TRINITY_DN10693_c1_g4			0.0757547	-0.11948		+	1.08355	1.03771	None
LOC119174832	1519-2799[-]		aspartate aminotransferase, mitochondrial-like	Ixodes Scapularis	ISCW020516	GOT2 aspartate aminotransferase, putative [Source:UniProtKB/TrEMBL;Acc:B7Q1F6]			XP_037281827.1	TRINITY_DN2727_c0_g4_i1	TRINITY_DN2727_c0_g4			0.180697	-0.251121			0.685869	0.70493	None
LOC119175056	356-2380[+]		aspartyl/asparaginyl beta-hydroxylase-like, transcript variant X2	Ixodes Scapularis	ISCW016886	Aspartate beta-hydroxylase domain-containing protein, putative [Source:UniProtKB/TrEMBL;Acc:B7P844]			XP_037282142.1	TRINITY_DN10172_c3_g1_i2	TRINITY_DN10172_c3_g1			0.357102	-0.450269			0.786021	0.771865	None
LOC119174513	2704-3354[+]		ataxin-10-like	Ixodes Scapularis	ISCW022385	Ataxin-10, putative [Source:UniProtKB/TrEMBL;Acc:B7QGH7]			XP_037281348.1	TRINITY_DN2571_c0_g1_i4	TRINITY_DN2571_c0_g1			1.15331	0.812073	+	+	1.8826	1.17203	D6
LOC119174513	306-1691[-]		ataxin-10-like	Ixodes Scapularis	ISCW022385	Ataxin-10, putative [Source:UniProtKB/TrEMBL;Acc:B7QGH7]			XP_037281348.1	TRINITY_DN573_c0_g1_i17	TRINITY_DN573_c0_g1			0.243149	0.347466			0.69996	0.806081	None
LOC119176131	1975-4404[-]		ataxin-2-like protein, transcript variant X2	N/A	N/A	N/A			XP_037283190.1	TRINITY_DN10157_c1_g1_i2	TRINITY_DN10157_c1_g1			1.07178	-0.578943	+	+	1.40925	-0.74854	D6
LOC119176131	178-546[+]		ataxin-2-like protein, transcript variant X2	N/A	N/A	N/A			XP_037283173.1	TRINITY_DN14894_c0_g1_i4	TRINITY_DN14894_c0_g1			0.97699	-0.67083			0.106625	-0.0928874	None
LOC119164026	1399-2931[-]		atlastin-1-like, transcript variant X1	N/A	N/A	N/A			XP_037272021.1	TRINITY_DN59_c0_g1_i17	TRINITY_DN59_c0_g1			0.478482	-0.706727			0.637775	0.769694	None
LOC119164337	141-1463[+]		atlastin-1-like, transcript variant X1	N/A	N/A	N/A			XP_037272404.1	TRINITY_DN3495_c2_g4_i4	TRINITY_DN3495_c2_g4			1.26048	2.08743	+	+	2.03407	3.09261	D6
LOC119163999	825-2423[+]		atlastin-2-like	N/A	N/A	N/A			XP_037271989.1	TRINITY_DN101412_c0_g1_i34	TRINITY_DN101412_c0_g1			0.0436597	0.0630393			0.527898	0.505092	None
LOC119164338	1770-2972[+]		atlastin-2-like, transcript variant X2	N/A	N/A	N/A			XP_037272406.1	TRINITY_DN5832_c0_g1_i5	TRINITY_DN5832_c0_g1			1.43516	-1.52903			0.506792	-0.598344	None
LOC119164338	1770-2303[+]		atlastin-2-like, transcript variant X2	N/A	N/A	N/A			XP_037272406.1	TRINITY_DN5832_c0_g1_i8	TRINITY_DN5832_c0_g1			1.17841	-1.39034			0.495186	-0.62943	None
LOC119163083	434-2101[+]		atlastin-3-like, transcript variant X4	N/A	N/A	N/A			XP_037270914.1	TRINITY_DN1165_c0_g2_i4	TRINITY_DN1165_c0_g2			0.508422	-0.700501			0.315978	0.458313	None
LOC119163083	1-435[-]		atlastin-3-like, transcript variant X4	N/A	N/A	N/A			XP_037270917.1	TRINITY_DN35062_c0_g2_i1	TRINITY_DN35062_c0_g2			0.274864	-0.388267			0.506777	0.56078	None
LOC119163083	1506-2174[-]		atlastin-3-like, transcript variant X4	N/A	N/A	N/A			XP_037270914.1	TRINITY_DN732_c3_g1_i4	TRINITY_DN732_c3_g1			0.307283	-0.402196		+	1.16342	0.863646	None
LOC119179897	149-1102[+]		ATP synthase mitochondrial F1 complex assembly factor 1-like	Ixodes Scapularis	ISCW015485	Chaperone ATP11p, putative [Source:UniProtKB/TrEMBL;Acc:B7QP22]			XP_037286910.1	TRINITY_DN1760_c1_g1_i3	TRINITY_DN1760_c1_g1			0.130058	0.171238		+	0.911673	0.952929	None
LOC119180052	257-847[+]		ATP synthase mitochondrial F1 complex assembly factor 2-like	Ixodes Scapularis	ISCW019217	ATP synthase mitochondrial F1 complex assembly factor 2 family protein			XP_037287082.1	TRINITY_DN10798_c1_g1_i10	TRINITY_DN10798_c1_g1			0.486759	-0.563576		+	1.14152	0.919648	None
LOC119180052	1872-2738[+]		ATP synthase mitochondrial F1 complex assembly factor 2-like	Ixodes Scapularis	ISCW019217	ATP synthase mitochondrial F1 complex assembly factor 2 family protein			XP_037287082.1	TRINITY_DN10798_c1_g1_i2	TRINITY_DN10798_c1_g1			0.10674	-0.16155			0.687829	0.531668	None
LOC119163704	1753-3465[-]		ATP synthase subunit alpha, mitochondrial-like	Ixodes Scapularis	ISCW011988	F0F1-type ATP synthase, alpha subunit, putative			XP_037271665.1	TRINITY_DN46237_c3_g1_i1	TRINITY_DN46237_c3_g1			0.149856	-0.200907			0.77748	0.725039	None
LOC119176309	106-1767[+]		ATP synthase subunit alpha, mitochondrial-like	N/A	N/A	N/A			XP_037283425.1	TRINITY_DN11183_c2_g1_i1	TRINITY_DN11183_c2_g1			0.256861	-0.311359			0.689349	0.646799	None
LOC119166894	2412-3212[+]		ATP synthase subunit b, mitochondrial-like	Ixodes Scapularis	ISCW012060	ATP synthase B chain, putative [Source:UniProtKB/TrEMBL;Acc:B7QAW9]			XP_037274185.1	TRINITY_DN11797_c0_g1_i2	TRINITY_DN11797_c0_g1			0.168139	-0.235675		+	0.904027	0.838839	None
LOC119159705	408-1658[+]		ATP synthase subunit beta, mitochondrial	Ixodes Scapularis	ISCW012509	F0F1-type ATP synthase, beta subunit, putative			XP_037268433.1	TRINITY_DN17754_c0_g1_i3	TRINITY_DN17754_c0_g1			0.119515	-0.156078			0.751879	0.669254	None
LOC119180425	421-945[+]		ATP synthase subunit d, mitochondrial-like	Ixodes Scapularis	ISCW016217	ATP synthase D chain, putative [Source:UniProtKB/TrEMBL;Acc:B7P0N4]			XP_037287520.1	TRINITY_DN12930_c1_g2_i1	TRINITY_DN12930_c1_g2			0.0358512	0.0421891			0.49748	0.412427	None
LOC119180741	1173-1673[-]		ATP synthase subunit delta, mitochondrial-like	Ixodes Scapularis	ISCW018418	ATP synthase H+ transporting, F1 complex, delta subunit precursor, putative			XP_037287772.1	TRINITY_DN105480_c0_g1_i3	TRINITY_DN105480_c0_g1			0.154185	0.21864	+	+	2.51835	-2.44595	D6
LOC119164267	3-386[+]		ATP synthase subunit g, mitochondrial-like	Ixodes Scapularis	ISCW007401	ATP synthase subunit [Source:UniProtKB/TrEMBL;Acc:B7PSD2]			XP_037272312.1	TRINITY_DN786551_c0_g1_i1	TRINITY_DN786551_c0_g1			0.243078	-0.293065			0.490024	0.490553	None
LOC119163512	604-1485[-]		ATP synthase subunit gamma, mitochondrial-like	Ixodes Scapularis	ISCW023477	ATP synthase gamma subunit, putative (Fragment) [Source:UniProtKB/TrEMBL;Acc:B7QJZ7]			XP_037271416.1	TRINITY_DN68050_c0_g1_i1	TRINITY_DN68050_c0_g1			0.230622	-0.305605			0.747619	0.718894	None
LOC119175067	1-789[+]		ATP synthase subunit O, mitochondrial-like	Ixodes Scapularis	ISCW021200	F1F0-ATP synthase, subunit OSCP/ATP5, putative [Source:UniProtKB/TrEMBL;Acc:B7Q5L0]			XP_037282172.1	TRINITY_DN102060_c0_g1_i4	TRINITY_DN102060_c0_g1			0.201378	-0.25596			0.785137	0.71255	None
LOC119167108	46-744[+]		ATP synthase subunit s, mitochondrial-like	Ixodes Scapularis	ISCW019412	uncharacterized protein [Source:UniProtKB/TrEMBL;Acc:B7PSA3]			XP_037274427.1	TRINITY_DN12840_c0_g1_i4	TRINITY_DN12840_c0_g1			0.78763	-0.733422			0.167947	0.194308	None
LOC119180710	594-1616[-]		ATPase ASNA1 homolog	Ixodes Scapularis	ISCW008176	arsenite-translocating ATPase, putative			XP_037287739.1	TRINITY_DN42691_c0_g1_i3	TRINITY_DN42691_c0_g1			0.142091	0.190702	+	+	1.31011	1.13956	D6
LOC119187774	159-1340[+]		ATPase family AAA domain-containing protein 1-B-like	Ixodes Scapularis	ISCW022026	26S proteasome regulatory subunit, putative (Fragment) [Source:UniProtKB/TrEMBL;Acc:B7QFN3]			XP_037291748.1	TRINITY_DN17068_c0_g1_i5	TRINITY_DN17068_c0_g1			0.312273	-0.462558	+	+	1.35741	1.29907	D6
LOC119163751	4023-6827[-]		ATPase family AAA domain-containing protein 2-like	Ixodes Scapularis	ISCW016552	26S proteasome regulatory complex, ATPase RPT2, putative (Fragment) [Source:UniProtKB/TrEMBL;Acc:B7P729]			XP_037271715.1	TRINITY_DN13879_c1_g1_i15	TRINITY_DN13879_c1_g1			0.371985	-0.472268	+	+	1.31778	1.42195	D6
LOC119163751	579-4550[+]		ATPase family AAA domain-containing protein 2-like	Ixodes Scapularis	ISCW016552	26S proteasome regulatory complex, ATPase RPT2, putative (Fragment) [Source:UniProtKB/TrEMBL;Acc:B7P729]			XP_037271715.1	TRINITY_DN4216_c3_g1_i11	TRINITY_DN4216_c3_g1			0.537047	-0.973651		+	1.04166	1.45523	None
LOC119182341	103-1929[+]		ATPase family AAA domain-containing protein 3-like	Ixodes Scapularis	ISCW003461	Uncharacterized protein (Fragment) (Fragment) [Source:UniProtKB/TrEMBL;Acc:B7PIV8]			XP_037289245.1	TRINITY_DN2130_c0_g1_i1	TRINITY_DN2130_c0_g1			0.364684	-0.341522			0.885429	0.606758	None
LOC119179940	241-2676[+]		ATPase family protein 2 homolog	Ixodes Scapularis	ISCW008933	Transitional endoplasmic reticulum ATPase, putative (Fragment) [Source:UniProtKB/TrEMBL;Acc:B7Q323]			XP_037286963.1	TRINITY_DN8567_c0_g1_i2	TRINITY_DN8567_c0_g1			1.03486	-0.988672			0.407999	0.404014	None
LOC119179940	241-2811[+]		ATPase family protein 2 homolog	Ixodes Scapularis	ISCW008933	Transitional endoplasmic reticulum ATPase, putative (Fragment) [Source:UniProtKB/TrEMBL;Acc:B7Q323]			XP_037286963.1	TRINITY_DN8567_c0_g1_i5	TRINITY_DN8567_c0_g1			0.133741	-0.203749	+	+	1.28554	1.25149	D6
LOC119170300	3-335[+]		ATPase inhibitor A, mitochondrial-like	Ixodes Scapularis	ISCW001951	ATPase inhibitor, putative [Source:UniProtKB/TrEMBL;Acc:B7P7L5]			XP_037277327.1	TRINITY_DN10674_c0_g1_i1	TRINITY_DN10674_c0_g1			1.17142	1.1426	+	+	2.23345	-1.97751	D6
LOC119187840	1150-5856[-]		ATP-binding cassette sub-family A member 2-like	N/A	N/A	N/A			XP_037291825.1	TRINITY_DN262_c6_g2_i3	TRINITY_DN262_c6_g2		+	2.28626	-2.72244			0.450229	0.511366	None
LOC119176408	2315-4282[+]		ATP-binding cassette sub-family B member 10, mitochondrial-like	ABCB10	ISCW008199	ABC transporter			XP_037283567.1	TRINITY_DN2219_c3_g2_i2	TRINITY_DN2219_c3_g2			0.177645	-0.27133	+	+	1.49027	1.42593	D6
LOC119178435	8972-11218[+]		ATP-binding cassette sub-family B member 6, mitochondrial-like	ABCB6	ISCW021257	ABC transporter, putative [Source:UniProtKB/TrEMBL;Acc:B7Q9Y3]			XP_037285534.1	TRINITY_DN17531_c0_g1_i12	TRINITY_DN17531_c0_g1			0.181018	-0.260074		+	1.0769	0.937748	None
LOC119174736	2818-4899[-]		ATP-binding cassette sub-family B member 7, mitochondrial-like	N/A	N/A	N/A			XP_037281666.1	TRINITY_DN1310_c0_g1_i1	TRINITY_DN1310_c0_g1			0.323053	-0.481098	+	+	1.21947	1.28309	D6
LOC119163566	365-2752[+]		ATP-binding cassette sub-family D member 1-like	Ixodes Scapularis	ISCW018310	ABC transporter, putative [Source:UniProtKB/TrEMBL;Acc:B7PGT9]			XP_037271484.1	TRINITY_DN3995_c0_g1_i12	TRINITY_DN3995_c0_g1			0.215349	-0.325907		+	0.881642	0.884706	None
LOC119181383	155-2152[+]		ATP-binding cassette sub-family D member 3-like	Ixodes Scapularis	ISCW008186	Peroxisomal membrane protein, putative [Source:UniProtKB/TrEMBL;Acc:B7PS95]			XP_037288509.1	TRINITY_DN10627_c0_g1_i1	TRINITY_DN10627_c0_g1			0.20041	-0.324618	+	+	1.53587	0.939587	D6
LOC119181383	1223-3220[+]		ATP-binding cassette sub-family D member 3-like	Ixodes Scapularis	ISCW008186	Peroxisomal membrane protein, putative [Source:UniProtKB/TrEMBL;Acc:B7PS95]			XP_037288509.1	TRINITY_DN10627_c0_g1_i7	TRINITY_DN10627_c0_g1			0.558723	0.552432	+	+	1.2826	1.04722	D6
LOC119170047	261-2066[+]		ATP-binding cassette sub-family E member 1-like	N/A	N/A	N/A			XP_037276970.1	TRINITY_DN17672_c0_g2_i1	TRINITY_DN17672_c0_g2			0.452639	-0.500871			0.627377	0.62312	None
LOC119161593	513-2594[+]		ATP-binding cassette sub-family F member 1-like	Ixodes Scapularis	ISCW006228	eIF2-interacting protein ABC50, putative (Fragment) [Source:UniProtKB/TrEMBL;Acc:B7PM08]			XP_037270037.1	TRINITY_DN45294_c0_g1_i12	TRINITY_DN45294_c0_g1			0.0546597	-0.0830922			0.874778	0.795588	None
LOC119178777	570-1823[+]		ATP-binding cassette sub-family F member 2-like	Ixodes Scapularis	ISCW009589	ABC transporter, putative [Source:UniProtKB/TrEMBL;Acc:B7Q3I4]			XP_037285917.1	TRINITY_DN21064_c1_g1_i1	TRINITY_DN21064_c1_g1			0.269884	-0.339015			0.830075	0.769414	None
LOC119176293	210-2138[+]		ATP-binding cassette sub-family F member 3-like	Ixodes Scapularis	ISCW017659	eIF2-interacting protein ABC50, putative [Source:UniProtKB/TrEMBL;Acc:B7PJP5]			XP_037283401.1	TRINITY_DN10747_c2_g1_i15	TRINITY_DN10747_c2_g1			0.082551	0.174246			0.777803	1.02993	None
LOC119171588	1687-2412[+]		ATP-binding cassette sub-family G member 1-like	Ixodes Scapularis	ISCW009243	ABC transporter, putative [Source:UniProtKB/TrEMBL;Acc:B7Q3L7]			XP_037278262.1	TRINITY_DN1075_c0_g1_i1	TRINITY_DN1075_c0_g1			1.23179	1.42594	+	+	1.78216	1.97003	D6
LOC119171945	687-2375[+]		ATP-binding cassette sub-family G member 4-like	N/A	N/A	N/A			XP_037278751.1	TRINITY_DN4203_c0_g1_i2	TRINITY_DN4203_c0_g1			0.98128	0.916065	+	+	1.4543	1.20613	D6
LOC119171945	1760-2767[+]		ATP-binding cassette sub-family G member 4-like	N/A	N/A	N/A			XP_037278751.1	TRINITY_DN4203_c0_g1_i5	TRINITY_DN4203_c0_g1			1.28211	1.1366	+	+	1.43052	1.23307	D6
LOC119178791	456-3716[-]		ATP-citrate synthase-like, transcript variant X1	Ixodes Scapularis	ISCW009919	ATP-citrate synthase, putative [Source:UniProtKB/TrEMBL;Acc:B7Q3D3]			XP_037285936.1	TRINITY_DN4589_c1_g1_i5	TRINITY_DN4589_c1_g1			0.0403108	-0.0647373			0.699793	0.721583	None
LOC119164020	397-1338[-]		ATP-dependent (S)-NAD(P)H-hydrate dehydratase-like	Ixodes Scapularis	ISCW003308	ATP-dependent (S)-NAD(P)H-hydrate dehydratase [Source:UniProtKB/Swiss-Prot;Acc:B7PBI5]			XP_037272013.1	TRINITY_DN35021_c0_g1_i2	TRINITY_DN35021_c0_g1			0.153589	-0.203735		+	1.03439	0.970286	None
LOC119180986	59-769[+]		ATP-dependent Clp protease proteolytic subunit-like	Ixodes Scapularis	ISCW021455	ATP-dependent Clp protease, proteolytic subunit, putative			XP_037288036.1	TRINITY_DN107077_c0_g1_i13	TRINITY_DN107077_c0_g1			0.0907985	0.125473		+	0.98169	0.918443	None
LOC119170542	3609-5429[+]		ATP-dependent DNA helicase 2 subunit 1	Ixodes Scapularis	ISCW021768	Ku P70 DNA helicase, putative (Fragment) [Source:UniProtKB/TrEMBL;Acc:B7Q4R6]			XP_037277628.1	TRINITY_DN25015_c0_g1_i2	TRINITY_DN25015_c0_g1			1.32195	2.6587			0.705436	1.5408	None
LOC119175008	1169-3946[+]		ATP-dependent DNA helicase Q5-like	Ixodes Scapularis	ISCW016114	DNA helicase, putative			XP_037282071.1	TRINITY_DN6533_c5_g1_i4	TRINITY_DN6533_c5_g1			0.0782851	0.146587	+	+	2.82718	-3.4754	D6
LOC119180421	677-2152[-]		ATP-sensitive inward rectifier potassium channel 12-like, transcript variant X1	Ixodes Scapularis	ISCW016219	Inward rectifier K+ channel, putative [Source:UniProtKB/TrEMBL;Acc:B7P0N6]			XP_037287512.1	TRINITY_DN90504_c0_g1_i2	TRINITY_DN90504_c0_g1			0.317019	0.567865			0.478836	0.870742	None
LOC119171524	2931-4055[+]		atrial natriuretic peptide receptor 1-like	Ixodes Scapularis	ISCW023978	guanylate cyclase C, putative			XP_037278198.1	TRINITY_DN25607_c0_g1_i3	TRINITY_DN25607_c0_g1			0.0409055	-0.04182			0.45095	0.355118	None
LOC119165186	269-5008[+]		AT-rich interactive domain-containing protein 2-like	Ixodes Scapularis	ISCW014107	uncharacterized protein [Source:UniProtKB/TrEMBL;Acc:B7QLP6]			XP_037273267.1	TRINITY_DN2095_c1_g1_i2	TRINITY_DN2095_c1_g1			1.93384	1.17949			0.196681	-0.191037	None
LOC119175976	156-1346[+]		AT-rich interactive domain-containing protein 5B-like	Ixodes Scapularis	ISCW010123	At-rich interactive domain-containing protein 5B, putative [Source:UniProtKB/TrEMBL;Acc:B7PXK3]			XP_037282962.1	TRINITY_DN88906_c0_g1_i11	TRINITY_DN88906_c0_g1			0.785798	-1.66972		+	0.847644	1.20355	None
LOC119167476	4749-5963[-]		atypical kinase COQ8B, mitochondrial-like	Ixodes Scapularis	ISCW008986	uncharacterized protein [Source:UniProtKB/TrEMBL;Acc:B7Q3F9]			XP_037274854.1	TRINITY_DN5119_c0_g1_i1	TRINITY_DN5119_c0_g1			1.99873	1.39004			0.493174	-0.380223	None
LOC119167476	7493-8947[+]		atypical kinase COQ8B, mitochondrial-like	Ixodes Scapularis	ISCW008986	uncharacterized protein [Source:UniProtKB/TrEMBL;Acc:B7Q3F9]			XP_037274854.1	TRINITY_DN5119_c0_g1_i6	TRINITY_DN5119_c0_g1			0.941975	-0.648368			0.166404	0.130823	None
LOC119180856	.		autophagy-related protein 101-like	Ixodes Scapularis	ISCW015657	uncharacterized protein [Source:UniProtKB/TrEMBL;Acc:B7P4I0]			XP_037287892.1	TRINITY_DN26946_c0_g1_i1	TRINITY_DN26946_c0_g1			0.0611987	-0.111301			0.674699	0.764447	None
LOC119179086	110-859[+]		autophagy-related protein 13-like, transcript variant X1	Ixodes Scapularis	ISCW018154	Autophagy-related protein 13 (Fragment) [Source:UniProtKB/TrEMBL;Acc:B7PJK6]			XP_037286070.1	TRINITY_DN16666_c5_g2_i2	TRINITY_DN16666_c5_g2			0.77518	0.918194	+	+	1.73554	1.5592	D6
LOC119178127	644-2290[-]		autophagy-related protein 16-1-like, transcript variant X2	Ixodes Scapularis	ISCW000705	WD domain and G-beta repeat containing protein, putative (Fragment) [Source:UniProtKB/TrEMBL;Acc:B7P306]			XP_037285189.1	TRINITY_DN1187_c0_g2_i3	TRINITY_DN1187_c0_g2			0.438388	-0.491926		+	0.943614	0.765482	None
LOC119178509	3309-3989[+]		autophagy-related protein 9A-like	N/A	N/A	N/A			XP_037285612.1	TRINITY_DN312_c11_g1_i1	TRINITY_DN312_c11_g1			1.28691	0.771293	+	+	2.18865	0.918131	D6
LOC119180247	178-2469[+]		axin-1-like	Ixodes Scapularis	ISCW013850	Axis inhibition protein, putative [Source:UniProtKB/TrEMBL;Acc:B7QH25]			XP_037287290.1	TRINITY_DN109987_c0_g3_i10	TRINITY_DN109987_c0_g3			0.160444	0.222633			0.196413	0.248599	None
LOC119177293	590-2158[-]		b(0,+)-type amino acid transporter 1-like	Ixodes Scapularis	ISCW022258	Amino acid transporter, putative [Source:UniProtKB/TrEMBL;Acc:B7QEG6]			XP_037284648.1	TRINITY_DN10886_c3_g1_i10	TRINITY_DN10886_c3_g1			0.667446	0.688892	+	+	2.50865	1.8943	D6
LOC119166820	.		barrier-to-autointegration factor-like	N/A	N/A	N/A			XP_037274084.1	TRINITY_DN113503_c0_g1_i2	TRINITY_DN113503_c0_g1			0.224366	-0.192606			0.181637	0.166401	None
LOC119171971	3204-3521[+]		basement membrane-specific heparan sulfate proteoglycan core protein-like	N/A	N/A	N/A			XP_037278786.1	TRINITY_DN1774_c4_g1_i1	TRINITY_DN1774_c4_g1			1.72371	2.29984	+	+	1.949	2.52685	D6
LOC119171951	2001-3311[-]		basic leucine zipper and W2 domain-containing protein 1-like	Ixodes Scapularis	ISCW005690	Hfb2 protein, putative [Source:UniProtKB/TrEMBL;Acc:B7PKW5]			XP_037278760.1	TRINITY_DN5102_c0_g1_i10	TRINITY_DN5102_c0_g1			0.13108	0.186177		+	1.23133	1.1455	None
LOC119170211	777-2804[+]		B-box type zinc finger protein ncl-1-like, transcript variant X3	Ixodes Scapularis	ISCW010876	uncharacterized protein [Source:UniProtKB/TrEMBL;Acc:B7Q8J6]			XP_037277198.1	TRINITY_DN6023_c0_g2_i4	TRINITY_DN6023_c0_g2			0.0598441	0.0865483			0.353262	0.400982	None
LOC119176170	1923-2465[-]		B-cell CLL/lymphoma 7 protein family member A-like, transcript variant X2	N/A	N/A	N/A			XP_037283233.1	TRINITY_DN17583_c0_g1_i5	TRINITY_DN17583_c0_g1			0.183088	-0.360526		+	1.18029	0.941232	None
LOC119174524	140-868[+]		B-cell receptor-associated protein 31-like, transcript variant X2	Ixodes Scapularis	ISCW009367	B-cell receptor-associated protein, putative [Source:UniProtKB/TrEMBL;Acc:B7PYE7]			XP_037281359.1	TRINITY_DN2027_c0_g1_i3	TRINITY_DN2027_c0_g1			0.957793	0.668176	+	+	1.6426	1.18125	D6
LOC119181063	345-680[+]		BET1 homolog	Ixodes Scapularis	ISCW015299	Golgi vesicular membrane trafficking protein p18 [Source:UniProtKB/TrEMBL;Acc:B7QMM5]			XP_037288136.1	TRINITY_DN14864_c1_g1_i2	TRINITY_DN14864_c1_g1			0.560611	0.430702	+	+	2.60107	-1.5524	D6
LOC119181475	1194-1499[+]		BET1-like protein	Ixodes Scapularis	ISCW019011	Golgi vesicular membrane trafficking protein p18, putative [Source:UniProtKB/TrEMBL;Acc:B7PNB8]			XP_037288626.1	TRINITY_DN2478_c0_g2_i2	TRINITY_DN2478_c0_g2			0.0393757	-0.0520902	+	+	2.94959	-2.52781	D6
LOC119175621	205-1200[+]		beta-1,3-galactosyltransferase 5-like	Ixodes Scapularis	ISCW011715	galactosyltransferase, putative			XP_037282420.1	TRINITY_DN1486_c4_g1_i1	TRINITY_DN1486_c4_g1			1.37361	1.75659		+	1.04738	1.10257	None
LOC119180578	260-1195[+]		beta-1,3-galactosyltransferase 6-like	Ixodes Scapularis	ISCW012863	beta-1,3-galactosyltransferase-6, putative			XP_037287583.1	TRINITY_DN214910_c0_g1_i12	TRINITY_DN214910_c0_g1			0.0285832	0.0441594		+	1.08172	1.0305	None
LOC119170860	429-1694[+]		beta-1,3-glucosyltransferase-like	Ixodes Scapularis	ISCW007452	Galactosyltransferase, putative [Source:UniProtKB/TrEMBL;Acc:B7PX04]			XP_037278041.1	TRINITY_DN5959_c1_g1_i6	TRINITY_DN5959_c1_g1			0.407664	-0.495084			0.177887	0.217968	None
LOC119180766	449-787[+]		beta-1,4-galactosyltransferase 7-like	Ixodes Scapularis	ISCW003979	Xylosylprotein beta4-galactosyltransferase, putative [Source:UniProtKB/TrEMBL;Acc:B7PFJ6]			XP_037287798.1	TRINITY_DN3839_c0_g1_i4	TRINITY_DN3839_c0_g1			0.00149755	0.00251746		+	1.04773	0.976901	None
LOC119177424	1285-2532[-]		beta-1,4-glucuronyltransferase 1-like	Ixodes Scapularis	ISCW009392	N-acetyllactosaminide beta-1,3-N-acetylglucosaminyltransferase, putative [Source:UniProtKB/TrEMBL;Acc:B7PXV0]			XP_037284787.1	TRINITY_DN39_c5_g1_i14	TRINITY_DN39_c5_g1			0.76582	1.04624		+	0.905022	1.17117	None
LOC119173268	1675-3153[+]		beta-1,4-glucuronyltransferase 1-like, transcript variant X1	Ixodes Scapularis	ISCW004574	N-acetyllactosaminide beta-1,3-N-acetylglucosaminyltransferase, putative [Source:UniProtKB/TrEMBL;Acc:B7PHJ7]			XP_037280064.1	TRINITY_DN30573_c0_g3_i1	TRINITY_DN30573_c0_g3			1.6553	1.82202	+	+	1.72773	1.695	D6
LOC119174354	248-1387[+]		beta-1,4-N-acetylgalactosaminyltransferase bre-4-like, transcript variant X1	Ixodes Scapularis	ISCW000936	Beta-1,4-galactosyltransferase, putative (Fragment) [Source:UniProtKB/TrEMBL;Acc:B7P434]			XP_037281117.1	TRINITY_DN1800_c1_g1_i1	TRINITY_DN1800_c1_g1			0.574541	0.620972	+	+	1.73074	1.43567	D6
LOC119188245	460-1746[+]		beta-arrestin-1-like	Ixodes Scapularis	ISCW006152	Beta-arrestin, putative (Fragment) [Source:UniProtKB/TrEMBL;Acc:B7PMV4]			XP_037292087.1	TRINITY_DN3526_c2_g1_i10	TRINITY_DN3526_c2_g1			0.291454	0.380933	+	+	1.53063	1.33276	D6
LOC119185943	488-1849[+]		beta-catenin-like protein 1	N/A	N/A	N/A			XP_037290646.1	TRINITY_DN9829_c1_g1_i2	TRINITY_DN9829_c1_g1			0.55947	-0.572792		+	0.955923	0.818259	None
LOC119175795	6233-7237[-]		beta-centractin, transcript variant X2	Ixodes Scapularis	ISCW022123	Actin, putative [Source:UniProtKB/TrEMBL;Acc:B7QDE8]			XP_037282667.1	TRINITY_DN7390_c1_g1_i9	TRINITY_DN7390_c1_g1			0.134592	-0.365645		+	1.01455	1.60642	None
LOC119177885	391-2202[-]		beta-galactosidase-like	Ixodes Scapularis	ISCW000651	Beta-galactosidase, putative (Fragment) [Source:UniProtKB/TrEMBL;Acc:B7P3X7]			XP_037284971.1	TRINITY_DN10612_c1_g1_i11	TRINITY_DN10612_c1_g1			0.899574	-1.03608		+	0.955823	0.978825	None
LOC119177885	560-2503[+]		beta-galactosidase-like	Ixodes Scapularis	ISCW000651	Beta-galactosidase, putative (Fragment) [Source:UniProtKB/TrEMBL;Acc:B7P3X7]			XP_037284971.1	TRINITY_DN205_c0_g1_i5	TRINITY_DN205_c0_g1			0.377405	-0.60772	+	+	1.35233	1.72879	D6
LOC119178235	1143-2843[-]		beta-hexosaminidase subunit alpha-like, transcript variant X2	Ixodes Scapularis	ISCW003575	Beta-N-acetylhexosaminidase, putative [Source:UniProtKB/TrEMBL;Acc:B7PE22]			XP_037285326.1	TRINITY_DN20562_c1_g1_i5	TRINITY_DN20562_c1_g1			0.662324	-0.701989			0.415729	-0.459526	None
LOC119164157	89-976[+]		beta-parvin-like, transcript variant X1	Ixodes Scapularis	ISCW002088	Alpha-parvin, putative [Source:UniProtKB/TrEMBL;Acc:B7PAX0]			XP_037272171.1	TRINITY_DN13251_c2_g1_i10	TRINITY_DN13251_c2_g1			0.095716	-0.159449			0.696115	0.76879	None
LOC119172425	1178-2224[-]		beta-secretase-like, transcript variant X2	Ixodes Scapularis	ISCW007278	Bace-2, putative (Fragment) [Source:UniProtKB/TrEMBL;Acc:B7PWI2]			XP_037279422.1	TRINITY_DN17409_c0_g1_i4	TRINITY_DN17409_c0_g1			1.93351	1.05617			0.715967	-0.365542	None
LOC119176098	2541-3725[+]		beta-ureidopropionase-like, transcript variant X2	Ixodes Scapularis	ISCW011368	Beta-ureidopropionase, putative [Source:UniProtKB/TrEMBL;Acc:B7Q5H6]			XP_037283131.1	TRINITY_DN10157_c0_g1_i21	TRINITY_DN10157_c0_g1			0.220512	0.276742		+	0.922797	0.832802	None
LOC119188182	1350-4532[-]		bifunctional coenzyme A synthase-like	Ixodes Scapularis	ISCW001227	uncharacterized protein [Source:UniProtKB/TrEMBL;Acc:B7P746]			XP_037292001.1	TRINITY_DN23965_c0_g1_i2	TRINITY_DN23965_c0_g1			0.393058	-0.445375		+	1.10306	0.961614	None
LOC119169833	137-4708[+]		bifunctional glutamate/proline--tRNA ligase-like	Ixodes Scapularis	ISCW018719	Glutamyl-tRNA synthetase, cytoplasmic, putative [Source:UniProtKB/TrEMBL;Acc:B7PKR5]			XP_037276746.1	TRINITY_DN14241_c0_g2_i3	TRINITY_DN14241_c0_g2			0.111703	0.156785	+	+	1.48572	1.30533	D6
LOC119170140	3308-4249[-]		bifunctional peptidase and (3S)-lysyl hydroxylase Jmjd7-like	Ixodes Scapularis	ISCW017121	Phospholipase, putative [Source:UniProtKB/TrEMBL;Acc:B7PDE2]			XP_037277093.1	TRINITY_DN15047_c0_g1_i1	TRINITY_DN15047_c0_g1			0.823834	-1.26559			0.694849	0.712759	None
LOC119172295	239-2020[+]		bifunctional purine biosynthesis protein ATIC-like	Ixodes Scapularis	ISCW007783	Aminoimidazole-4-carboxamide ribonucleotidetransformylase/IMP cyclohydrolase, putative (Fragment) [Source:UniProtKB/TrEMBL;Acc:B7PV68]			XP_037279244.1	TRINITY_DN28987_c1_g1_i13	TRINITY_DN28987_c1_g1			0.122511	-0.175982			0.52552	0.522043	None
LOC119159516	1091-1462[-]		biogenesis of lysosome-related organelles complex 1 subunit 1-like, transcript variant X1	Ixodes Scapularis	ISCW015525	uncharacterized protein [Source:UniProtKB/TrEMBL;Acc:B7QNV4]			XP_037268201.1	TRINITY_DN1588_c0_g1_i13	TRINITY_DN1588_c0_g1			0.0387804	0.0461497	+	+	2.73109	-2.21733	D6
LOC119178355	554-1171[-]		biogenesis of lysosome-related organelles complex 1 subunit 4-like	N/A	N/A	N/A			XP_037285444.1	TRINITY_DN314131_c0_g1_i1	TRINITY_DN314131_c0_g1			1.30687	-0.681293	+	+	3.91609	-1.59529	D6
LOC119170879	397-894[+]		biogenesis of lysosome-related organelles complex 1 subunit 5-like, transcript variant X2	Ixodes Scapularis	ISCW015394	uncharacterized protein [Source:UniProtKB/TrEMBL;Acc:B7QMT5]			XP_037278056.1	TRINITY_DN24125_c0_g1_i16	TRINITY_DN24125_c0_g1			0.976953	-0.816763	+	+	3.8672	-3.48749	D6
LOC119172075	218-592[+]		biogenesis of lysosome-related organelles complex 1 subunit 6-like	Ixodes Scapularis	ISCW009448	Pallidin, putative			XP_037278950.1	TRINITY_DN15363_c0_g1_i1	TRINITY_DN15363_c0_g1			0.827067	0.585543			0.909212	-0.67322	None
LOC119175793	1-768[+]		biorientation of chromosomes in cell division protein 1-like 1, transcript variant X2	Ixodes Scapularis	ISCW022126	Neurofilament heavy polypeptide, putative [Source:UniProtKB/TrEMBL;Acc:B7QDF0]			XP_037282663.1	TRINITY_DN12387_c0_g1_i12	TRINITY_DN12387_c0_g1			0.225627	0.271565		+	0.909129	-0.819657	None
LOC119175793	108-1439[+]		biorientation of chromosomes in cell division protein 1-like 1, transcript variant X2	Ixodes Scapularis	ISCW022126	Neurofilament heavy polypeptide, putative [Source:UniProtKB/TrEMBL;Acc:B7QDF0]			XP_037282663.1	TRINITY_DN12387_c0_g1_i20	TRINITY_DN12387_c0_g1			0.0691187	-0.148851	+	+	1.21026	1.37277	D6
LOC119161291	3406-4293[-]		bis(5'-nucleosyl)-tetraphosphatase PrpE [asymmetrical]-like	N/A	N/A	N/A			XP_037269583.1	TRINITY_DN351011_c1_g1_i1	TRINITY_DN351011_c1_g1			0.363751	-0.446058			0.137769	0.186581	None
LOC119180213	250-1605[-]		bleomycin hydrolase-like	Ixodes Scapularis	ISCW001472	Bleomycin hydrolase, putative [Source:UniProtKB/TrEMBL;Acc:B7P0M2]			XP_037287256.1	TRINITY_DN36425_c0_g4_i1	TRINITY_DN36425_c0_g4			0.128235	-0.157988		+	1.30152	0.920482	None
LOC119164324	246-878[-]		BLOC-1-related complex subunit 5-like, transcript variant X3	Ixodes Scapularis	ISCW007138	Loss of heterozygosity 12 chromosomal region 1 protein, putative [Source:UniProtKB/TrEMBL;Acc:B7PUZ3]			XP_037272390.1	TRINITY_DN19400_c0_g1_i11	TRINITY_DN19400_c0_g1			0.202637	-0.252011			0.64237	0.62139	None
LOC119163066	636-1670[+]		BLOC-1-related complex subunit 6-like, transcript variant X2	Ixodes Scapularis	ISCW001591	uncharacterized protein [Source:UniProtKB/TrEMBL;Acc:B7P572]			XP_037270896.1	TRINITY_DN81110_c0_g1_i1	TRINITY_DN81110_c0_g1			0.0252619	-0.0296569			0.06787	0.0735269	None
LOC119174760	1364-2308[-]		blood vessel epicardial substance-like	Ixodes Scapularis	ISCW024190	Popeye domain-containing protein, putative (Fragment) [Source:UniProtKB/TrEMBL;Acc:B7PC26]			XP_037281702.1	TRINITY_DN5687_c3_g2_i1	TRINITY_DN5687_c3_g2			0.309227	0.692168			0.792443	1.46414	None
LOC119161104	216-617[-]		bolA-like protein 1, transcript variant X2	Ixodes Scapularis	ISCW004806	BolA protein, putative [Source:UniProtKB/TrEMBL;Acc:B7PEE4]			XP_037269336.1	TRINITY_DN38501_c0_g1_i1	TRINITY_DN38501_c0_g1			0.803315	0.961088	+	+	1.62139	-1.62362	D6
LOC119166933	1386-2474[-]		bone morphogenetic protein 2-like	Ixodes Scapularis	ISCW023553	Bone morphogenetic protein, putative [Source:UniProtKB/TrEMBL;Acc:B7QHX4]			XP_037274220.1	TRINITY_DN60603_c0_g1_i1	TRINITY_DN60603_c0_g1			0.379367	0.670553			0.779813	0.894142	None
LOC119170296	240-1508[-]		bone morphogenetic protein 7-like	Ixodes Scapularis	ISCW019587	Transforming growth factor beta, putative (Fragment) [Source:UniProtKB/TrEMBL;Acc:B7PV78]			XP_037277323.1	TRINITY_DN13284_c5_g1_i1	TRINITY_DN13284_c5_g1			0.0143134	-0.026443			0.743116	0.743025	None
LOC119161301	2-1597[+]		bone morphogenetic protein receptor type-1B-like	Ixodes Scapularis	ISCW022788	transforming growth factor-beta receptor type I, putative			XP_037269597.1	TRINITY_DN73394_c3_g1_i1	TRINITY_DN73394_c3_g1			0.799881	0.784983	+	+	1.46849	1.10615	D6
LOC119171735	1004-3811[+]		bone morphogenetic protein receptor type-2-like	N/A	N/A	N/A			XP_037278452.1	TRINITY_DN15036_c0_g1_i1	TRINITY_DN15036_c0_g1			0.882098	0.86835			0.669576	0.784534	None
LOC119170567	4650-5711[-]		branched-chain-amino-acid aminotransferase, cytosolic-like, transcript variant X1	Ixodes Scapularis	ISCW015784	Branched-chain amino acid aminotransferase, putative [Source:UniProtKB/TrEMBL;Acc:B7P5K8]			XP_037277659.1	TRINITY_DN7690_c0_g2_i12	TRINITY_DN7690_c0_g2			0.171811	-0.243912			0.847908	0.822956	None
LOC119174328	91-969[+]		BRCA2 and CDKN1A-interacting protein-like	Ixodes Scapularis	ISCW011871	CDK inhibitor P21 binding protein, putative			XP_037281082.1	TRINITY_DN167979_c0_g1_i1	TRINITY_DN167979_c0_g1			0.0704657	-0.0936418		+	1.02303	0.84693	None
LOC119176446	618-1094[+]		breast cancer anti-estrogen resistance protein 1-like, transcript variant X1	Ixodes Scapularis	ISCW018964	Docking protein, putative (Fragment) [Source:UniProtKB/TrEMBL;Acc:B7PKY1]			XP_037283619.1	TRINITY_DN5479_c1_g1_i1	TRINITY_DN5479_c1_g1			1.59445	1.5157	+	+	1.40116	1.23454	D6
LOC119172389	66-2705[-]		breast carcinoma-amplified sequence 3 homolog, transcript variant X3	Ixodes Scapularis	ISCW003113	Breast carcinoma AMPlified sequence, putative [Source:UniProtKB/TrEMBL;Acc:B7PBE2]			XP_037279378.1	TRINITY_DN3695_c8_g1_i17	TRINITY_DN3695_c8_g1			0.218872	0.311762	+	+	1.26715	1.24401	D6
LOC119163291	2417-7720[-]		brefeldin A-inhibited guanine nucleotide-exchange protein 1-like, transcript variant X1	N/A	N/A	N/A			XP_037271150.1	TRINITY_DN20663_c0_g2_i5	TRINITY_DN20663_c0_g2			0.234398	-0.324346		+	1.11239	1.01046	None
LOC119173922	351-947[+]		brefeldin A-inhibited guanine nucleotide-exchange protein 3-like	N/A	N/A	N/A			XP_037280602.1	TRINITY_DN10436_c0_g1_i7	TRINITY_DN10436_c0_g1			0.00907693	0.012568			0.625777	0.546868	None
LOC119180594	479-1405[-]		BRISC and BRCA1-A complex member 1-like	Ixodes Scapularis	ISCW008321	uncharacterized protein [Source:UniProtKB/TrEMBL;Acc:B7PWX5]			XP_037287601.1	TRINITY_DN2491_c1_g1_i2	TRINITY_DN2491_c1_g1			0.451575	-0.4515			0.843318	0.746614	None
LOC119166961	5160-5486[+]		BRISC and BRCA1-A complex member 2-like	Ixodes Scapularis	ISCW014451	Protein BRE, putative [Source:UniProtKB/TrEMBL;Acc:B7QKM7]			XP_037274257.1	TRINITY_DN23732_c0_g1_i112	TRINITY_DN23732_c0_g1			0.152173	-0.217465	+	+	2.33565	-2.37786	D6
LOC119175892	2-451[+]		BRISC complex subunit Abraxas 2-like, transcript variant X6	Ixodes Scapularis	ISCW009320	uncharacterized protein [Source:UniProtKB/TrEMBL;Acc:B7PYJ6]			XP_037282816.1	TRINITY_DN3083_c3_g1_i14	TRINITY_DN3083_c3_g1			0.0404048	0.0566504	+	+	1.97389	1.71852	D6
LOC119160802	2-343[+]		bromodomain-containing protein 3-like, transcript variant X11	N/A	N/A	N/A			XP_037268949.1	TRINITY_DN5138_c0_g1_i1	TRINITY_DN5138_c0_g1			0.269228	0.261642			0.598495	-0.504056	None
LOC119185020	40-1779[-]		bromodomain-containing protein 8-like, transcript variant X1	Ixodes Scapularis	ISCW014363	uncharacterized protein [Source:UniProtKB/TrEMBL;Acc:B7QL43]			XP_037290048.1	TRINITY_DN16535_c0_g1_i32	TRINITY_DN16535_c0_g1			1.32667	-1.62499			0.237136	-0.346784	None
LOC119185020	3-1751[-]		bromodomain-containing protein 8-like, transcript variant X1	Ixodes Scapularis	ISCW014363	uncharacterized protein [Source:UniProtKB/TrEMBL;Acc:B7QL43]			XP_037290048.1	TRINITY_DN17605_c0_g1_i11	TRINITY_DN17605_c0_g1			0.879129	-1.02127			0.649912	-0.782872	None
LOC119163138	654-1847[-]		BSD domain-containing protein 1-like, transcript variant X1	Ixodes Scapularis	ISCW020339	Synapse-associated protein, putative [Source:UniProtKB/TrEMBL;Acc:B7PY02]			XP_037270980.1	TRINITY_DN2100_c0_g1_i11	TRINITY_DN2100_c0_g1			0.470911	0.426033			0.536607	0.428054	None
LOC119159377	2811-4331[+]		BTB/POZ domain-containing protein 2-like	Ixodes Scapularis	ISCW014563	Bpb/poz domain-containing protein, putative (Fragment) [Source:UniProtKB/TrEMBL;Acc:B7QIF2]			XP_037268010.1	TRINITY_DN2933_c0_g1_i14	TRINITY_DN2933_c0_g1			1.6765	-1.21121	+	+	2.80205	-1.40468	D6
LOC119159377	265-1113[+]		BTB/POZ domain-containing protein 2-like	Ixodes Scapularis	ISCW014563	Bpb/poz domain-containing protein, putative (Fragment) [Source:UniProtKB/TrEMBL;Acc:B7QIF2]			XP_037268010.1	TRINITY_DN2933_c0_g1_i19	TRINITY_DN2933_c0_g1			0.0917624	0.129328	+	+	1.71562	1.39772	D6
LOC119167573	995-1870[-]		BTB/POZ domain-containing protein 6-like	Ixodes Scapularis	ISCW000312	Topoisomerase TOP1-interacting protein BTBD1, putative [Source:UniProtKB/TrEMBL;Acc:B7P2S0]			XP_037274976.1	TRINITY_DN299606_c0_g1_i1	TRINITY_DN299606_c0_g1			0.708064	-0.918487			0.829888	-0.958014	None
LOC119173520	656-1744[-]		BTB/POZ domain-containing protein 6-like	Ixodes Scapularis	ISCW000312	Topoisomerase TOP1-interacting protein BTBD1, putative [Source:UniProtKB/TrEMBL;Acc:B7P2S0]			XP_037280219.1	TRINITY_DN34190_c0_g1_i2	TRINITY_DN34190_c0_g1			0.934654	-0.948779			0.0723387	0.0923252	None
LOC119180424	1259-2023[-]		BTB/POZ domain-containing protein KCTD5-like	Ixodes Scapularis	ISCW016216	Potassium channel protein, putative [Source:UniProtKB/TrEMBL;Acc:B7P0N3]			XP_037287519.1	TRINITY_DN7547_c8_g1_i1	TRINITY_DN7547_c8_g1			1.25066	1.00546	+	+	1.65616	1.20916	D6
LOC119179690	544-885[+]		BUB3-interacting and GLEBS motif-containing protein ZNF207-like	Ixodes Scapularis	ISCW008407	Zinc finger protein, putative [Source:UniProtKB/TrEMBL;Acc:B7PWH4]			XP_037286703.1	TRINITY_DN36378_c0_g3_i1	TRINITY_DN36378_c0_g3			0.953284	0.661306	+	+	1.94788	1.25786	D6
LOC119172416	198-2183[+]		BUD13 homolog	Ixodes Scapularis	ISCW014909	Uncharacterized protein (Fragment) (Fragment) [Source:UniProtKB/TrEMBL;Acc:B7QIA6]			XP_037279412.1	TRINITY_DN1048_c2_g1_i1	TRINITY_DN1048_c2_g1			0.15668	-0.21104		+	1.06889	0.910924	None
LOC119170556	3637-5007[+]		bystin-like	Ixodes Scapularis	ISCW021806	Cell adhesion complex protein bystin, putative [Source:UniProtKB/TrEMBL;Acc:B7Q8R6]			XP_037277644.1	TRINITY_DN70624_c1_g1_i20	TRINITY_DN70624_c1_g1			0.167303	-0.221944		+	0.976833	0.88021	None
LOC119164035	461-1282[-]		C-1-tetrahydrofolate synthase, cytoplasmic-like	Ixodes Scapularis	ISCW016713	C1-tetrahydrofolate synthase, putative (Fragment) [Source:UniProtKB/TrEMBL;Acc:B7P898]			XP_037272037.1	TRINITY_DN221434_c0_g1_i3	TRINITY_DN221434_c0_g1			0.294935	0.300281	+	+	1.34793	1.01253	D6
LOC119174783	438-1904[+]		CAAX prenyl protease 1 homolog	N/A	N/A	N/A			XP_037281741.1	TRINITY_DN10007_c0_g1_i6	TRINITY_DN10007_c0_g1			0.242295	0.305298	+	+	2.17085	1.74835	D6
N/A	644-1540[+]		Cactus-like	Rhipicephalus sanguineus	LOC119401458	NF-kappa-B inhibitor alpha isoform X2			XP_037524212.1	TRINITY_DN2303_c8_g1_i6	TRINITY_DN2303_c8_g1			0.154605	-0.253569			0.28924	0.400228	None
LOC119166924	1311-1880[-]		calcineurin B homologous protein 1-like	Ixodes Scapularis	ISCW017170	Calcineurin B, putative [Source:UniProtKB/TrEMBL;Acc:B7PAB8]			XP_037274213.1	TRINITY_DN12053_c6_g1_i2	TRINITY_DN12053_c6_g1			0.0504801	-0.0542197			0.760473	0.553275	None
LOC119161040	1492-2028[-]		calcium channel flower-like	Ixodes Scapularis	ISCW023317	uncharacterized protein [Source:UniProtKB/TrEMBL;Acc:B7QK59]			XP_037269257.1	TRINITY_DN2657_c3_g1_i1	TRINITY_DN2657_c3_g1		+	2.14895	1.6076		+	0.931446	0.683644	None
LOC119161023	960-2057[-]		calcium uniporter protein, mitochondrial-like	Ixodes Scapularis	ISCW012065	Coiled-coil domain-containing protein 109A, putative [Source:UniProtKB/TrEMBL;Acc:B7QAK8]	j		XP_037269237.1	TRINITY_DN29631_c0_g1_i1	TRINITY_DN29631_c0_g1			0.0671871	0.0979681		+	1.15026	1.03638	None
LOC119161484	260-1582[+]		calcium uptake protein 1 homolog, mitochondrial-like, transcript variant X3	Ixodes Scapularis	ISCW021152	Uncharacterized protein (Fragment) (Fragment) [Source:UniProtKB/TrEMBL;Acc:B7Q8U8]			XP_037269879.1	TRINITY_DN20892_c0_g2_i5	TRINITY_DN20892_c0_g2			0.069562	0.140933	+	+	1.29817	1.55731	D6
LOC119174954	23-1417[+]		calcium uptake protein 3, mitochondrial-like, transcript variant X1	N/A	N/A	N/A			XP_037281996.1	TRINITY_DN56801_c0_g1_i5	TRINITY_DN56801_c0_g1			0.126298	-0.21337	+	+	1.80444	1.76755	D6
LOC119163839	1182-2267[+]		calcium/calmodulin-dependent protein kinase type 1-like	Ixodes Scapularis	ISCW002105	Phosphorylase kinase gamma subunit, putative [Source:UniProtKB/TrEMBL;Acc:B7P9F1]			XP_037271801.1	TRINITY_DN1077_c4_g1_i2	TRINITY_DN1077_c4_g1			0.0948997	-0.127737			0.631612	0.544848	None
LOC119172446	1963-2364[+]		calcium-binding mitochondrial carrier protein Aralar1-like	N/A	N/A	N/A			XP_037279453.1	TRINITY_DN10730_c0_g1_i1	TRINITY_DN10730_c0_g1			0.547235	-0.647583			0.867217	0.834898	None
LOC119172446	387-1430[+]		calcium-binding mitochondrial carrier protein Aralar1-like	N/A	N/A	N/A			XP_037279453.1	TRINITY_DN151_c8_g1_i21	TRINITY_DN151_c8_g1			0.130813	-0.183339		+	0.924088	0.905344	None
LOC119163008	1840-5898[-]		calcium-dependent secretion activator-like	N/A	N/A	N/A			XP_037270790.1	TRINITY_DN68_c5_g1_i5	TRINITY_DN68_c5_g1			0.77688	-1.43493			0.118135	0.18235	None
LOC119163667	1079-3073[-]		calcium-independent phospholipase A2-gamma-like	N/A	N/A	N/A			XP_037271617.1	TRINITY_DN11970_c2_g1_i4	TRINITY_DN11970_c2_g1			1.84068	1.09449		+	1.12282	0.72087	None
LOC119177285	2766-4028[+]		calcium-transporting ATPase type 2C member 1-like, transcript variant X2	Ixodes Scapularis	ISCW007742	E1-E2 ATPase, putative [Source:UniProtKB/TrEMBL;Acc:B7PRX8]			XP_037284629.1	TRINITY_DN16897_c0_g1_i5	TRINITY_DN16897_c0_g1			0.978778	0.93055	+	+	2.09901	1.63852	D6
LOC119174236	362-1054[+]		calcyclin-binding protein-like	Ixodes Scapularis	ISCW012295	Calcyclin-binding protein CacyBP, putative [Source:UniProtKB/TrEMBL;Acc:B7QB91]			XP_037280963.1	TRINITY_DN60216_c0_g1_i4	TRINITY_DN60216_c0_g1			0.211108	0.284245	+	+	1.4803	1.31587	D6
LOC119181071	1444-2010[-]		calcyphosin-like protein	Ixodes Scapularis	ISCW021456	Calcyphosine/tpp, putative [Source:UniProtKB/TrEMBL;Acc:B7Q5Y1]			XP_037288143.1	TRINITY_DN14683_c0_g2_i2	TRINITY_DN14683_c0_g2			0.0202346	-0.0267019			0.49729	0.469969	None
LOC119172096	612-1229[+]		calerythrin-like, transcript variant X1	N/A	N/A	N/A			XP_037278984.1	TRINITY_DN10066_c0_g1_i5	TRINITY_DN10066_c0_g1			0.0571468	0.0738688			0.480942	0.471621	None
LOC119170054	1132-2934[-]		calnexin-like, transcript variant X1	Ixodes Scapularis	ISCW001834	Calnexin, putative [Source:UniProtKB/TrEMBL;Acc:B7PCE9]			XP_037276977.1	TRINITY_DN6850_c0_g1_i12	TRINITY_DN6850_c0_g1			0.250028	0.271639	+	+	1.4481	1.11717	D6
LOC119188242	2-1894[-]		calpain-7-like	Ixodes Scapularis	ISCW015854	Calcium-dependent cysteine protease, putative [Source:UniProtKB/TrEMBL;Acc:B7P5B6]			XP_037292083.1	TRINITY_DN13003_c0_g1_i2	TRINITY_DN13003_c0_g1			1.22275	1.08159	+	+	1.83303	1.66011	D6
LOC119166902	3-344[+]		calpain-A-like	N/A	N/A	N/A			XP_037274190.1	TRINITY_DN22193_c0_g1_i3	TRINITY_DN22193_c0_g1			0.190677	-0.230537			0.352065	0.372234	None
LOC119172123	389-1903[+]		calsequestrin-2-like	N/A	N/A	N/A			XP_037279021.1	TRINITY_DN141723_c0_g1_i2	TRINITY_DN141723_c0_g1			0.137102	0.18033		+	1.14893	1.06936	None
LOC119172237	628-3672[-]		calsyntenin-1-like	Ixodes Scapularis	ISCW010441	uncharacterized protein [Source:UniProtKB/TrEMBL;Acc:B7Q9R7]			XP_037279171.1	TRINITY_DN50625_c0_g2_i12	TRINITY_DN50625_c0_g2		+	2.47882	1.34175	+	+	3.12535	1.94984	D6
LOC119175052	578-1084[+]		caltractin-like	Ixodes Scapularis	ISCW015998	Calmodulin, putative (Fragment) [Source:UniProtKB/TrEMBL;Acc:B7P1T9]			XP_037282127.1	TRINITY_DN4762_c0_g1_i11	TRINITY_DN4762_c0_g1			0.0570216	-0.054915	+	+	2.38164	1.46136	D6
LOC119170762	261-1256[+]		calumenin-B-like	Ixodes Scapularis	ISCW002354	Calumenin, putative [Source:UniProtKB/TrEMBL;Acc:B7PBC4]			XP_037277919.1	TRINITY_DN8809_c0_g2_i2	TRINITY_DN8809_c0_g2			0.168748	0.152795		+	0.965994	0.621459	None
LOC119180549	4236-5291[-]		cAMP-dependent protein kinase catalytic subunit 1, transcript variant X3	Ixodes Scapularis	ISCW002700	cAMP-dependent protein kinase catalytic subunit, putative [Source:UniProtKB/TrEMBL;Acc:B7P8C9]			XP_037287545.1	TRINITY_DN5036_c7_g1_i2	TRINITY_DN5036_c7_g1			0.448931	-0.542364			0.467861	0.521682	None
LOC119180161	2508-3644[-]		cAMP-dependent protein kinase regulatory subunit-like, transcript variant X2	Ixodes Scapularis	ISCW002971	cAMP-dependent protein kinase type I-beta regulatory subunit, putative (Fragment) [Source:UniProtKB/TrEMBL;Acc:B7P8F8]			XP_037287200.1	TRINITY_DN139433_c0_g1_i12	TRINITY_DN139433_c0_g1			0.511528	-0.493814			0.0946912	0.115064	None
LOC119186697	578-1135[+]		cAMP-dependent protein kinase type II regulatory subunit-like	Ixodes Scapularis	ISCW013063	cAMP-dependent protein kinase type II regulatory subunit, putative [Source:UniProtKB/TrEMBL;Acc:B7QBH4]			XP_037291062.1	TRINITY_DN32673_c0_g2_i8	TRINITY_DN32673_c0_g2			0.0529577	-0.0728488			0.373406	0.385874	None
LOC119159663	447-809[+]		cAMP-regulated phosphoprotein 19-like	Ixodes Scapularis	ISCW014619	Regulator of ATP-sensitive K+ channels, putative [Source:UniProtKB/TrEMBL;Acc:B7QIR3]			XP_037268384.1	TRINITY_DN7603_c2_g1_i3	TRINITY_DN7603_c2_g1			0.125702	0.219436	+	+	2.76451	-3.43744	D6
LOC119173364	3961-7722[-]		CAP-Gly domain-containing linker protein 2-like	Ixodes Scapularis	ISCW009233	CAP-Gly domain-containing linker protein, putative [Source:UniProtKB/TrEMBL;Acc:B7PXU8]			XP_037280110.1	TRINITY_DN10552_c0_g2_i3	TRINITY_DN10552_c0_g2			0.417468	0.433918	+	+	2.18227	1.67015	D6
LOC119170837	849-2516[-]		caprin-1-like	N/A	N/A	N/A			XP_037277999.1	TRINITY_DN15249_c0_g2_i1	TRINITY_DN15249_c0_g2			0.0999288	0.109619			0.627276	0.46887	None
LOC119167404	92-2857[+]		cap-specific mRNA (nucleoside-2'-O-)-methyltransferase 1-like	Ixodes Scapularis	ISCW017097	FtsJ methyltransferase domaincontaining protein 2, putative			XP_037274774.1	TRINITY_DN4193_c0_g1_i17	TRINITY_DN4193_c0_g1			0.117671	0.139935	+	+	1.55101	1.18482	D6
LOC119176243	1714-2628[+]		carbonic anhydrase 1-like, transcript variant X2	Ixodes Scapularis	ISCW015100	Carbonic anhydrase, putative [Source:UniProtKB/TrEMBL;Acc:B7QNJ9]			XP_037283323.1	TRINITY_DN28923_c0_g1_i3	TRINITY_DN28923_c0_g1			0.0584514	0.0915756			0.645254	-0.743717	None
LOC119159646	1207-2235[-]		carbonyl reductase [NADPH] 1-like, transcript variant X1	Ixodes Scapularis	ISCW014791	20-hydroxysteroid dehydrogenase, putative [Source:UniProtKB/TrEMBL;Acc:B7QLU2]			XP_037268362.1	TRINITY_DN172_c0_g2_i1	TRINITY_DN172_c0_g2			0.0538987	-0.0854201			0.264814	0.328507	None
LOC119163304	477-1202[+]		carbonyl reductase family member 4-like, transcript variant X2	Ixodes Scapularis	ISCW016036	Beta-ketoacyl-ACP reductase, putative (Fragment) [Source:UniProtKB/TrEMBL;Acc:B7P679]			XP_037271163.1	TRINITY_DN28781_c0_g1_i1	TRINITY_DN28781_c0_g1			0.998868	-1.01439		+	0.985997	0.94707	None
LOC119161264	2236-4053[-]		carboxyl-terminal PDZ ligand of neuronal nitric oxide synthase protein-like	Ixodes Scapularis	ISCW002133	PTB/PID domain-containing protein (Fragment) [Source:UniProtKB/TrEMBL;Acc:B7PCN6]			XP_037269543.1	TRINITY_DN257_c0_g2_i1	TRINITY_DN257_c0_g2			0.719296	0.843288			0.670446	-0.751445	None
LOC119178275	3274-4953[-]		carcinine transporter-like	Ixodes Scapularis	ISCW006530	Mfs transporter, putative [Source:UniProtKB/TrEMBL;Acc:B7PNK1]			XP_037285367.1	TRINITY_DN10289_c0_g1_i1	TRINITY_DN10289_c0_g1			0.640368	0.644017	+	+	1.86704	1.62141	D6
LOC119161136	870-2774[-]		carnitine O-acetyltransferase-like	Ixodes Scapularis	ISCW004195	Carnitine O-acetyltransferase, putative (Fragment) [Source:UniProtKB/TrEMBL;Acc:B7PK68]			XP_037269381.1	TRINITY_DN79832_c0_g1_i3	TRINITY_DN79832_c0_g1			0.119087	-0.184678			0.649429	0.751997	None
LOC119172007	1029-3338[+]		carnitine O-palmitoyltransferase 1, liver isoform-like, transcript variant X2	N/A	N/A	N/A			XP_037278858.1	TRINITY_DN7338_c0_g1_i1	TRINITY_DN7338_c0_g1			0.305847	0.344244		+	1.02897	0.86815	None
LOC119175668	258-1277[+]		casein kinase I, transcript variant X1	Ixodes Scapularis	ISCW001795	Casein kinase, putative [Source:UniProtKB/TrEMBL;Acc:B7P142]			XP_037282496.1	TRINITY_DN23403_c0_g1_i43	TRINITY_DN23403_c0_g1			0.162068	-0.30575			0.789706	0.975115	None
LOC119177292	1399-1875[-]	MPK2	casein kinase II subunit alpha, transcript variant X3	Ixodes Scapularis	ISCW007259	Mitogen-activated protein kinase, putative [Source:UniProtKB/TrEMBL;Acc:B7PVH2]			XP_037284642.1	TRINITY_DN4821_c0_g1_i13	TRINITY_DN4821_c0_g1			0.102169	-0.153069		+	1.23019	1.10895	None
LOC119161537	256-921[-]		casein kinase II subunit beta	Ixodes Scapularis	ISCW014459	casein kinase II, beta subunit, putative			XP_037269976.1	TRINITY_DN69765_c0_g1_i4	TRINITY_DN69765_c0_g1			0.195524	-0.293033		+	0.952486	0.957631	None
LOC119180183	1595-2812[-]		casein kinase I-like	Ixodes Scapularis	ISCW002293	Casein kinase, putative [Source:UniProtKB/TrEMBL;Acc:B7PCY0]			XP_037287222.1	TRINITY_DN2147_c0_g2_i1	TRINITY_DN2147_c0_g2			0.325716	-0.507693			0.643967	0.793223	None
LOC119187768	359-1729[-]		casein kinase I-like	N/A	N/A	N/A			XP_037291746.1	TRINITY_DN12670_c2_g1_i3	TRINITY_DN12670_c2_g1			0.250202	0.343988			0.858794	0.88231	None
LOC119180292	6724-9381[-]		caskin-2-like	Ixodes Scapularis	ISCW018235	Ankyrin repeat-containing protein [Source:UniProtKB/TrEMBL;Acc:B7PHP3]			XP_037287348.1	TRINITY_DN14769_c0_g1_i6	TRINITY_DN14769_c0_g1			0.690447	0.388852			0.459151	0.26131	None
LOC119175426	42-890[+]		cation-dependent mannose-6-phosphate receptor-like, transcript variant X2	Ixodes Scapularis	ISCW018942	Cation-dependent mannose-6-phosphate receptor, putative [Source:UniProtKB/TrEMBL;Acc:B7PNY6]			XP_037282292.1	TRINITY_DN12959_c0_g1_i1	TRINITY_DN12959_c0_g1			0.123737	-0.103042			0.261566	0.191284	None
LOC119171828	2241-4160[-]		cationic amino acid transporter 2-like, transcript variant X1	N/A	N/A	N/A			XP_037278582.1	TRINITY_DN10928_c0_g1_i8	TRINITY_DN10928_c0_g1			0.161532	0.231512	+	+	1.42843	1.4465	D6
LOC119175868	573-2720[+]		cationic amino acid transporter 4-like	Ixodes Scapularis	ISCW018489	Amino acid permease, putative (Fragment) [Source:UniProtKB/TrEMBL;Acc:B7PNH6]			XP_037282786.1	TRINITY_DN5968_c0_g1_i2	TRINITY_DN5968_c0_g1			0.610525	0.666194	+	+	1.9531	1.58407	D6
LOC119181253	554-2410[+]		cationic amino acid transporter 4-like, transcript variant X2	Ixodes Scapularis	ISCW007095	Cationic amino acid transporter, putative [Source:UniProtKB/TrEMBL;Acc:B7PX55]			XP_037288362.1	TRINITY_DN16927_c0_g1_i1	TRINITY_DN16927_c0_g1			0.971221	0.689171	+	+	2.06875	1.52582	D6
LOC119163836	1824-2600[-]		caveolin-1-like	Ixodes Scapularis	ISCW006744	Caveolin, putative (Fragment) [Source:UniProtKB/TrEMBL;Acc:B7PKK8]			XP_037271799.1	TRINITY_DN44311_c0_g1_i5	TRINITY_DN44311_c0_g1			1.07395	-0.805403			0.545839	-0.382252	None
LOC119163630	3719-5251[-]		CCA tRNA nucleotidyltransferase 1, mitochondrial-like	Ixodes Scapularis	ISCW010383	Poly(A) polymerase, putative [Source:UniProtKB/TrEMBL;Acc:B7Q4B3]			XP_037271567.1	TRINITY_DN12626_c0_g1_i1	TRINITY_DN12626_c0_g1			0.417612	-0.476811			0.484112	0.473521	None
LOC119163630	1421-2803[-]		CCA tRNA nucleotidyltransferase 1, mitochondrial-like	Ixodes Scapularis	ISCW010383	Poly(A) polymerase, putative [Source:UniProtKB/TrEMBL;Acc:B7Q4B3]			XP_037271567.1	TRINITY_DN15061_c0_g1_i2	TRINITY_DN15061_c0_g1			0.0089682	0.0123944		+	1.28666	0.985554	None
LOC119164230	327-3209[-]		CCAAT/enhancer-binding protein zeta-like	N/A	N/A	N/A			XP_037272275.1	TRINITY_DN204719_c1_g1_i4	TRINITY_DN204719_c1_g1			0.790734	-1.45092			0.765348	1.28567	None
LOC119174101	1738-3561[-]		CCR4-NOT transcription complex subunit 10-like	Ixodes Scapularis	ISCW018874	CCR4-NOT transcription complex subunit, putative [Source:UniProtKB/TrEMBL;Acc:B7PNZ5]			XP_037280802.1	TRINITY_DN214499_c0_g1_i1	TRINITY_DN214499_c0_g1			0.124425	0.168037		+	1.14774	1.43935	None
LOC119174276	696-1796[-]		CCR4-NOT transcription complex subunit 11-like	Ixodes Scapularis	ISCW015190	Uncharacterized protein (Fragment) (Fragment) [Source:UniProtKB/TrEMBL;Acc:B7QNU9]			XP_037281016.1	TRINITY_DN7546_c0_g1_i1	TRINITY_DN7546_c0_g1			0.274758	-0.475271		+	1.0717	1.17697	None
LOC119164100	1449-1760[+]		CCR4-NOT transcription complex subunit 2-like	Ixodes Scapularis	ISCW021908	General negative regulator of transcription subunit, putative (Fragment) [Source:UniProtKB/TrEMBL;Acc:B7QFJ4]			XP_037272103.1	TRINITY_DN12552_c0_g1_i8	TRINITY_DN12552_c0_g1			0.132108	0.136453			0.0866356	0.109414	None
LOC119159669	776-2563[-]		CCR4-NOT transcription complex subunit 4-like	N/A	N/A	N/A			XP_037268394.1	TRINITY_DN33910_c0_g5_i1	TRINITY_DN33910_c0_g5			0.162742	0.304806		+	1.08931	0.978406	None
LOC119178116	1629-2603[-]		CCR4-NOT transcription complex subunit 7-like	Ixodes Scapularis	ISCW016788	CCR4-associated factor, putative (Fragment) [Source:UniProtKB/TrEMBL;Acc:B7P8Y6]			XP_037285175.1	TRINITY_DN1535_c9_g1_i2	TRINITY_DN1535_c9_g1			0.569533	-0.424089			0.518818	0.362909	None
LOC119170858	493-1173[-]		CD9 antigen-like, transcript variant X2	Ixodes Scapularis	ISCW010731	tetraspanin family protein			XP_037278035.1	TRINITY_DN402921_c0_g1_i3	TRINITY_DN402921_c0_g1			0.444207	0.928695			0.569681	-1.30468	None
LOC119184613	1811-2386[-]		cdc42 homolog	Ixodes Scapularis	ISCW003614	Cdc42 protein, putative [Source:UniProtKB/TrEMBL;Acc:B7PHY7]			XP_037289874.1	TRINITY_DN19768_c0_g1_i7	TRINITY_DN19768_c0_g1			0.0778613	0.109069			0.664109	0.657941	None
LOC119161126	23-313[+]		CDGSH iron-sulfur domain-containing protein 1-like	Ixodes Scapularis	ISCW020925	CDGSH iron sulfur domain-containing protein, putative [Source:UniProtKB/TrEMBL;Acc:B7Q9K4]			XP_037269367.1	TRINITY_DN134702_c0_g1_i1	TRINITY_DN134702_c0_g1			0.258107	-0.239583	+	+	2.8917	-1.60835	D6
LOC119171992	140-520[+]		CDGSH iron-sulfur domain-containing protein 3, mitochondrial-like	Ixodes Scapularis	ISCW015901	CDGSH iron sulfur domain-containing protein 3, putative (Fragment) [Source:UniProtKB/TrEMBL;Acc:B7P3I9]			XP_037278820.1	TRINITY_DN17189_c1_g1_i1	TRINITY_DN17189_c1_g1			1.55945	-0.865443	+	+	2.18435	-1.3545	D6
LOC119172554	1929-3500[-]		CDK5 regulatory subunit-associated protein 3-like	Ixodes Scapularis	ISCW008446	uncharacterized protein [Source:UniProtKB/TrEMBL;Acc:B7PVQ8]			XP_037279608.1	TRINITY_DN27933_c1_g2_i12	TRINITY_DN27933_c1_g2			0.201083	0.287252	+	+	1.41787	1.35424	D6
LOC119179589	136-1536[+]		CDP-diacylglycerol--glycerol-3-phosphate 3-phosphatidyltransferase, mitochondrial-like, transcript variant X4	Ixodes Scapularis	ISCW007284	cdp-diacylglycerol--serine O-phosphatidyltransferase, putative			XP_037286599.1	TRINITY_DN282_c1_g1_i12	TRINITY_DN282_c1_g1			0.664751	0.91256		+	1.13737	1.32942	None
LOC119182596	5016-5813[-]		CDP-diacylglycerol--inositol 3-phosphatidyltransferase-like	Ixodes Scapularis	ISCW012887	Phosphatidylinositol synthase, putative (Fragment) [Source:UniProtKB/TrEMBL;Acc:B7QF50]			XP_037289303.1	TRINITY_DN462_c1_g1_i5	TRINITY_DN462_c1_g1			0.255041	0.328048	+	+	2.53968	2.18328	D6
LOC119171821	727-1698[-]		cell cycle checkpoint control protein RAD9A-like	Ixodes Scapularis	ISCW023726	DNA repair protein rad9, putative [Source:UniProtKB/TrEMBL;Acc:B7QI74]			XP_037278572.1	TRINITY_DN110021_c6_g1_i1	TRINITY_DN110021_c6_g1			0.665978	0.557346			0.445683	0.538676	None
LOC119181001	2160-3203[-]		cell cycle control protein 50A-like	Ixodes Scapularis	ISCW020095	Cell cycle control protein 50A, putative [Source:UniProtKB/TrEMBL;Acc:B7PZH9]			XP_037288053.1	TRINITY_DN13214_c1_g1_i16	TRINITY_DN13214_c1_g1			0.0511326	-0.0652804			0.848107	0.68335	None
LOC119167042	633-1574[-]		cell death regulator Aven-like	Ixodes Scapularis	ISCW018605	Cell death regulator Aven, putative [Source:UniProtKB/TrEMBL;Acc:B7PKZ4]			XP_037274348.1	TRINITY_DN16609_c0_g1_i5	TRINITY_DN16609_c0_g1			1.15925	-1.07127			0.121974	0.153068	None
LOC119175110	342-2669[+]		cell division cycle 5-like protein, transcript variant X4	Ixodes Scapularis	ISCW023285	Myb transforming protein, putative [Source:UniProtKB/TrEMBL;Acc:B7QH38]			XP_037282245.1	TRINITY_DN43144_c0_g1_i1	TRINITY_DN43144_c0_g1			0.230974	-0.242086	+	+	2.36708	1.85486	D6
LOC119187710	237-4064[-]		cell division cycle and apoptosis regulator protein 1-like, transcript variant X2	Ixodes Scapularis	ISCW023286	Ccar1, putative (Fragment) [Source:UniProtKB/TrEMBL;Acc:B7QIS5]			XP_037291689.1	TRINITY_DN48788_c0_g1_i59	TRINITY_DN48788_c0_g1			1.57156	-1.64526	+	+	1.31652	1.20689	D6
LOC119172345	328-2088[-]		cell division cycle protein 16 homolog	Ixodes Scapularis	ISCW014671	Cell division cycle regulator protein, putative [Source:UniProtKB/TrEMBL;Acc:B7QKX3]			XP_037279300.1	TRINITY_DN46658_c0_g1_i12	TRINITY_DN46658_c0_g1			0.271771	-0.508993	+	+	1.44401	1.59747	D6
LOC119164506	360-2159[-]		cell division cycle protein 23 homolog	Ixodes Scapularis	ISCW014216	Cell division cycle regulator protein, putative [Source:UniProtKB/TrEMBL;Acc:B7QK51]			XP_037272600.1	TRINITY_DN11854_c0_g1_i10	TRINITY_DN11854_c0_g1			0.102752	-0.155293	+	+	1.3581	1.20464	D6
LOC119185722	340-1779[+]		cell growth-regulating nucleolar protein-like, transcript variant X3	N/A	N/A	N/A			XP_037290510.1	TRINITY_DN36440_c1_g2_i10	TRINITY_DN36440_c1_g2			0.638145	0.703166		+	1.1719	1.11419	None
LOC119161189	1349-3169[-]		cell surface glycoprotein 1-like, transcript variant X2	N/A	N/A	N/A			XP_037269445.1	TRINITY_DN1047_c0_g1_i3	TRINITY_DN1047_c0_g1			1.78611	1.82853	+	+	2.42727	1.96083	D6
LOC119170353	7637-8194[-]		cell wall integrity and stress response component 2-like	Ixodes Scapularis	ISCW007294	uncharacterized protein [Source:UniProtKB/TrEMBL;Acc:B7PRF5]			XP_037277388.1	TRINITY_DN40807_c0_g1_i14	TRINITY_DN40807_c0_g1			0.0559292	0.139474	+	+	1.30336	-2.02671	D6
LOC119174462	216-566[-]		cellular nucleic acid-binding protein-like, transcript variant X2	Ixodes Scapularis	ISCW015449	E3 ubiquitin ligase, putative [Source:UniProtKB/TrEMBL;Acc:B7QMR7]			XP_037281271.1	TRINITY_DN23274_c1_g1_i4	TRINITY_DN23274_c1_g1			0.32494	-0.414803			0.56384	0.519615	None
LOC119188209	852-3017[-]		centromere/kinetochore protein zw10 homolog	N/A	N/A	N/A			XP_037292039.1	TRINITY_DN258293_c1_g2_i1	TRINITY_DN258293_c1_g2			0.188156	-0.235137			0.576695	0.546019	None
LOC119174175	378-1157[-]		centrosomal protein 43-like	Ixodes Scapularis	ISCW007067	uncharacterized protein [Source:UniProtKB/TrEMBL;Acc:B7PRN7]			XP_037280893.1	TRINITY_DN13478_c0_g1_i4	TRINITY_DN13478_c0_g1			0.180393	-0.0728412			0.244603	-0.138049	None
LOC119179692	449-2227[-]		centrosomal protein of 112 kDa-like, transcript variant X1	Ixodes Scapularis	ISCW011185	uncharacterized protein [Source:UniProtKB/TrEMBL;Acc:B7Q5U7]			XP_037286706.1	TRINITY_DN21965_c1_g1_i1	TRINITY_DN21965_c1_g1			0.366799	-0.422803			0.762349	0.687787	None
LOC119179061	3682-5235[-]		centrosomal protein of 135 kDa-like	Ixodes Scapularis	ISCW018152	uncharacterized protein [Source:UniProtKB/TrEMBL;Acc:B7PJK4]			XP_037286040.1	TRINITY_DN70_c32_g1_i16	TRINITY_DN70_c32_g1			0.301369	-0.547367			0.430098	0.677449	None
LOC119172040	3032-5995[-]		centrosomal protein of 152 kDa-like	Ixodes Scapularis	ISCW012647	uncharacterized protein [Source:UniProtKB/TrEMBL;Acc:B7QEE1]			XP_037278906.1	TRINITY_DN15518_c0_g1_i3	TRINITY_DN15518_c0_g1			0.220514	0.246413		+	0.974681	0.79543	None
LOC119162474	1552-2400[-]		centrosomal protein of 44 kDa-like	Ixodes Scapularis	ISCW010273	uncharacterized protein [Source:UniProtKB/TrEMBL;Acc:B7PYT7]			XP_037270705.1	TRINITY_DN47414_c0_g2_i1	TRINITY_DN47414_c0_g2			0.313024	-0.292136		+	1.09084	0.7815	None
LOC119159735	2-757[+]		ceramide synthase 6-like	Ixodes Scapularis	ISCW005009	Longevity assurance factor, putative [Source:UniProtKB/TrEMBL;Acc:B7PFQ1]			XP_037268476.1	TRINITY_DN1252_c6_g2_i4	TRINITY_DN1252_c6_g2			0.722092	0.763932	+	+	1.3001	1.0943	D6
LOC119159735	3-707[+]		ceramide synthase 6-like	Ixodes Scapularis	ISCW005009	Longevity assurance factor, putative [Source:UniProtKB/TrEMBL;Acc:B7PFQ1]			XP_037268476.1	TRINITY_DN23933_c0_g1_i3	TRINITY_DN23933_c0_g1			0.0452937	-0.0497046	+	+	1.90244	1.14499	D6
LOC119159693	2-1552[-]		ceramide transfer protein-like	Ixodes Scapularis	ISCW001503	Goodpasture antigen-binding protein, putative (Fragment) [Source:UniProtKB/TrEMBL;Acc:B7P4J3]			XP_037268420.1	TRINITY_DN3947_c2_g1_i2	TRINITY_DN3947_c2_g1			1.43995	1.70105	+	+	1.28215	1.46207	D6
LOC119161615	4333-6390[-]		cGMP-dependent protein kinase, isozyme 2 forms cD4/T1/T3A/T3B-like, transcript variant X2	Ixodes Scapularis	ISCW022217	cGMP-dependent protein kinase, putative [Source:UniProtKB/TrEMBL;Acc:B7QCG1]			XP_037270078.1	TRINITY_DN7047_c0_g1_i3	TRINITY_DN7047_c0_g1			0.273834	-0.384302			0.625785	0.692916	None
LOC119161558	414-1013[+]		charged multivesicular body protein 1a-like	Ixodes Scapularis	ISCW013340	Vacuolar assembly/sorting protein DID2, putative [Source:UniProtKB/TrEMBL;Acc:B7QFF0]			XP_037269994.1	TRINITY_DN11770_c0_g2_i1	TRINITY_DN11770_c0_g2			1.2122	0.924948			0.191702	-0.194715	None
LOC119164192	352-1017[+]		charged multivesicular body protein 2a-like, transcript variant X1	Ixodes Scapularis	ISCW018144	Vacuolar assembly/sorting protein DID4, putative [Source:UniProtKB/TrEMBL;Acc:B7PE61]			XP_037272219.1	TRINITY_DN4741_c1_g1_i2	TRINITY_DN4741_c1_g1			0.364715	-0.495005			0.0933558	-0.128526	None
LOC119174497	1354-1992[-]		charged multivesicular body protein 2b-like	Ixodes Scapularis	ISCW019894	Vacuolar assembly/sorting protein DID4, putative [Source:UniProtKB/TrEMBL;Acc:B7PRV9]			XP_037281322.1	TRINITY_DN63856_c0_g1_i5	TRINITY_DN63856_c0_g1			1.5024	1.1892			0.578293	0.513939	None
LOC119175878	904-1305[-]		charged multivesicular body protein 3-like	Ixodes Scapularis	ISCW024662	gamma glutamyl transpeptidase, putative			XP_037282794.1	TRINITY_DN17997_c0_g2_i2	TRINITY_DN17997_c0_g2			1.2921	-1.62388			0.151184	0.240665	None
LOC119180243	1189-1854[+]		charged multivesicular body protein 5-like	Ixodes Scapularis	ISCW023077	Vacuolar protein-sorting protein, putative [Source:UniProtKB/TrEMBL;Acc:B7QLY9]			XP_037287283.1	TRINITY_DN38523_c1_g1_i1	TRINITY_DN38523_c1_g1			0.0819773	-0.111676			0.0146414	0.0194192	None
LOC119180243	2974-3639[-]		charged multivesicular body protein 5-like	Ixodes Scapularis	ISCW023077	Vacuolar protein-sorting protein, putative [Source:UniProtKB/TrEMBL;Acc:B7QLY9]			XP_037287283.1	TRINITY_DN90362_c0_g1_i7	TRINITY_DN90362_c0_g1			0.256103	-0.34597			0.133663	0.18117	None
LOC119180344	182-859[+]		charged multivesicular body protein 6-A-like	N/A	N/A	N/A			XP_037287424.1	TRINITY_DN22862_c0_g1_i4	TRINITY_DN22862_c0_g1			0.108241	-0.159243			0.141724	0.186242	None
LOC119172456	579-1865[+]		charged multivesicular body protein 7-like	Ixodes Scapularis	ISCW005355	Charged multivesicular body protein, putative [Source:UniProtKB/TrEMBL;Acc:B7PN70]			XP_037279465.1	TRINITY_DN22263_c0_g1_i1	TRINITY_DN22263_c0_g1			0.989399	0.968058	+	+	1.71782	1.47578	D6
LOC119163546	1155-1820[+]		chitin deacetylase 7-like, transcript variant X4	Ixodes Scapularis	ISCW000955	Peritrophic membrane chitin binding protein, putative [Source:UniProtKB/TrEMBL;Acc:B7P2D0]			XP_037271459.1	TRINITY_DN183878_c0_g1_i16	TRINITY_DN183878_c0_g1			1.86248	2.35176			0.506952	-0.713727	None
LOC119170599	3268-4455[-]		chitinase domain-containing protein 1-like	N/A	N/A	N/A			XP_037277711.1	TRINITY_DN43678_c1_g2_i3	TRINITY_DN43678_c1_g2			0.090378	0.15048	+	+	2.32687	2.48791	D6
LOC119179624	678-2009[-]		chitobiosyldiphosphodolichol beta-mannosyltransferase-like, transcript variant X2	Ixodes Scapularis	ISCW018248	Beta1,4 mannosyltransferase, putative [Source:UniProtKB/TrEMBL;Acc:B7PHQ5]			XP_037286642.1	TRINITY_DN59199_c0_g1_i11	TRINITY_DN59199_c0_g1			0.220386	-0.262435			0.396833	0.399564	None
LOC119159636	444-2771[+]		chloride channel protein 2-like	N/A	N/A	N/A			XP_037268347.1	TRINITY_DN17581_c0_g1_i6	TRINITY_DN17581_c0_g1			0.690275	0.953961	+	+	1.65553	1.62432	D6
LOC119173546	4229-5008[-]		chloride intracellular channel exc-4-like, transcript variant X4	Ixodes Scapularis	ISCW002122	Chloride channel, putative [Source:UniProtKB/TrEMBL;Acc:B7P7U3]			XP_037280251.1	TRINITY_DN59458_c1_g1_i3	TRINITY_DN59458_c1_g1			0.0674808	0.0888042		+	0.927942	0.744849	None
LOC119169150	2-1012[+]		choline/ethanolaminephosphotransferase 1-like, transcript variant X2	Ixodes Scapularis	ISCW005628	sn-1,2-diacylglycerol ethanolamine- and cholinephosphotranferase, putative			XP_037276148.1	TRINITY_DN8004_c3_g2_i1	TRINITY_DN8004_c3_g2			0.559416	0.643215	+	+	1.55653	1.35334	D6
LOC119188193	3-371[+]		chondroitin sulfate glucuronyltransferase-like	N/A	N/A	N/A			XP_037292017.1	TRINITY_DN244417_c0_g1_i3	TRINITY_DN244417_c0_g1			0.501818	-0.646461		+	0.941825	0.943966	None
LOC119174337	1875-3140[-]		chromatin assembly factor 1 p55 subunit	Ixodes Scapularis	ISCW016118	Retinoblastoma-binding protein, putative (Fragment) [Source:UniProtKB/TrEMBL;Acc:B7P2S5]			XP_037281097.1	TRINITY_DN16107_c0_g1_i18	TRINITY_DN16107_c0_g1			0.0952782	-0.122448	+	+	1.5155	1.17335	D6
LOC119182901	1117-2205[-]		chromatin assembly factor 1 subunit A-like	N/A	N/A	N/A			XP_037289401.1	TRINITY_DN13203_c0_g1_i6	TRINITY_DN13203_c0_g1			0.532182	-0.552133			0.175518	0.206194	None
LOC119174535	3-1259[+]		chromatin assembly factor 1 subunit B-like	Ixodes Scapularis	ISCW023863	Chromatin assembly factor I P60 subunit, putative [Source:UniProtKB/TrEMBL;Acc:B7QN04]			XP_037281380.1	TRINITY_DN7910_c0_g1_i2	TRINITY_DN7910_c0_g1			0.804258	-0.58172			0.0435117	0.0451059	None
LOC119174224	3-665[+]		chromatin modification-related protein MEAF6-like, transcript variant X1	Ixodes Scapularis	ISCW001152	Putative uncharacterized protein [Source:UniProtKB/TrEMBL;Acc:B7P6P4]			XP_037280945.1	TRINITY_DN12633_c0_g1_i1	TRINITY_DN12633_c0_g1			1.36921	0.946023	+	+	2.81352	-2.17064	D6
LOC119172304	3-677[+]		chromobox protein homolog 1-like	N/A	N/A	N/A			XP_037279255.1	TRINITY_DN37729_c0_g1_i6	TRINITY_DN37729_c0_g1			0.0946012	-0.158217		+	0.980499	0.975613	None
LOC119175614	573-4853[+]		chromodomain-helicase-DNA-binding protein 4-like	N/A	N/A	N/A			XP_037282416.1	TRINITY_DN11_c91_g1_i12	TRINITY_DN11_c91_g1			0.689272	0.791677	+	+	3.27437	3.70027	D6
LOC119175614	76-3183[-]		chromodomain-helicase-DNA-binding protein 4-like	N/A	N/A	N/A			XP_037282416.1	TRINITY_DN3978_c1_g1_i1	TRINITY_DN3978_c1_g1			0.0515705	-0.0933638	+	+	1.91085	1.99741	D6
LOC119176445	192-7970[+]		chromodomain-helicase-DNA-binding protein 7-like, transcript variant X1	Ixodes Scapularis	ISCW018963	uncharacterized protein [Source:UniProtKB/TrEMBL;Acc:B7PKY0]			XP_037283613.1	TRINITY_DN4505_c2_g1_i1	TRINITY_DN4505_c2_g1			0.0611294	-0.0654635			0.800433	-0.671108	None
LOC119161123	333-3014[+]		chromosome transmission fidelity protein 18 homolog	Ixodes Scapularis	ISCW013933	Chromosome transmission fidelity factor, putative (Fragment) [Source:UniProtKB/TrEMBL;Acc:B7QM52]			XP_037269364.1	TRINITY_DN70144_c1_g1_i7	TRINITY_DN70144_c1_g1			1.16954	-0.562715			0.9239	-0.519239	None
LOC119185247	288-5066[+]		cingulin-like	N/A	N/A	N/A			XP_037290234.1	TRINITY_DN45515_c0_g1_i12	TRINITY_DN45515_c0_g1			0.483488	0.590265	+	+	1.3898	1.24311	D6
LOC119159681	6444-7901[-]		citron Rho-interacting kinase-like	N/A	N/A	N/A			XP_037268410.1	TRINITY_DN9200_c0_g1_i13	TRINITY_DN9200_c0_g1			0.369173	-0.381447	+	+	1.4421	1.02152	D6
LOC119177737	2561-5371[-]		C-Jun-amino-terminal kinase-interacting protein 4-like, transcript variant X3	Ixodes Scapularis	ISCW015188	Jnk/sapk-associated protein, putative [Source:UniProtKB/TrEMBL;Acc:B7QNU7]			XP_037284811.1	TRINITY_DN3154_c1_g1_i1	TRINITY_DN3154_c1_g1			0.456315	-0.495612			0.482238	0.474085	None
LOC119177737	1097-2263[-]		C-Jun-amino-terminal kinase-interacting protein 4-like, transcript variant X3	Ixodes Scapularis	ISCW015188	Jnk/sapk-associated protein, putative [Source:UniProtKB/TrEMBL;Acc:B7QNU7]			XP_037284816.1	TRINITY_DN33427_c0_g1_i28	TRINITY_DN33427_c0_g1			0.202923	0.198777			0.38782	0.352963	None
LOC119177347	1067-1879[-]		CKLF-like MARVEL transmembrane domain-containing protein 4, transcript variant X1	Ixodes Scapularis	ISCW015709	synaptophysin / synaptoporin domaincontaining protein			XP_037284723.1	TRINITY_DN23666_c0_g1_i5	TRINITY_DN23666_c0_g1			1.58751	0.968563	+	+	3.76867	2.11195	D6
LOC119175770	2653-3366[-]		clarin-2-like	Ixodes Scapularis	ISCW014362	Uncharacterized protein (Fragment) (Fragment) [Source:UniProtKB/TrEMBL;Acc:B7QL42]			XP_037282629.1	TRINITY_DN10727_c2_g2_i2	TRINITY_DN10727_c2_g2		+	2.04652	3.39795	+	+	1.82403	3.0525	D6
LOC119169566	128-5047[-]		clathrin heavy chain 1	Ixodes Scapularis	ISCW019441	Clathrin heavy chain, putative (Fragment) [Source:UniProtKB/TrEMBL;Acc:B7PUK8]			XP_037276506.1	TRINITY_DN11918_c6_g1_i2	TRINITY_DN11918_c6_g1			0.100013	-0.151625		+	1.08069	1.02745	None
LOC119169781	352-1500[-]		clathrin heavy chain 1-like	N/A	N/A	N/A			XP_037276698.1	TRINITY_DN20495_c0_g1_i1	TRINITY_DN20495_c0_g1			0.290577	0.275569			0.589108	0.502236	None
LOC119170291	.		clathrin light chain-like, transcript variant X2	Ixodes Scapularis	ISCW019595	vesicle coat protein clathrin, light chain, putative			XP_037277311.1	TRINITY_DN8147_c1_g1_i1	TRINITY_DN8147_c1_g1			0.507156	0.380352			0.0246919	0.0242977	None
LOC119176452	819-3569[-]	CPSF1	cleavage and polyadenylation specificity factor subunit 1-like, transcript variant X4	Ixodes Scapularis	ISCW001347	Cleavage and polyadenylation specificity factor, putative [Source:UniProtKB/TrEMBL;Acc:B7P5W5]			XP_037283634.1	TRINITY_DN11692_c1_g1_i5	TRINITY_DN11692_c1_g1			0.931557	-1.29578	+	+	2.27941	2.45947	D6
LOC119164029	313-2526[+]	CPSF2	cleavage and polyadenylation specificity factor subunit 2-like	N/A	N/A	N/A			XP_037272024.1	TRINITY_DN210356_c0_g1_i14	TRINITY_DN210356_c0_g1			0.598126	-0.908271	+	+	2.34217	2.6556	D6
LOC119170214	1171-3264[-]	CPSF3	cleavage and polyadenylation specificity factor subunit 3-like	Ixodes Scapularis	ISCW001170	Cleavage and polyadenylation specificity factor, putative [Source:UniProtKB/TrEMBL;Acc:B7P2D2]			XP_037277202.1	TRINITY_DN17831_c0_g1_i1	TRINITY_DN17831_c0_g1			0.674681	-0.966221	+	+	2.15939	2.21367	D6
LOC119176290	1015-1866[-]	CPSF4	cleavage and polyadenylation specificity factor subunit 4-like	Ixodes Scapularis	ISCW021476	Cleavage and polyadenylation specificity factor, putative [Source:UniProtKB/TrEMBL;Acc:B7Q714]			XP_037283395.1	TRINITY_DN885636_c0_g1_i1	TRINITY_DN885636_c0_g1			1.2419	-1.58878	+	+	2.17672	2.41188	D6
LOC119177308	412-1113[+]	CPSF5	cleavage and polyadenylation specificity factor subunit 5-like	Ixodes Scapularis	ISCW011864	mRNA cleavage factor I subunit, putative [Source:UniProtKB/TrEMBL;Acc:B7QE70]			XP_037284664.1	TRINITY_DN2213_c0_g1_i2	TRINITY_DN2213_c0_g1			1.40739	-1.34979	+	+	2.06448	1.66641	D6
LOC119170574	3-416[+]	CPSF6	cleavage and polyadenylation specificity factor subunit 6-like, transcript variant X7	Ixodes Scapularis	ISCW006578	Cleavage and polyadenylation specificity factor, putative [Source:UniProtKB/TrEMBL;Acc:B7PPS9]			XP_037277674.1	TRINITY_DN20188_c0_g1_i10	TRINITY_DN20188_c0_g1			0.413453	-0.676613	+	+	2.03415	2.27215	D6
LOC119170574	2-1228[-]	CPSF6	cleavage and polyadenylation specificity factor subunit 6-like, transcript variant X7	Ixodes Scapularis	ISCW006578	Cleavage and polyadenylation specificity factor, putative [Source:UniProtKB/TrEMBL;Acc:B7PPS9]			XP_037277670.1	TRINITY_DN8591_c0_g1_i4	TRINITY_DN8591_c0_g1			0.615985	-0.800222	+	+	1.97918	1.95632	D6
LOC119181012	328-1626[+]		cleavage stimulation factor subunit 1-like	N/A	N/A	N/A			XP_037288063.1	TRINITY_DN88198_c0_g1_i1	TRINITY_DN88198_c0_g1			0.668919	-0.662509	+	+	1.72859	1.36414	D6
LOC119163872	54-2279[+]		cleavage stimulation factor subunit 3-like	Ixodes Scapularis	ISCW000254	mRNA cleavage and polyadenylation factor I complex, subunit RNA14, putative (Fragment) [Source:UniProtKB/TrEMBL;Acc:B7P740]			XP_037271844.1	TRINITY_DN7905_c1_g1_i8	TRINITY_DN7905_c1_g1			0.808626	-0.830323	+	+	1.83589	1.5128	D6
LOC119164408	507-2429[+]		cleft lip and palate transmembrane protein 1 homolog	Ixodes Scapularis	ISCW004037	uncharacterized protein [Source:UniProtKB/TrEMBL;Acc:B7PJF7]			XP_037272495.1	TRINITY_DN7123_c0_g1_i2	TRINITY_DN7123_c0_g1			1.03809	1.0988	+	+	1.9847	1.65235	D6
LOC119177133	544-2202[-]		cleft lip and palate transmembrane protein 1-like protein, transcript variant X3	Ixodes Scapularis	ISCW013992	uncharacterized protein [Source:UniProtKB/TrEMBL;Acc:B7QJ54]			XP_037284417.1	TRINITY_DN19635_c0_g1_i13	TRINITY_DN19635_c0_g1			0.143714	-0.25207	+	+	1.37001	1.47233	D6
LOC119171618	312-1946[+]		CLIP-associating protein 1-A-like, transcript variant X3	N/A	N/A	N/A			XP_037278292.1	TRINITY_DN11179_c1_g1_i18	TRINITY_DN11179_c1_g1			0.262116	-0.435958	+	+	1.24343	1.31861	D6
LOC119168270	1-1545[-]		CLK4-associating serine/arginine rich protein-like	Ixodes Scapularis	ISCW016416	Splicing factor, arginine/serine-rich, putative [Source:UniProtKB/TrEMBL;Acc:B7P340]			XP_037275571.1	TRINITY_DN4583_c8_g2_i13	TRINITY_DN4583_c8_g2			0.0293142	-0.0687852			0.789019	1.15169	None
LOC119177010	614-3457[+]		clotting factor C-like	Ixodes Scapularis	ISCW002489	Limulus clotting factor C, putative [Source:UniProtKB/TrEMBL;Acc:B7PD52]			XP_037284255.1	TRINITY_DN65613_c0_g1_i1	TRINITY_DN65613_c0_g1			0.292137	0.449518		+	0.951776	0.999115	None
LOC119169979	71-4330[+]		clustered mitochondria protein homolog, transcript variant X2	N/A	N/A	N/A			XP_037276893.1	TRINITY_DN2680_c3_g1_i5	TRINITY_DN2680_c3_g1			0.101139	0.139356			0.680476	0.657898	None
LOC119176465	4349-6535[-]		C-Maf-inducing protein-like	N/A	N/A	N/A			XP_037283651.1	TRINITY_DN33739_c0_g1_i5	TRINITY_DN33739_c0_g1			0.10245	0.190661		+	0.937197	1.10785	None
LOC119173970	2-499[+]		c-Myc-binding protein-like	N/A	N/A	N/A			XP_037280647.1	TRINITY_DN43048_c3_g3_i1	TRINITY_DN43048_c3_g3			0.0736602	0.104219	+	+	2.87972	-2.38031	D6
LOC119181317	142-3795[+]		coatomer subunit alpha-like	Ixodes Scapularis	ISCW006283	Coatomer, alpha chain, putative (Fragment) [Source:UniProtKB/TrEMBL;Acc:B7PQE0]			XP_037288423.1	TRINITY_DN11376_c0_g1_i1	TRINITY_DN11376_c0_g1			0.425593	-0.571821			0.675496	0.726289	None
LOC119176454	3-2885[+]		coatomer subunit beta'-like	Ixodes Scapularis	ISCW022112	vesicle coat complex COPI, beta' subunit, putative			XP_037283637.1	TRINITY_DN18255_c0_g1_i1	TRINITY_DN18255_c0_g1			0.432461	-0.558328			0.66239	0.66828	None
LOC119163982	1299-4166[-]		coatomer subunit beta-like	Ixodes Scapularis	ISCW012850	Coatomer beta subunit, putative (Fragment) [Source:UniProtKB/TrEMBL;Acc:B7QAA7]			XP_037271972.1	TRINITY_DN2297_c0_g1_i2	TRINITY_DN2297_c0_g1			0.385621	-0.506326		+	0.898448	0.914357	None
LOC119171942	470-2032[-]		coatomer subunit delta-like, transcript variant X2	Ixodes Scapularis	ISCW001455	coatomer delta subunit, putative			XP_037278748.1	TRINITY_DN14955_c1_g1_i13	TRINITY_DN14955_c1_g1			0.50011	-0.63653			0.662851	0.684909	None
LOC119159400	230-1129[+]		coatomer subunit epsilon-like	Ixodes Scapularis	ISCW013589	Vesicle coat complex COPI, epsilon subunit, putative [Source:UniProtKB/TrEMBL;Acc:B7QH49]			XP_037268038.1	TRINITY_DN6263_c3_g1_i5	TRINITY_DN6263_c3_g1			0.163666	-0.233641			0.873128	0.805799	None
LOC119163454	987-3647[-]		coatomer subunit gamma-2-like	Ixodes Scapularis	ISCW022475	Coatomer gamma subunit, putative (Fragment) [Source:UniProtKB/TrEMBL;Acc:B7QCH5]			XP_037271355.1	TRINITY_DN147415_c0_g1_i12	TRINITY_DN147415_c0_g1			0.281299	-0.382722			0.617971	0.662675	None
LOC119186816	1-795[+]		co-chaperone protein HscB-like	N/A	N/A	N/A			XP_037291115.1	TRINITY_DN186716_c0_g3_i3	TRINITY_DN186716_c0_g3			1.12876	0.747158	+	+	2.90384	-1.93702	D6
LOC119161579	764-4201[-]		codanin-1-like	Ixodes Scapularis	ISCW017093	Codanin-1, putative [Source:UniProtKB/TrEMBL;Acc:B7PA11]			XP_037270016.1	TRINITY_DN33430_c0_g1_i1	TRINITY_DN33430_c0_g1			0.0710179	0.302911			0.549305	0.850369	None
LOC119164189	147-590[-]		cofilin/actin-depolymerizing factor homolog	Ixodes Scapularis	ISCW006326	Actin depolymerizing factor, putative [Source:UniProtKB/TrEMBL;Acc:B7PMY6]			XP_037272210.1	TRINITY_DN35163_c0_g1_i6	TRINITY_DN35163_c0_g1			0.0447631	-0.0440054			0.86844	0.530296	None
LOC119164903	107-2716[+]		coiled-coil and C2 domain-containing protein 1-like	Ixodes Scapularis	ISCW018139	uncharacterized protein [Source:UniProtKB/TrEMBL;Acc:B7PE56]			XP_037273000.1	TRINITY_DN3276_c0_g1_i2	TRINITY_DN3276_c0_g1			1.21979	0.843129			0.801469	0.489653	None
LOC119164903	1845-3086[-]		coiled-coil and C2 domain-containing protein 1-like	Ixodes Scapularis	ISCW018139	uncharacterized protein [Source:UniProtKB/TrEMBL;Acc:B7PE56]			XP_037273000.1	TRINITY_DN5320_c0_g1_i3	TRINITY_DN5320_c0_g1			1.75556	1.12619			0.606537	0.407426	None
LOC119183287	311-928[+]		coiled-coil domain-containing protein 115-like	Ixodes Scapularis	ISCW005325	Coiled-coil domain-containing protein, putative [Source:UniProtKB/TrEMBL;Acc:B7PKM0]			XP_037289541.1	TRINITY_DN104948_c0_g1_i1	TRINITY_DN104948_c0_g1			0.927136	0.839281	+	+	2.41531	-1.98143	D6
LOC119159740	1029-1658[-]		coiled-coil domain-containing protein 124-like	Ixodes Scapularis	ISCW011313	Coiled-coil domain-containing protein, putative [Source:UniProtKB/TrEMBL;Acc:B7Q6L6]			XP_037268483.1	TRINITY_DN116421_c0_g1_i2	TRINITY_DN116421_c0_g1		+	2.29578	1.02695			0.686892	-0.374504	None
LOC119178125	176-964[+]		coiled-coil domain-containing protein 134-like, transcript variant X1	Ixodes Scapularis	ISCW016789	Coiled-coil domain-containing protein, putative [Source:UniProtKB/TrEMBL;Acc:B7P8Y7]			XP_037285185.1	TRINITY_DN1243_c1_g1_i1	TRINITY_DN1243_c1_g1			0.0433998	-0.064487	+	+	1.70274	1.58456	D6
LOC119175762	194-3109[+]		coiled-coil domain-containing protein 186-like, transcript variant X3	Ixodes Scapularis	ISCW001794	Uncharacterized protein (Fragment) (Fragment) [Source:UniProtKB/TrEMBL;Acc:B7P141]			XP_037282620.1	TRINITY_DN4675_c1_g1_i3	TRINITY_DN4675_c1_g1			0.465256	-0.718166			0.211487	0.322174	None
LOC119169247	1580-3418[-]		coiled-coil domain-containing protein 22 homolog	Ixodes Scapularis	ISCW008067	Coiled-coil domain-containing protein, putative [Source:UniProtKB/TrEMBL;Acc:B7PSQ4]			XP_037276257.1	TRINITY_DN38245_c0_g2_i16	TRINITY_DN38245_c0_g2			0.0457837	-0.0609894			0.409039	0.412835	None
LOC119163707	514-1113[-]		coiled-coil domain-containing protein 25-like	Ixodes Scapularis	ISCW011991	Coiled-coil domain-containing protein, putative [Source:UniProtKB/TrEMBL;Acc:B7QCK4]			XP_037271667.1	TRINITY_DN26655_c0_g1_i25	TRINITY_DN26655_c0_g1			0.0258976	-0.0439587			0.866412	0.875853	None
LOC119174078	335-970[+]		coiled-coil domain-containing protein 28B-like, transcript variant X2	Ixodes Scapularis	ISCW018875	uncharacterized protein [Source:UniProtKB/TrEMBL;Acc:B7PNZ6]			XP_037280765.1	TRINITY_DN7869_c1_g1_i12	TRINITY_DN7869_c1_g1			0.762216	0.830575	+	+	1.48495	-1.31572	D6
LOC119170387	3823-4509[-]		coiled-coil domain-containing protein 43-like	Ixodes Scapularis	ISCW002716	Coiled-coil domain-containing protein, putative [Source:UniProtKB/TrEMBL;Acc:B7P8L0]			XP_037277431.1	TRINITY_DN242_c0_g1_i17	TRINITY_DN242_c0_g1			0.619993	0.585259			0.733562	0.658673	None
LOC119178073	589-1935[+]		coiled-coil domain-containing protein 47-like, transcript variant X1	Ixodes Scapularis	ISCW004576	Coiled-coil domain-containing protein, putative [Source:UniProtKB/TrEMBL;Acc:B7PJ43]			XP_037285133.1	TRINITY_DN6740_c0_g1_i3	TRINITY_DN6740_c0_g1			0.0406818	-0.0510225		+	1.24469	0.943024	None
LOC119188223	2696-3043[+]		coiled-coil domain-containing protein 93-like	Ixodes Scapularis	ISCW023539	Fidipidine, putative (Fragment) [Source:UniProtKB/TrEMBL;Acc:B7QLN1]			XP_037292053.1	TRINITY_DN5836_c1_g1_i16	TRINITY_DN5836_c1_g1			0.238603	-0.317237			0.799928	0.70611	None
LOC119179854	363-1787[+]		coilin-like	Ixodes Scapularis	ISCW023092	uncharacterized protein [Source:UniProtKB/TrEMBL;Acc:B7QM04]			XP_037286874.1	TRINITY_DN10950_c0_g1_i1	TRINITY_DN10950_c0_g1			0.442242	-0.356643			0.179082	0.165622	None
LOC119185520	516-2966[-]		cold shock domain-containing protein E1-like, transcript variant X2	Ixodes Scapularis	ISCW009117	Uncharacterized protein (Fragment) (Fragment) [Source:UniProtKB/TrEMBL;Acc:B7Q192]			XP_037290399.1	TRINITY_DN174_c0_g1_i11	TRINITY_DN174_c0_g1			0.0388896	0.0630951			0.79415	0.813832	None
LOC119178422	916-1266[+]		cold shock protein 2-like	Ixodes Scapularis	ISCW007353	Cellular nucleic acid binding protein, putative (Fragment) [Source:UniProtKB/TrEMBL;Acc:B7PW62]			XP_037285518.1	TRINITY_DN22859_c0_g1_i1	TRINITY_DN22859_c0_g1			0.574531	0.674007	+	+	2.73377	-2.77895	D6
LOC119180618	643-5124[+]		collagen alpha-1(I) chain-like	N/A	N/A	N/A			XP_037287626.1	TRINITY_DN1264_c1_g1_i10	TRINITY_DN1264_c1_g1			1.60947	1.65931			0.44666	0.536319	None
LOC119159765	2-454[+]		COMM domain-containing protein 10-like	Ixodes Scapularis	ISCW004432	COMM domain-containing protein, putative [Source:UniProtKB/TrEMBL;Acc:B7PHU9]			XP_037268510.1	TRINITY_DN44772_c0_g1_i2	TRINITY_DN44772_c0_g1			0.101488	-0.162189			0.736784	0.78324	None
LOC119159417	451-951[-]		COMM domain-containing protein 1-like	Ixodes Scapularis	ISCW003947	COMM domain-containing protein, putative [Source:UniProtKB/TrEMBL;Acc:B7PDX0]			XP_037268066.1	TRINITY_DN248251_c0_g1_i1	TRINITY_DN248251_c0_g1			0.437502	-0.376006			0.718797	0.474614	None
LOC119174707	326-931[+]		COMM domain-containing protein 2-like	Ixodes Scapularis	ISCW020519	RNA polymerase II, large subunit, putative [Source:UniProtKB/TrEMBL;Acc:B7Q1F9]			XP_037281637.1	TRINITY_DN144635_c0_g1_i1	TRINITY_DN144635_c0_g1			0.451374	-0.542603			0.800889	0.755558	None
LOC119179558	150-860[-]		COMM domain-containing protein 3-like	Ixodes Scapularis	ISCW004250	COMM domain-containing protein, putative [Source:UniProtKB/TrEMBL;Acc:B7PGD9]			XP_037286559.1	TRINITY_DN507409_c0_g1_i1	TRINITY_DN507409_c0_g1			0.0180336	-0.0246134			0.484854	-0.455345	None
LOC119169977	177-779[+]		COMM domain-containing protein 4-like	Ixodes Scapularis	ISCW011120	COMM domain-containing protein, putative [Source:UniProtKB/TrEMBL;Acc:B7Q6Q1]			XP_037276879.1	TRINITY_DN33571_c0_g2_i1	TRINITY_DN33571_c0_g2			0.697101	-0.769549			0.705461	0.680837	None
LOC119179749	3-668[+]		COMM domain-containing protein 5-like	Ixodes Scapularis	ISCW018201	COMM domain-containing protein, putative [Source:UniProtKB/TrEMBL;Acc:B7PE07]			XP_037286774.1	TRINITY_DN8836_c0_g1_i16	TRINITY_DN8836_c0_g1			0.479401	-0.57219			0.680797	0.668712	None
LOC119170661	663-1337[-]		COMM domain-containing protein 7-like, transcript variant X1	Ixodes Scapularis	ISCW010195	COMM domain-containing protein, putative [Source:UniProtKB/TrEMBL;Acc:B7Q021]			XP_037277787.1	TRINITY_DN9364_c0_g2_i4	TRINITY_DN9364_c0_g2			0.193829	-0.192843			0.692942	0.481102	None
LOC119183575	129-812[+]		complement component 1 Q subcomponent-binding protein, mitochondrial-like	Ixodes Scapularis	ISCW020550	Glycoprotein gC1qBP, putative [Source:UniProtKB/TrEMBL;Acc:B7PXG2]			XP_037289633.1	TRINITY_DN12772_c1_g2_i1	TRINITY_DN12772_c1_g2			0.242273	-0.217021			0.324006	0.266303	None
LOC119174792	3-2129[+]		complex I assembly factor ACAD9, mitochondrial-like	Ixodes Scapularis	ISCW010038	Acyl-CoA dehydrogenase, putative [Source:UniProtKB/TrEMBL;Acc:B7Q326]			XP_037281756.1	TRINITY_DN23701_c0_g1_i1	TRINITY_DN23701_c0_g1			0.536874	0.600944	+	+	1.92001	1.55186	D6
LOC119176333	436-4392[+]		condensin complex subunit 1-like	Ixodes Scapularis	ISCW020363	Condensin, putative [Source:UniProtKB/TrEMBL;Acc:B7Q1S8]			XP_037283460.1	TRINITY_DN13621_c1_g1_i11	TRINITY_DN13621_c1_g1			0.367257	-0.541843	+	+	1.82349	2.07752	D6
LOC119171743	224-3127[+]		condensin complex subunit 3-like	Ixodes Scapularis	ISCW005983	Condensin complex subunit, putative [Source:UniProtKB/TrEMBL;Acc:B7PNX3]			XP_037278465.1	TRINITY_DN15171_c0_g1_i2	TRINITY_DN15171_c0_g1			0.158867	0.298437	+	+	1.35265	1.45299	D6
LOC119171729	339-2318[+]		condensin-2 complex subunit G2-like, transcript variant X1	Ixodes Scapularis	ISCW022187	uncharacterized protein [Source:UniProtKB/TrEMBL;Acc:B7QDG4]			XP_037278442.1	TRINITY_DN18654_c0_g1_i10	TRINITY_DN18654_c0_g1			0.191378	0.610904	+	+	1.19802	2.68847	D6
LOC119177783	687-3257[-]		conserved oligomeric Golgi complex subunit 3-like	Ixodes Scapularis	ISCW008817	uncharacterized protein [Source:UniProtKB/TrEMBL;Acc:B7PZ51]			XP_037284868.1	TRINITY_DN79917_c0_g1_i6	TRINITY_DN79917_c0_g1			0.24103	-0.355321			0.857723	0.833508	None
LOC119176311	419-2677[-]		conserved oligomeric Golgi complex subunit 4-like	Ixodes Scapularis	ISCW011879	Conserved oligomeric golgi complex subunit, putative [Source:UniProtKB/TrEMBL;Acc:B7QAG5]			XP_037283429.1	TRINITY_DN29058_c1_g1_i13	TRINITY_DN29058_c1_g1			0.0758459	-0.117806		+	1.0561	1.00675	None
LOC119160906	2656-2994[+]		conserved oligomeric Golgi complex subunit 6-like	Ixodes Scapularis	ISCW009638	component of oligomeric golgi complex, putative			XP_037269074.1	TRINITY_DN22778_c2_g1_i18	TRINITY_DN22778_c2_g1			0.0304546	-0.0455976		+	0.980895	0.805499	None
LOC119185725	71-2314[+]		conserved oligomeric Golgi complex subunit 7-like	Ixodes Scapularis	ISCW009577	Conserved oligomeric golgi complex subunit, putative [Source:UniProtKB/TrEMBL;Acc:B7Q0L9]			XP_037290518.1	TRINITY_DN11411_c0_g4_i1	TRINITY_DN11411_c0_g4			0.160459	-0.169798			0.870008	0.672001	None
LOC119171944	2313-3887[+]		conserved oligomeric Golgi complex subunit 8-like	Ixodes Scapularis	ISCW007905	Uncharacterized protein (Fragment) (Fragment) [Source:UniProtKB/TrEMBL;Acc:B7PV97]			XP_037278750.1	TRINITY_DN9808_c1_g1_i6	TRINITY_DN9808_c1_g1			0.135372	-0.184422		+	1.06123	0.976046	None
LOC119163801	1075-4353[-]		constitutive coactivator of PPAR-gamma-like protein 1 homolog	Ixodes Scapularis	ISCW021977	uncharacterized protein [Source:UniProtKB/TrEMBL;Acc:B7QFY4]			XP_037271769.1	TRINITY_DN14635_c0_g1_i24	TRINITY_DN14635_c0_g1			0.148759	-0.193519			0.869654	0.717698	None
LOC119180061	2106-3545[-]		COP9 signalosome complex subunit 1-like, transcript variant X1	Ixodes Scapularis	ISCW001145	26S proteasome regulatory complex, subunit RPN7/PSMD6, putative (Fragment) [Source:UniProtKB/TrEMBL;Acc:B7P4M0]			XP_037287098.1	TRINITY_DN15048_c0_g1_i2	TRINITY_DN15048_c0_g1			0.723995	-0.835364			0.547222	0.596001	None
LOC119188258	1857-2582[-]		COP9 signalosome complex subunit 2	Ixodes Scapularis	ISCW021720	COP9 signalosome, subunit CSN2, putative [Source:UniProtKB/TrEMBL;Acc:B7Q657]			XP_037292111.1	TRINITY_DN100650_c0_g1_i10	TRINITY_DN100650_c0_g1			1.70352	-1.07816	+	+	2.53378	-1.87076	D6
LOC119188258	1004-1396[-]		COP9 signalosome complex subunit 2	Ixodes Scapularis	ISCW021720	COP9 signalosome, subunit CSN2, putative [Source:UniProtKB/TrEMBL;Acc:B7Q657]			XP_037292111.1	TRINITY_DN100650_c0_g1_i14	TRINITY_DN100650_c0_g1			0.477614	-0.583113			0.643295	0.661724	None
LOC119179553	286-1761[+]		COP9 signalosome complex subunit 3-like	Ixodes Scapularis	ISCW018975	COP9 signalosome, subunit CSN3, putative			XP_037286553.1	TRINITY_DN88541_c0_g1_i15	TRINITY_DN88541_c0_g1			0.313462	0.542488			0.555324	0.6153	None
LOC119163067	165-1388[+]		COP9 signalosome complex subunit 4-like	N/A	N/A	N/A			XP_037270897.1	TRINITY_DN3133_c0_g2_i8	TRINITY_DN3133_c0_g2			0.346561	-0.426961			0.625281	0.563274	None
LOC119163293	116-1126[+]		COP9 signalosome complex subunit 5	Ixodes Scapularis	ISCW019527	COP9 signalosome, subunit CSN5, putative [Source:UniProtKB/TrEMBL;Acc:B7PVS2]			XP_037271154.1	TRINITY_DN295954_c0_g3_i1	TRINITY_DN295954_c0_g3			0.215965	0.264515			0.744223	0.735512	None
LOC119163293	3132-4400[+]		COP9 signalosome complex subunit 5	Ixodes Scapularis	ISCW019527	COP9 signalosome, subunit CSN5, putative [Source:UniProtKB/TrEMBL;Acc:B7PVS2]			XP_037271154.1	TRINITY_DN445_c14_g1_i2	TRINITY_DN445_c14_g1			0.88402	0.550108	+	+	1.68259	-0.787968	D6
LOC119173329	673-1605[-]		COP9 signalosome complex subunit 6-like	Ixodes Scapularis	ISCW009227	COP9 signalosome, subunit CSN6, putative [Source:UniProtKB/TrEMBL;Acc:B7PXU3]			XP_037280094.1	TRINITY_DN5481_c0_g1_i2	TRINITY_DN5481_c0_g1			0.316141	-0.429934			0.636098	0.676208	None
LOC119174641	141-941[+]		COP9 signalosome complex subunit 7b-like	N/A	N/A	N/A			XP_037281529.1	TRINITY_DN10503_c0_g1_i7	TRINITY_DN10503_c0_g1			0.527731	-0.566896			0.832927	0.733004	None
LOC119185042	300-887[+]		COP9 signalosome complex subunit 8-like, transcript variant X2	N/A	N/A	N/A			XP_037290071.1	TRINITY_DN6394_c1_g1_i6	TRINITY_DN6394_c1_g1			0.966143	-0.712589			0.85004	-0.601288	None
LOC119185042	518-1105[-]		COP9 signalosome complex subunit 8-like, transcript variant X2	N/A	N/A	N/A			XP_037290071.1	TRINITY_DN9633_c0_g1_i17	TRINITY_DN9633_c0_g1			0.540567	-0.406704			0.812428	-0.461872	None
LOC119164109	356-1123[-]		copper chaperone for superoxide dismutase-like	N/A	N/A	N/A			XP_037272110.1	TRINITY_DN5850_c1_g2_i1	TRINITY_DN5850_c1_g2			0.140602	0.186328	+	+	1.6629	-1.54624	D6
LOC119167315	266-991[+]		copper homeostasis protein cutC homolog	Ixodes Scapularis	ISCW017296	Copper homeostasis protein, putative [Source:UniProtKB/TrEMBL;Acc:B7P7L9]			XP_037274682.1	TRINITY_DN72612_c0_g2_i1	TRINITY_DN72612_c0_g2			0.032895	0.0546727		+	1.1609	1.08215	None
LOC119170213	1785-2108[+]		copper transport protein ATOX1-like	N/A	N/A	N/A			XP_037277201.1	TRINITY_DN15388_c0_g1_i4	TRINITY_DN15388_c0_g1			0.267727	-0.422497	+	+	3.64981	-4.17024	D6
LOC119179052	367-4050[+]		copper-transporting ATPase 1-like	Ixodes Scapularis	ISCW016768	Copper-transporting ATPase 1, putative [Source:UniProtKB/TrEMBL;Acc:B7P8W7]			XP_037286033.1	TRINITY_DN10285_c0_g1_i7	TRINITY_DN10285_c0_g1			0.769355	0.832016	+	+	2.14651	1.95808	D6
LOC119187845	2579-6532[-]		copper-transporting ATPase 2-like	Ixodes Scapularis	ISCW018777	Copper-transporting ATPase 1, putative (Fragment) [Source:UniProtKB/TrEMBL;Acc:B7PNU7]			XP_037291835.1	TRINITY_DN7504_c4_g2_i3	TRINITY_DN7504_c4_g2			0.188814	-0.230168	+	+	2.09275	1.42631	D6
LOC119161356	924-2099[-]		core histone macro-H2A.1-like	Ixodes Scapularis	ISCW002473	Histone H2a, putative [Source:UniProtKB/TrEMBL;Acc:B7P925]			XP_037269689.1	TRINITY_DN1942_c3_g1_i2	TRINITY_DN1942_c3_g1			0.137757	-0.328905	+	+	1.44016	2.3003	D6
LOC119178170	1201-3327[+]		corepressor interacting with RBPJ 1-like	Ixodes Scapularis	ISCW010369	CBF1-interacting corepressor, putative (Fragment) [Source:UniProtKB/TrEMBL;Acc:B7Q6B8]			XP_037285244.1	TRINITY_DN11825_c0_g1_i4	TRINITY_DN11825_c0_g1			0.0552384	0.0906339			0.255024	0.328972	None
LOC119181845	3963-5462[-]		coronin-6-like, transcript variant X2	Ixodes Scapularis	ISCW003604	Coronin-1C_i2 protein, putative			XP_037288986.1	TRINITY_DN13003_c1_g1_i6	TRINITY_DN13003_c1_g1			0.20175	-0.26758			0.352284	0.376258	None
LOC119178225	1225-4200[-]		coronin-7-like	Ixodes Scapularis	ISCW016772	coronin, putative			XP_037285319.1	TRINITY_DN1_c61_g1_i2	TRINITY_DN1_c61_g1			0.597606	-0.574684		+	1.1451	0.932027	None
LOC119170022	1431-1748[-]		corrinoid adenosyltransferase-like, transcript variant X2	N/A	N/A	N/A			XP_037276945.1	TRINITY_DN67373_c0_g1_i19	TRINITY_DN67373_c0_g1			0.951029	-1.15129		+	0.940716	1.09141	None
LOC119161421	469-1506[+]		cotranscriptional regulator FAM172A homolog	Ixodes Scapularis	ISCW009908	uncharacterized protein [Source:UniProtKB/TrEMBL;Acc:B7PYI4]			XP_037269774.1	TRINITY_DN1_c100_g1_i1	TRINITY_DN1_c100_g1			0.354892	0.539682		+	1.16644	-1.36685	None
LOC119170133	181-600[+]		COX assembly mitochondrial protein homolog	N/A	N/A	N/A			XP_037277083.1	TRINITY_DN23075_c0_g2_i2	TRINITY_DN23075_c0_g2			1.41886	1.3778		+	1.04948	-1.07043	None
LOC119159495	1-2403[+]		CREB-regulated transcription coactivator 1-like, transcript variant X3	Ixodes Scapularis	ISCW013361	Mucoepidermoid carcinoma translocated, putative [Source:UniProtKB/TrEMBL;Acc:B7QGB7]			XP_037268168.1	TRINITY_DN548_c3_g1_i2	TRINITY_DN548_c3_g1			1.97343	1.13941		+	1.05601	0.707819	None
LOC119175653	1055-1369[+]		CTD nuclear envelope phosphatase 1A-like	Ixodes Scapularis	ISCW008600	TFII-F-interacting CTD phosphatase, including NLI-interacting factor, putative [Source:UniProtKB/TrEMBL;Acc:A0A1S4L4G3]			XP_037282478.1	TRINITY_DN15395_c0_g1_i2	TRINITY_DN15395_c0_g1			0.588692	-0.857394	+	+	2.26849	2.03544	D6
LOC119175970	1522-1842[-]		C-terminal-binding protein-like, transcript variant X3	Ixodes Scapularis	ISCW010116	Glyoxylate/hydroxypyruvate reductase, putative (Fragment) [Source:UniProtKB/TrEMBL;Acc:B7PXJ6]			XP_037282948.1	TRINITY_DN19159_c0_g2_i8	TRINITY_DN19159_c0_g2			0.925959	-1.10732		+	1.17741	1.3045	None
LOC119174670	2100-4196[-]		CTP synthase 1-like, transcript variant X1	CTPsyn	ISCW017186	CTP synthase [Source:UniProtKB/TrEMBL;Acc:B7P7Z6]			XP_037281582.1	TRINITY_DN10749_c1_g1_i14	TRINITY_DN10749_c1_g1			0.0667878	-0.0885792		+	1.19163	0.972735	None
LOC119163670	1100-2632[-]		CTTNBP2 N-terminal-like protein, transcript variant X1	Ixodes Scapularis	ISCW018299	uncharacterized protein [Source:UniProtKB/TrEMBL;Acc:B7PGS8]			XP_037271620.1	TRINITY_DN2703_c0_g1_i3	TRINITY_DN2703_c0_g1			0.2546	0.390512	+	+	1.84455	1.70294	D6
LOC119165050	5230-5532[-]		CUB and sushi domain-containing protein 3-like	Ixodes Scapularis	ISCW006749	C4b-binding protein beta chain, putative [Source:UniProtKB/TrEMBL;Acc:B7PKL2]			XP_037273140.1	TRINITY_DN4798_c0_g1_i11	TRINITY_DN4798_c0_g1			0.817779	1.56881			0.129809	0.307473	None
LOC119187713	3-2732[+]		cubilin-like	Ixodes Scapularis	ISCW023296	Lowdensity lipoprotein receptor domain class A domain-containing protein			XP_037291693.1	TRINITY_DN2411_c2_g1_i10	TRINITY_DN2411_c2_g1			0.140229	0.134119			0.144251	0.147608	None
LOC119159798	1805-2362[-]		CUE domain-containing protein 1-like	Ixodes Scapularis	ISCW001485	Uncharacterized protein (Fragment) (Fragment) [Source:UniProtKB/TrEMBL;Acc:B7P262]			XP_037268546.1	TRINITY_DN19293_c0_g1_i2	TRINITY_DN19293_c0_g1			0.941616	0.320601	+	+	4.21049	-1.43078	D6
LOC119164399	169-1746[-]		CUGBP Elav-like family member 2, transcript variant X4	Ixodes Scapularis	ISCW008885	RNA binding protein NAPOR-3, putative [Source:UniProtKB/TrEMBL;Acc:B7Q1J6]			XP_037272477.1	TRINITY_DN19514_c0_g1_i25	TRINITY_DN19514_c0_g1			0.193015	-0.240852			0.807421	0.708151	None
LOC119172077	833-3181[-]		cullin-1-like, transcript variant X2	Ixodes Scapularis	ISCW013256	Cullin, putative [Source:UniProtKB/TrEMBL;Acc:B7QD29]			XP_037278952.1	TRINITY_DN124022_c0_g1_i21	TRINITY_DN124022_c0_g1			0.0683993	-0.105487		+	0.944855	0.959326	None
LOC119178434	3010-3750[+]		cullin-2-like	N/A	N/A	N/A			XP_037285533.1	TRINITY_DN8763_c4_g1_i1	TRINITY_DN8763_c4_g1			0.0129889	-0.0225782			0.847536	0.877181	None
LOC119188180	171-2609[-]		cullin-3-like	N/A	N/A	N/A			XP_037292000.1	TRINITY_DN15429_c0_g1_i9	TRINITY_DN15429_c0_g1			0.281897	-0.406777		+	1.22521	1.16347	None
LOC119174536	1770-4085[-]		cullin-5-like	Ixodes Scapularis	ISCW023865	Cullin, putative (Fragment) [Source:UniProtKB/TrEMBL;Acc:B7QN06]			XP_037281381.1	TRINITY_DN12171_c0_g2_i6	TRINITY_DN12171_c0_g2			0.00065122	-0.0013113		+	1.16338	1.34795	None
LOC119179285	1205-4909[+]		cullin-associated NEDD8-dissociated protein 1-like	Ixodes Scapularis	ISCW003347	Tip120, putative (Fragment) [Source:UniProtKB/TrEMBL;Acc:B7P9L0]			XP_037286253.1	TRINITY_DN36102_c0_g1_i3	TRINITY_DN36102_c0_g1			0.209271	-0.270669			0.873144	0.75129	None
LOC119174406	1199-2740[-]		CWF19-like protein 1	Ixodes Scapularis	ISCW020528	uncharacterized protein [Source:UniProtKB/TrEMBL;Acc:B7Q1G5]			XP_037281189.1	TRINITY_DN17644_c0_g1_i3	TRINITY_DN17644_c0_g1			0.252728	-0.435474		+	0.853282	1.12287	None
LOC119170196	244-2517[+]		CWF19-like protein 2, transcript variant X1	Ixodes Scapularis	ISCW007758	Uncharacterized protein (Fragment) (Fragment) [Source:UniProtKB/TrEMBL;Acc:B7PU38]			XP_037277176.1	TRINITY_DN80_c2_g1_i1	TRINITY_DN80_c2_g1			0.0311164	0.0590358			0.655825	0.946782	None
LOC119176140	24-644[+]		CXXC motif containing zinc binding protein-like	Ixodes Scapularis	ISCW024210	Uncharacterized protein (Fragment) (Fragment) [Source:UniProtKB/TrEMBL;Acc:B7PEX5]			XP_037283184.1	TRINITY_DN20149_c1_g1_i1	TRINITY_DN20149_c1_g1			0.11308	0.117435		+	1.25082	0.789567	None
LOC119178455	9754-11163[-]		CXXC-type zinc finger protein 1-like	Ixodes Scapularis	ISCW009422	Cpg binding protein, putative (Fragment) [Source:UniProtKB/TrEMBL;Acc:B7PZC2]			XP_037285557.1	TRINITY_DN1325_c1_g1_i5	TRINITY_DN1325_c1_g1			0.329003	-0.521689	+	+	1.45735	1.66079	D6
LOC119161530	109-1527[+]		cyclin-dependent kinase 11B-like	N/A	N/A	N/A			XP_037269953.1	TRINITY_DN16302_c0_g2_i1	TRINITY_DN16302_c0_g2			0.0955651	-0.152496			0.828764	0.847351	None
LOC119161528	402-1271[+]		cyclin-dependent kinase 1-like, transcript variant X1	Ixodes Scapularis	ISCW014734	Protein kinase, putative [Source:UniProtKB/TrEMBL;Acc:B7QJ15]			XP_037269947.1	TRINITY_DN14811_c2_g2_i2	TRINITY_DN14811_c2_g2			0.348473	-0.418849			0.390594	0.469152	None
LOC119188232	1354-2337[-]		cyclin-dependent kinase 4-like	Ixodes Scapularis	ISCW016926	Protein kinase, putative [Source:UniProtKB/TrEMBL;Acc:B7PDG2]			XP_037292067.1	TRINITY_DN178953_c0_g1_i1	TRINITY_DN178953_c0_g1			0.102281	-0.159397			0.5641	0.584333	None
LOC119178400	252-857[+]		cyclin-dependent kinase inhibitor 3-like	Ixodes Scapularis	ISCW006791	CDK2- associated dual specificity phosphatase, putative			XP_037285498.1	TRINITY_DN35045_c0_g1_i2	TRINITY_DN35045_c0_g1			0.190282	0.214279	+	+	3.17774	-2.59556	D6
LOC119187792	.		cyclin-dependent kinases regulatory subunit-like	Ixodes Scapularis	ISCW021547	cyclin-dependent kinase regulatory subunit, putative			XP_037291774.1	TRINITY_DN2718_c1_g2_i1	TRINITY_DN2718_c1_g2		+	2.39511	1.29468		+	1.13492	-0.599497	None
LOC119159578	346-1236[+]		cyclin-dependent-like kinase 5	N/A	N/A	N/A			XP_037268278.1	TRINITY_DN73291_c0_g1_i16	TRINITY_DN73291_c0_g1			0.336593	-0.460077			0.55083	0.581309	None
LOC119181072	255-4184[+]		cyclin-G-associated kinase-like	N/A	N/A	N/A			XP_037288144.1	TRINITY_DN7860_c0_g1_i3	TRINITY_DN7860_c0_g1			0.193079	-0.248627			0.848887	0.759158	None
LOC119171644	246-1232[+]		cyclin-H-like	Ixodes Scapularis	ISCW002749	Cdk activating kinase, putative [Source:UniProtKB/TrEMBL;Acc:B7PB82]			XP_037278329.1	TRINITY_DN5809_c0_g1_i8	TRINITY_DN5809_c0_g1			0.291202	-0.588227	+	+	1.86172	1.36381	D6
LOC119176342	321-905[-]		cyclin-L1-like, transcript variant X2	Ixodes Scapularis	ISCW020365	Cyclin, putative [Source:UniProtKB/TrEMBL;Acc:B7Q1T0]			XP_037283481.1	TRINITY_DN15502_c0_g1_i27	TRINITY_DN15502_c0_g1			0.00377538	0.0110526			0.728568	1.2827	None
LOC119163492	1-960[+]		CYFIP-related Rac1 interactor B-like, transcript variant X3	Ixodes Scapularis	ISCW019708	uncharacterized protein [Source:UniProtKB/TrEMBL;Acc:B7PVP0]			XP_037271395.1	TRINITY_DN11762_c0_g1_i3	TRINITY_DN11762_c0_g1			0.229497	0.251791	+	+	1.48717	0.902948	D6
LOC119171605	180-1874[+]		cystathionine beta-synthase-like protein	Ixodes Scapularis	ISCW003755	Cysteine synthase, putative [Source:UniProtKB/TrEMBL;Acc:B7PF92]			XP_037278279.1	TRINITY_DN68159_c0_g1_i4	TRINITY_DN68159_c0_g1			0.296048	-0.385227			0.0235986	0.0362253	None
LOC119180701	1594-2520[-]		cystathionine gamma-lyase-like, transcript variant X1	Ixodes Scapularis	ISCW007691	Cystathionase, putative [Source:UniProtKB/TrEMBL;Acc:B7PU74]			XP_037287728.1	TRINITY_DN38774_c0_g1_i5	TRINITY_DN38774_c0_g1			0.550542	0.615394	+	+	2.3397	1.83724	D6
LOC119180701	3718-4431[-]		cystathionine gamma-lyase-like, transcript variant X1	Ixodes Scapularis	ISCW007691	Cystathionase, putative [Source:UniProtKB/TrEMBL;Acc:B7PU74]			XP_037287728.1	TRINITY_DN38774_c0_g1_i7	TRINITY_DN38774_c0_g1			0.632974	0.675355	+	+	2.25818	1.7972	D6
LOC119174437	291-593[-]		cystatin-A2-like	N/A	N/A	N/A			XP_037281227.1	TRINITY_DN876545_c0_g1_i1	TRINITY_DN876545_c0_g1			0.458616	0.577951	+	+	3.24662	-4.07924	D6
SFTS	152-484[-]		cystatin-B-like	N/A	N/A	N/A			XP_037281228.1	TRINITY_DN30361_c0_g1_i2	TRINITY_DN30361_c0_g1			0.619179	0.6985	+	+	3.04741	-2.85555	D6
LOC119174704	864-1871[-]		cysteine and histidine-rich domain-containing protein 1-like	Ixodes Scapularis	ISCW020523	Cysteine and histidine-rich domain (Chord)-containing, zinc binding protein, putative [Source:UniProtKB/TrEMBL;Acc:B7Q1G2]			XP_037281634.1	TRINITY_DN12391_c0_g2_i10	TRINITY_DN12391_c0_g2			0.450306	0.480118		+	1.053	0.865195	None
LOC119176515	386-1306[-]		cysteine and histidine-rich protein 1-like, transcript variant X1	Ixodes Scapularis	ISCW016475	Cysteine and histidine-rich protein 1B, putative (Fragment) [Source:UniProtKB/TrEMBL;Acc:B7P156]			XP_037283735.1	TRINITY_DN21608_c0_g1_i5	TRINITY_DN21608_c0_g1			0.651977	-0.787139			0.368338	0.414182	None
LOC119180647	1563-2909[-]		cysteine desulfurase, mitochondrial-like	Ixodes Scapularis	ISCW004705	Aminotransferase, putative [Source:UniProtKB/TrEMBL;Acc:B7PGB2]			XP_037287656.1	TRINITY_DN3049_c0_g1_i2	TRINITY_DN3049_c0_g1			0.208006	-0.276737		+	1.13226	0.990004	None
LOC119174537	468-767[+]		cysteine-rich PDZ-binding protein-like	Ixodes Scapularis	ISCW023864	Cysteine-rich PDZ-binding protein, putative [Source:UniProtKB/TrEMBL;Acc:B7QN05]			XP_037281382.1	TRINITY_DN10942_c0_g1_i1	TRINITY_DN10942_c0_g1			0.566123	-0.543195	+	+	2.83555	-3.53229	D6
LOC119163681	168-1355[+]		cysteine-rich with EGF-like domain protein 2, transcript variant X4	Ixodes Scapularis	ISCW023134	uncharacterized protein [Source:UniProtKB/TrEMBL;Acc:B7QKH7]			XP_037271631.1	TRINITY_DN862_c0_g1_i11	TRINITY_DN862_c0_g1			0.316727	0.425562			0.484416	0.599288	None
LOC119172510	1-2034[-]		cysteine--tRNA ligase, cytoplasmic-like	Ixodes Scapularis	ISCW018842	Cysteinyl-tRNA synthetase, putative [Source:UniProtKB/TrEMBL;Acc:B7PNE2]			XP_037279545.1	TRINITY_DN107792_c0_g3_i1	TRINITY_DN107792_c0_g3			0.281782	0.296677	+	+	1.35847	1.01496	D6
LOC119170020	527-1477[+]		cystinosin homolog	Ixodes Scapularis	ISCW000652	Cystinosin, putative (Fragment) [Source:UniProtKB/TrEMBL;Acc:B7P3X8]			XP_037276933.1	TRINITY_DN23_c3_g1_i3	TRINITY_DN23_c3_g1			0.27124	-0.385971		+	0.974862	0.952641	None
LOC119180232	749-2116[-]		cytochrome b-c1 complex subunit 2, mitochondrial-like	N/A	N/A	N/A			XP_037287272.1	TRINITY_DN13028_c8_g1_i1	TRINITY_DN13028_c8_g1			0.0530033	-0.0828543			0.778777	0.76769	None
LOC119163767	.		cytochrome b-c1 complex subunit 6, mitochondrial-like	Ixodes Scapularis	ISCW017835	ubiquinol-cytochrome C reductase hinge protein, putative			XP_037271731.1	TRINITY_DN9591_c1_g2_i1	TRINITY_DN9591_c1_g2			0.214506	-0.326507	+	+	3.13766	-3.92018	D6
LOC119180883	619-945[-]		cytochrome b-c1 complex subunit 7-like	Ixodes Scapularis	ISCW012532	ubiquinol cytochrome C reductase, subunit QCR7, putative			XP_037287917.1	TRINITY_DN353114_c0_g1_i1	TRINITY_DN353114_c0_g1			0.11791	0.153695			0.518162	0.508037	None
LOC119176285	2-880[+]		cytochrome b-c1 complex subunit Rieske, mitochondrial-like	Ixodes Scapularis	ISCW014071	Ubiquinol cytochrome C reductase, subunit RIP1, putative [Source:UniProtKB/TrEMBL;Acc:B7QKP2]			XP_037283387.1	TRINITY_DN148430_c0_g1_i2	TRINITY_DN148430_c0_g1			0.057974	0.0359864		+	1.53184	-0.585888	None
LOC119181930	380-1063[+]		cytochrome c oxidase assembly factor 7 homolog, transcript variant X2	Ixodes Scapularis	ISCW018113	Uncharacterized protein (Fragment) (Fragment) [Source:UniProtKB/TrEMBL;Acc:B7PEI5]			XP_037289075.1	TRINITY_DN12220_c0_g1_i13	TRINITY_DN12220_c0_g1			0.194857	-0.185345		+	1.00595	0.658685	None
LOC119177006	3-638[+]		cytochrome c oxidase subunit 4 isoform 1, mitochondrial-like, transcript variant X2	N/A	N/A	N/A			XP_037284250.1	TRINITY_DN44745_c0_g1_i11	TRINITY_DN44745_c0_g1			0.00542676	0.00644159			0.0164384	0.0184445	None
LOC119188310	631-1095[-]		cytochrome c oxidase subunit 5A, mitochondrial-like	Ixodes Scapularis	ISCW008682	Cytochrome C oxidase subunit Va [Source:UniProtKB/TrEMBL;Acc:B7Q1Q0]			XP_037292181.1	TRINITY_DN1612_c2_g1_i1	TRINITY_DN1612_c2_g1			0.0910807	0.0792646			0.998404	-0.549789	None
LOC119179689	.		cytochrome c oxidase subunit 6B1-like	N/A	N/A	N/A			XP_037286702.1	TRINITY_DN20937_c0_g2_i2	TRINITY_DN20937_c0_g2			0.36423	-0.254919	+	+	5.09574	-3.4053	D6
LOC119181361	309-1172[+]		cytochrome c-type heme lyase-like	Ixodes Scapularis	ISCW018129	holocytochrome C synthase/heme-lyase, putative			XP_037288477.1	TRINITY_DN3912_c0_g1_i1	TRINITY_DN3912_c0_g1		+	2.25172	1.16807	+	+	2.19057	0.89996	D6
LOC119166509	416-1930[+]		cytochrome P450 1A1-like	N/A	N/A	N/A			XP_037273845.1	TRINITY_DN8187_c2_g1_i12	TRINITY_DN8187_c2_g1			0.0791974	-0.260256	+	+	1.6258	2.28543	D6
LOC119159593	706-2097[+]		cytochrome P450 20A1-like	Ixodes Scapularis	ISCW015973	Cytochrome P450, putative (Fragment) [Source:UniProtKB/TrEMBL;Acc:B7P3N3]			XP_037268292.1	TRINITY_DN40905_c0_g2_i19	TRINITY_DN40905_c0_g2			0.183264	-0.223278	+	+	1.30148	1.03871	D6
LOC119183193	276-1772[+]		cytochrome P450 3A41-like	Ixodes Scapularis	ISCW002936	Cytochrome P450, putative [Source:UniProtKB/TrEMBL;Acc:B7P9Q4]			XP_037289498.1	TRINITY_DN21630_c0_g2_i6	TRINITY_DN21630_c0_g2			0.66561	-0.896945			0.0841493	0.139128	None
LOC119160987	914-2143[-]		cytochrome P450 3A4-like, transcript variant X2	Ixodes Scapularis	ISCW001103	Cytochrome P450, putative (Fragment) [Source:UniProtKB/TrEMBL;Acc:B7P1N3]			XP_037269183.1	TRINITY_DN41134_c0_g1_i5	TRINITY_DN41134_c0_g1			0.0503638	0.0948915			0.50404	0.687504	None
LOC119172114	686-2254[+]		cytochrome P450 3A8-like, transcript variant X1	N/A	N/A	N/A			XP_037279003.1	TRINITY_DN4114_c0_g1_i7	TRINITY_DN4114_c0_g1			0.327123	0.504892	+	+	1.70564	1.84036	D6
LOC119172490	556-1365[-]		cytoplasmic aconitate hydratase-like, transcript variant X2	Ixodes Scapularis	ISCW013457	RNA-binding translational regulator IRP, putative (Fragment) [Source:UniProtKB/TrEMBL;Acc:B7QCA1]			XP_037279506.1	TRINITY_DN2838_c1_g1_i11	TRINITY_DN2838_c1_g1			0.366797	-0.429923			0.340885	0.324752	None
LOC119172490	1-444[-]		cytoplasmic aconitate hydratase-like, transcript variant X2	Ixodes Scapularis	ISCW013457	RNA-binding translational regulator IRP, putative (Fragment) [Source:UniProtKB/TrEMBL;Acc:B7QCA1]			XP_037279507.1	TRINITY_DN2838_c1_g1_i4	TRINITY_DN2838_c1_g1			0.156754	-0.231416			0.377715	0.428737	None
LOC119172490	747-2432[-]		cytoplasmic aconitate hydratase-like, transcript variant X2	Ixodes Scapularis	ISCW013457	RNA-binding translational regulator IRP, putative (Fragment) [Source:UniProtKB/TrEMBL;Acc:B7QCA1]			XP_037279507.1	TRINITY_DN4204_c0_g1_i10	TRINITY_DN4204_c0_g1			0.118845	-0.171442			0.838446	0.728697	None
LOC119180348	3846-5417[-]		cytoplasmic dynein 1 light intermediate chain 2-like	Ixodes Scapularis	ISCW016470	Dynein light intermediate chain, putative (Fragment) [Source:UniProtKB/TrEMBL;Acc:B7P151]			XP_037287432.1	TRINITY_DN65740_c0_g1_i1	TRINITY_DN65740_c0_g1			0.00355574	0.00384712	+	+	2.76103	1.98077	D6
LOC119175966	3216-5129[+]		cytoplasmic polyadenylation element-binding protein 3-like, transcript variant X2	Ixodes Scapularis	ISCW010113	Cytoplasmic polyadenylation element binding protein, putative (Fragment) [Source:UniProtKB/TrEMBL;Acc:B7PXJ3]			XP_037282939.1	TRINITY_DN31358_c1_g1_i10	TRINITY_DN31358_c1_g1			0.755384	-0.899056		+	1.0249	0.989752	None
LOC119170437	637-6795[-]		cytoskeleton-associated protein 5-like, transcript variant X2	Ixodes Scapularis	ISCW000916	Microtubule-associated protein CP224, putative (Fragment) [Source:UniProtKB/TrEMBL;Acc:B7P794]			XP_037277502.1	TRINITY_DN6537_c0_g1_i1	TRINITY_DN6537_c0_g1			0.719298	0.661509		+	1.1418	0.964923	None
LOC119167650	146-1093[+]		cytosol aminopeptidase-like	Ixodes Scapularis	ISCW001780	Leucine aminopeptidase, putative [Source:UniProtKB/TrEMBL;Acc:B7P2N5]			XP_037275062.1	TRINITY_DN14565_c0_g1_i10	TRINITY_DN14565_c0_g1			0.191258	0.229912			0.82363	0.687722	None
LOC119167650	200-1570[+]		cytosol aminopeptidase-like	Ixodes Scapularis	ISCW001780	Leucine aminopeptidase, putative [Source:UniProtKB/TrEMBL;Acc:B7P2N5]			XP_037275062.1	TRINITY_DN14565_c0_g1_i9	TRINITY_DN14565_c0_g1			0.0883601	0.123816			0.801162	0.701391	None
LOC119175884	437-1369[+]		cytosolic 5'-nucleotidase 3-like, transcript variant X1	Ixodes Scapularis	ISCW006004	5'-nucleotidase [Source:UniProtKB/TrEMBL;Acc:B7PLP8]			XP_037282803.1	TRINITY_DN20246_c0_g2_i4	TRINITY_DN20246_c0_g2			0.280694	0.497003			0.459958	0.55402	None
LOC119179745	1977-3671[+]		cytosolic endo-beta-N-acetylglucosaminidase-like	Ixodes Scapularis	ISCW021922	Endo beta N-acetylglucosaminidase, putative (Fragment) [Source:UniProtKB/TrEMBL;Acc:B7QAB3]			XP_037286765.1	TRINITY_DN38091_c0_g2_i11	TRINITY_DN38091_c0_g2			0.424195	-0.478591			0.774146	0.739742	None
LOC119180267	264-968[+]		cytosolic Fe-S cluster assembly factor nubp1-like, transcript variant X2	N/A	N/A	N/A			XP_037287315.1	TRINITY_DN18588_c1_g1_i3	TRINITY_DN18588_c1_g1			0.454945	-0.351934			0.0708176	0.0670257	None
LOC119179709	3-818[+]		cytosolic Fe-S cluster assembly factor NUBP2-like, transcript variant X1	Ixodes Scapularis	ISCW002788	ATPase, nucleotide- binding protein, putative			XP_037286722.1	TRINITY_DN126980_c0_g1_i3	TRINITY_DN126980_c0_g1			0.54669	-0.531341			0.318825	0.317083	None
LOC119175815	1138-2814[+]		cytosolic purine 5'-nucleotidase-like, transcript variant X4	Ixodes Scapularis	ISCW002028	IMP-GMP specific 5'-nucleotidase, putative (Fragment) [Source:UniProtKB/TrEMBL;Acc:B7PAY2]			XP_037282699.1	TRINITY_DN28293_c0_g1_i14	TRINITY_DN28293_c0_g1			0.207716	0.269167		+	0.978428	0.852948	None
LOC119159354	504-1997[-]		D-2-hydroxyglutarate dehydrogenase, mitochondrial-like	Ixodes Scapularis	ISCW005219	D-lactate dehydrognease 2, putative [Source:UniProtKB/TrEMBL;Acc:B7PE50]			XP_037270723.1	TRINITY_DN38333_c0_g2_i1	TRINITY_DN38333_c0_g2			0.154923	-0.207802			0.735791	0.666272	None
LOC119159589	7892-9484[+]		D-3-phosphoglycerate dehydrogenase-like	Ixodes Scapularis	ISCW015967	D-3-phosphoglycerate dehydrogenase, putative			XP_037268289.1	TRINITY_DN1325_c0_g1_i6	TRINITY_DN1325_c0_g1			1.57671	1.64967	+	+	2.62587	2.4119	D6
LOC119177276	2067-3365[+]		DALR anticodon-binding domain-containing protein 3-like	Ixodes Scapularis	ISCW005792	uncharacterized protein [Source:UniProtKB/TrEMBL;Acc:B7PLG5]			XP_037284621.1	TRINITY_DN16540_c0_g1_i11	TRINITY_DN16540_c0_g1			0.0929069	-0.0895691			0.0307878	-0.0280457	None
LOC119180288	810-1187[+]		DCN1-like protein 3	Ixodes Scapularis	ISCW018970	Defective in cullin neddylation protein [Source:UniProtKB/TrEMBL;Acc:B7PM99]			XP_037287340.1	TRINITY_DN110944_c0_g1_i1	TRINITY_DN110944_c0_g1			0.405017	0.433702	+	+	1.68165	1.42934	D6
LOC119178906	1433-2287[-]		DCN1-like protein 5, transcript variant X1	Ixodes Scapularis	ISCW011085	Defective in cullin neddylation protein [Source:UniProtKB/TrEMBL;Acc:B7Q426]			XP_037285971.1	TRINITY_DN10640_c0_g1_i10	TRINITY_DN10640_c0_g1			0.19651	0.318322			0.859139	0.838632	None
LOC119177098	959-2668[-]		DDB1- and CUL4-associated factor 17-like	Ixodes Scapularis	ISCW006234	C2orf37 protein, putative [Source:UniProtKB/TrEMBL;Acc:B7PQE8]			XP_037284384.1	TRINITY_DN17665_c0_g1_i10	TRINITY_DN17665_c0_g1			1.65182	-1.73087			0.379417	0.408614	None
LOC119163162	2679-7136[-]		DDB1- and CUL4-associated factor 1-like	Ixodes Scapularis	ISCW020004	Protein VPRBP, putative [Source:UniProtKB/TrEMBL;Acc:B7PZ89]			XP_037271003.1	TRINITY_DN20858_c0_g1_i2	TRINITY_DN20858_c0_g1			0.215196	-0.311888		+	0.906658	0.854236	None
LOC119174859	1886-2797[+]		DDB1- and CUL4-associated factor 6-like	Ixodes Scapularis	ISCW020123	Nuclear receptor interaction protein, putative [Source:UniProtKB/TrEMBL;Acc:B7PZN8]			XP_037281866.1	TRINITY_DN2024_c0_g1_i2	TRINITY_DN2024_c0_g1			0.104381	-0.167449			0.819299	0.892978	None
LOC119181286	625-1689[+]		DDB1- and CUL4-associated factor 7	Ixodes Scapularis	ISCW012582	WD-repeat protein, putative (Fragment) [Source:UniProtKB/TrEMBL;Acc:B7QBY8]			XP_037288386.1	TRINITY_DN8511_c1_g1_i1	TRINITY_DN8511_c1_g1			0.508075	-0.659375		+	1.17795	1.21231	None
LOC119172411	3-1874[-]		DDB1- and CUL4-associated factor 8-like, transcript variant X2	Ixodes Scapularis	ISCW018732	WD-repeat protein, putative [Source:UniProtKB/TrEMBL;Acc:B7PP55]			XP_037279390.1	TRINITY_DN22235_c0_g1_i12	TRINITY_DN22235_c0_g1			0.0992308	-0.173345		+	1.10221	0.99997	None
LOC119163722	2285-3580[+]		deaminated glutathione amidase-like	Ixodes Scapularis	ISCW008797	Carbon-nitrogen hydrolase, putative [Source:UniProtKB/TrEMBL;Acc:B7Q2J6]			XP_037271683.1	TRINITY_DN8079_c0_g1_i5	TRINITY_DN8079_c0_g1			0.0803244	-0.114436		+	1.12066	0.993422	None
LOC119176045	200-514[+]		death-associated protein 1-like	Ixodes Scapularis	ISCW005083	Death-associated protein [Source:UniProtKB/TrEMBL;Acc:Q4PM76]			XP_037283058.1	TRINITY_DN6360_c0_g1_i2	TRINITY_DN6360_c0_g1			0.181269	-0.290372	+	+	2.8812	-3.41935	D6
LOC119174956	6943-7641[-]		decaprenyl-diphosphate synthase subunit 2-like	Ixodes Scapularis	ISCW013145	Geranylgeranyl pyrophosphate synthase/polyprenyl synthetase, putative [Source:UniProtKB/TrEMBL;Acc:B7QF59]			XP_037282001.1	TRINITY_DN6885_c0_g1_i10	TRINITY_DN6885_c0_g1			0.307888	-0.437974	+	+	1.54323	1.36972	D6
LOC119176004	164-6016[+]		dedicator of cytokinesis protein 1-like, transcript variant X1	Ixodes Scapularis	ISCW003358	Dock-1, putative (Fragment) [Source:UniProtKB/TrEMBL;Acc:B7P9N2]			XP_037282996.1	TRINITY_DN421_c3_g1_i2	TRINITY_DN421_c3_g1			0.0492881	0.0556922	+	+	1.8718	1.33955	D6
LOC119178356	2-3637[+]		dedicator of cytokinesis protein 9-like, transcript variant X4	Ixodes Scapularis	ISCW020740	Dock-9, putative [Source:UniProtKB/TrEMBL;Acc:B7PXX9]			XP_037285448.1	TRINITY_DN1320_c0_g2_i3	TRINITY_DN1320_c0_g2			0.118817	0.250809	+	+	1.601	2.10947	D6
LOC119178356	3-2624[-]		dedicator of cytokinesis protein 9-like, transcript variant X4	Ixodes Scapularis	ISCW020740	Dock-9, putative [Source:UniProtKB/TrEMBL;Acc:B7PXX9]			XP_037285445.1	TRINITY_DN4952_c8_g1_i6	TRINITY_DN4952_c8_g1			0.286032	0.636885	+	+	1.59225	2.44327	D6
LOC119180208	30-452[+]		dehydrogenase/reductase SDR family member 4-like	Ixodes Scapularis	ISCW011478	reductase, putative			XP_037287248.1	TRINITY_DN1259_c0_g1_i1	TRINITY_DN1259_c0_g1			0.158645	0.252882	+	+	1.60427	1.58124	D6
LOC119167499	387-1361[-]		dehydrogenase/reductase SDR family member 7-like	Ixodes Scapularis	ISCW015035	Secreted protein, putative [Source:UniProtKB/TrEMBL;Acc:B7QGZ9]			XP_037274883.1	TRINITY_DN129606_c0_g1_i4	TRINITY_DN129606_c0_g1			0.28691	0.33498			0.86101	0.83555	None
LOC119176829	1087-2064[-]		dehydrogenase/reductase SDR family member 7-like	Ixodes Scapularis	ISCW002401	Dehydrogenase, putative [Source:UniProtKB/TrEMBL;Acc:B7PCX0]			XP_037284080.1	TRINITY_DN20479_c0_g2_i10	TRINITY_DN20479_c0_g2			0.550492	-0.725745			0.693509	0.793284	None
LOC119170777	609-2342[-]		delta-1-pyrroline-5-carboxylate dehydrogenase, mitochondrial-like	Ixodes Scapularis	ISCW015982	Aldehyde dehydrogenase, putative (Fragment) [Source:UniProtKB/TrEMBL;Acc:B7P0M7]			XP_037277935.1	TRINITY_DN13609_c1_g1_i6	TRINITY_DN13609_c1_g1			0.0440134	0.066546		+	1.07611	0.98744	None
LOC119165446	3529-6537[-]		delta-like protein 1	N/A	N/A	N/A			XP_037273521.1	TRINITY_DN537_c0_g1_i2	TRINITY_DN537_c0_g1		+	2.13329	1.40095			0.180933	0.21322	None
LOC119159382	7889-9376[+]		DENN domain-containing protein Crag-like, transcript variant X2	N/A	N/A	N/A			XP_037268019.1	TRINITY_DN1687_c0_g1_i4	TRINITY_DN1687_c0_g1			0.286694	-0.190149			0.331132	0.323972	None
LOC119177355	340-891[-]		density-regulated protein homolog	Ixodes Scapularis	ISCW010458	Density-regulated protein, putative			XP_037284737.1	TRINITY_DN39574_c0_g1_i1	TRINITY_DN39574_c0_g1			0.277915	0.294009	+	+	1.28929	1.00877	D6
LOC119170686	263-1330[+]		deoxyhypusine hydroxylase-like	N/A	N/A	N/A			XP_037277814.1	TRINITY_DN4307_c0_g1_i1	TRINITY_DN4307_c0_g1			0.47709	0.462424			0.283196	-0.271233	None
LOC119172070	19-627[+]		deoxyuridine 5'-triphosphate nucleotidohydrolase-like	Ixodes Scapularis	ISCW021273	Deoxyuridine 5'-triphosphate nucleotidohydrolase, putative [Source:UniProtKB/TrEMBL;Acc:B7Q668]			XP_037278944.1	TRINITY_DN18295_c0_g1_i1	TRINITY_DN18295_c0_g1			0.000570928	-0.00099802	+	+	2.46316	-2.4765	D6
LOC119174119	1-339[-]		derlin-1-like	Ixodes Scapularis	ISCW009068	membrane protein, putative			XP_037280823.1	TRINITY_DN8324_c0_g1_i4	TRINITY_DN8324_c0_g1			0.229396	0.258205		+	1.19383	0.936459	None
LOC119188282	.		DET1- and DDB1-associated protein 1-like, transcript variant X3	Ixodes Scapularis	ISCW004083	DET1- and DDB1-associated protein, putative			XP_037292142.1	TRINITY_DN21577_c0_g1_i2	TRINITY_DN21577_c0_g1			0.116936	-0.110575			0.163248	-0.145901	None
LOC119177185	227-1216[-]		deubiquitinase OTUD6B-like, transcript variant X3	Ixodes Scapularis	ISCW004477	uncharacterized protein [Source:UniProtKB/TrEMBL;Acc:B7PHT1]			XP_037284490.1	TRINITY_DN5363_c0_g1_i11	TRINITY_DN5363_c0_g1			0.252325	0.26858			0.434191	0.437823	None
LOC119179519	444-1538[-]		developmentally-regulated GTP-binding protein 2-like	Ixodes Scapularis	ISCW023585	GTP-binding protein DRG2, putative [Source:UniProtKB/TrEMBL;Acc:B7QH74]			XP_037286510.1	TRINITY_DN9221_c0_g1_i15	TRINITY_DN9221_c0_g1			0.0705438	-0.106319			0.860329	0.795041	None
LOC119177059	161-1927[+]		D-glucuronyl C5-epimerase B-like	Ixodes Scapularis	ISCW009723	D-glucuronyl C5-epimerase, putative (Fragment) [Source:UniProtKB/TrEMBL;Acc:B7PYQ5]			XP_037284326.1	TRINITY_DN17475_c0_g2_i3	TRINITY_DN17475_c0_g2			0.217326	0.449064	+	+	1.97576	2.41537	D6
LOC119177361	195-650[+]		diacylglycerol O-acyltransferase 1-like, transcript variant X1	Ixodes Scapularis	ISCW004340	Sterol O-acyltransferase, putative [Source:UniProtKB/TrEMBL;Acc:B7PHM2]			XP_037284746.1	TRINITY_DN791_c0_g1_i2	TRINITY_DN791_c0_g1			0.0963043	-0.143532		+	1.16677	1.0871	None
LOC119163987	598-1137[+]		digestive organ expansion factor homolog	Ixodes Scapularis	ISCW014267	uncharacterized protein [Source:UniProtKB/TrEMBL;Acc:B7QI03]			XP_037271976.1	TRINITY_DN4272_c0_g3_i11	TRINITY_DN4272_c0_g3			0.515081	-1.04975			0.6214	0.86531	None
LOC119179451	651-1226[+]		dihydrofolate reductase-like	N/A	N/A	N/A			XP_037286421.1	TRINITY_DN1856_c0_g1_i10	TRINITY_DN1856_c0_g1			0.433475	-0.547517			0.0698756	0.102667	None
LOC119170518	1289-2896[-]		dihydrolipoyllysine-residue acetyltransferase component of pyruvate dehydrogenase complex, mitochondrial-like	Ixodes Scapularis	ISCW013308	dihydrolipoamide succinyltransferase, putative			XP_037277606.1	TRINITY_DN17860_c1_g1_i11	TRINITY_DN17860_c1_g1			0.183109	-0.241385			0.706305	0.635229	None
LOC119166853	684-2444[-]		dihydrolipoyllysine-residue succinyltransferase component of 2-oxoglutarate dehydrogenase complex, mitochondrial-like	Ixodes Scapularis	ISCW008731	Dihydrolipoamide acetyltransferase, putative (Fragment) [Source:UniProtKB/TrEMBL;Acc:B7Q1W9]			XP_037274123.1	TRINITY_DN18859_c0_g1_i3	TRINITY_DN18859_c0_g1			0.268015	-0.281262		+	0.966832	0.761323	None
LOC119171874	1864-3000[-]		dihydroorotate dehydrogenase (quinone), mitochondrial-like	Ixodes Scapularis	ISCW020699	dihydroorotate dehydrogenase, putative			XP_037278634.1	TRINITY_DN12641_c1_g1_i12	TRINITY_DN12641_c1_g1			0.0901839	-0.126143	+	+	1.83259	1.40439	D6
LOC119180630	612-2357[-]		dihydropyrimidinase-like, transcript variant X1	Ixodes Scapularis	ISCW019633	Non-ATP-dependent L-selective hydantoinase, putative [Source:UniProtKB/TrEMBL;Acc:B7PUE2]			XP_037287639.1	TRINITY_DN10338_c0_g1_i2	TRINITY_DN10338_c0_g1			0.730002	-0.781683			0.663121	0.618538	None
LOC119181419	316-2925[+]		dihydropyrimidine dehydrogenase [NADP(+)]-like, transcript variant X3	Ixodes Scapularis	ISCW022746	dihydropyrimidine dehydrogenase, putative			XP_037288555.1	TRINITY_DN608_c1_g1_i54	TRINITY_DN608_c1_g1			1.70708	-1.68082	+	+	1.77845	-1.80757	D6
LOC119167375	423-2525[+]		dihydroxyacetone phosphate acyltransferase-like	Ixodes Scapularis	ISCW018554	glycerol-3-phosphate acyltransferase, putative			XP_037274744.1	TRINITY_DN2884_c4_g1_i4	TRINITY_DN2884_c4_g1			0.291697	-0.425494			0.184416	0.278354	None
LOC119171829	1290-3878[-]		dipeptidyl peptidase 9-like, transcript variant X2	Ixodes Scapularis	ISCW003960	Dipeptidyl-peptidase, putative (Fragment) [Source:UniProtKB/TrEMBL;Acc:B7PF75]			XP_037278581.1	TRINITY_DN11286_c0_g1_i2	TRINITY_DN11286_c0_g1			0.14841	-0.212945			0.872225	0.791191	None
LOC119163503	390-905[+]		diphosphoinositol polyphosphate phosphohydrolase 1-like, transcript variant X2	Ixodes Scapularis	ISCW020460	Diphosphoinositol polyphosphate phosphohydrolase, putative [Source:UniProtKB/TrEMBL;Acc:B7Q2D8]			XP_037271405.1	TRINITY_DN6848_c0_g2_i1	TRINITY_DN6848_c0_g2			0.58236	0.613572	+	+	2.08385	1.6745	D6
LOC119177261	826-2010[+]		diphosphomevalonate decarboxylase-like	Ixodes Scapularis	ISCW022273	diphosphomevalonate decarboxylase, putative			XP_037284600.1	TRINITY_DN14036_c0_g2_i2	TRINITY_DN14036_c0_g2			0.20393	-0.274613			0.39523	0.421771	None
LOC119179931	2-940[+]		diphthine methyl ester synthase-like	Ixodes Scapularis	ISCW015932	Diphthine synthase, putative [Source:UniProtKB/TrEMBL;Acc:B7P2M4]			XP_037286954.1	TRINITY_DN14398_c0_g3_i7	TRINITY_DN14398_c0_g3			0.235302	-0.289451		+	1.02898	0.903342	None
LOC119168780	198-2063[+]		DIS3-like exonuclease 2, transcript variant X2	Ixodes Scapularis	ISCW005218	Salivary protein Is3, putative [Source:UniProtKB/TrEMBL;Acc:B7PE49]			XP_037276041.1	TRINITY_DN21952_c0_g1_i8	TRINITY_DN21952_c0_g1			0.202913	-0.300454			0.627395	0.671125	None
LOC119168780	183-3917[-]		DIS3-like exonuclease 2, transcript variant X2	Ixodes Scapularis	ISCW005218	Salivary protein Is3, putative [Source:UniProtKB/TrEMBL;Acc:B7PE49]			XP_037276041.1	TRINITY_DN4273_c0_g1_i6	TRINITY_DN4273_c0_g1			0.254927	0.234384			0.535596	0.355918	None
LOC119187824	299-3382[+]		disabled homolog 2-interacting protein-like, transcript variant X1	Ixodes Scapularis	ISCW015673	Synaptic ras GTPase activating protein, syngap, putative [Source:UniProtKB/TrEMBL;Acc:B7P6L4]			XP_037291809.1	TRINITY_DN2688_c0_g1_i11	TRINITY_DN2688_c0_g1			0.212709	-0.425691	+	+	1.48318	1.75685	D6
LOC119175688	1074-5786[-]		disco-interacting protein 2-like, transcript variant X1	Ixodes Scapularis	ISCW001583	Disco-interacting protein, putative (Fragment) [Source:UniProtKB/TrEMBL;Acc:B7P268]			XP_037282527.1	TRINITY_DN6436_c0_g1_i27	TRINITY_DN6436_c0_g1			0.430415	0.49539	+	+	1.41769	1.29086	D6
LOC119171781	2111-2473[-]		disintegrin and metalloproteinase domain-containing protein 10-like	Ixodes Scapularis	ISCW014660	Disintegrin-metalloprotease, putative [Source:UniProtKB/TrEMBL;Acc:B7QKW5]			XP_037278515.1	TRINITY_DN12949_c0_g1_i2	TRINITY_DN12949_c0_g1			0.208725	0.203745		+	1.21432	-0.862311	None
LOC119171781	2111-3676[-]		disintegrin and metalloproteinase domain-containing protein 10-like	Ixodes Scapularis	ISCW014660	Disintegrin-metalloprotease, putative [Source:UniProtKB/TrEMBL;Acc:B7QKW5]			XP_037278515.1	TRINITY_DN12949_c0_g1_i3	TRINITY_DN12949_c0_g1			0.436591	-0.6341	+	+	1.97155	1.97237	D6
LOC119166859	788-1690[-]		distal membrane-arm assembly complex protein 2-like, transcript variant X2	Ixodes Scapularis	ISCW019494	uncharacterized protein [Source:UniProtKB/TrEMBL;Acc:B7PSI2]			XP_037274133.1	TRINITY_DN12498_c0_g2_i3	TRINITY_DN12498_c0_g2			0.393763	-0.515089		+	0.925797	0.865013	None
LOC119188295	470-10867[+]		dmX-like protein 2	N/A	N/A	N/A			XP_037292163.1	TRINITY_DN12651_c2_g1_i3	TRINITY_DN12651_c2_g1			0.242399	-0.392799		+	1.194	1.18672	None
LOC119172320	1289-5362[-]		DNA (cytosine-5)-methyltransferase PliMCI-like	N/A	N/A	N/A			XP_037279276.1	TRINITY_DN90579_c0_g1_i1	TRINITY_DN90579_c0_g1			0.58695	-0.749761			0.104182	-0.147737	None
LOC119170495	3419-6889[-]		DNA damage-binding protein 1-like	Ixodes Scapularis	ISCW004025	DNA repair protein xp-E, putative [Source:UniProtKB/TrEMBL;Acc:B7PIF3]			XP_037277577.1	TRINITY_DN23061_c1_g1_i4	TRINITY_DN23061_c1_g1			0.309166	-0.37796	+	+	1.31546	1.10985	D6
LOC119182121	2276-3262[-]		DNA damage-binding protein 2-like	Ixodes Scapularis	ISCW005034	DNA damage-binding protein, putative [Source:UniProtKB/TrEMBL;Acc:B7PHU5]			XP_037289128.1	TRINITY_DN6685_c0_g1_i1	TRINITY_DN6685_c0_g1			0.294315	-0.615275	+	+	1.99477	2.86171	D6
LOC119170280	1195-2064[-]		DNA damage-regulated autophagy modulator protein 2-like	Ixodes Scapularis	ISCW009192	Transmembrane protein, putative [Source:UniProtKB/TrEMBL;Acc:B7Q3S9]			XP_037277300.1	TRINITY_DN25316_c1_g2_i1	TRINITY_DN25316_c1_g2			0.350613	-0.528612	+	+	1.24866	1.23931	D6
LOC119187880	1715-5161[-]		DNA excision repair protein ERCC-6-like	Ixodes Scapularis	ISCW000289	uncharacterized protein [Source:UniProtKB/TrEMBL;Acc:B7P6G6]			XP_037291881.1	TRINITY_DN18126_c0_g2_i1	TRINITY_DN18126_c0_g2			0.255053	-0.301788			0.747772	0.808008	None
LOC119180057	1314-2318[-]		DNA ligase 1-like	N/A	N/A	N/A			XP_037287088.1	TRINITY_DN18391_c0_g1_i1	TRINITY_DN18391_c0_g1			0.756722	0.409655			0.608101	-0.223392	None
LOC119180057	3-2237[+]		DNA ligase 1-like	N/A	N/A	N/A			XP_037287088.1	TRINITY_DN2827_c0_g4_i1	TRINITY_DN2827_c0_g4			0.924289	-1.07295	+	+	1.23494	1.24666	D6
LOC119160937	1146-5057[-]		DNA mismatch repair protein Msh6-like	Ixodes Scapularis	ISCW005633	Sperm protein, putative (Fragment) [Source:UniProtKB/TrEMBL;Acc:B7PMX8]			XP_037269117.1	TRINITY_DN1647_c1_g1_i7	TRINITY_DN1647_c1_g1			0.632667	-0.688324		+	0.998499	0.905986	None
LOC119161275	7398-12149[-]		DNA N6-methyl adenine demethylase-like, transcript variant X3	Ixodes Scapularis	ISCW023647	uncharacterized protein [Source:UniProtKB/TrEMBL;Acc:B7QKG9]			XP_037269560.1	TRINITY_DN12947_c1_g1_i10	TRINITY_DN12947_c1_g1			0.822888	0.558773	+	+	2.33331	-1.65644	D6
LOC119178078	4080-4406[+]		DNA polymerase alpha catalytic subunit-like	Ixodes Scapularis	ISCW012960	DNA polymerase alpha catalytic subunit, putative			XP_037285141.1	TRINITY_DN1836_c0_g2_i13	TRINITY_DN1836_c0_g2			0.0467834	-0.0846887			0.751654	0.757907	None
LOC119185828	291-3584[+]		DNA polymerase delta catalytic subunit-like	N/A	N/A	N/A			XP_037290591.1	TRINITY_DN74599_c2_g1_i2	TRINITY_DN74599_c2_g1			1.37964	-1.89933			0.723498	0.779549	None
LOC119179810	796-2142[-]		DNA polymerase delta subunit 2-like	Ixodes Scapularis	ISCW002294	DNA polymerase delta small subunit, putative [Source:UniProtKB/TrEMBL;Acc:B7PCY1]			XP_037286824.1	TRINITY_DN33221_c0_g1_i23	TRINITY_DN33221_c0_g1			1.30243	-1.15966			0.250961	0.285076	None
LOC119169769	1240-2481[-]		DNA polymerase delta subunit 3-like	Ixodes Scapularis	ISCW010670	Polymerase (DNA-directed), delta 3, accessory subunit, putative [Source:UniProtKB/TrEMBL;Acc:B7Q642]			XP_037276687.1	TRINITY_DN207525_c0_g2_i1	TRINITY_DN207525_c0_g2			0.795315	-0.799821			0.808607	0.687839	None
LOC119170198	2758-3165[-]		DNA polymerase epsilon subunit 3-like	Ixodes Scapularis	ISCW003833	DNA polymerase epsilon P17 subunit, putative [Source:UniProtKB/TrEMBL;Acc:B7PJF1]			XP_037277179.1	TRINITY_DN1534_c4_g1_i1	TRINITY_DN1534_c4_g1			0.30681	0.326552	+	+	2.39479	-1.87344	D6
LOC119181697	2181-3308[+]		DNA polymerase eta-like	Ixodes Scapularis	ISCW013842	DNA polymerase eta, putative [Source:UniProtKB/TrEMBL;Acc:B7QI10]			XP_037288837.1	TRINITY_DN17383_c0_g1_i8	TRINITY_DN17383_c0_g1			0.155343	-0.250826	+	+	1.62691	1.7826	D6
LOC119172135	1641-2798[-]		DNA polymerase interacting tetratricopeptide repeat-containing, protein of 47 kDa-like	Ixodes Scapularis	ISCW017962	Hsp90 co-chaperone cns1, putative [Source:UniProtKB/TrEMBL;Acc:B7PIG5]			XP_037279049.1	TRINITY_DN15359_c0_g1_i11	TRINITY_DN15359_c0_g1			0.077987	0.120021		+	1.11689	1.02916	None
LOC119163165	485-2050[-]		DNA primase large subunit-like	Ixodes Scapularis	ISCW020012	DNA primase 58 KD subunit, putative			XP_037271008.1	TRINITY_DN20085_c6_g1_i2	TRINITY_DN20085_c6_g1			0.269819	-0.470263			0.781817	0.900887	None
LOC119176039	706-1611[+]		DNA primase small subunit-like, transcript variant X2	Ixodes Scapularis	ISCW009122	DNA polymerase alpha subunit IV, putative [Source:UniProtKB/TrEMBL;Acc:B7Q2L1]			XP_037283049.1	TRINITY_DN48019_c0_g2_i10	TRINITY_DN48019_c0_g2			0.160231	-0.282951			0.233192	0.350667	None
LOC119180550	347-2926[+]		DNA repair endonuclease XPF-like	Ixodes Scapularis	ISCW003047	DNA repair endonuclease xp-f / mei-9 / rad1, putative [Source:UniProtKB/TrEMBL;Acc:B7P865]			XP_037287547.1	TRINITY_DN4642_c0_g1_i10	TRINITY_DN4642_c0_g1			0.32441	-0.379334		+	0.983156	0.79223	None
LOC119185158	801-3359[+]		DNA repair protein complementing XP-G cells homolog	Ixodes Scapularis	ISCW006141	DNA-repair protein xp-G, putative (Fragment) [Source:UniProtKB/TrEMBL;Acc:B7PMU3]			XP_037290166.1	TRINITY_DN54755_c0_g1_i4	TRINITY_DN54755_c0_g1			0.539571	-0.631526		+	0.903746	0.852952	None
LOC119173584	1122-5039[-]		DNA repair protein RAD50-like	Ixodes Scapularis	ISCW015559	SMC protein, putative (Fragment) [Source:UniProtKB/TrEMBL;Acc:B7P1K3]			XP_037280290.1	TRINITY_DN26634_c2_g1_i1	TRINITY_DN26634_c2_g1			0.226499	-0.683547	+	+	1.88524	3.63142	D6
LOC119160956	104-499[-]		DNA repair protein SWI5 homolog, transcript variant X2	N/A	N/A	N/A			XP_037269136.1	TRINITY_DN20173_c0_g1_i11	TRINITY_DN20173_c0_g1			0.360175	0.352795	+	+	2.9064	-2.31681	D6
LOC119163590	239-2950[+]		DNA replication licensing factor mcm2-like	Ixodes Scapularis	ISCW016696	MCM2 protein, putative			XP_037271516.1	TRINITY_DN11016_c1_g1_i3	TRINITY_DN11016_c1_g1			0.104921	-0.133561		+	1.01427	0.833485	None
LOC119170594	108-2564[+]		DNA replication licensing factor MCM3-like	Ixodes Scapularis	ISCW023354	DNA replication licensing factor, putative			XP_037277703.1	TRINITY_DN16615_c0_g1_i6	TRINITY_DN16615_c0_g1			0.139047	-0.162051			0.763831	0.655005	None
LOC119176168	90-2714[+]		DNA replication licensing factor MCM4-like	Ixodes Scapularis	ISCW019440	DNA replication licensing factor, MCM4 component, putative			XP_037283222.1	TRINITY_DN57781_c1_g1_i12	TRINITY_DN57781_c1_g1			0.372729	-0.482049		+	1.15108	1.06177	None
LOC119166889	1078-3276[-]		DNA replication licensing factor mcm5-like	Ixodes Scapularis	ISCW020884	DNA replication licensing factor MCM5, putative [Source:UniProtKB/TrEMBL;Acc:B7Q7M7]			XP_037274176.1	TRINITY_DN26571_c0_g1_i11	TRINITY_DN26571_c0_g1			0.163433	-0.288538			0.697211	0.806529	None
LOC119171883	645-1682[+]		DNA replication licensing factor MCM6-like	Ixodes Scapularis	ISCW019158	Mcm2/3, putative			XP_037278649.1	TRINITY_DN24345_c0_g1_i1	TRINITY_DN24345_c0_g1			0.144534	-0.21259			0.846745	0.795699	None
LOC119185306	3725-4528[+]		DNA replication licensing factor mcm7-like	Ixodes Scapularis	ISCW023152	DNA replication licensing factor, putative			XP_037290281.1	TRINITY_DN33262_c0_g1_i1	TRINITY_DN33262_c0_g1			0.402411	-0.496868		+	1.0357	0.918447	None
LOC119164480	66-2642[+]		DNA topoisomerase 3-beta-1-like	Ixodes Scapularis	ISCW010954	topoisomerase I, putative			XP_037272574.1	TRINITY_DN166118_c0_g1_i30	TRINITY_DN166118_c0_g1			0.348722	0.249151	+	+	2.17795	-1.09882	D6
LOC119163019	2052-3449[+]		DNA-binding protein P3A2-like, transcript variant X2	Ixodes Scapularis	ISCW021965	Nuclear respiratory factor, putative [Source:UniProtKB/TrEMBL;Acc:B7QFX3]			XP_037270808.1	TRINITY_DN4847_c1_g1_i19	TRINITY_DN4847_c1_g1			0.0412608	-0.0638461			0.694511	0.674956	None
LOC119181230	1073-4000[-]		DNA-binding protein SMUBP-2-like	Ixodes Scapularis	ISCW011533	DNA-binding protein Smubp-2, putative [Source:UniProtKB/TrEMBL;Acc:B7Q747]			XP_037288308.1	TRINITY_DN2961_c4_g3_i4	TRINITY_DN2961_c4_g3			0.529587	-0.76442			0.148945	0.210036	None
LOC119180997	2-2461[-]		DNA-directed RNA polymerase I subunit RPA1-like	Ixodes Scapularis	ISCW015926	DNA-directed RNA polymerase I largest subunit, putative			XP_037288045.1	TRINITY_DN42044_c0_g1_i11	TRINITY_DN42044_c0_g1			0.478744	-0.733131	+	+	1.78402	1.79895	D6
LOC119180632	185-526[+]		DNA-directed RNA polymerase II subunit RPB11-a-like	Ixodes Scapularis	ISCW008174	RNA polymerases L, putative [Source:UniProtKB/TrEMBL;Acc:B7PS85]			XP_037287641.1	TRINITY_DN144775_c0_g1_i1	TRINITY_DN144775_c0_g1			0.106228	-0.102689	+	+	2.55791	-1.58467	D6
LOC119177748	766-6591[-]		DNA-directed RNA polymerase II subunit RPB1-like	Ixodes Scapularis	ISCW004607	DNA-directed RNA polymerase II largest subunit, putative			XP_037284822.1	TRINITY_DN4265_c0_g1_i5	TRINITY_DN4265_c0_g1			0.0711194	0.117755	+	+	1.26669	1.27839	D6
LOC119170593	1360-2184[-]		DNA-directed RNA polymerase II subunit RPB3-like	Ixodes Scapularis	ISCW023353	RNA polymerase II, subunit POLR2C/RPB3, putative [Source:UniProtKB/TrEMBL;Acc:B7QL55]			XP_037277702.1	TRINITY_DN11722_c0_g1_i2	TRINITY_DN11722_c0_g1			0.0702392	0.121957	+	+	1.25696	1.20152	D6
LOC119167466	509-1024[-]		DNA-directed RNA polymerase II subunit RPB7	Ixodes Scapularis	ISCW004820	DNA-directed RNA polymerase subunit E', putative (Fragment) [Source:UniProtKB/TrEMBL;Acc:B7PE24]			XP_037274842.1	TRINITY_DN163264_c0_g1_i17	TRINITY_DN163264_c0_g1			0.138576	-0.206086	+	+	1.29219	1.16527	D6
LOC119170131	742-2961[-]		DNA-directed RNA polymerase III subunit RPC1-like	Ixodes Scapularis	ISCW008476	DNA-directed RNA polymerase II largest subunit, putative			XP_037277080.1	TRINITY_DN2680_c0_g1_i11	TRINITY_DN2680_c0_g1			1.05722	-1.56688			0.73245	1.0294	None
LOC119167265	2512-5964[-]		DNA-directed RNA polymerase III subunit RPC2-like	Ixodes Scapularis	ISCW009615	RNA polymerase III, putative			XP_037274616.1	TRINITY_DN3894_c0_g1_i1	TRINITY_DN3894_c0_g1			0.671267	-0.876976			0.742951	0.836982	None
LOC119170151	81-1535[+]		DNA-directed RNA polymerase III subunit RPC3-like, transcript variant X1	Ixodes Scapularis	ISCW018945	uncharacterized protein [Source:UniProtKB/TrEMBL;Acc:B7PNV4]			XP_037277111.1	TRINITY_DN124_c0_g1_i17	TRINITY_DN124_c0_g1			0.978231	-1.70424		+	0.952538	1.31046	None
LOC119177225	1062-2195[-]		DNA-directed RNA polymerase III subunit RPC4-like, transcript variant X2	N/A	N/A	N/A			XP_037284544.1	TRINITY_DN2668_c0_g1_i10	TRINITY_DN2668_c0_g1			0.749176	-0.948031			0.721059	0.780617	None
LOC119179978	572-1021[+]		DNA-directed RNA polymerase III subunit RPC9-like	Ixodes Scapularis	ISCW024099	DNA-directed RNA polymerase III subunit RPC9, putative [Source:UniProtKB/TrEMBL;Acc:B7PAL3]			XP_037287003.1	TRINITY_DN257565_c2_g1_i1	TRINITY_DN257565_c2_g1			0.54744	-0.870168			0.458175	0.693193	None
LOC119167230	707-1741[+]		DNA-directed RNA polymerases I and III subunit RPAC1-like	Ixodes Scapularis	ISCW011293	Transferase, putative [Source:UniProtKB/TrEMBL;Acc:B7Q825]			XP_037274573.1	TRINITY_DN124113_c0_g1_i1	TRINITY_DN124113_c0_g1			0.623401	-0.777651	+	+	1.43602	1.38256	D6
LOC119167230	1142-1540[-]		DNA-directed RNA polymerases I and III subunit RPAC1-like	Ixodes Scapularis	ISCW011293	Transferase, putative [Source:UniProtKB/TrEMBL;Acc:B7Q825]			XP_037274573.1	TRINITY_DN124113_c0_g1_i3	TRINITY_DN124113_c0_g1			0.520557	-0.718851		+	1.15742	1.30125	None
LOC119178216	406-729[-]		DNA-directed RNA polymerases I and III subunit RPAC2-like	Ixodes Scapularis	ISCW016785	RNA polymerase I/III 16Kd polypeptide, putative [Source:UniProtKB/TrEMBL;Acc:B7P8Y3]			XP_037285310.1	TRINITY_DN172249_c0_g2_i8	TRINITY_DN172249_c0_g2			0.0962815	0.131001			0.243138	0.312737	None
LOC119180695	106-738[+]		DNA-directed RNA polymerases I, II, and III subunit RPABC1	Ixodes Scapularis	ISCW021454	RNA polymerase, 25-kDa subunit, putative [Source:UniProtKB/TrEMBL;Acc:B7Q5X9]			XP_037287722.1	TRINITY_DN19145_c0_g1_i11	TRINITY_DN19145_c0_g1			0.598097	-0.704317		+	1.18279	1.11454	None
LOC119172168	2-445[+]		DNA-directed RNA polymerases I, II, and III subunit RPABC3-like	Ixodes Scapularis	ISCW021032	DNA-directed RNA polymerase subunit rpb8, putative [Source:UniProtKB/TrEMBL;Acc:B7Q9V8]			XP_037279082.1	TRINITY_DN400_c24_g1_i17	TRINITY_DN400_c24_g1			0.300392	-0.326961	+	+	1.84454	1.31342	D6
LOC119176014	1445-2572[-]		dnaJ homolog shv-like	Ixodes Scapularis	ISCW021534	Molecular chaperone, putative (Fragment) [Source:UniProtKB/TrEMBL;Acc:B7Q4C2]			XP_037283015.1	TRINITY_DN12985_c0_g1_i10	TRINITY_DN12985_c0_g1			0.503597	0.643569	+	+	1.80228	1.69206	D6
LOC119171868	213-1415[+]		dnaJ homolog subfamily A member 1-like	Ixodes Scapularis	ISCW013384	Molecular chaperone, putative [Source:UniProtKB/TrEMBL;Acc:B7QDQ3]			XP_037278627.1	TRINITY_DN12354_c0_g1_i5	TRINITY_DN12354_c0_g1			0.467424	-0.526613		+	1.04793	0.96746	None
LOC119176827	1-387[+]		dnaJ homolog subfamily A member 2-like	Ixodes Scapularis	ISCW009131	Molecular chaperone, putative [Source:UniProtKB/TrEMBL;Acc:B7Q150]			XP_037284075.1	TRINITY_DN5232_c0_g1_i1	TRINITY_DN5232_c0_g1			0.271528	-0.357204		+	0.99051	0.952471	None
LOC119187670	2115-3266[-]		dnaJ homolog subfamily B member 14-like	Ixodes Scapularis	ISCW004472	Molecular chaperone, putative [Source:UniProtKB/TrEMBL;Acc:B7PEW3]			XP_037291647.1	TRINITY_DN3583_c4_g1_i10	TRINITY_DN3583_c4_g1			0.195971	0.25808			0.0617593	0.0812221	None
LOC119187852	564-2933[+]		dnaJ homolog subfamily C member 10-like	Ixodes Scapularis	ISCW018779	DnaJ domain and thioredoxin-containing protein, putative [Source:UniProtKB/TrEMBL;Acc:B7PNU9]			XP_037291843.1	TRINITY_DN4424_c8_g1_i2	TRINITY_DN4424_c8_g1			0.172898	0.244406			0.694967	0.696274	None
LOC119177186	565-1767[-]		dnaJ homolog subfamily C member 11-like	Ixodes Scapularis	ISCW018647	uncharacterized protein [Source:UniProtKB/TrEMBL;Acc:B7PLX9]			XP_037284493.1	TRINITY_DN794_c0_g2_i4	TRINITY_DN794_c0_g2			0.513203	0.539016	+	+	1.61684	1.33052	D6
LOC119177186	3-752[-]		dnaJ homolog subfamily C member 11-like	Ixodes Scapularis	ISCW018647	uncharacterized protein [Source:UniProtKB/TrEMBL;Acc:B7PLX9]			XP_037284493.1	TRINITY_DN794_c0_g2_i8	TRINITY_DN794_c0_g2			0.500673	0.62675	+	+	1.27525	1.25442	D6
LOC119174243	471-7133[+]		dnaJ homolog subfamily C member 13-like	Ixodes Scapularis	ISCW015691	DNAJC13 protein, putative (Fragment) [Source:UniProtKB/TrEMBL;Acc:B7P4S2]			XP_037280971.1	TRINITY_DN1663_c0_g1_i1	TRINITY_DN1663_c0_g1			0.246879	-0.364824	+	+	1.67693	1.45223	D6
LOC119166831	219-1037[+]		dnaJ homolog subfamily C member 17-like, transcript variant X2	N/A	N/A	N/A			XP_037274096.1	TRINITY_DN16192_c0_g1_i11	TRINITY_DN16192_c0_g1			0.86306	0.690209			0.877017	0.703957	None
LOC119171677	1649-1948[-]		dnaJ homolog subfamily C member 1-like	Ixodes Scapularis	ISCW012013	uncharacterized protein [Source:UniProtKB/TrEMBL;Acc:B7QAW6]			XP_037278369.1	TRINITY_DN49001_c0_g2_i2	TRINITY_DN49001_c0_g2			1.30928	0.835092	+	+	1.47513	0.919268	D6
LOC119175686	284-1366[+]		dnaJ homolog subfamily C member 22-like	Ixodes Scapularis	ISCW011917	Chaperone protein DNAj, putative (Fragment) [Source:UniProtKB/TrEMBL;Acc:B7QB03]			XP_037282523.1	TRINITY_DN4184_c0_g1_i1	TRINITY_DN4184_c0_g1		+	2.02795	1.63668	+	+	3.23721	2.6764	D6
LOC119177244	934-2031[+]		dnaJ homolog subfamily C member 28-like	Ixodes Scapularis	ISCW022979	Pentatricopeptide repeat-containing protein, putative [Source:UniProtKB/TrEMBL;Acc:B7QKY4]			XP_037284577.1	TRINITY_DN2144_c1_g1_i1	TRINITY_DN2144_c1_g1			0.597408	0.348892			0.972262	-0.406455	None
LOC119173528	233-2116[+]		dnaJ homolog subfamily C member 2-like, transcript variant X1	Ixodes Scapularis	ISCW000680	Uncharacterized protein (Fragment) (Fragment) [Source:UniProtKB/TrEMBL;Acc:B7P2V5]			XP_037280233.1	TRINITY_DN27590_c0_g1_i2	TRINITY_DN27590_c0_g1			0.541788	-0.649659	+	+	1.26574	1.09105	D6
LOC119173528	.		dnaJ homolog subfamily C member 2-like, transcript variant X1	Ixodes Scapularis	ISCW000680	Uncharacterized protein (Fragment) (Fragment) [Source:UniProtKB/TrEMBL;Acc:B7P2V5]			XP_037280233.1	TRINITY_DN27590_c0_g2_i2	TRINITY_DN27590_c0_g2			0.21882	-0.133976			1.00048	0.487059	None
LOC119181319	848-1288[-]		dnaJ homolog subfamily C member 5-like, transcript variant X1	Ixodes Scapularis	ISCW015127	Cysteine string protein, putative [Source:UniProtKB/TrEMBL;Acc:B7QNC9]			XP_037288425.1	TRINITY_DN1442_c0_g1_i10	TRINITY_DN1442_c0_g1			0.339444	0.477346	+	+	2.19286	-2.35734	D6
LOC119181319	657-1313[+]		dnaJ homolog subfamily C member 5-like, transcript variant X1	Ixodes Scapularis	ISCW015127	Cysteine string protein, putative [Source:UniProtKB/TrEMBL;Acc:B7QNC9]			XP_037288426.1	TRINITY_DN1442_c0_g1_i3	TRINITY_DN1442_c0_g1			0.224562	0.377682	+	+	1.76742	-2.19007	D6
LOC119179829	277-1032[-]		dnaJ homolog subfamily C member 9-like	Ixodes Scapularis	ISCW013814	DNAJ protein, putative [Source:UniProtKB/TrEMBL;Acc:B7QHB7]			XP_037286844.1	TRINITY_DN54612_c6_g1_i1	TRINITY_DN54612_c6_g1			0.54682	0.835792	+	+	1.27217	1.65737	D6
LOC119181188	867-1976[-]		dnaJ protein homolog 1-like, transcript variant X1	Ixodes Scapularis	ISCW020633	Molecular chaperone, putative [Source:UniProtKB/TrEMBL;Acc:B7Q2M8]			XP_037288265.1	TRINITY_DN40753_c0_g1_i1	TRINITY_DN40753_c0_g1			0.0826974	0.131427			0.74104	0.822231	None
LOC119175960	740-1621[-]		docking protein 1-like	N/A	N/A	N/A			XP_037282933.1	TRINITY_DN6380_c0_g1_i4	TRINITY_DN6380_c0_g1			1.36274	-1.88781			0.39695	-0.760204	None
LOC119170789	95-862[+]		dolichol-phosphate mannosyltransferase subunit 1-like, transcript variant X3	N/A	N/A	N/A			XP_037277946.1	TRINITY_DN12659_c1_g1_i1	TRINITY_DN12659_c1_g1			0.40827	0.523218	+	+	1.96508	1.73364	D6
LOC119176283	4002-5318[-]		dolichyl-diphosphooligosaccharide--protein glycosyltransferase 48 kDa subunit-like	Ixodes Scapularis	ISCW000256	dolichyl-diphosphooligosaccharide protein glycosyltransferase, putative			XP_037283388.1	TRINITY_DN16230_c0_g1_i10	TRINITY_DN16230_c0_g1			0.114354	0.17724	+	+	2.02626	1.97378	D6
LOC119174578	1335-3134[-]		dolichyl-diphosphooligosaccharide--protein glycosyltransferase subunit 1-like	Ixodes Scapularis	ISCW016170	ribophorin, putative			XP_037281451.1	TRINITY_DN2287_c1_g1_i3	TRINITY_DN2287_c1_g1			0.104452	0.162042	+	+	1.82423	1.75227	D6
LOC119179868	1162-1506[-]		dolichyl-diphosphooligosaccharide--protein glycosyltransferase subunit DAD1-like	Ixodes Scapularis	ISCW024010	defender against cell death			XP_037286887.1	TRINITY_DN415131_c0_g3_i2	TRINITY_DN415131_c0_g3			0.861078	0.482179		+	1.43345	0.675061	None
LOC119170273	292-2424[-]		dolichyl-diphosphooligosaccharide--protein glycosyltransferase subunit STT3A-like	N/A	N/A	N/A			XP_037277291.1	TRINITY_DN5231_c0_g1_i2	TRINITY_DN5231_c0_g1			0.0780882	0.117233	+	+	1.7331	1.59221	D6
LOC119171803	220-2568[-]		dolichyl-diphosphooligosaccharide--protein glycosyltransferase subunit STT3B-like	N/A	N/A	N/A			XP_037278549.1	TRINITY_DN70989_c1_g1_i22	TRINITY_DN70989_c1_g1			0.502568	-0.594656	+	+	1.32947	1.16144	D6
LOC119170115	2-1075[+]		dolichyl-phosphate beta-glucosyltransferase-like	Ixodes Scapularis	ISCW024660	phosphatidylinositol-4-phosphate 5-kinase type I, putative			XP_037277065.1	TRINITY_DN20581_c1_g1_i31	TRINITY_DN20581_c1_g1			0.233256	0.285247	+	+	1.52108	1.2278	D6
LOC119179765	234-2036[-]		double-strand break repair protein MRE11-like	N/A	N/A	N/A			XP_037286789.1	TRINITY_DN50470_c1_g3_i1	TRINITY_DN50470_c1_g3			0.523753	0.706958	+	+	2.02751	2.31308	D6
LOC119174863	281-1918[+]		double-stranded RNA-binding protein Staufen homolog 2-like	Ixodes Scapularis	ISCW004051	Staufen, putative (Fragment) [Source:UniProtKB/TrEMBL;Acc:B7PFD0]			XP_037281870.1	TRINITY_DN30308_c0_g2_i1	TRINITY_DN30308_c0_g2			0.0366852	-0.0702856		+	1.10726	1.15131	None
LOC119174863	1380-3275[+]		double-stranded RNA-binding protein Staufen homolog 2-like	Ixodes Scapularis	ISCW004051	Staufen, putative (Fragment) [Source:UniProtKB/TrEMBL;Acc:B7PFD0]			XP_037281870.1	TRINITY_DN30308_c0_g2_i10	TRINITY_DN30308_c0_g2			0.228248	-0.300985			0.812764	0.723827	None
LOC119180667	433-3417[+]		double-stranded RNA-specific adenosine deaminase-like	Ixodes Scapularis	ISCW021227	Adenosine deaminase acting on RNA (Adar)-1, putative [Source:UniProtKB/TrEMBL;Acc:A0A1S4LYU9]			XP_037287683.1	TRINITY_DN6595_c1_g1_i3	TRINITY_DN6595_c1_g1			0.727829	-0.639768			0.859249	0.657003	None
LOC119172205	319-708[+]		double-stranded RNA-specific editase 1-like, transcript variant X1	Ixodes Scapularis	ISCW018470	Double-stranded RNA-specific editase B2, putative [Source:UniProtKB/TrEMBL;Acc:B7PL25]			XP_037279131.1	TRINITY_DN2654_c0_g1_i5	TRINITY_DN2654_c0_g1			0.255366	-0.286397		+	1.15349	0.975109	None
LOC119176536	2490-4706[-]		Down syndrome cell adhesion molecule-like protein Dscam2	Ixodes Scapularis	ISCW023110	Neural cell adhesion molecule L1, putative (Fragment) [Source:UniProtKB/TrEMBL;Acc:B7QIJ4]			XP_037283773.1	TRINITY_DN101886_c0_g1_i3	TRINITY_DN101886_c0_g1		+	2.88353	0.868832	+	+	2.47631	0.808644	D6
LOC119175707	1256-2608[+]		drebrin-like protein, transcript variant X2	Ixodes Scapularis	ISCW003345	Uncharacterized protein (Fragment) (Fragment) [Source:UniProtKB/TrEMBL;Acc:B7PBJ3]			XP_037282548.1	TRINITY_DN1843_c10_g1_i10	TRINITY_DN1843_c10_g1			0.16515	-0.196762			0.285886	0.291641	None
LOC119176003	1759-2481[-]		D-ribitol-5-phosphate cytidylyltransferase-like	N/A	N/A	N/A			XP_037282995.1	TRINITY_DN158787_c0_g1_i3	TRINITY_DN158787_c0_g1			0.507223	-0.631392		+	1.17867	1.09826	None
LOC119172394	930-2036[-]		dTDP-glucose 4,6-dehydratase-like	Ixodes Scapularis	ISCW001131	C-3 sterol dehydrogenase/3-beta-hydroxysteroid dehydrogenase, putative [Source:UniProtKB/TrEMBL;Acc:B7P565]			XP_037279364.1	TRINITY_DN662_c7_g1_i11	TRINITY_DN662_c7_g1			0.131072	-0.184048	+	+	1.26433	1.13084	D6
LOC119178160	2502-3851[-]		dual oxidase maturation factor 1-like, transcript variant X2	Ixodes Scapularis	ISCW000992	Dual oxidase maturation factor, putative [Source:UniProtKB/TrEMBL;Acc:B7P2X4]			XP_037285233.1	TRINITY_DN1792_c4_g1_i5	TRINITY_DN1792_c4_g1			1.08451	0.442122			0.0370265	0.0241919	None
LOC119178146	571-4842[-]		dual oxidase-like, transcript variant X2	Ixodes Scapularis	ISCW007865	Dual oxidase 1, putative [Source:UniProtKB/TrEMBL;Acc:B7PVC0]			XP_037285209.1	TRINITY_DN47493_c0_g1_i16	TRINITY_DN47493_c0_g1			0.411035	-0.72446		+	0.874557	1.09453	None
LOC119188276	4484-5791[-]		dual specificity mitogen-activated protein kinase kinase 1-like	Ixodes Scapularis	ISCW005428	Mitogen-activated protein kinase kinase MKK4, putative (Fragment) [Source:UniProtKB/TrEMBL;Acc:B7PP73]			XP_037292134.1	TRINITY_DN10472_c0_g1_i1	TRINITY_DN10472_c0_g1			0.23502	-0.307487			0.594113	0.597995	None
LOC119180025	3967-5106[-]		dual specificity mitogen-activated protein kinase kinase 4-like	Ixodes Scapularis	ISCW023081	Mitogen-activated protein kinase kinase MKK4, putative (Fragment) [Source:UniProtKB/TrEMBL;Acc:B7QLZ3]			XP_037287054.1	TRINITY_DN111043_c0_g1_i4	TRINITY_DN111043_c0_g1			0.615388	-0.654174			0.562958	0.565454	None
LOC119180279	3504-4544[-]		dual specificity mitogen-activated protein kinase kinase 6-like	Ixodes Scapularis	ISCW002764	Mitogen-activated protein kinase kinase MKK4, putative [Source:UniProtKB/TrEMBL;Acc:B7PB40]			XP_037287331.1	TRINITY_DN2523_c0_g1_i19	TRINITY_DN2523_c0_g1			0.154063	-0.231961			0.623596	0.715426	None
LOC119169196	671-1720[-]		dual specificity protein kinase CLK2-like, transcript variant X1	Ixodes Scapularis	ISCW005620	LAMMER dual specificity kinase, putative (Fragment) [Source:UniProtKB/TrEMBL;Acc:B7PMW5]			XP_037276208.1	TRINITY_DN36731_c0_g1_i2	TRINITY_DN36731_c0_g1			0.380461	-0.493449	+	+	1.25751	1.22506	D6
LOC119171789	3825-4334[+]		dual specificity protein phosphatase 18-like, transcript variant X3	Ixodes Scapularis	ISCW016177	Dual specificity phosphatase, catalytic domain, putative [Source:UniProtKB/TrEMBL;Acc:B7P362]			XP_037278523.1	TRINITY_DN89370_c0_g1_i15	TRINITY_DN89370_c0_g1			0.164419	0.207773			0.748585	0.683092	None
LOC119175972	249-3509[+]		dynactin subunit 1-like, transcript variant X2	Ixodes Scapularis	ISCW010118	Dynactin, putative [Source:UniProtKB/TrEMBL;Acc:A0A1S4L8E4]			XP_037282954.1	TRINITY_DN17367_c1_g1_i3	TRINITY_DN17367_c1_g1			0.204709	-0.269849		+	1.15593	1.00263	None
LOC119159734	932-2107[-]		dynactin subunit 2-like	Ixodes Scapularis	ISCW005007	Dynactin subunit, putative [Source:UniProtKB/TrEMBL;Acc:B7PFP9]			XP_037268475.1	TRINITY_DN1980_c0_g1_i14	TRINITY_DN1980_c0_g1			1.80127	0.673661			0.0105095	-0.00627041	None
LOC119159489	123-692[+]		dynactin subunit 3-like	Ixodes Scapularis	ISCW011776	Dynactin subunit, putative [Source:UniProtKB/TrEMBL;Acc:B7Q631]			XP_037268159.1	TRINITY_DN33479_c0_g1_i11	TRINITY_DN33479_c0_g1			0.329636	0.417504			0.611071	-0.702914	None
LOC119174092	263-1636[+]		dynactin subunit 4-like, transcript variant X1	Ixodes Scapularis	ISCW004804	Dynactin P62 subunit, putative [Source:UniProtKB/TrEMBL;Acc:B7PEE3]			XP_037280790.1	TRINITY_DN10640_c0_g2_i1	TRINITY_DN10640_c0_g2			0.0812398	-0.127341		+	1.10557	1.071	None
LOC119174092	462-1271[-]		dynactin subunit 4-like, transcript variant X1	Ixodes Scapularis	ISCW004804	Dynactin P62 subunit, putative [Source:UniProtKB/TrEMBL;Acc:B7PEE3]			XP_037280790.1	TRINITY_DN11113_c0_g1_i2	TRINITY_DN11113_c0_g1			0.504157	-0.614125		+	0.931194	0.901077	None
LOC119171690	346-1104[-]		dynactin subunit 6-like, transcript variant X2	Ixodes Scapularis	ISCW022243	Dynactin subunit, putative [Source:UniProtKB/TrEMBL;Acc:B7QEP8]			XP_037278395.1	TRINITY_DN4426_c0_g1_i1	TRINITY_DN4426_c0_g1			0.17355	0.167348			0.770143	0.573028	None
LOC119163373	1013-3052[-]		dynamin-1-like protein	N/A	N/A	N/A			XP_037271253.1	TRINITY_DN178650_c0_g1_i2	TRINITY_DN178650_c0_g1			0.182804	-0.244695			0.847888	0.7625	None
LOC119163373	164-2230[+]		dynamin-1-like protein	N/A	N/A	N/A			XP_037271253.1	TRINITY_DN42159_c0_g2_i10	TRINITY_DN42159_c0_g2			0.118128	-0.180804		+	1.04473	0.955518	None
LOC119161441	608-3217[+]		dynamin-1-like, transcript variant X5	Ixodes Scapularis	ISCW005274	Dynamin, putative [Source:UniProtKB/TrEMBL;Acc:B7PM12]			XP_037269804.1	TRINITY_DN38711_c0_g1_i17	TRINITY_DN38711_c0_g1			0.129997	0.181612		+	1.18406	1.02522	None
LOC119163732	1408-4260[-]		dynamin-like 120 kDa protein, mitochondrial	Ixodes Scapularis	ISCW019381	Uncharacterized protein (Fragment) (Fragment) [Source:UniProtKB/TrEMBL;Acc:B7PX40]			XP_037271692.1	TRINITY_DN24161_c0_g2_i1	TRINITY_DN24161_c0_g2			0.0540239	0.0890622		+	1.15565	1.11028	None
LOC119167450	496-4506[+]		dynein heavy chain, cytoplasmic-like	N/A	N/A	N/A			XP_037274814.1	TRINITY_DN5449_c3_g1_i10	TRINITY_DN5449_c3_g1			0.270377	-0.419841	+	+	2.53175	2.70308	D6
LOC119167083	1563-4283[+]		dyslexia-associated protein KIAA0319-like protein	Ixodes Scapularis	ISCW021393	uncharacterized protein [Source:UniProtKB/TrEMBL;Acc:B7Q695]			XP_037274399.1	TRINITY_DN7595_c1_g1_i10	TRINITY_DN7595_c1_g1			1.8046	1.26743	+	+	2.45471	1.41093	D6
LOC119166796	620-6805[+]		E3 SUMO-protein ligase RanBP2-like	Ixodes Scapularis	ISCW015975	Ran-binding protein (RanBP), putative [Source:UniProtKB/TrEMBL;Acc:B7P3N5]			XP_037274047.1	TRINITY_DN15893_c0_g1_i6	TRINITY_DN15893_c0_g1			0.272497	-0.35322		+	0.957387	0.87159	None
LOC119166796	793-9195[-]		E3 SUMO-protein ligase RanBP2-like	Ixodes Scapularis	ISCW015975	Ran-binding protein (RanBP), putative [Source:UniProtKB/TrEMBL;Acc:B7P3N5]			XP_037274047.1	TRINITY_DN36743_c0_g1_i5	TRINITY_DN36743_c0_g1			1.051	-0.974744			0.720675	-0.622921	None
LOC119181678	2903-4414[-]		E3 ubiquitin-protein ligase arih1-like, transcript variant X3	Ixodes Scapularis	ISCW001725	E3 ubiquitin ligase, putative			XP_037288821.1	TRINITY_DN11730_c0_g2_i1	TRINITY_DN11730_c0_g2			0.0388236	-0.057179		+	1.06008	0.920067	None
LOC119171938	321-3050[+]		E3 ubiquitin-protein ligase Bre1-like, transcript variant X2	Ixodes Scapularis	ISCW018698	E3 ubiquitin protein ligase Bre1, putative			XP_037278737.1	TRINITY_DN128_c11_g1_i5	TRINITY_DN128_c11_g1			0.953106	-1.36565	+	+	1.6692	2.04884	D6
LOC119171759	137-1519[-]		E3 ubiquitin-protein ligase CBL-like	Ixodes Scapularis	ISCW019991	E3 ubiquitin ligase, putative [Source:UniProtKB/TrEMBL;Acc:B7PWV3]			XP_037278484.1	TRINITY_DN15880_c1_g2_i11	TRINITY_DN15880_c1_g2			0.313797	-0.647823			0.0349521	0.0830722	None
LOC119180233	3978-4343[+]		E3 ubiquitin-protein ligase CHIP-like	Ixodes Scapularis	ISCW020876	Heat shock protein 70 (HSP70)-interacting protein, putative [Source:UniProtKB/TrEMBL;Acc:B7Q1I6]			XP_037287273.1	TRINITY_DN16369_c4_g1_i2	TRINITY_DN16369_c4_g1			0.115727	-0.169028		+	1.11589	1.02877	None
LOC119167411	9530-9976[+]		E3 ubiquitin-protein ligase HECTD1-like	Ixodes Scapularis	ISCW015619	E3 ubiquitinprotein ligase, putative			XP_037274782.1	TRINITY_DN13049_c0_g1_i1	TRINITY_DN13049_c0_g1			0.605279	-0.306502			0.623353	-0.246953	None
LOC119170236	3701-4822[-]		E3 ubiquitin-protein ligase HERC2-like	N/A	N/A	N/A			XP_037277238.1	TRINITY_DN31553_c3_g1_i1	TRINITY_DN31553_c3_g1			0.355419	-0.417188			0.370284	0.397975	None
LOC119164747	405-14252[+]		E3 ubiquitin-protein ligase HUWE1-like	Ixodes Scapularis	ISCW017072	E3 ubiquitin protein ligase (URE-B1), putative (Fragment) [Source:UniProtKB/TrEMBL;Acc:B7P7Y0]			XP_037272851.1	TRINITY_DN19247_c0_g1_i14	TRINITY_DN19247_c0_g1			0.00387494	-0.00657463		+	0.935742	0.875017	None
LOC119175670	2-1228[-]		E3 ubiquitin-protein ligase KCMF1-like	Ixodes Scapularis	ISCW022121	Uncharacterized protein (Fragment) (Fragment) [Source:UniProtKB/TrEMBL;Acc:B7QDE6]			XP_037282497.1	TRINITY_DN2779_c2_g1_i7	TRINITY_DN2779_c2_g1			0.340527	0.400061			0.392926	0.40293	None
LOC119176577	1819-4572[-]		E3 ubiquitin-protein ligase MARCHF6-like	Ixodes Scapularis	ISCW007748	Ssm4 protein, putative [Source:UniProtKB/TrEMBL;Acc:B7PRY4]			XP_037283833.1	TRINITY_DN30726_c0_g2_i2	TRINITY_DN30726_c0_g2			0.0813414	-0.132216			0.75188	0.821099	None
LOC119173915	264-2588[+]		E3 ubiquitin-protein ligase mind-bomb-like	N/A	N/A	N/A			XP_037280597.1	TRINITY_DN2505_c0_g1_i3	TRINITY_DN2505_c0_g1			1.26997	0.744809			0.423544	-0.251352	None
LOC119173915	206-2380[+]		E3 ubiquitin-protein ligase mind-bomb-like	N/A	N/A	N/A			XP_037280597.1	TRINITY_DN2505_c0_g1_i4	TRINITY_DN2505_c0_g1			0.00898339	0.0150251			0.394882	0.454289	None
LOC119163190	18088-19512[-]		E3 ubiquitin-protein ligase MYCBP2-like	N/A	N/A	N/A			XP_037271036.1	TRINITY_DN265_c0_g1_i1	TRINITY_DN265_c0_g1			0.049105	-0.142633		+	0.890849	1.58907	None
LOC119188284	4637-7114[-]		E3 ubiquitin-protein ligase NEDD4-like, transcript variant X4	Ixodes Scapularis	ISCW021604	Ubiquitin protein ligase, putative [Source:UniProtKB/TrEMBL;Acc:B7Q8Q0]			XP_037292150.1	TRINITY_DN12239_c0_g1_i30	TRINITY_DN12239_c0_g1			0.0685449	-0.109118		+	0.997793	0.961419	None
LOC119180253	3-347[-]		E3 ubiquitin-protein ligase RBBP6-like, transcript variant X1	N/A	N/A	N/A			XP_037287297.1	TRINITY_DN83556_c0_g1_i1	TRINITY_DN83556_c0_g1			0.0560323	0.0912304			0.930028	0.620059	None
LOC119175977	1385-2539[-]		E3 ubiquitin-protein ligase RMND5A-like, transcript variant X3	Ixodes Scapularis	ISCW010122	E3 ubiquitin ligase, putative [Source:UniProtKB/TrEMBL;Acc:B7PXK2]			XP_037282965.1	TRINITY_DN32155_c0_g1_i1	TRINITY_DN32155_c0_g1			0.284649	-0.443491			0.858052	0.82037	None
LOC119183171	29-1126[+]		E3 ubiquitin-protein ligase RNF115-like, transcript variant X1	N/A	N/A	N/A			XP_037289497.1	TRINITY_DN41687_c0_g1_i7	TRINITY_DN41687_c0_g1			0.328051	0.325388			0.179726	0.197268	None
LOC119166855	743-2287[+]		E3 ubiquitin-protein ligase synoviolin-like	Ixodes Scapularis	ISCW008722	E3 ubiquitin ligase, putative [Source:UniProtKB/TrEMBL;Acc:B7Q1W3]			XP_037274128.1	TRINITY_DN4252_c1_g1_i1	TRINITY_DN4252_c1_g1			0.113745	-0.159789	+	+	1.35108	1.16526	D6
LOC119175899	201-1286[+]		E3 ubiquitin-protein ligase TM129-like, transcript variant X2	Ixodes Scapularis	ISCW011018	Transmembrane protein, putative [Source:UniProtKB/TrEMBL;Acc:B7Q8W7]			XP_037282832.1	TRINITY_DN900_c7_g2_i2	TRINITY_DN900_c7_g2			0.132282	-0.189278			0.833155	0.809175	None
LOC119170408	1-1914[+]		E3 ubiquitin-protein ligase TRIM33-like, transcript variant X4	N/A	N/A	N/A			XP_037277455.1	TRINITY_DN4118_c0_g1_i1	TRINITY_DN4118_c0_g1			0.683291	0.396682			0.444658	0.247128	None
LOC119159599	2298-8069[-]		E3 ubiquitin-protein ligase TRIP12-like, transcript variant X5	Ixodes Scapularis	ISCW015621	Uncharacterized protein (Fragment) (Fragment) [Source:UniProtKB/TrEMBL;Acc:B7P587]			XP_037268311.1	TRINITY_DN20357_c0_g1_i10	TRINITY_DN20357_c0_g1			0.315054	-0.578428		+	1.13025	1.36622	None
LOC119165419	707-6358[+]		E3 ubiquitin-protein ligase UBR2-like	Ixodes Scapularis	ISCW021163	Ubiquitin ligase E3 alpha, putative [Source:UniProtKB/TrEMBL;Acc:B7Q7W6]			XP_037273496.1	TRINITY_DN7137_c0_g1_i4	TRINITY_DN7137_c0_g1			0.147117	-0.232481			0.67952	0.604217	None
LOC119178514	258-5417[-]		E3 ubiquitin-protein ligase ubr3-like, transcript variant X1	Ixodes Scapularis	ISCW008670	Ubiquitin ligase E3, putative (Fragment) [Source:UniProtKB/TrEMBL;Acc:B7Q3L5]			XP_037285618.1	TRINITY_DN23061_c1_g1_i24	TRINITY_DN23061_c1_g1			0.359182	-0.425414			0.581362	0.534957	None
LOC119161597	425-9697[+]		E3 ubiquitin-protein ligase UBR4-like, transcript variant X3	Ixodes Scapularis	ISCW016136	f14p3.9 protein (auxin transport protein) family protein			XP_037270039.1	TRINITY_DN6343_c0_g1_i10	TRINITY_DN6343_c0_g1			0.276906	-0.422338		+	1.13337	1.09726	None
LOC119161597	400-3774[+]		E3 ubiquitin-protein ligase UBR4-like, transcript variant X3	Ixodes Scapularis	ISCW016136	f14p3.9 protein (auxin transport protein) family protein			XP_037270039.1	TRINITY_DN6343_c0_g1_i26	TRINITY_DN6343_c0_g1			0.249999	-0.384223		+	0.979178	1.04507	None
LOC119161597	12934-16206[-]		E3 ubiquitin-protein ligase UBR4-like, transcript variant X3	Ixodes Scapularis	ISCW016136	f14p3.9 protein (auxin transport protein) family protein			XP_037270039.1	TRINITY_DN914_c4_g1_i2	TRINITY_DN914_c4_g1			0.193383	-0.265985		+	0.942586	0.831464	None
LOC119174413	138-7721[+]		E3 ubiquitin-protein ligase UBR5-like, transcript variant X1	Ixodes Scapularis	ISCW015566	Ubiquitin protein ligase edd, putative (Fragment) [Source:UniProtKB/TrEMBL;Acc:B7P1L0]			XP_037281201.1	TRINITY_DN19487_c1_g1_i4	TRINITY_DN19487_c1_g1			0.699674	-0.852666			0.374809	0.437156	None
LOC119174413	1-4743[-]		E3 ubiquitin-protein ligase UBR5-like, transcript variant X1	Ixodes Scapularis	ISCW015566	Ubiquitin protein ligase edd, putative (Fragment) [Source:UniProtKB/TrEMBL;Acc:B7P1L0]			XP_037281202.1	TRINITY_DN28148_c0_g1_i10	TRINITY_DN28148_c0_g1			1.00219	-1.17989			0.316183	0.395961	None
LOC119177367	152-2548[+]		E3 ubiquitin-protein ligase UHRF1-like	N/A	N/A	N/A			XP_037284758.1	TRINITY_DN23665_c0_g1_i25	TRINITY_DN23665_c0_g1			0.484014	-0.660398		+	0.92578	0.953273	None
LOC119176556	319-924[+]		E3 ubiquitin-protein ligase znrf2-like	Ixodes Scapularis	ISCW003698	uncharacterized protein [Source:UniProtKB/TrEMBL;Acc:B7PES1]			XP_037283802.1	TRINITY_DN17581_c1_g2_i5	TRINITY_DN17581_c1_g2			0.185625	0.234005			0.401529	0.429498	None
LOC119175971	4535-5014[-]		E3 ubiquitin-protein transferase MAEA-like	Ixodes Scapularis	ISCW010117	E3 ubiquitin ligase, putative [Source:UniProtKB/TrEMBL;Acc:B7PXJ7]			XP_037282952.1	TRINITY_DN19159_c0_g2_i17	TRINITY_DN19159_c0_g2			0.314388	-0.421542		+	1.09663	1.00941	None
LOC119174274	234-2393[+]		E3 UFM1-protein ligase 1-like	Ixodes Scapularis	ISCW018871	uncharacterized protein [Source:UniProtKB/TrEMBL;Acc:B7PNZ2]			XP_037281013.1	TRINITY_DN12178_c0_g1_i1	TRINITY_DN12178_c0_g1			0.228122	0.41889			0.545009	0.665519	None
LOC119174274	2027-3763[-]		E3 UFM1-protein ligase 1-like	Ixodes Scapularis	ISCW018871	uncharacterized protein [Source:UniProtKB/TrEMBL;Acc:B7PNZ2]			XP_037281013.1	TRINITY_DN13388_c0_g1_i5	TRINITY_DN13388_c0_g1			0.130527	0.201485		+	1.16078	1.15545	None
LOC119167419	7431-10025[-]		echinoderm microtubule-associated protein-like 2	Ixodes Scapularis	ISCW010263	WD-repeat containing protein [Source:UniProtKB/TrEMBL;Acc:B7PYV3]			XP_037274790.1	TRINITY_DN7017_c0_g1_i3	TRINITY_DN7017_c0_g1			0.0445696	-0.0677638	+	+	1.60126	1.32674	D6
LOC119161585	406-2994[+]		ecotropic viral integration site 5 ortholog-like, transcript variant X3	N/A	N/A	N/A			XP_037270022.1	TRINITY_DN16960_c0_g1_i6	TRINITY_DN16960_c0_g1			0.45065	-0.51			0.286509	-0.307646	None
LOC119175974	1091-2785[+]		ectonucleoside triphosphate diphosphohydrolase 2-like, transcript variant X3	Ixodes Scapularis	ISCW010120	Adenosine diphosphatase, putative [Source:UniProtKB/TrEMBL;Acc:B7PXK0]			XP_037282957.1	TRINITY_DN15742_c1_g1_i2	TRINITY_DN15742_c1_g1			0.179761	0.101393			0.898475	0.500059	None
LOC119174756	508-1845[+]		ectonucleotide pyrophosphatase/phosphodiesterase family member 5-like	Ixodes Scapularis	ISCW020169	Secreted ectonucleotide pyrophosphatase/phosphodiesterase, putative [Source:UniProtKB/TrEMBL;Acc:B7PZW0]			XP_037281698.1	TRINITY_DN17660_c0_g1_i2	TRINITY_DN17660_c0_g1			1.59148	1.84124	+	+	2.44421	2.75708	D6
LOC119164420	2447-10006[-]		ectopic P granules protein 5 homolog	Ixodes Scapularis	ISCW016618	uncharacterized protein [Source:UniProtKB/TrEMBL;Acc:B7PD98]			XP_037272510.1	TRINITY_DN3218_c1_g1_i4	TRINITY_DN3218_c1_g1			0.341884	0.485049		+	0.896718	1.04775	None
LOC119161250	2-1357[-]		eEF1A lysine and N-terminal methyltransferase-like, transcript variant X1	Ixodes Scapularis	ISCW002600	uncharacterized protein [Source:UniProtKB/TrEMBL;Acc:B7PAI2]			XP_037269520.1	TRINITY_DN4666_c8_g1_i4	TRINITY_DN4666_c8_g1			0.515564	-0.614302			0.316901	0.352761	None
LOC119161250	1352-1984[+]		eEF1A lysine and N-terminal methyltransferase-like, transcript variant X1	Ixodes Scapularis	ISCW002600	uncharacterized protein [Source:UniProtKB/TrEMBL;Acc:B7PAI2]			XP_037269520.1	TRINITY_DN5408_c0_g1_i2	TRINITY_DN5408_c0_g1			0.654433	-0.831566			0.0208646	-0.0268641	None
LOC119185105	3-536[+]		EEF1A lysine methyltransferase 2-like, transcript variant X2	N/A	N/A	N/A			XP_037290123.1	TRINITY_DN44952_c0_g1_i11	TRINITY_DN44952_c0_g1			1.13083	-1.54902			0.360241	0.358655	None
LOC119185105	2-538[-]		EEF1A lysine methyltransferase 2-like, transcript variant X2	N/A	N/A	N/A			XP_037290123.1	TRINITY_DN57546_c0_g2_i16	TRINITY_DN57546_c0_g2			0.826135	-0.946676			0.223731	0.262398	None
LOC119180987	234-1589[+]		EF-hand calcium-binding domain-containing protein 14-like, transcript variant X1	N/A	N/A	N/A			XP_037288037.1	TRINITY_DN20362_c0_g1_i1	TRINITY_DN20362_c0_g1			1.54384	1.03061		+	1.2977	-0.803313	None
LOC119182311	2131-2709[+]		EF-hand domain-containing protein D2-like	Ixodes Scapularis	ISCW003459	EF-Hand domain-containing protein, putative [Source:UniProtKB/TrEMBL;Acc:B7PIV6]			XP_037289240.1	TRINITY_DN12651_c3_g1_i2	TRINITY_DN12651_c3_g1			0.187245	0.199981		+	0.946411	-0.904909	None
LOC119165269	3443-6397[-]		EH domain-binding protein 1-like	Ixodes Scapularis	ISCW023942	Tangerin, putative [Source:UniProtKB/TrEMBL;Acc:B7QNS8]			XP_037273346.1	TRINITY_DN2031_c0_g1_i16	TRINITY_DN2031_c0_g1			0.209068	-0.247148	+	+	2.01672	-1.73891	D6
LOC119166839	381-704[-]		EH domain-containing protein 3-like	Ixodes Scapularis	ISCW021581	Endocytosis/signaling protein EHD1, putative [Source:UniProtKB/TrEMBL;Acc:B7Q5G4]			XP_037274107.1	TRINITY_DN6218_c0_g1_i6	TRINITY_DN6218_c0_g1			0.291028	0.360611	+	+	1.25272	1.16474	D6
LOC119167548	87-8018[+]		eIF-2-alpha kinase activator GCN1-like	Ixodes Scapularis	ISCW009790	Uncharacterized protein (Fragment) (Fragment) [Source:UniProtKB/TrEMBL;Acc:B7PZS4]			XP_037274952.1	TRINITY_DN91401_c0_g2_i18	TRINITY_DN91401_c0_g2			0.00146265	0.0023551	+	+	1.68448	1.4731	D6
LOC119159378	62-583[+]		EKC/KEOPS complex subunit TPRKB-like	Ixodes Scapularis	ISCW014562	Cgi-121, putative [Source:UniProtKB/TrEMBL;Acc:B7QIF1]			XP_037268011.1	TRINITY_DN3466_c0_g1_i1	TRINITY_DN3466_c0_g1			0.906486	-0.895689			0.562399	0.511414	None
LOC119163776	421-1380[+]		ELAV-like protein 1-B, transcript variant X3	N/A	N/A	N/A			XP_037271739.1	TRINITY_DN12006_c2_g1_i1	TRINITY_DN12006_c2_g1			0.337998	-0.405329		+	1.20303	1.04646	None
LOC119171680	2303-3067[-]		electron transfer flavoprotein subunit beta-like	Ixodes Scapularis	ISCW012010	Electron transfer flavoprotein, beta subunit, putative [Source:UniProtKB/TrEMBL;Acc:B7QAW3]			XP_037278373.1	TRINITY_DN15236_c1_g2_i1	TRINITY_DN15236_c1_g2			0.133571	-0.170197			0.647351	0.616141	None
LOC119170451	3915-5411[-]		electron transfer flavoprotein-ubiquinone oxidoreductase, mitochondrial-like	Ixodes Scapularis	ISCW019563	Electron transfer flavoprotein-ubiquinone oxidoreductase, putative [Source:UniProtKB/TrEMBL;Acc:B7PRC8]			XP_037277521.1	TRINITY_DN10284_c0_g1_i1	TRINITY_DN10284_c0_g1			0.216837	0.199574			0.0722087	0.0727916	None
LOC119170451	2810-4543[-]		electron transfer flavoprotein-ubiquinone oxidoreductase, mitochondrial-like	Ixodes Scapularis	ISCW019563	Electron transfer flavoprotein-ubiquinone oxidoreductase, putative [Source:UniProtKB/TrEMBL;Acc:B7PRC8]			XP_037277521.1	TRINITY_DN328_c4_g1_i1	TRINITY_DN328_c4_g1			0.768686	-0.815517			0.0508374	0.0721993	None
LOC119170533	105-1493[+]		elongation factor 1-alpha	Ixodes Scapularis	ISCW020299	translation elongation factor EF-1 alpha/Tu, putative			XP_037277617.1	TRINITY_DN5876_c0_g1_i11	TRINITY_DN5876_c0_g1			0.123582	-0.185637	+	+	1.81925	1.62593	D6
LOC119178699	2330-2980[-]		elongation factor 1-beta-like	Ixodes Scapularis	ISCW004620	Elongation factor 1-beta [Source:UniProtKB/TrEMBL;Acc:B7PJB6]			XP_037285826.1	TRINITY_DN134800_c1_g1_i1	TRINITY_DN134800_c1_g1			0.699198	-0.533803	+	+	2.02743	1.4453	D6
LOC119177029	53-1339[+]		elongation factor 1-gamma-like	Ixodes Scapularis	ISCW008724	Elongation factor 1 gamma, putative [Source:UniProtKB/TrEMBL;Acc:B7Q1W5]			XP_037284279.1	TRINITY_DN1269_c4_g1_i8	TRINITY_DN1269_c4_g1			0.805313	-0.79829	+	+	2.07064	1.68899	D6
LOC119178725	497-2773[-]		elongation factor G, mitochondrial-like	Ixodes Scapularis	ISCW006097	Translation elongation factor G, putative (Fragment) [Source:UniProtKB/TrEMBL;Acc:B7PQH7]			XP_037285859.1	TRINITY_DN29601_c1_g1_i14	TRINITY_DN29601_c1_g1			0.673115	1.15007	+	+	2.90638	-4.62949	D6
LOC119174209	191-1255[+]		elongation factor Ts, mitochondrial-like, transcript variant X2	N/A	N/A	N/A			XP_037280929.1	TRINITY_DN16851_c0_g1_i1	TRINITY_DN16851_c0_g1		+	2.34196	1.24442			0.227132	0.151132	None
LOC119180857	137-1552[+]		elongation factor Tu, mitochondrial-like	Ixodes Scapularis	ISCW010766	translation elongation factor, putative			XP_037287897.1	TRINITY_DN11442_c0_g1_i1	TRINITY_DN11442_c0_g1			0.645865	-0.771905		+	1.07221	1.01965	None
LOC119159389	408-1820[-]		elongation factor Tu-like	Ixodes Scapularis	ISCW000086	Translation elongation factor, putative [Source:UniProtKB/TrEMBL;Acc:B7P0L0]			XP_037268029.1	TRINITY_DN10638_c0_g1_i3	TRINITY_DN10638_c0_g1			0.508852	-0.67537	+	+	1.51352	1.45447	D6
LOC119166429	103-3156[-]		elongation factor-like GTPase 1	N/A	N/A	N/A			XP_037273840.1	TRINITY_DN22204_c0_g1_i1	TRINITY_DN22204_c0_g1			0.288384	0.383235			0.851211	0.841815	None
LOC119171981	1-864[+]		elongator complex protein 6-like	Ixodes Scapularis	ISCW009787	uncharacterized protein [Source:UniProtKB/TrEMBL;Acc:B7PZS1]			XP_037278812.1	TRINITY_DN1681_c0_g1_i2	TRINITY_DN1681_c0_g1			0.307936	-0.367385			0.37301	0.390166	None
LOC119181271	2689-3045[-]		elongin-B-like	Ixodes Scapularis	ISCW002622	RNA polymerase II transcription elongation factor, putative [Source:UniProtKB/TrEMBL;Acc:B7PDP5]			XP_037288375.1	TRINITY_DN17605_c7_g1_i1	TRINITY_DN17605_c7_g1			0.471294	0.525402		+	1.00447	-0.936947	None
LOC119163346	131-484[+]		elongin-C	Ixodes Scapularis	ISCW015732	RNA polymerase II transcription elongation factor, putative [Source:UniProtKB/TrEMBL;Acc:B7P445]			XP_037271225.1	TRINITY_DN25712_c0_g1_i1	TRINITY_DN25712_c0_g1			0.0165146	-0.0198693		+	1.12164	0.768413	None
LOC119170761	796-2061[+]		endochitinase-like, transcript variant X2	Ixodes Scapularis	ISCW016324	Chitinase, putative [Source:UniProtKB/TrEMBL;Acc:B7P5R3]			XP_037277917.1	TRINITY_DN1346_c10_g1_i2	TRINITY_DN1346_c10_g1			0.475889	0.609768	+	+	1.78618	1.45209	D6
LOC119161255	535-1416[-]		endonuclease G, mitochondrial-like, transcript variant X2	Ixodes Scapularis	ISCW023434	Endonuclease G, putative (Fragment) [Source:UniProtKB/TrEMBL;Acc:B7QJM7]			XP_037269527.1	TRINITY_DN20246_c1_g1_i12	TRINITY_DN20246_c1_g1			0.522819	-0.633309			0.493008	0.531895	None
LOC119187859	1523-2584[-]		endophilin-B1-like, transcript variant X2	Ixodes Scapularis	ISCW000293	Endophilin-B1, putative (Fragment) [Source:UniProtKB/TrEMBL;Acc:B7P6H0]			XP_037291854.1	TRINITY_DN3168_c1_g1_i3	TRINITY_DN3168_c1_g1			0.0913702	-0.122628			0.473994	0.487927	None
LOC119187535	1156-2862[-]		endoplasmic reticulum mannosyl-oligosaccharide 1,2-alpha-mannosidase-like	Ixodes Scapularis	ISCW008524	Endoplasmic reticulum mannosyl-oligosaccharide 1,2-alpha-mannosidase, putative [Source:UniProtKB/TrEMBL;Acc:B7Q250]			XP_037291574.1	TRINITY_DN8078_c0_g2_i4	TRINITY_DN8078_c0_g2			0.0647104	-0.0943284	+	+	1.41486	1.23639	D6
LOC119181310	1624-2355[-]		endoplasmic reticulum resident protein 29-like	Ixodes Scapularis	ISCW018425	Secreted protein, putative [Source:UniProtKB/TrEMBL;Acc:B7PPI3]			XP_037288419.1	TRINITY_DN24904_c0_g1_i6	TRINITY_DN24904_c0_g1		+	2.37508	1.23311			0.172063	-0.103742	None
LOC119176059	287-1213[-]		endoplasmic reticulum resident protein 44-like	N/A	N/A	N/A			XP_037283070.1	TRINITY_DN26545_c5_g2_i2	TRINITY_DN26545_c5_g2			0.0323526	0.0503302	+	+	1.60005	1.39371	D6
LOC119176059	.		endoplasmic reticulum resident protein 44-like	N/A	N/A	N/A			XP_037283070.1	TRINITY_DN26545_c5_g2_i9	TRINITY_DN26545_c5_g2			0.0399534	0.0588994		+	1.01279	0.934433	None
LOC119175973	608-1465[+]		endoplasmic reticulum-Golgi intermediate compartment protein 1-like, transcript variant X2	Ixodes Scapularis	ISCW010119	COPII vesicle protein, putative [Source:UniProtKB/TrEMBL;Acc:B7PXJ9]			XP_037282956.1	TRINITY_DN134142_c0_g1_i31	TRINITY_DN134142_c0_g1			0.0697759	0.0974154	+	+	1.78138	1.42466	D6
LOC119175901	675-1511[-]		endoribonuclease LACTB2-like	Ixodes Scapularis	ISCW011020	uncharacterized protein [Source:UniProtKB/TrEMBL;Acc:B7Q8W9]			XP_037282834.1	TRINITY_DN185462_c0_g1_i4	TRINITY_DN185462_c0_g1			0.519702	0.507627		+	1.06237	0.894671	None
LOC119173590	2-2167[+]		endoribonuclease ZC3H12A-like	Ixodes Scapularis	ISCW022639	uncharacterized protein [Source:UniProtKB/TrEMBL;Acc:B7QDT2]			XP_037280293.1	TRINITY_DN12430_c2_g1_i2	TRINITY_DN12430_c2_g1			1.44505	-1.52958		+	1.08648	-1.17455	None
LOC119174943	788-4108[-]		endosome/lysosome-associated apoptosis and autophagy regulator family member 2-like	Ixodes Scapularis	ISCW010834	Uncharacterized protein (Fragment) (Fragment) [Source:UniProtKB/TrEMBL;Acc:B7Q8E3]			XP_037281981.1	TRINITY_DN11461_c1_g1_i5	TRINITY_DN11461_c1_g1			1.58549	0.891377	+	+	1.69982	0.831412	D6
LOC119187842	1311-1754[-]		endothelial differentiation-related factor 1 homolog	Ixodes Scapularis	ISCW022655	Transcription factor Mbf1, putative [Source:UniProtKB/TrEMBL;Acc:B7QF39]			XP_037291826.1	TRINITY_DN42563_c4_g1_i4	TRINITY_DN42563_c4_g1			0.0462388	0.0794315	+	+	2.45663	-2.74471	D6
LOC119168537	133-2301[+]		endothelin-converting enzyme 2-like	Ixodes Scapularis	ISCW008656	Neprilysin, putative [Source:UniProtKB/TrEMBL;Acc:B7Q044]			XP_037275836.1	TRINITY_DN7385_c8_g2_i1	TRINITY_DN7385_c8_g2			1.29142	1.10594	+	+	2.23893	1.826	D6
LOC119176980	309-1733[-]		enhancer of mRNA-decapping protein 4-like	Ixodes Scapularis	ISCW022263	Edc4 protein, putative			XP_037284210.1	TRINITY_DN28296_c1_g1_i17	TRINITY_DN28296_c1_g1			0.509268	-0.616709	+	+	2.84886	3.01091	D6
LOC119176980	103-2787[+]		enhancer of mRNA-decapping protein 4-like	Ixodes Scapularis	ISCW022263	Edc4 protein, putative			XP_037284210.1	TRINITY_DN6143_c3_g1_i1	TRINITY_DN6143_c3_g1			0.592402	-0.645955			0.841158	0.748722	None
LOC119176324	934-2280[-]		enolase-like	Ixodes Scapularis	ISCW017666	Enolase, putative [Source:UniProtKB/TrEMBL;Acc:B7PJP9]			XP_037283449.1	TRINITY_DN5158_c2_g1_i1	TRINITY_DN5158_c2_g1			0.156221	-0.159638			0.167231	0.149872	None
LOC119167713	450-977[-]		enolase-phosphatase E1-like, transcript variant X2	N/A	N/A	N/A			XP_037275138.1	TRINITY_DN2153_c0_g1_i12	TRINITY_DN2153_c0_g1			0.24993	-0.306129			0.207664	0.225318	None
LOC119167713	1305-1895[-]		enolase-phosphatase E1-like, transcript variant X2	N/A	N/A	N/A			XP_037275137.1	TRINITY_DN2153_c0_g1_i16	TRINITY_DN2153_c0_g1			0.207782	-0.256882			0.154095	0.176263	None
LOC119174922	1-1131[+]		enoyl-[acyl-carrier-protein] reductase, mitochondrial-like	Ixodes Scapularis	ISCW004170	Zinc-binding dehydrogenase, putative [Source:UniProtKB/TrEMBL;Acc:B7PDY1]			XP_037281953.1	TRINITY_DN13052_c0_g1_i2	TRINITY_DN13052_c0_g1			0.947544	-0.724094			0.219414	0.185254	None
LOC119179665	284-1216[+]		enoyl-CoA hydratase domain-containing protein 3, mitochondrial-like	Ixodes Scapularis	ISCW022130	Enoyl-CoA hydratase, putative [Source:UniProtKB/TrEMBL;Acc:B7QDF3]			XP_037286686.1	TRINITY_DN215399_c0_g1_i1	TRINITY_DN215399_c0_g1			0.263613	-0.406423		+	1.18379	1.26153	None
LOC119179682	885-1754[-]		enoyl-CoA hydratase, mitochondrial-like	Ixodes Scapularis	ISCW012475	Enoyl-CoA hydratase, putative [Source:UniProtKB/TrEMBL;Acc:B7QBM8]			XP_037286700.1	TRINITY_DN57741_c0_g2_i2	TRINITY_DN57741_c0_g2			0.0398235	-0.0570369		+	1.22395	1.12408	None
LOC119175062	2-1099[-]		ensconsin-like, transcript variant X7	Ixodes Scapularis	ISCW014494	MAP7 domain-containing protein, putative [Source:UniProtKB/TrEMBL;Acc:B7QHP9]			XP_037282162.1	TRINITY_DN14851_c0_g1_i11	TRINITY_DN14851_c0_g1			1.17143	0.490825	+	+	1.52529	0.722221	D6
LOC119175062	367-1617[+]		ensconsin-like, transcript variant X7	Ixodes Scapularis	ISCW014494	MAP7 domain-containing protein, putative [Source:UniProtKB/TrEMBL;Acc:B7QHP9]			XP_037282159.1	TRINITY_DN21653_c0_g2_i4	TRINITY_DN21653_c0_g2			0.69611	0.58933		+	1.33945	0.801144	None
LOC119175062	1328-3379[+]		ensconsin-like, transcript variant X7	Ixodes Scapularis	ISCW014494	MAP7 domain-containing protein, putative [Source:UniProtKB/TrEMBL;Acc:B7QHP9]			XP_037282155.1	TRINITY_DN550_c0_g1_i2	TRINITY_DN550_c0_g1			1.10353	0.547915	+	+	2.41477	1.19314	D6
LOC119162067	4349-7384[-]		ephrin type-B receptor 2-like	Ixodes Scapularis	ISCW022934	Eph receptor tyrosine kinase, putative [Source:UniProtKB/TrEMBL;Acc:B7QJ81]			XP_037270448.1	TRINITY_DN968_c0_g1_i1	TRINITY_DN968_c0_g1			1.34975	1.42044	+	+	2.09662	1.85673	D6
LOC119181269	1434-3926[+]		epidermal growth factor receptor substrate 15-like 1, transcript variant X1	Ixodes Scapularis	ISCW014300	Intersectin, putative [Source:UniProtKB/TrEMBL;Acc:B7QME3]			XP_037288372.1	TRINITY_DN10370_c0_g1_i1	TRINITY_DN10370_c0_g1			0.0769174	0.10413	+	+	1.39643	1.12758	D6
LOC119170494	2688-3620[-]		epidermal retinol dehydrogenase 2-like, transcript variant X1	Ixodes Scapularis	ISCW010634	Short chain alcohol dehydrogenase, putative [Source:UniProtKB/TrEMBL;Acc:B7Q7J8]			XP_037277575.1	TRINITY_DN2222_c1_g1_i3	TRINITY_DN2222_c1_g1			1.28622	-1.41994		+	1.14381	-1.41664	None
LOC119174060	209-1999[+]		epoxide hydrolase 1-like, transcript variant X1	N/A	N/A	N/A			XP_037280739.1	TRINITY_DN51179_c0_g1_i1	TRINITY_DN51179_c0_g1			0.0538665	-0.0896778	+	+	1.79495	1.59438	D6
LOC119167670	2408-2713[-]		epoxide hydrolase 4-like	Ixodes Scapularis	ISCW000444	Soluble epoxide hydrolase, putative (Fragment) [Source:UniProtKB/TrEMBL;Acc:B7P6W6]			XP_037275087.1	TRINITY_DN39789_c0_g1_i2	TRINITY_DN39789_c0_g1			0.0248723	-0.0456781		+	1.14667	1.14971	None
LOC119179925	231-1892[-]		epsin-2-like, transcript variant X3	Ixodes Scapularis	ISCW016224	Liquid facets, putative [Source:UniProtKB/TrEMBL;Acc:B7P0P0]			XP_037286947.1	TRINITY_DN17119_c0_g1_i1	TRINITY_DN17119_c0_g1			0.216341	0.237161		+	1.00418	0.814326	None
LOC119180952	239-1657[+]		equilibrative nucleoside transporter 1-like, transcript variant X2	Ixodes Scapularis	ISCW017504	Nucleoside transporter, putative (Fragment) [Source:UniProtKB/TrEMBL;Acc:B7P9P6]			XP_037287991.1	TRINITY_DN141384_c0_g1_i9	TRINITY_DN141384_c0_g1			1.27132	0.918076	+	+	2.77155	1.42805	D6
LOC119161580	674-3406[-]		ER degradation-enhancing alpha-mannosidase-like protein 3	Ixodes Scapularis	ISCW017091	alpha-1,2-Mannosidase (Fragment) [Source:UniProtKB/TrEMBL;Acc:B7PA09]			XP_037270017.1	TRINITY_DN14321_c1_g1_i2	TRINITY_DN14321_c1_g1			0.164808	0.261597			0.575107	0.699154	None
LOC119179662	44-589[-]		ER lumen protein-retaining receptor-like, transcript variant X2	Ixodes Scapularis	ISCW022857	ER lumen protein retaining receptor, putative			XP_037286683.1	TRINITY_DN1737_c1_g1_i1	TRINITY_DN1737_c1_g1			0.265495	-0.437989		+	0.905975	1.10099	None
LOC119170380	1354-2037[-]		ER membrane protein complex subunit 10-like	Ixodes Scapularis	ISCW020178	Secreted protein, putative [Source:UniProtKB/TrEMBL;Acc:B7Q396]			XP_037277424.1	TRINITY_DN13640_c0_g1_i7	TRINITY_DN13640_c0_g1			0.823629	0.639008			0.352448	-0.313066	None
LOC119170459	630-1340[+]		ER membrane protein complex subunit 1-like	Ixodes Scapularis	ISCW005183	uncharacterized protein [Source:UniProtKB/TrEMBL;Acc:B7PJJ4]			XP_037277530.1	TRINITY_DN5310_c0_g1_i1	TRINITY_DN5310_c0_g1			0.0579442	0.0989103	+	+	1.86471	1.8582	D6
LOC119170620	71-1069[+]		ER membrane protein complex subunit 2-like	Ixodes Scapularis	ISCW007306	Tetratricopeptide repeat protein, putative [Source:UniProtKB/TrEMBL;Acc:B7PRG5]			XP_037277735.1	TRINITY_DN20546_c0_g1_i4	TRINITY_DN20546_c0_g1			0.0467127	0.0717077	+	+	1.79073	1.60778	D6
LOC119163460	275-1045[-]		ER membrane protein complex subunit 3-like	Ixodes Scapularis	ISCW022478	Protein pob, putative [Source:UniProtKB/TrEMBL;Acc:B7QCH8]			XP_037271360.1	TRINITY_DN43535_c4_g1_i1	TRINITY_DN43535_c4_g1			0.0815026	-0.13311	+	+	2.05594	2.05013	D6
LOC119176323	1717-2244[-]		ER membrane protein complex subunit 4-like	Ixodes Scapularis	ISCW006586	membrane protein, putative			XP_037283445.1	TRINITY_DN32229_c2_g2_i4	TRINITY_DN32229_c2_g2			0.0234491	-0.0322027	+	+	1.95126	1.65652	D6
LOC119180423	3412-4023[-]		ER membrane protein complex subunit 8-like	Ixodes Scapularis	ISCW016220	COX4 neighbor protein, putative [Source:UniProtKB/TrEMBL;Acc:B7P0N7]			XP_037287518.1	TRINITY_DN90504_c0_g1_i1	TRINITY_DN90504_c0_g1			0.0520555	0.0482488	+	+	1.74505	0.93226	D6
LOC119181371	718-1482[-]		ERI1 exoribonuclease 3-like	Ixodes Scapularis	ISCW011710	Exonuclease, putative [Source:UniProtKB/TrEMBL;Acc:B7Q551]			XP_037288487.1	TRINITY_DN40210_c1_g1_i20	TRINITY_DN40210_c1_g1			0.246849	-0.332031			0.703756	0.710668	None
LOC119161281	47-1099[-]		erlin-1-like, transcript variant X1	Ixodes Scapularis	ISCW007338	Erlin-2, putative (Fragment) [Source:UniProtKB/TrEMBL;Acc:B7PV61]			XP_037269569.1	TRINITY_DN15621_c0_g1_i10	TRINITY_DN15621_c0_g1			0.257143	-0.340672			0.789522	0.815509	None
LOC119180240	393-2606[-]		ESF1 homolog	Ixodes Scapularis	ISCW023079	uncharacterized protein [Source:UniProtKB/TrEMBL;Acc:B7QLZ1]			XP_037287280.1	TRINITY_DN2685_c1_g2_i1	TRINITY_DN2685_c1_g2			0.0140034	-0.0163126			0.781501	0.61085	None
LOC119177197	1235-2170[-]		ester hydrolase C11orf54 homolog	Ixodes Scapularis	ISCW010336	uncharacterized protein [Source:UniProtKB/TrEMBL;Acc:B7Q5H2]			XP_037284504.1	TRINITY_DN3615_c2_g1_i3	TRINITY_DN3615_c2_g1			0.0238619	-0.0318065		+	1.02585	0.786591	None
LOC119169408	3-677[+]		esterase OVCA2-like, transcript variant X1	Ixodes Scapularis	ISCW020303	Uncharacterized protein (Fragment) (Fragment) [Source:UniProtKB/TrEMBL;Acc:B7Q352]			XP_037276388.1	TRINITY_DN32647_c0_g1_i2	TRINITY_DN32647_c0_g1			0.557495	-0.80719			0.553478	0.627855	None
LOC119169086	922-2088[-]		ethanolamine kinase 1-like, transcript variant X3	Ixodes Scapularis	ISCW001946	Ethanolamine kinase, putative [Source:UniProtKB/TrEMBL;Acc:B7P7L0]			XP_037276066.1	TRINITY_DN12126_c0_g1_i11	TRINITY_DN12126_c0_g1			0.0390588	-0.0952437			0.458245	0.814577	None
LOC119180113	210-1346[+]		ethanolamine-phosphate cytidylyltransferase-like, transcript variant X2	Ixodes Scapularis	ISCW023586	Glycerol-3-phosphate cytidylyltransferase, putative (Fragment) [Source:UniProtKB/TrEMBL;Acc:B7QH75]			XP_037287152.1	TRINITY_DN11761_c0_g1_i12	TRINITY_DN11761_c0_g1			0.43461	-0.520168			0.466212	0.504081	None
LOC119163844	282-1097[+]		ethylmalonyl-CoA decarboxylase-like	Ixodes Scapularis	ISCW015727	Enoyl-CoA hydratase, putative [Source:UniProtKB/TrEMBL;Acc:B7P440]			XP_037271808.1	TRINITY_DN49399_c1_g1_i2	TRINITY_DN49399_c1_g1			0.0574393	0.088666	+	+	1.4859	1.40853	D6
LOC119163845	208-1080[+]		ethylmalonyl-CoA decarboxylase-like	Ixodes Scapularis	ISCW022154	Enoyl-CoA hydratase, putative [Source:UniProtKB/TrEMBL;Acc:B7QGG9]			XP_037271809.1	TRINITY_DN18780_c6_g1_i2	TRINITY_DN18780_c6_g1			0.600731	-0.789411	+	+	1.95758	1.91234	D6
LOC119171764	3391-4569[-]		ETS-like protein pointed, transcript variant X3	Ixodes Scapularis	ISCW015690	Ets2, putative [Source:UniProtKB/TrEMBL;Acc:B7P0X0]			XP_037278491.1	TRINITY_DN10549_c1_g1_i4	TRINITY_DN10549_c1_g1			1.22232	-1.00782	+	+	1.74717	1.31664	D6
LOC119166929	918-2123[-]		eukaryotic initiation factor 4A-III	Ixodes Scapularis	ISCW013399	DEAD box ATP-dependent RNA helicase, putative [Source:UniProtKB/TrEMBL;Acc:B7QER9]			XP_037274214.1	TRINITY_DN14335_c0_g2_i3	TRINITY_DN14335_c0_g2			0.339952	-0.458227	+	+	1.71101	1.53148	D6
LOC119185413	1943-3199[-]		eukaryotic initiation factor 4A-I-like	Ixodes Scapularis	ISCW015864	Translation initiation factor 4F, helicase subunit, putative (Fragment) [Source:UniProtKB/TrEMBL;Acc:B7P5C4]			XP_037290336.1	TRINITY_DN14335_c0_g1_i2	TRINITY_DN14335_c0_g1			0.219181	-0.291532			0.618594	0.619817	None
LOC119179490	225-1916[+]		eukaryotic peptide chain release factor GTP-binding subunit ERF3A-like	Ixodes Scapularis	ISCW018746	Translation elongation factor EF-1 alpha/Tu, putative [Source:UniProtKB/TrEMBL;Acc:B7PLA6]			XP_037286469.1	TRINITY_DN54196_c0_g3_i2	TRINITY_DN54196_c0_g3			0.0219103	-0.031002			0.700898	0.611733	None
LOC119175962	431-1756[+]		eukaryotic peptide chain release factor subunit 1	Ixodes Scapularis	ISCW010110	Eukaryotic peptide chain release factor subunit, putative [Source:UniProtKB/TrEMBL;Acc:B7PXJ0]			XP_037282934.1	TRINITY_DN3110_c0_g1_i6	TRINITY_DN3110_c0_g1			0.0238227	-0.0398087	+	+	1.36904	1.29652	D6
LOC119163598	2062-2574[-]		eukaryotic translation elongation factor 1 epsilon-1-like	Ixodes Scapularis	ISCW004346	Elongation factor 1 gamma, putative (Fragment) [Source:UniProtKB/TrEMBL;Acc:B7PH63]			XP_037271525.1	TRINITY_DN2283_c0_g1_i1	TRINITY_DN2283_c0_g1			0.0698813	0.106159		+	1.19328	1.08062	None
LOC119188158	2470-2808[-]		eukaryotic translation initiation factor 1	Ixodes Scapularis	ISCW015374	translation factor Sui1, putative			XP_037291972.1	TRINITY_DN31854_c0_g1_i3	TRINITY_DN31854_c0_g1			0.484984	0.58472	+	+	2.58358	-2.46611	D6
LOC119176726	39-1052[+]		eukaryotic translation initiation factor 2 subunit 2-like, transcript variant X4	N/A	N/A	N/A			XP_037283982.1	TRINITY_DN25764_c1_g1_i3	TRINITY_DN25764_c1_g1			0.109215	-0.144874	+	+	1.27334	1.03805	D6
LOC119174609	1-1428[+]		eukaryotic translation initiation factor 2 subunit 3, Y-linked	Ixodes Scapularis	ISCW011810	Eukaryotic translation initiation factor 2 gamma subunit, putative [Source:UniProtKB/TrEMBL;Acc:B7Q7I2]			XP_037281490.1	TRINITY_DN12684_c0_g1_i3	TRINITY_DN12684_c0_g1			0.255397	-0.352023		+	1.01977	0.923083	None
LOC119175844	.		eukaryotic translation initiation factor 2-alpha kinase 3-like, transcript variant X1	Ixodes Scapularis	ISCW014712	Phosphoenolpyruvate carboxylase kinase, putative [Source:UniProtKB/TrEMBL;Acc:B7QLA5]			XP_037282744.1	TRINITY_DN905_c31_g1_i1	TRINITY_DN905_c31_g1			0.0590229	0.0845513			0.826693	0.795243	None
LOC119181336	3195-3626[+]		eukaryotic translation initiation factor 2D-like	Ixodes Scapularis	ISCW008181	Ligatin, putative [Source:UniProtKB/TrEMBL;Acc:B7PS91]			XP_037288448.1	TRINITY_DN8359_c0_g1_i1	TRINITY_DN8359_c0_g1			0.52808	1.00972			0.704568	-1.75112	None
LOC119180307	196-2352[-]		eukaryotic translation initiation factor 3 subunit B-like	Ixodes Scapularis	ISCW014933	translation initiation factor 3, subunit B, putative			XP_037287372.1	TRINITY_DN144_c3_g1_i1	TRINITY_DN144_c3_g1			0.280351	-0.364924			0.842192	0.751075	None
LOC119174938	408-980[-]		eukaryotic translation initiation factor 3 subunit C-like	Ixodes Scapularis	ISCW016105	uncharacterized protein [Source:UniProtKB/TrEMBL;Acc:B7P162]			XP_037281974.1	TRINITY_DN135502_c0_g3_i5	TRINITY_DN135502_c0_g3			0.25616	-0.362908			0.565149	0.602668	None
LOC119174938	1-2343[-]		eukaryotic translation initiation factor 3 subunit C-like	Ixodes Scapularis	ISCW016105	uncharacterized protein [Source:UniProtKB/TrEMBL;Acc:B7P162]			XP_037281974.1	TRINITY_DN75_c15_g1_i5	TRINITY_DN75_c15_g1			0.158478	0.216245		+	1.19137	1.07858	None
LOC119166660	203-1930[+]		eukaryotic translation initiation factor 3 subunit D-like	Ixodes Scapularis	ISCW009510	eukaryotic translation initiation factor 3 subunit, putative			XP_037273879.1	TRINITY_DN55236_c1_g1_i14	TRINITY_DN55236_c1_g1			0.361159	-0.479599			0.665722	0.699112	None
LOC119163634	3816-5132[-]		eukaryotic translation initiation factor 3 subunit E-A-like	Ixodes Scapularis	ISCW023004	translation initiation factor 3, subunit E, putative			XP_037271572.1	TRINITY_DN50677_c0_g1_i10	TRINITY_DN50677_c0_g1			0.406047	-0.494929		+	0.983247	0.896063	None
LOC119159358	332-1150[+]		eukaryotic translation initiation factor 3 subunit F-like	Ixodes Scapularis	ISCW001816	M0V-34 protein, putative			XP_037267987.1	TRINITY_DN90698_c0_g1_i4	TRINITY_DN90698_c0_g1			0.223226	-0.337475			0.565581	0.563725	None
LOC119185147	912-1775[-]		eukaryotic translation initiation factor 3 subunit G-like	Ixodes Scapularis	ISCW000203	translation initiation factor 3, subunit G, putative			XP_037290154.1	TRINITY_DN66757_c0_g1_i1	TRINITY_DN66757_c0_g1			0.12301	-0.150334			0.451205	0.392269	None
LOC119166977	2098-3243[-]		eukaryotic translation initiation factor 3 subunit H-like	Ixodes Scapularis	ISCW018927	eukaryotic translation initiation factor 3, subunit, putative			XP_037274273.1	TRINITY_DN82_c0_g1_i13	TRINITY_DN82_c0_g1			0.497126	-0.543693			0.405984	0.384468	None
LOC119163355	18-1082[+]		eukaryotic translation initiation factor 3 subunit I-like	N/A	N/A	N/A			XP_037271231.1	TRINITY_DN11727_c2_g1_i8	TRINITY_DN11727_c2_g1			0.332112	-0.436183			0.494404	0.531648	None
LOC119159750	350-1060[-]		eukaryotic translation initiation factor 3 subunit J-like, transcript variant X1	Ixodes Scapularis	ISCW021601	Translation initiation factor eIF3, p35 subunit, putative (Fragment) [Source:UniProtKB/TrEMBL;Acc:B7Q8P7]			XP_037268493.1	TRINITY_DN17349_c1_g2_i9	TRINITY_DN17349_c1_g2			0.574092	0.5357	+	+	1.57263	1.13231	D6
LOC119166848	209-901[+]		eukaryotic translation initiation factor 3 subunit K-like	Ixodes Scapularis	ISCW021577	Eukaryotic translation initiation factor 3 subunit K [Source:UniProtKB/TrEMBL;Acc:B7Q5G0]			XP_037274119.1	TRINITY_DN12602_c0_g2_i10	TRINITY_DN12602_c0_g2			0.492066	-0.598968			0.742118	0.719249	None
LOC119180323	298-1905[+]		eukaryotic translation initiation factor 3 subunit L-like, transcript variant X2	Ixodes Scapularis	ISCW023584	eukaryotic translation initiation factor 3 subunit einteracting protein, putative			XP_037287396.1	TRINITY_DN45632_c0_g1_i19	TRINITY_DN45632_c0_g1			0.334095	-0.440722			0.705602	0.715277	None
LOC119174155	908-2065[-]		eukaryotic translation initiation factor 3 subunit M-like	Ixodes Scapularis	ISCW005874	dendritic cell protein, putative			XP_037280873.1	TRINITY_DN15335_c0_g1_i3	TRINITY_DN15335_c0_g1			0.274918	-0.36752			0.729376	0.701805	None
LOC119161595	472-5685[+]		eukaryotic translation initiation factor 4 gamma 1-like	Ixodes Scapularis	ISCW008595	Eukaryotic translation initiation factor 4 gamma, putative (Fragment) [Source:UniProtKB/TrEMBL;Acc:B7Q362]			XP_037270040.1	TRINITY_DN4719_c0_g1_i10	TRINITY_DN4719_c0_g1			0.735838	0.341025			0.783361	0.373103	None
LOC119170276	1139-2992[-]		eukaryotic translation initiation factor 4 gamma 2-like, transcript variant X1	Ixodes Scapularis	ISCW020309	Eukaryotic translation initiation factor 4 gamma, putative (Fragment) [Source:UniProtKB/TrEMBL;Acc:B7Q358]			XP_037277294.1	TRINITY_DN14157_c0_g1_i9	TRINITY_DN14157_c0_g1			0.0355932	0.0508332		+	0.965903	0.841672	None
LOC119172351	88-1749[+]		eukaryotic translation initiation factor 4B-like, transcript variant X2	Ixodes Scapularis	ISCW018203	RNA-binding protein musashi, putative [Source:UniProtKB/TrEMBL;Acc:B7PE09]			XP_037279310.1	TRINITY_DN11327_c0_g1_i4	TRINITY_DN11327_c0_g1			0.493325	0.352813			0.392922	0.305891	None
LOC119163219	123-755[+]		eukaryotic translation initiation factor 4E type 3-like	Ixodes Scapularis	ISCW013061	Translation initiation factor 4F, cap-binding subunit, putative [Source:UniProtKB/TrEMBL;Acc:B7QBH2]			XP_037271071.1	TRINITY_DN154220_c1_g1_i3	TRINITY_DN154220_c1_g1			0.583239	-0.684908			0.481722	0.514428	None
LOC119161353	282-1007[-]		eukaryotic translation initiation factor 4E-1A-like	Ixodes Scapularis	ISCW021213	Translation initiation factor 4F, cap-binding subunit, putative [Source:UniProtKB/TrEMBL;Acc:B7Q942]			XP_037269687.1	TRINITY_DN16932_c0_g1_i3	TRINITY_DN16932_c0_g1			0.0631495	-0.0900669			0.719809	0.679718	None
LOC119161013	681-1349[-]		eukaryotic translation initiation factor 4E-binding protein 1-like, transcript variant X1	Ixodes Scapularis	ISCW008362	Eukaryotic translation initiation factor 4E binding protein, putative [Source:UniProtKB/TrEMBL;Acc:B7PTK2]			XP_037269224.1	TRINITY_DN5165_c1_g2_i1	TRINITY_DN5165_c1_g2			0.0934825	0.122867	+	+	1.81942	-1.11879	D6
LOC119172869	1473-2348[-]		eukaryotic translation initiation factor 4H-like	N/A	N/A	N/A			XP_037279912.1	TRINITY_DN1646_c6_g1_i9	TRINITY_DN1646_c6_g1			0.142082	-0.122866			0.0311478	-0.0305886	None
LOC119183375	2-541[-]		eukaryotic translation initiation factor 5A-like	Ixodes Scapularis	ISCW020373	translation initiation factor 5A			XP_037289571.1	TRINITY_DN2942_c0_g1_i1	TRINITY_DN2942_c0_g1			0.145516	0.162043			0.879187	0.696458	None
LOC119167593	1193-2596[-]		eukaryotic translation initiation factor 5-like	Ixodes Scapularis	ISCW013537	Eukaryotic translation initiation factor, putative [Source:UniProtKB/TrEMBL;Acc:B7QL68]			XP_037274989.1	TRINITY_DN42943_c1_g1_i1	TRINITY_DN42943_c1_g1			0.028165	0.0382156			0.40584	0.39681	None
LOC119176425	139-876[+]		eukaryotic translation initiation factor 6	Ixodes Scapularis	ISCW009069	translation initiation factor, putative			XP_037283581.1	TRINITY_DN3213_c1_g2_i1	TRINITY_DN3213_c1_g2			0.0611355	-0.0874667	+	+	1.34722	1.12229	D6
LOC119164459	319-1965[-]		excitatory amino acid transporter-like, transcript variant X2	Ixodes Scapularis	ISCW003560	Amino acid transporter [Source:UniProtKB/TrEMBL;Acc:A0A1S4KS46]			XP_037272547.1	TRINITY_DN6738_c1_g1_i2	TRINITY_DN6738_c1_g1			1.24202	0.643116	+	+	2.0971	0.955213	D6
LOC119164301	163-2700[+]		exocyst complex component 1-like	N/A	N/A	N/A			XP_037272360.1	TRINITY_DN3828_c0_g1_i13	TRINITY_DN3828_c0_g1			1.24422	-1.62561	+	+	1.64315	1.42959	D6
LOC119176507	618-3179[-]		exocyst complex component 2-like, transcript variant X1	Exo2	ISCW006643	exocyst complex component 2			XP_037283724.1	TRINITY_DN4781_c1_g1_i55	TRINITY_DN4781_c1_g1			1.32343	-1.48164	+	+	1.43176	1.47418	D6
LOC119163719	462-2729[+]		exocyst complex component 3-like, transcript variant X1	Exo3	ISCW000780	exocyst complex component 3			XP_037271678.1	TRINITY_DN11935_c0_g1_i2	TRINITY_DN11935_c0_g1			0.910686	-1.26269	+	+	1.65984	1.768	D6
LOC119175780	3466-6420[-]		exocyst complex component 4-like	Ixodes Scapularis	ISCW001798	Exocyst componenet sec8, putative (Fragment) [Source:UniProtKB/TrEMBL;Acc:B7P145]			XP_037282648.1	TRINITY_DN5972_c0_g2_i7	TRINITY_DN5972_c0_g2			1.12478	-1.36285	+	+	1.28419	1.25703	D6
LOC119163938	157-2289[+]		exocyst complex component 5-like, transcript variant X1	Ixodes Scapularis	ISCW003919	Sec10, putative [Source:UniProtKB/TrEMBL;Acc:B7PJS5]			XP_037271912.1	TRINITY_DN9396_c2_g1_i5	TRINITY_DN9396_c2_g1			1.32682	-1.47607	+	+	1.32149	1.27091	D6
LOC119175948	1-2115[-]		exocyst complex component 6B-like	Ixodes Scapularis	ISCW004817	sec15, putative			XP_037282901.1	TRINITY_DN2095_c4_g1_i5	TRINITY_DN2095_c4_g1			0.96914	-1.35939	+	+	1.35892	1.49346	D6
LOC119180662	22-2037[+]		exocyst complex component 7-like	Ixodes Scapularis	ISCW015640	exocyst complex protein 70, putative			XP_037287677.1	TRINITY_DN7348_c0_g1_i2	TRINITY_DN7348_c0_g1			1.17174	-1.71043	+	+	1.4332	1.65544	D6
LOC119176300	1206-3050[-]		exocyst complex component 8-like	Ixodes Scapularis	ISCW017660	Vps51/Vps67 protein, putative			XP_037283413.1	TRINITY_DN15933_c0_g1_i1	TRINITY_DN15933_c0_g1			1.04958	-1.80887	+	+	1.23891	1.71847	D6
LOC119172245	3908-6184[-]		exopolyphosphatase PRUNE1-like, transcript variant X2	Ixodes Scapularis	ISCW008101	Bcl2/adenovirus E1b 19-kD protein-interacting protein, putative (Fragment) [Source:UniProtKB/TrEMBL;Acc:B7PTH9]			XP_037279182.1	TRINITY_DN12409_c0_g1_i9	TRINITY_DN12409_c0_g1			0.215307	-0.294097			0.72433	0.712813	None
LOC119170641	484-1338[-]		exosome complex component MTR3-like	N/A	N/A	N/A			XP_037277761.1	TRINITY_DN224621_c0_g1_i25	TRINITY_DN224621_c0_g1			0.444069	-0.584089			0.81037	0.801548	None
LOC119180926	217-900[+]		exosome complex component RRP40-like	N/A	N/A	N/A			XP_037287961.1	TRINITY_DN46945_c0_g1_i6	TRINITY_DN46945_c0_g1			0.511391	-0.636607		+	0.918987	0.924814	None
LOC119176211	365-1207[-]		exosome complex component RRP41-like	Ixodes Scapularis	ISCW017199	Exosomal 3'-5' exoribonuclease complex, subunit Rrp41, putative [Source:UniProtKB/TrEMBL;Acc:B7P8R1]			XP_037283282.1	TRINITY_DN13182_c1_g1_i2	TRINITY_DN13182_c1_g1			0.48897	-0.622568		+	1.09143	1.04583	None
LOC119176245	179-1048[+]		exosome complex component RRP42-like	Ixodes Scapularis	ISCW015101	Exosomal 3'-5' exoribonuclease complex, subunit Rrp42, putative [Source:UniProtKB/TrEMBL;Acc:B7QNK0]			XP_037283326.1	TRINITY_DN275654_c0_g2_i5	TRINITY_DN275654_c0_g2			0.535394	-0.521918		+	1.14261	0.865789	None
LOC119180712	1544-2830[-]		exosome complex component RRP45-like	Ixodes Scapularis	ISCW019641	Exosomal 3'-5' exoribonuclease complex, subunit Rrp43, putative [Source:UniProtKB/TrEMBL;Acc:B7PUF0]			XP_037287741.1	TRINITY_DN27249_c0_g1_i1	TRINITY_DN27249_c0_g1			0.201846	-0.230277		+	0.942169	0.806017	None
LOC119171650	598-1293[-]		exosome complex component RRP46-like	Ixodes Scapularis	ISCW000954	Exosomal 3'-5' exoribonuclease complex, subunit Rrp41, putative [Source:UniProtKB/TrEMBL;Acc:B7P1B4]			XP_037278336.1	TRINITY_DN27733_c0_g3_i3	TRINITY_DN27733_c0_g3			0.481544	-0.569945		+	1.08091	0.842526	None
LOC119161542	812-1684[-]		exosome complex component RRP4-like	Ixodes Scapularis	ISCW020383	Rrp4, putative [Source:UniProtKB/TrEMBL;Acc:B7PY39]			XP_037269979.1	TRINITY_DN32133_c0_g1_i9	TRINITY_DN32133_c0_g1			0.583058	-0.792066	+	+	1.29149	1.29267	D6
LOC119170066	318-1583[-]		exosome complex exonuclease RRP44-like	Ixodes Scapularis	ISCW012183	Salivary protein Is3, putative [Source:UniProtKB/TrEMBL;Acc:B7QBQ1]			XP_037276994.1	TRINITY_DN5023_c0_g1_i3	TRINITY_DN5023_c0_g1			0.394256	-0.518863			0.502312	0.576256	None
LOC119170066	841-3339[-]		exosome complex exonuclease RRP44-like	Ixodes Scapularis	ISCW012183	Salivary protein Is3, putative [Source:UniProtKB/TrEMBL;Acc:B7QBQ1]			XP_037276994.1	TRINITY_DN5023_c0_g1_i34	TRINITY_DN5023_c0_g1			0.57523	-0.64649			0.633567	0.610781	None
LOC119183051	1004-3541[-]		exosome component 10-like	Ixodes Scapularis	ISCW009216	Exosome component, putative [Source:UniProtKB/TrEMBL;Acc:B7PZE0]			XP_037289459.1	TRINITY_DN11909_c0_g2_i6	TRINITY_DN11909_c0_g2			0.320648	-0.370213	+	+	1.80481	1.41523	D6
LOC119181386	403-4557[-]		exosome RNA helicase MTR4-like	Ixodes Scapularis	ISCW003078	Helicase, putative [Source:UniProtKB/TrEMBL;Acc:B7P968]			XP_037288511.1	TRINITY_DN16893_c0_g1_i1	TRINITY_DN16893_c0_g1			0.585807	-0.62063		+	1.01491	0.838514	None
LOC119186206	476-3388[-]		exportin-2-like	Ixodes Scapularis	ISCW015464	Importin beta, nuclear transport factor, putative [Source:UniProtKB/TrEMBL;Acc:B7QNR8]			XP_037290812.1	TRINITY_DN23532_c0_g1_i1	TRINITY_DN23532_c0_g1			0.0206759	-0.0313458		+	1.0589	0.937446	None
LOC119174811	304-630[+]		exportin-4-like, transcript variant X1	Ixodes Scapularis	ISCW015575	Exportin, putative [Source:UniProtKB/TrEMBL;Acc:B7P1L9]			XP_037281790.1	TRINITY_DN15383_c0_g1_i11	TRINITY_DN15383_c0_g1			0.00385878	-0.00620508	+	+	1.37106	1.17717	D6
LOC119166965	1622-5197[-]		exportin-5-like	Ixodes Scapularis	ISCW021647	exportin 5, putative			XP_037274261.1	TRINITY_DN1920_c0_g1_i2	TRINITY_DN1920_c0_g1			0.318828	-0.296162		+	1.34094	0.816091	None
LOC119179301	2534-5368[-]		exportin-6-like	Ixodes Scapularis	ISCW021128	Exportin-6, putative (Fragment) [Source:UniProtKB/TrEMBL;Acc:B7Q989]			XP_037286266.1	TRINITY_DN2913_c0_g1_i21	TRINITY_DN2913_c0_g1			0.158987	-0.185309			0.835824	0.68459	None
LOC119175985	152-1747[+]		exportin-7-B-like, transcript variant X1	Ixodes Scapularis	ISCW017761	Exportin-7-A, putative (Fragment) [Source:UniProtKB/TrEMBL;Acc:B7PGA3]			XP_037282978.1	TRINITY_DN73325_c0_g1_i16	TRINITY_DN73325_c0_g1			0.291116	-0.377291			0.819485	0.763092	None
LOC119175985	1-2346[+]		exportin-7-B-like, transcript variant X1	Ixodes Scapularis	ISCW017761	Exportin-7-A, putative (Fragment) [Source:UniProtKB/TrEMBL;Acc:B7PGA3]			XP_037282977.1	TRINITY_DN73325_c0_g1_i2	TRINITY_DN73325_c0_g1			0.278284	-0.358188			0.823723	0.796677	None
LOC119174794	369-3293[+]		exportin-T-like, transcript variant X2	Ixodes Scapularis	ISCW010040	Exportin-T, putative [Source:UniProtKB/TrEMBL;Acc:B7Q328]			XP_037281758.1	TRINITY_DN13613_c0_g2_i2	TRINITY_DN13613_c0_g2			0.0236643	0.0382481	+	+	1.27391	1.16291	D6
LOC119172430	872-3334[+]		extended synaptotagmin-2-like	Ixodes Scapularis	ISCW008893	Extended synaptotagmin-2, putative (Fragment) [Source:UniProtKB/TrEMBL;Acc:B7Q0B4]			XP_037279431.1	TRINITY_DN5080_c6_g1_i2	TRINITY_DN5080_c6_g1			0.111245	-0.165471			0.819325	0.798495	None
LOC119172134	750-2285[+]		facilitated trehalose transporter Tret1-like, transcript variant X1	Ixodes Scapularis	ISCW010927	Transporter, putative [Source:UniProtKB/TrEMBL;Acc:B7Q5F0]			XP_037279041.1	TRINITY_DN1413_c2_g1_i3	TRINITY_DN1413_c2_g1			0.601562	0.738792	+	+	1.22406	1.37574	D6
LOC119172921	726-2936[-]		FACT complex subunit SSRP1-like	Ixodes Scapularis	ISCW020032	structure-specific recognition protein, putative			XP_037279963.1	TRINITY_DN3599_c0_g1_i1	TRINITY_DN3599_c0_g1			0.186441	-0.301219		+	1.1499	1.2545	None
LOC119163569	1987-2964[+]		F-actin-capping protein subunit alpha-like	N/A	N/A	N/A			XP_037271486.1	TRINITY_DN20377_c0_g1_i1	TRINITY_DN20377_c0_g1			0.363232	0.393381		+	0.984825	0.848119	None
LOC119163869	234-8741[+]		F-actin-monooxygenase MICAL3-like	N/A	N/A	N/A			XP_037271840.1	TRINITY_DN2224_c0_g1_i1	TRINITY_DN2224_c0_g1			0.146447	-0.232389		+	1.16515	0.975378	None
LOC119176166	202-4308[+]		F-actin-uncapping protein LRRC16A-like, transcript variant X1	N/A	N/A	N/A			XP_037283220.1	TRINITY_DN7427_c2_g1_i7	TRINITY_DN7427_c2_g1			0.165917	-0.391814	+	+	1.29695	-1.98669	D6
LOC119161408	2-1057[-]		FAD-dependent oxidoreductase domain-containing protein 1-like	Ixodes Scapularis	ISCW000019	Fad oxidoreductase, putative (Fragment) [Source:UniProtKB/TrEMBL;Acc:B7P1V4]			XP_037269760.1	TRINITY_DN172279_c0_g1_i4	TRINITY_DN172279_c0_g1			0.189576	-0.22003			0.45412	0.421302	None
LOC119179601	2-505[+]		FAD-linked sulfhydryl oxidase ALR-like	N/A	N/A	N/A			XP_037286614.1	TRINITY_DN131839_c0_g1_i3	TRINITY_DN131839_c0_g1			1.39813	1.01634		+	1.04767	-0.763715	None
LOC119161257	472-1761[+]		failed axon connections-like	Ixodes Scapularis	ISCW008291	Failed axon connections, putative [Source:UniProtKB/TrEMBL;Acc:B7PUR9]			XP_037269531.1	TRINITY_DN1829_c0_g1_i6	TRINITY_DN1829_c0_g1			0.772529	0.721425		+	1.24644	1.00468	None
LOC119178095	421-4821[-]		Fanconi anemia group D2 protein homolog	Ixodes Scapularis	ISCW000773	Fanconi anemia group D2 protein, putative (Fragment) [Source:UniProtKB/TrEMBL;Acc:B7P5X1]			XP_037285155.1	TRINITY_DN14285_c0_g1_i4	TRINITY_DN14285_c0_g1			1.17205	-1.42312			0.557273	0.637836	None
LOC119175866	489-1202[-]		Fanconi anemia group I protein-like, transcript variant X1	Ixodes Scapularis	ISCW021505	fanconi anemia, complementation group i, putative			XP_037282779.1	TRINITY_DN6959_c1_g1_i47	TRINITY_DN6959_c1_g1			1.45407	1.53461	+	+	2.10779	2.05265	D6
LOC119168212	207-518[+]		Fanconi anemia group M protein homolog	N/A	N/A	N/A			XP_037275513.1	TRINITY_DN2181_c0_g1_i10	TRINITY_DN2181_c0_g1			0.140515	-0.340083	+	+	1.6709	2.66907	D6
LOC119168212	831-1595[-]		Fanconi anemia group M protein homolog	N/A	N/A	N/A			XP_037275513.1	TRINITY_DN977_c1_g1_i22	TRINITY_DN977_c1_g1			0.0791714	-0.129296			0.731709	0.794867	None
LOC119181434	271-1521[-]		farnesyl pyrophosphate synthase-like	Ixodes Scapularis	ISCW009264	Polyprenyl synthetase, putative (Fragment) [Source:UniProtKB/TrEMBL;Acc:B7Q0Y1]			XP_037288577.1	TRINITY_DN245237_c0_g1_i5	TRINITY_DN245237_c0_g1			0.230775	0.30341		+	1.05247	0.956995	None
LOC119180606	348-1799[+]		FAS-associated factor 1-like, transcript variant X1	Ixodes Scapularis	ISCW015648	Regulator of the ubiquitin pathway, putative (Fragment) [Source:UniProtKB/TrEMBL;Acc:B7P4H2]			XP_037287616.1	TRINITY_DN8812_c2_g1_i15	TRINITY_DN8812_c2_g1			0.124152	0.170568		+	1.12271	1.00175	None
LOC119174329	3-1337[+]		FAS-associated factor 2-like	Ixodes Scapularis	ISCW011870	UBX domain-containing protein, putative [Source:UniProtKB/TrEMBL;Acc:B7QCT9]			XP_037281083.1	TRINITY_DN41073_c0_g1_i3	TRINITY_DN41073_c0_g1			0.188361	0.233996		+	1.13246	0.862411	None
LOC119172561	14-2851[-]		FAST kinase domain-containing protein 1, mitochondrial-like	N/A	N/A	N/A			XP_037279617.1	TRINITY_DN70575_c0_g1_i6	TRINITY_DN70575_c0_g1			0.167376	-0.33618	+	+	1.53996	1.61746	D6
LOC119171727	112-1794[+]		FAST kinase domain-containing protein 4-like	N/A	N/A	N/A			XP_037278439.1	TRINITY_DN28977_c0_g2_i2	TRINITY_DN28977_c0_g2			0.0189453	0.0312214		+	1.17688	1.08808	None
LOC119176387	891-1865[-]		fat storage-inducing transmembrane protein-like	Ixodes Scapularis	ISCW008200	uncharacterized protein [Source:UniProtKB/TrEMBL;Acc:B7PVF8]			XP_037283540.1	TRINITY_DN1907_c7_g1_i1	TRINITY_DN1907_c7_g1			0.104842	0.150952	+	+	1.5295	1.40793	D6
LOC119170002	8752-9717[-]		fatty acid hydroxylase domain-containing protein 2-like	Ixodes Scapularis	ISCW007511	Sterol desaturase, putative [Source:UniProtKB/TrEMBL;Acc:B7PW29]			XP_037276911.1	TRINITY_DN16147_c0_g1_i2	TRINITY_DN16147_c0_g1			0.00515623	0.00757217		+	1.23447	0.958521	None
LOC119170002	8520-9485[-]		fatty acid hydroxylase domain-containing protein 2-like	Ixodes Scapularis	ISCW007511	Sterol desaturase, putative [Source:UniProtKB/TrEMBL;Acc:B7PW29]			XP_037276911.1	TRINITY_DN16147_c0_g1_i8	TRINITY_DN16147_c0_g1			0.253647	-0.354319		+	1.22001	1.18435	None
LOC119179527	787-8352[+]		fatty acid synthase-like	N/A	N/A	N/A			XP_037286517.1	TRINITY_DN3307_c0_g1_i2	TRINITY_DN3307_c0_g1			0.496916	-0.748614			0.781881	-1.08112	None
LOC119179758	655-1074[+]		fatty acyl-CoA reductase 1-like	Ixodes Scapularis	ISCW021433	acyl-CoA reductase, putative			XP_037286785.1	TRINITY_DN2573_c0_g1_i10	TRINITY_DN2573_c0_g1			0.120612	-0.164264		+	0.922559	0.816269	None
LOC119170747	234-1811[-]		fatty-acid amide hydrolase 2-A-like	Ixodes Scapularis	ISCW003687	amidase, putative			XP_037277895.1	TRINITY_DN18414_c0_g1_i6	TRINITY_DN18414_c0_g1			0.539673	0.718451	+	+	1.73386	1.63443	D6
LOC119170750	1370-2959[-]		fatty-acid amide hydrolase 2-A-like	Ixodes Scapularis	ISCW003687	amidase, putative			XP_037277897.1	TRINITY_DN67374_c1_g1_i2	TRINITY_DN67374_c1_g1			0.0602887	-0.0965753	+	+	1.36294	1.26653	D6
LOC119174211	2042-3637[-]		fatty-acid amide hydrolase 2-A-like	Ixodes Scapularis	ISCW022298	Fatty-acid amide hydrolase 2-A, putative [Source:UniProtKB/TrEMBL;Acc:B7QC18]			XP_037280931.1	TRINITY_DN13193_c0_g1_i2	TRINITY_DN13193_c0_g1			0.289815	0.425387	+	+	1.32303	1.30761	D6
LOC119181027	1255-2982[+]		F-BAR domain only protein 2-like, transcript variant X3	Ixodes Scapularis	ISCW019630	Proline-serine-threonine phosphatase interacting protein, putative [Source:UniProtKB/TrEMBL;Acc:B7PUD9]			XP_037288076.1	TRINITY_DN2209_c1_g1_i1	TRINITY_DN2209_c1_g1			0.0596456	-0.0982604		+	1.0533	1.0675	None
LOC119167698	182-841[-]		F-box/LRR-repeat protein 20-like, transcript variant X1	Ixodes Scapularis	ISCW010598	F-box/leucine rich repeat protein, putative [Source:UniProtKB/TrEMBL;Acc:B7Q6R4]			XP_037275136.1	TRINITY_DN10162_c1_g1_i8	TRINITY_DN10162_c1_g1			0.1577	-0.233637			0.0377335	0.0661173	None
LOC119177067	263-826[+]		F-box/LRR-repeat protein 8-like, transcript variant X2	Ixodes Scapularis	ISCW019980	F-box/LRR-repeat protein, putative (Fragment) [Source:UniProtKB/TrEMBL;Acc:B7PTS5]			XP_037284336.1	TRINITY_DN38_c35_g1_i1	TRINITY_DN38_c35_g1			0.632338	-0.498839		+	0.963041	0.619938	None
LOC119188225	407-1834[+]		feline leukemia virus subgroup C receptor-related protein 1-like	Ixodes Scapularis	ISCW022805	Uncharacterized protein (Fragment) (Fragment) [Source:UniProtKB/TrEMBL;Acc:B7QET0]			XP_037292055.1	TRINITY_DN37023_c0_g1_i17	TRINITY_DN37023_c0_g1			0.0845136	0.182788	+	+	1.33049	1.79183	D6
LOC119174679	553-4161[-]		FERM domain-containing protein 4A-like, transcript variant X4	Ixodes Scapularis	ISCW023895	FERM Nterminal domain-containing protein			XP_037281596.1	TRINITY_DN4231_c0_g1_i17	TRINITY_DN4231_c0_g1			0.448136	-0.657871			0.454558	0.477015	None
LOC119188235	707-1108[+]		fibronectin type-III domain-containing protein 3A-like	Ixodes Scapularis	ISCW016933	Factor for adipocyte differentiation, putative [Source:UniProtKB/TrEMBL;Acc:B7PDG7]			XP_037292068.1	TRINITY_DN13457_c1_g2_i1	TRINITY_DN13457_c1_g2			0.850992	-1.11222		+	1.16871	1.20663	None
LOC119164259	189-1421[+]		fibrous sheath CABYR-binding protein-like, transcript variant X2	N/A	N/A	N/A			XP_037272305.1	TRINITY_DN1416_c1_g1_i2	TRINITY_DN1416_c1_g1			1.15859	1.27589	+	+	1.65082	-1.49318	D6
LOC119164259	3502-4632[-]		fibrous sheath CABYR-binding protein-like, transcript variant X2	N/A	N/A	N/A			XP_037272305.1	TRINITY_DN15034_c0_g3_i3	TRINITY_DN15034_c0_g3			1.03286	1.37638			0.736204	-0.876028	None
LOC119174871	5734-12408[-]		filamin-A-like	N/A	N/A	N/A			XP_037281882.1	TRINITY_DN5427_c0_g1_i2	TRINITY_DN5427_c0_g1			0.20511	0.351334	+	+	1.88857	2.19465	D6
LOC119159760	1025-9613[-]		filamin-C-like	N/A	N/A	N/A			XP_037268507.1	TRINITY_DN9493_c0_g1_i1	TRINITY_DN9493_c0_g1			0.0838768	-0.154581	+	+	1.42392	1.60756	D6
LOC119160964	1311-4511[-]		FK506-binding protein 15-like, transcript variant X2	N/A	N/A	N/A			XP_037269149.1	TRINITY_DN51958_c0_g1_i11	TRINITY_DN51958_c0_g1			0.0267514	0.0464087		+	0.945985	0.665921	None
LOC119170028	365-997[+]		FK506-binding protein 2-like	Ixodes Scapularis	ISCW002430	FKBP-type peptidyl-prolyl cis-trans isomerase, putative [Source:UniProtKB/TrEMBL;Acc:B7PDF3]			XP_037276942.1	TRINITY_DN6986_c0_g1_i2	TRINITY_DN6986_c0_g1			0.320628	0.498524	+	+	2.25986	-2.48895	D6
LOC119167602	253-873[-]		flavin reductase (NADPH)-like	N/A	N/A	N/A			XP_037274997.1	TRINITY_DN120092_c1_g1_i3	TRINITY_DN120092_c1_g1			0.554439	0.622762	+	+	1.50978	1.37904	D6
LOC119163497	673-1893[+]		flavin-containing monooxygenase 5-like	N/A	N/A	N/A			XP_037271401.1	TRINITY_DN4072_c1_g1_i15	TRINITY_DN4072_c1_g1			0.196206	-0.332088			0.583568	0.723372	None
LOC119170137	1315-2916[-]		flavin-containing monooxygenase 5-like	N/A	N/A	N/A			XP_037277088.1	TRINITY_DN18722_c1_g1_i1	TRINITY_DN18722_c1_g1			0.0609619	0.115391	+	+	1.89679	2.0896	D6
LOC119170137	3-1298[+]		flavin-containing monooxygenase 5-like	N/A	N/A	N/A			XP_037277088.1	TRINITY_DN23031_c0_g1_i11	TRINITY_DN23031_c0_g1			0.148057	-0.226124			0.728647	0.779162	None
LOC119180852	52-1734[-]		flavin-containing monooxygenase 5-like	Ixodes Scapularis	ISCW012544	flavin-containing monooxygenase, putative			XP_037287888.1	TRINITY_DN299665_c0_g1_i3	TRINITY_DN299665_c0_g1			0.0513919	-0.112909			0.284097	0.537595	None
LOC119180427	327-1604[+]		flotillin-2-like	Ixodes Scapularis	ISCW015012	Flotillin, putative [Source:UniProtKB/TrEMBL;Acc:B7QHS0]			XP_037287524.1	TRINITY_DN6697_c3_g1_i5	TRINITY_DN6697_c3_g1			0.401952	0.463017			0.881196	0.819997	None
LOC119168526	1-4173[-]		focadhesin-like	Ixodes Scapularis	ISCW017958	Uncharacterized protein (Fragment) (Fragment) [Source:UniProtKB/TrEMBL;Acc:B7PH21]			XP_037275826.1	TRINITY_DN1847_c0_g1_i49	TRINITY_DN1847_c0_g1			1.04778	-1.14008			0.521289	0.549584	None
LOC119180236	200-2260[+]		forkhead box protein K1-like	Ixodes Scapularis	ISCW002976	Forkhead domain-containing protein, putative [Source:UniProtKB/TrEMBL;Acc:B7P8G3]			XP_037287276.1	TRINITY_DN54342_c0_g3_i3	TRINITY_DN54342_c0_g3			1.26329	-1.03765	+	+	1.4074	1.09024	D6
LOC119166904	1825-2631[+]		formimidoyltransferase-cyclodeaminase-like	Ixodes Scapularis	ISCW010907	Formiminotransferase-cyclodeaminase, putative [Source:UniProtKB/TrEMBL;Acc:B7Q6E5]			XP_037274194.1	TRINITY_DN20005_c0_g1_i35	TRINITY_DN20005_c0_g1			0.0339989	-0.0552206		+	0.880107	0.885412	None
LOC119161087	4226-5962[-]		formin-binding protein 1-like, transcript variant X4	Ixodes Scapularis	ISCW012825	Uncharacterized protein (Fragment) (Fragment) [Source:UniProtKB/TrEMBL;Acc:B7QEI4]			XP_037269317.1	TRINITY_DN6524_c2_g1_i5	TRINITY_DN6524_c2_g1			1.19133	1.03436			0.0345727	0.0420022	None
LOC119174080	1952-3091[-]		formylglycine-generating enzyme-like	N/A	N/A	N/A			XP_037280770.1	TRINITY_DN62791_c0_g1_i6	TRINITY_DN62791_c0_g1			0.0165129	0.0217156		+	1.21769	0.977954	None
LOC119174226	2924-4555[-]		four and a half LIM domains protein 2-like, transcript variant X7	Ixodes Scapularis	ISCW016762	LIM domain-containing protein, putative [Source:UniProtKB/TrEMBL;Acc:B7PDH9]			XP_037280949.1	TRINITY_DN4400_c0_g1_i1	TRINITY_DN4400_c0_g1			0.10365	0.143397		+	1.19784	1.01002	None
LOC119187007	29-595[+]		frataxin homolog, mitochondrial-like, transcript variant X2	Ixodes Scapularis	ISCW013438	Uncharacterized protein (Fragment) (Fragment) [Source:UniProtKB/TrEMBL;Acc:B7QD00]			XP_037291207.1	TRINITY_DN135201_c0_g1_i8	TRINITY_DN135201_c0_g1			0.00603896	0.00847006	+	+	1.59831	-1.34083	D6
LOC119164356	4095-5213[-]		fructose-2,6-bisphosphatase TIGAR-like	Ixodes Scapularis	ISCW020485	Phosphoglycerate mutase, putative [Source:UniProtKB/TrEMBL;Acc:B7PXE5]			XP_037272428.1	TRINITY_DN1117_c0_g1_i1	TRINITY_DN1117_c0_g1			1.34791	0.338031		+	1.73614	0.387203	None
[truncated: 3,042 more rows]

## Sheet: Orthog_Search
gene name	KO	thrshld	score	E.value	KO.definition
TRINITY_DN8608_c0_g1_i10_2_1	K01025		NA	NA	SULT1; sulfotransferase [EC:2.8.2.-]
[truncated: 161 more rows]

## Sheet: InterproSearch
Query	DBNAME	ID	POS	FNDSEQ	FNDSBJ	SCORE	EVAL
[truncated: 492 more rows]
