# Supplementary material for: Multi-omics analysis of SFTS virus infection in Rhipicephalus microplus cells reveals antiviral tick factors
Source: Nat Commun. 2025 May 21;16:4732. doi: 10.1038/s41467-025-59565-w (PMC12095547; doi:10.1038/s41467-025-59565-w)
Supplement: Supplementary file 6 — Supplementary Data 4 [file 41467_2025_59565_MOESM6_ESM.xlsx]

## Sheet: D3D6_transcriptomics_and_eggnog
trinity_ref	log2FoldChange_D3	padj_D3	log2FC_D6	padj.D6	Gene_ID	Gene.description	Gene.Name	Gene.Name.EGGnog	EggNOG.ortholog.Description
TRINITY_DN32982_c0_g1	-0.52913	0.623147	0.321958	0.590395	NA	methionine--tRNA ligase, mitochondrial-like	Aats-met	Aats-met	Belongs to the class-I aminoacyl-tRNA synthetase family
TRINITY_DN227423_c0_g1	-1.13657	NA	-5.42305	NA	NA	12S rRNA N4-methylcytidine (m4C) methyltransferase-like, transcript variant X4
TRINITY_DN2060_c0_g1	0.374737	0.709334	1.03363	0.00019	LOC119164170	tryptophan--tRNA ligase, cytoplasmic-like	NA	Aats-trp	tRNA synthetases class I (W and Y)
TRINITY_DN14293_c0_g2	0.391261	0.813807	1.07224	0.0452633	LOC119180305	multidrug resistance-associated protein 7-like (LOC119180305)	ABCC10	ABCC10	ATPase activity, coupled to transmembrane movement of substances
TRINITY_DN14293_c0_g2	0.396353	0.811717	1.07334	0.0144081	LOC119180305	multidrug resistance-associated protein 7-like (LOC119180305)	ABCC10	ABCC10	ATPase activity, coupled to transmembrane movement of substances
TRINITY_DN32133_c0_g1	-0.574633	0.654176	0.458028	0.465897	NA	exosome complex component RRP4-like	RRP4-like	ABL1	C-abl oncogene 1, receptor tyrosine kinase
TRINITY_DN16628_c0_g1	-0.27012	0.85415	-0.433351	0.340369	NA	putative acyl-CoA synthetase YngI	ACSF2	ACSF2	acyl-CoA synthetase family member 2
TRINITY_DN12500_c0_g2	-0.56034	0.73955	0.347657	0.643822	NA	malonate--CoA ligase ACSF3, mitochondrial-like, transcript variant X2	ACSF3	ACSF3	malonate catabolic process
TRINITY_DN13773_c2_g1	0.0677231	0.945301	0.392091	0.0149113	NA	malonate--CoA ligase ACSF3, mitochondrial-like, transcript variant X1	ACSF3	ACSF3	acyl-CoA synthetase family member 3
TRINITY_DN17509_c0_g1	1.52941	0.00860479	0.891069	0.133153	LOC119176087	actin-related protein 3 (LOC119176087)	ACTR3B	ACTR3B	cytoskeleton organization
TRINITY_DN17349_c1_g2	-0.243556	0.906142	0.139781	0.857721	NA	eukaryotic translation initiation factor 3 subunit J-like, transcript variant X1	Adam	Adam	component of the eukaryotic translation initiation factor 3 (eIF-3) complex, which is involved in protein synthesis of a specialized repertoire of mRNAs and, together with other initiation factors, stimulates binding of mRNA and methionyl-tRNAi to the 40S ribosome. The eIF-3 complex specifically targets and initiates translation of a subset of mRNAs involved in cell proliferation
TRINITY_DN20947_c0_g1	0.267955	0.903143	0.248399	0.763437	NA	uncharacterized aarF domain-containing protein kinase 5-like, transcript variant X2	NA	ADCK5	kinase 5
TRINITY_DN14487_c0_g1	0.0237847	0.989874	-1.25936	0.000151	LOC125945682	uncharacterized LOC125945682 (LOC125945682)	NA	ADCY3	cAMP biosynthetic process
TRINITY_DN19603_c1_g2	0.381852	0.642402	0.261739	0.425294	NA	hydroxyacid-oxoacid transhydrogenase, mitochondrial-like	ADHFE1	ADHFE1	Alcohol dehydrogenase, iron containing, 1
TRINITY_DN19603_c1_g2	0.346188	0.603484	0.27891	0.281652	NA	hydroxyacid-oxoacid transhydrogenase, mitochondrial-like	ADHFE1	ADHFE1	Alcohol dehydrogenase, iron containing, 1
TRINITY_DN19603_c1_g2	0.331849	0.580665	0.285124	0.226092	NA	hydroxyacid-oxoacid transhydrogenase, mitochondrial-like	ADHFE1	ADHFE1	Alcohol dehydrogenase, iron containing, 1
TRINITY_DN19603_c1_g2	0.318982	0.654349	0.300946	0.21154	NA	hydroxyacid-oxoacid transhydrogenase, mitochondrial-like	ADHFE1	ADHFE1	Alcohol dehydrogenase, iron containing, 1
TRINITY_DN16814_c1_g1	0.0315054	0.988281	0.0580775	0.94598	NA	alkyldihydroxyacetonephosphate synthase, peroxisomal-like	AGPS	AGPS	Catalyzes the exchange of an acyl for a long-chain alkyl group and the formation of the ether bond in the biosynthesis of ether phospholipids
TRINITY_DN15285_c0_g1	0.185217	0.908087	1.2066	9.55e-08	LOC119175104	akirin-2-like, transcript variant X1	NA	akirin	positive regulation of interleukin-6 production
TRINITY_DN24669_c2_g1	-0.646357	0.716356	-0.937447	0.215319	NA	aldehyde dehydrogenase family 16 member A1-like	aldh16a1	aldh16a1	aldehyde dehydrogenase (NAD) activity
TRINITY_DN17098_c0_g1	1.23386	0.00560438	0.949531	0.00888334	LOC119181926	alpha-1,3/1,6-mannosyltransferase ALG2-like	ALG2	ALG2	Alpha-1,3 1,6-mannosyltransferase
TRINITY_DN15081_c0_g1	-0.0611029	0.97071	0.439473	0.140797	NA	lethal(2)neighbour of tid protein-like	ALG3	ALG3	dol-P-Man Man(5)GlcNAc(2)-PP-Dol alpha-1,3-mannosyltransferase
TRINITY_DN2_c21_g1	0.0659036	0.966127	0.257056	0.392408	NA	NA	ALOX5	ALOX5	arachidonate 5-lipoxygenase activity
TRINITY_DN12922_c0_g1	-0.142941	0.930983	-0.189757	0.691429	NA	spectrin alpha chain-like, transcript variant X3	NA	alpha-Spec	Calcium ion binding
TRINITY_DN20491_c0_g1	-0.296307	0.857349	-0.433037	0.444761	NA	spectrin alpha chain-like, transcript variant X3	NA	alpha-Spec	Calcium ion binding
TRINITY_DN27287_c0_g1	0.124939	0.947426	0.398023	0.333772	NA	rabankyrin-5-like	ANKFY1	ANKFY1	positive regulation of pinocytosis
TRINITY_DN27287_c0_g1	0.124939	0.947426	0.398023	0.333772	NA	rabankyrin-5-like	ANKFY1	ANKFY1	Protein present in Fab1, YOTB, Vac1, and EEA1
TRINITY_DN1023_c1_g1	-0.0815203	0.972012	0.272395	0.648771	NA	ankyrin repeat domain-containing protein 50-like	ANKRD50	ANKRD50	Ankyrin repeats (many copies)
TRINITY_DN24923_c0_g1	0.0723795	0.968288	0.983567	0.00282618	NA	trafficking protein particle complex subunit 2-like protein	NA	ANKS6	Sterile alpha motif.
TRINITY_DN24032_c0_g1	-0.559824	0.65879	0.141544	0.849409	NA	SUMO-activating enzyme subunit 1-like, transcript variant X1	SUMO1	Aos1	Small protein activating enzyme activity. It is involved in the biological process described with cellular protein modification process
TRINITY_DN24032_c0_g1	-0.559824	0.65879	0.141544	0.849409	NA	SUMO-activating enzyme subunit 1-like, transcript variant X1	SUMO1	Aos1	ThiF family
TRINITY_DN24032_c0_g1	-0.559824	0.65879	0.141544	0.849409	NA	SUMO-activating enzyme subunit 1-like, transcript variant X1	SUMO1	Aos1	ThiF family
TRINITY_DN15025_c0_g1	-0.335057	0.856228	0.35982	0.578654	NA	NA	AP-50	AP-50	Belongs to the adaptor complexes medium subunit family
TRINITY_DN216560_c4_g1	-0.235067	0.902331	-0.178968	0.797117	NA	acylamino-acid-releasing enzyme-like, transcript variant X1	NA	APEH	Acylpeptide hydrolase
TRINITY_DN2277_c6_g1	-0.277826	0.878893	-0.185107	0.791449	NA	acylamino-acid-releasing enzyme-like, transcript variant X1	APEH	APEH	acylamino-acid-releasing enzyme
TRINITY_DN2_c72_g1	0.304827	0.879098	0.49645	0.423499	NA	apoptosis inhibitor 5-like	API5	API5	Apoptosis inhibitor 5
TRINITY_DN2_c72_g1	0.278128	0.894643	0.50008	0.418171	NA	apoptosis inhibitor 5-like	API5	API5	Apoptosis inhibitor 5
TRINITY_DN2_c72_g1	0.304827	0.879098	0.501975	0.42804	NA	apoptosis inhibitor 5-like	API5	API5	Apoptosis inhibitor 5
TRINITY_DN10127_c0_g1	0.579854	0.0700428	0.488583	0.0363986	NA	NA	APOH	APOH	Apolipoprotein H (beta-2-glycoprotein I)
TRINITY_DN243602_c0_g1	0.077155	0.975186	0.603426	0.290913	NA	amyloid-beta-like protein	Appl	Appl	Transition metal ion binding
TRINITY_DN294247_c0_g1	-0.881014	0.545753	0.249005	0.814795	NA	adenine phosphoribosyltransferase-like	Aprt	Aprt	adenine phosphoribosyltransferase activity
TRINITY_DN10730_c0_g1	-0.19729	0.906258	-0.201526	0.712824	NA	calcium-binding mitochondrial carrier protein Aralar1-like	aralar1	aralar1	Calcium ion binding. It is involved in the biological process described with transmembrane transport
TRINITY_DN10730_c0_g1	-0.0961859	0.962579	-0.10228	0.875974	NA	calcium-binding mitochondrial carrier protein Aralar1-like	aralar1	aralar1	Belongs to the mitochondrial carrier (TC 2.A.29) family
TRINITY_DN10730_c0_g1	-0.0961859	0.962579	-0.10228	0.875974	NA	calcium-binding mitochondrial carrier protein Aralar1-like	aralar1	aralar1	Calcium ion binding. It is involved in the biological process described with transmembrane transport
TRINITY_DN14955_c1_g1	0.213523	0.911346	0.753557	0.0986634	NA	coatomer subunit delta-like, transcript variant X2	copd	ARCN1	The coatomer is a cytosolic protein complex that binds to dilysine motifs and reversibly associates with Golgi non- clathrin-coated vesicles, which further mediate biosynthetic protein transport from the ER, via the Golgi up to the trans Golgi network. Coatomer complex is required for budding from Golgi membranes, and is essential for the retrograde Golgi-to-ER transport of dilysine-tagged protei…
TRINITY_DN14955_c1_g1	0.213523	0.911346	0.753557	0.0986634	NA	coatomer subunit delta-like, transcript variant X2	copd	ARCN1	The coatomer is a cytosolic protein complex that binds to dilysine motifs and reversibly associates with Golgi non- clathrin-coated vesicles, which further mediate biosynthetic protein transport from the ER, via the Golgi up to the trans Golgi network. Coatomer complex is required for budding from Golgi membranes, and is essential for the retrograde Golgi-to-ER transport of dilysine-tagged protei…
TRINITY_DN133176_c6_g1	0.302976	0.833784	1.01161	0.0110398	LOC119163255	ADP-ribosylation factor GTPase-activating protein 1-like (LOC119163255)	ARFGAP1	ARFGAP1	Adp-ribosylation factor
TRINITY_DN20982_c0_g1	0.402024	0.820121	0.854568	0.160862	NA	ADP-ribosylation factor-like protein 2	ARL2	ARL2	acetylcholine transport
TRINITY_DN301139_c1_g1	0.632179	0.59013	1.27202	0.00869573	LOC119163433	ADP-ribosylation factor-like protein 8B-A	ARL8A	ARL8A	Gtr1/RagA G protein conserved region
TRINITY_DN301139_c1_g1	0.632179	0.59013	1.27202	0.00869573	LOC119163433	ADP-ribosylation factor-like protein 8B-A	ARL8B	ARL8B	Gtr1/RagA G protein conserved region
TRINITY_DN1508_c4_g1	0.821572	0.5633	0.783702	0.300555	NA	actin-related protein 10-like	Arp11	Arp11	cytoskeleton organization
TRINITY_DN10336_c0_g1	-0.365116	0.857674	0.26661	0.748629	NA	actin-related protein 8-like	Arp8	Arp8	cytoskeleton organization
TRINITY_DN10336_c0_g1	-0.39822	0.818623	0.281685	0.703423	NA	actin-related protein 8-like	Arp8	Arp8	cytoskeleton organization
TRINITY_DN20174_c0_g1	-0.1581	0.950658	0.360594	0.599661	NA	protein arginine N-methyltransferase 3-like	Art3	Art3	PRMT5 arginine-N-methyltransferase
TRINITY_DN241793_c0_g1	-0.501996	0.70819	0.289295	0.633826	NA	protein arginine N-methyltransferase 7-like	Art7	Art7	Arginine methyltransferase that can both catalyze the formation of omega-N monomethylarginine (MMA) and symmetrical dimethylarginine (sDMA)
TRINITY_DN179338_c0_g1	1.10137	0.371929	1.2236	0.0936434	NA	acid ceramidase-like	ASAH1	ASAH1	acid ceramidase
TRINITY_DN179338_c0_g1	1.10137	0.371929	1.24363	0.146825	NA	acid ceramidase-like	ASAH1	ASAH1	N-acylsphingosine amidohydrolase activity
TRINITY_DN179338_c0_g2	1.04308	0.399977	1.84422	0.0102025	LOC119170212	acid ceramidase-like (LOC119170212)	Asah1	Asah1	ceramidase activity
TRINITY_DN11895_c0_g1	-1.03049	0.451497	0.625077	0.388586	NA	probable bifunctional dTTP/UTP pyrophosphatase/methyltransferase protein, transcript variant X1	ASMTL	ASMTL	nucleoside-triphosphate diphosphatase activity
TRINITY_DN11895_c0_g1	-1.00548	0.599604	0.638872	0.409248	NA	probable bifunctional dTTP/UTP pyrophosphatase/methyltransferase protein, transcript variant X1	ASMTL	ASMTL	nucleoside-triphosphate diphosphatase activity
TRINITY_DN11895_c0_g1	-1.13471	0.349542	0.870107	0.20269	NA	probable bifunctional dTTP/UTP pyrophosphatase/methyltransferase protein, transcript variant X1	ASMTL	ASMTL	nucleoside-triphosphate diphosphatase activity
TRINITY_DN19224_c2_g1	-0.170113	0.950132	0.169597	0.837495	NA	isoaspartyl peptidase/L-asparaginase-like, transcript variant X3	ASRGL1	ASRGL1	asparagine catabolic process via L-aspartate
TRINITY_DN179322_c3_g1	-0.184961	0.938931	-2.52759	6.51e-07	LOC119163751	ATPase family AAA domain-containing protein 2-like (LOC119163751)	ATAD2	ATAD2	ATPase family, AAA
TRINITY_DN13879_c1_g1	-0.183767	0.919459	0.101537	0.86542	NA	ATPase family AAA domain-containing protein 2-like	ATAD2B	ATAD2B	ATPase family, AAA
TRINITY_DN28194_c0_g1	-0.0853735	0.97427	-2.30789	4.45e-06	LOC119163751	ATPase family AAA domain-containing protein 2-like (LOC119163751)	ATAD2B	ATAD2B	ATPase family, AAA
TRINITY_DN28194_c0_g1	-0.0222882	0.991931	-1.95783	4.29e-05	LOC119163751	ATPase family AAA domain-containing protein 2-like (LOC119163751)	ATAD2B	ATAD2B	ATPase family, AAA
TRINITY_DN16666_c5_g2	0.788363	0.358349	0.630334	0.236357	NA	autophagy-related protein 13-like, transcript variant X1	Atg13	Atg13	Belongs to the ATG13 family. Metazoan subfamily
TRINITY_DN111732_c0_g1	1.54757	0.000426782	1.87987	1.75e-09	LOC119164337	atlastin-1-like (LOC119164337)	ATL	atl	Guanylate-binding protein, N-terminal domain
TRINITY_DN111732_c0_g2	1.55743	0.000653613	1.63251	1.01e-06	LOC119164337	atlastin-1-like (LOC119164337)	ATL	atl	atlastin GTPase
TRINITY_DN3128_c0_g2	-0.948653	0.270173	NA	NA	LOC119164337	atlastin-1-like (LOC119164337)	atl	atl	Guanylate-binding protein, N-terminal domain
TRINITY_DN21722_c3_g1	0.572107	0.576473	-0.174351	0.805183	NA	atlastin-2-like	ATL1	ATL1	Atlastin GTPase 1
TRINITY_DN101412_c0_g1	0.0498373	0.982892	0.640466	0.278246	NA	atlastin-2-like	ATL2	ATL2	Atlastin GTPase 2
TRINITY_DN101412_c0_g1	0.117306	0.963492	0.671359	0.220105	NA	atlastin-2-like	ATL2	ATL2	Atlastin GTPase 2
TRINITY_DN109048_c0_g1	0.200713	0.924816	0.704406	0.160826	NA	atlastin-2-like	ATL2	ATL2	Atlastin GTPase 2
TRINITY_DN12257_c0_g1	0.224086	0.894159	-0.15349	0.789789	NA	atlastin-2-like	ATL2	ATL2	Atlastin-2 isoform X1
TRINITY_DN283340_c0_g1	-0.726211	NA	-1.95881	NA	NA	atlastin-2-like	ATL2	ATL2	Guanylate-binding protein, C-terminal domain
TRINITY_DN13417_c0_g1	0.12384	0.950545	0.178446	0.754606	NA	RNA polymerase II-associated factor 1 homolog	atms	atms	Paf1
TRINITY_DN11183_c2_g1	-0.741915	NA	-0.450803	0.700216	NA	ATP synthase subunit alpha, mitochondrial-like	Atp5a1	Atp5a1	Produces ATP from ADP in the presence of a proton gradient across the membrane
TRINITY_DN105480_c0_g1	-0.443964	0.466985	0.15689	0.71153	NA	ATP synthase subunit delta, mitochondrial-like	Atp5d	Atp5d	proton-transporting ATPase activity, rotational mechanism. It is involved in the biological process described with ATP synthesis coupled proton transport
TRINITY_DN1581_c4_g1	-0.510866	0.711097	0.414792	0.513733	NA	putative ATP synthase subunit f, mitochondrial	Atp5j2	Atp5j2	Conserved hypothetical protein
TRINITY_DN12840_c0_g1	-0.189904	0.898007	0.672917	0.0584768	NA	ATP synthase subunit s, mitochondrial-like	Atp5s	Atp5s	ATP synthase subunit s, mitochondrial
TRINITY_DN11893_c8_g2	0.439181	0.427679	1.13301	4.31e-10	LOC119171629	ataxin-7-like protein 3 (LOC119171629)	ATXN7L3	ATXN7L3	Component of the transcription regulatory histone acetylation (HAT) complex SAGA, a multiprotein complex that activates transcription by remodeling chromatin and mediating histone acetylation and deubiquitination. Within the SAGA complex, participates in a subcomplex that specifically deubiquitinates
TRINITY_DN11893_c8_g2	0.4359	0.527736	1.18955	9.18e-06	LOC119171629	ataxin-7-like protein 3 (LOC119171629)	ATXN7L3	ATXN7L3	Component of the transcription regulatory histone acetylation (HAT) complex SAGA, a multiprotein complex that activates transcription by remodeling chromatin and mediating histone acetylation and deubiquitination. Within the SAGA complex, participates in a subcomplex that specifically deubiquitinates
TRINITY_DN109987_c0_g3	-0.100179	0.967044	0.161709	0.801594	NA	axin-1-like	axin2	axin2	Axin 2 (conductin, axil)
TRINITY_DN119364_c1_g2	1.33167	0.0320472	1.87022	6.54e-06	LOC119171808	B-cell lymphoma 3 protein-like (LOC119171808)	BCL3	BCL3	Ankyrin repeats (3 copies)
TRINITY_DN20988_c0_g1	0.380435	0.813892	0.151473	0.834665	NA	putative ATP-dependent RNA helicase Pl10, transcript variant X4	bel	bel	Belongs to the DEAD box helicase family
TRINITY_DN214133_c0_g1	1.30331	NA	2.35795	0.00776292	LOC119174377	neurogenic protein big brain-like (LOC119174377)	bib	bib	Belongs to the MIP aquaporin (TC 1.A.8) family
TRINITY_DN217226_c0_g1	1.36762	NA	2.2847	0.0157563	LOC119174377	neurogenic protein big brain-like (LOC119174377)	bib	bib	Belongs to the MIP aquaporin (TC 1.A.8) family
TRINITY_DN15363_c0_g1	-0.632054	0.62013	0.545152	0.398959	NA	biogenesis of lysosome-related organelles complex 1 subunit 6-like	BLOC1S6	BLOC1S6	Component of the BLOC-1 complex, a complex that is required for normal biogenesis of lysosome-related organelles (LRO), such as platelet dense granules and melanosomes. In concert with the AP-3 complex, the BLOC-1 complex is required to target membrane protein cargos into vesicles assembled at cell bodies for delivery into neurites and nerve terminals. The BLOC-1 complex, in association with SNAR…
TRINITY_DN129902_c0_g1	-1.03659	0.461119	-1.63212	0.0458408	LOC119174518	ELKS/Rab6-interacting/CAST family member 1-like (LOC119174518)	brp	brp	RIM-binding protein of the cytomatrix active zone
TRINITY_DN129902_c0_g2	-1.03659	0.461119	-1.63212	0.0458408	LOC119174518	ELKS/Rab6-interacting/CAST family member 1-like (LOC119174518)	brp	brp	RIM-binding protein of the cytomatrix active zone
TRINITY_DN150_c16_g3	-0.658788	0.544387	0.225066	0.751939	NA	transcription factor BTF3 homolog 4-like, transcript variant X1	BTF3L4	BTF3L4	Transcription factor
TRINITY_DN1048_c2_g1	0.796471	0.667269	0.516516	0.631503	NA	BUD13 homolog	BUD13	BUD13	RNA splicing, via transesterification reactions with bulged adenosine as nucleophile
TRINITY_DN113866_c0_g1	-0.115823	0.95544	0.371514	0.463505	NA	protein BUD31 homolog	BUD31	bud31	positive regulation of androgen receptor activity
TRINITY_DN12168_c0_g1	0.462552	0.610108	1.22563	4.36e-05	LOC119180984	tensin-3-like	NA	by	Phosphotyrosine-binding domain
TRINITY_DN12168_c0_g1	0.585947	0.451478	1.25621	9.12e-05	LOC119180984	tensin-3-like	NA	by	Phosphotyrosine-binding domain
TRINITY_DN1309_c2_g1	0.0721229	0.972255	0.506027	0.246879	NA	phosphatidylinositol-glycan biosynthesis class W protein-like	C19orf60	C19orf60	Chromosome 19 open reading frame 60
TRINITY_DN13673_c0_g1	0.323834	0.750715	0.816129	0.00290407	NA	protein odr-4 homolog, transcript variant X2	Odr-4	Odr-4	Olfactory receptor 4-like
TRINITY_DN13673_c0_g1	0.221262	0.902263	0.882367	0.027185	NA	protein odr-4 homolog, transcript variant X2	Odr-4	Odr-4	Olfactory receptor 4-like
TRINITY_DN30147_c0_g1	-1.04924	0.075257	-0.313563	0.543327	NA	histone PARylation factor 1-like, transcript variant X2	C4orf27	C4orf27	peptidyl-serine ADP-ribosylation
TRINITY_DN30147_c0_g1	-1.03237	0.0910528	-0.303723	0.569674	NA	histone PARylation factor 1-like, transcript variant X2	C4orf27	C4orf27	peptidyl-serine ADP-ribosylation
TRINITY_DN182477_c0_g1	0.33443	0.898587	-0.278427	0.804659	NA	queuosine salvage protein-like, transcript variant X2	C9orf64	C9orf64	Chromosome 9 open reading frame 64
TRINITY_DN182477_c0_g1	0.349674	0.893409	-0.222682	0.848034	NA	queuosine salvage protein-like, transcript variant X2	C9orf64	C9orf64	Potential Queuosine, Q, salvage protein family
TRINITY_DN1962_c8_g1	0.0500123	0.987369	0.851687	0.15911	NA	telomere length and silencing protein 1 homolog	NA	C9orf78	Hepatocellular carcinoma-associated antigen 59
TRINITY_DN12701_c3_g1	0.160748	0.920813	0.25563	0.549039	NA	neural-cadherin-like, transcript variant X8	NA	CadN	Cadherins are calcium-dependent cell adhesion proteins
TRINITY_DN28923_c0_g1	-0.610403	0.522525	0.184242	0.735571	NA	carbonic anhydrase 1-like, transcript variant X2	CAH1	CAH1	It is involved in the biological process described with one-carbon metabolic process
TRINITY_DN1802_c0_g1	-0.581319	0.364089	-1.46574	1.08e-05	LOC119167205	sodium/calcium exchanger 3-like (LOC119167205)	Calx	Calx	Belongs to the Ca(2 ) cation antiporter (CaCA) (TC 2.A.19) family
TRINITY_DN33546_c0_g1	-0.359356	0.887164	0.161878	0.879035	NA	syndetin-like	NA	CCDC132	Coiled-coil domain-containing protein 132
TRINITY_DN197649_c0_g2	-1.51563	0.00794477	-0.397868	0.466327	LOC119177045	G1/S-specific cyclin-E1-like (LOC119177045)	CCNE1	CCNE1	Belongs to the cyclin family
TRINITY_DN15502_c0_g1	-0.0210205	0.989272	0.355649	0.408243	NA	cyclin-L1-like, transcript variant X2	CCNL1	CCNL1	Belongs to the cyclin family
TRINITY_DN15502_c0_g1	0.213005	0.856168	0.518617	0.145597	NA	cyclin-L1-like, transcript variant X2	CCNL1	CCNL1	Belongs to the cyclin family
TRINITY_DN12045_c0_g1	0.0265535	0.990851	0.579848	0.359493	NA	T-complex protein 1 subunit delta-like	NA	CCT4	protein binding involved in protein folding
TRINITY_DN20665_c0_g1	0.181749	0.935275	1.05236	0.016546	LOC119164935	complement C3-like (LOC119164935)	CD109	CD109	CD109 antigen-like
TRINITY_DN183878_c0_g1	0.196967	0.92996	0.584255	0.315338	NA	chitin deacetylase 7-like, transcript variant X4	Cda5	Cda5	Polysaccharide deacetylase
TRINITY_DN183878_c0_g1	0.20271	0.927308	0.599858	0.302956	NA	chitin deacetylase 7-like, transcript variant X4	Cda9	Cda9	Hydrolase activity, acting on carbon-nitrogen (but not peptide) bonds. It is involved in the biological process described with carbohydrate metabolic process
TRINITY_DN27933_c1_g2	0.714768	0.380609	1.03256	0.0145278	LOC119172554	CDK5 regulatory subunit-associated protein 3-like	CDK5RAP3	CDK5RAP3	CDK5 regulatory subunit associated protein 3
TRINITY_DN178953_c0_g1	-0.390532	0.770502	0.216706	0.690778	NA	cyclin-dependent kinase 4-like	CDK6	CDK6	Cyclin-dependent kinase 6
TRINITY_DN31236_c0_g1	0.482915	0.842205	2.22488	0.000969	LOC119172560	cysteine dioxygenase type 1-like (LOC119172560)	CDO1	CDO1	Cysteine dioxygenase type 1
TRINITY_DN204719_c1_g1	0.059263	0.980318	0.29134	0.661021	NA	CCAAT/enhancer-binding protein zeta-like	CEBPZ	CEBPZ	proximal promoter DNA-binding transcription activator activity, RNA polymerase II-specific
TRINITY_DN204719_c1_g1	0.059263	0.980318	0.29134	0.661021	NA	CCAAT/enhancer-binding protein zeta-like	CEBPZ	CEBPZ	CCAAT enhancer binding protein
TRINITY_DN12670_c2_g1	-0.289656	0.804845	0.231489	0.558008	NA	casein kinase I-like	CEP120	CEP120	Centrosomal protein
TRINITY_DN15518_c0_g1	0.864858	0.0402741	1.01297	0.00015	LOC119172040	centrosomal protein of 152 kDa-like	CEP152	CEP152	Centrosomal protein
TRINITY_DN20653_c0_g1	0.434757	0.719779	1.02276	0.00717044	LOC119166915	protein PRRC2A-like (LOC119166915)	PRRC2A-like	CEP170	Centrosomal protein
TRINITY_DN2490_c13_g1	0.435526	0.719172	1.02247	0.00710633	LOC119166915	protein PRRC2A-like (LOC119166915)	PRRC2A-like	CEP170	Centrosomal protein
TRINITY_DN170441_c0_g1	0.107253	0.959987	0.503422	0.264089	NA	N6-adenosine-methyltransferase non-catalytic subunit-like	NA	CERK	Ceramide kinase
TRINITY_DN13203_c0_g1	-1.38431	0.0537816	-0.139494	0.870525	NA	chromatin assembly factor 1 subunit A-like	CHAF1A	CHAF1A	Chromatin assembly factor 1 subunit A
TRINITY_DN11918_c6_g1	0.606851	0.684865	0.581282	0.402326	NA	clathrin heavy chain 1	Chc	Chc	Clathrin is the major protein of the polyhedral coat of coated pits and vesicles
TRINITY_DN297122_c0_g1	0.338902	0.852033	0.0108332	0.991174	NA	NA	Chchd2	Chchd2	Coiled-coil-helix-coiled-coil-helix domain-containing protein 2
TRINITY_DN114068_c0_g1	0.70149	0.0311573	1.06174	1.85e-06	LOC119174704	cysteine and histidine-rich domain-containing protein 1-like	NA	CHORDC1	negative regulation of Rho-dependent protein serine/threonine kinase activity
TRINITY_DN17189_c1_g1	-1.10041	NA	-0.23314	NA	NA	CDGSH iron-sulfur domain-containing protein 3, mitochondrial-like	CISD3	CISD3	CDGSH iron sulfur domain 3
TRINITY_DN15721_c0_g1	0.153258	0.922576	0.362715	0.305745	NA	myosin-VIIa-like	ck	ck	Belongs to the TRAFAC class myosin-kinesin ATPase superfamily. Myosin family
TRINITY_DN11714_c0_g1	0.52712	0.696517	0.739052	0.180278	NA	striatin-3-like, transcript variant X1	NA	Cka	Striatin family
TRINITY_DN11714_c3_g1	0.320735	0.873169	0.625711	0.327657	NA	H(+)/Cl(-) exchange transporter 7-like, transcript variant X1	CLCN7	CLCN7	voltage-gated chloride channel activity
TRINITY_DN1343_c2_g1	-0.657524	0.590827	-0.962245	0.102128	NA	serine proteinase stubble-like	stubble-like	CLIPA10	serine-type endopeptidase activity. It is involved in the biological process described with proteolysis
TRINITY_DN19635_c0_g1	-0.256635	0.886869	0.0271483	0.974204	NA	cleft lip and palate transmembrane protein 1-like protein, transcript variant X3	CLPTM1L	CLPTM1L	Cleft lip and palate transmembrane protein 1-like protein
TRINITY_DN19635_c0_g1	-0.254119	0.895826	0.0304743	0.971893	NA	cleft lip and palate transmembrane protein 1-like protein, transcript variant X3	CLPTM1L	CLPTM1L	Cleft lip and palate transmembrane protein 1-like protein
TRINITY_DN12552_c0_g1	0.140825	0.9477	0.941333	0.0265986	NA	NA	CNOT2	CNOT2	CCR4-NOT transcription complex subunit 2
TRINITY_DN31297_c0_g1	0.596834	0.35684	0.839342	0.00262294	LOC119188182	bifunctional coenzyme A synthase-like (LOC119188182)	Potential Bacteriocin	COASY	pantetheine-phosphate adenylyltransferase activity
TRINITY_DN126919_c0_g2	-0.0302092	0.990011	0.808904	0.149765	NA	NA	COG2	COG2	oligomeric golgi complex
TRINITY_DN29058_c1_g1	0.0324355	0.985158	0.43089	0.353309	NA	conserved oligomeric Golgi complex subunit 4-like	COG4	COG4	oligomeric golgi complex
TRINITY_DN14955_c1_g1	0.214798	0.910766	0.750428	0.100633	NA	coatomer subunit delta-like, transcript variant X2	copd	copd	The coatomer is a cytosolic protein complex that binds to dilysine motifs and reversibly associates with Golgi non- clathrin-coated vesicles, which further mediate biosynthetic protein transport from the ER, via the Golgi up to the trans Golgi network. Coatomer complex is required for budding from Golgi membranes, and is essential for the retrograde Golgi-to-ER transport of dilysine-tagged protei…
TRINITY_DN14955_c1_g1	0.35647	0.820909	0.788647	0.101291	NA	coatomer subunit delta-like, transcript variant X2	copd	copd	The coatomer is a cytosolic protein complex that binds to dilysine motifs and reversibly associates with Golgi non- clathrin-coated vesicles, which further mediate biosynthetic protein transport from the ER, via the Golgi up to the trans Golgi network. Coatomer complex is required for budding from Golgi membranes, and is essential for the retrograde Golgi-to-ER transport of dilysine-tagged protei…
TRINITY_DN14955_c1_g1	0.449833	0.750987	0.822805	0.0981801	NA	coatomer subunit delta-like, transcript variant X2	copd	copd	The coatomer is a cytosolic protein complex that binds to dilysine motifs and reversibly associates with Golgi non- clathrin-coated vesicles, which further mediate biosynthetic protein transport from the ER, via the Golgi up to the trans Golgi network. Coatomer complex is required for budding from Golgi membranes, and is essential for the retrograde Golgi-to-ER transport of dilysine-tagged protei…
TRINITY_DN137316_c0_g1	0.215995	0.922576	0.716798	0.171529	NA	NA	NA	COQ3	O-methyltransferase that catalyzes the 2 O-methylation steps in the ubiquinone biosynthetic pathway
TRINITY_DN186956_c1_g1	0.215995	0.922576	0.730792	0.199286	NA	NA	NA	COQ3	O-methyltransferase that catalyzes the 2 O-methylation steps in the ubiquinone biosynthetic pathway
TRINITY_DN33902_c0_g1	0.216171	0.917827	0.716798	0.171529	NA	NA	COQ3	COQ3	O-methyltransferase that catalyzes the 2 O-methylation steps in the ubiquinone biosynthetic pathway
TRINITY_DN17126_c0_g2	0.0803556	0.974841	0.503585	0.42804	NA	ubiquinone biosynthesis monooxygenase COQ6, mitochondrial-like	COQ6	coq6	FAD-dependent monooxygenase required for the C5-ring hydroxylation during ubiquinone biosynthesis. Catalyzes the hydroxylation of 3-polyprenyl-4-hydroxybenzoic acid to 3- polyprenyl-4,5-dihydroxybenzoic acid. The electrons required for the hydroxylation reaction may be funneled indirectly from NADPH via a ferredoxin ferredoxin reductase system to COQ6
TRINITY_DN20937_c0_g2	-0.7336	0.356885	0.112043	0.875167	NA	cytochrome c oxidase subunit 6B1-like	COX6B1	COX6B1	Cytochrome oxidase c subunit VIb
TRINITY_DN12100_c0_g1	-0.001638	0.999531	0.0910668	0.875507	NA	NA	CPD	CPD	Carboxypeptidase D
TRINITY_DN12100_c0_g1	0.0321936	0.98642	0.113611	0.835315	NA	NA	CPD	CPD	Carboxypeptidase D
TRINITY_DN12100_c0_g1	0.0927548	0.963547	0.154339	0.757207	NA	NA	CPD	CPD	Carboxypeptidase D
TRINITY_DN121838_c0_g1	1.77047	2.28e-05	1.71211	2.7e-06	LOC119163344	endoplasmin-like (LOC119163344)	cpne8	cpne8	Copine VIII
TRINITY_DN26616_c0_g2	-0.217079	0.88292	-0.349766	0.418586	NA	venom serine carboxypeptidase-like	NA	CPVL	serine-type carboxypeptidase activity
TRINITY_DN11890_c1_g1	1.09011	0.0708424	1.85983	1.06e-07	LOC119159702	cyclic AMP-dependent transcription factor ATF-1-like	ATF-1	NA	NA
TRINITY_DN13564_c0_g1	1.0262	0.0443406	1.08625	0.00185112	LOC119179617	CREB-binding protein-like	Creb	Creb	sequence-specific DNA binding. It is involved in the biological process described with regulation of transcription, DNA-templated
TRINITY_DN122903_c9_g1	0.312331	0.859315	0.0987321	0.897475	LOC119159359	cyclic AMP-responsive element-binding protein 3-like protein 2 (LOC119159359)	CREB3L3	CREB3L3	Cyclic AMP-responsive element-binding protein 3-like protein 3
TRINITY_DN22938_c0_g2	0.121693	0.948483	-0.314891	0.504791	NA	NA	NA	CRYL1	L-gulonate 3-dehydrogenase activity
TRINITY_DN23046_c0_g1	0.148691	0.936596	0.495625	0.216927	NA	NA	CSK	CSK	tyrosine-protein kinase
TRINITY_DN23046_c0_g1	0.233208	0.884921	0.52359	0.207036	NA	NA	CSK	CSK	tyrosine-protein kinase
TRINITY_DN295954_c0_g3	-0.263083	0.936748	0.660998	0.451615	NA	COP9 signalosome complex subunit 5	CSN5	CSN5	COP9 signalosome complex subunit
TRINITY_DN1442_c0_g1	0.0719909	0.969273	0.294064	0.41673	NA	dnaJ homolog subfamily C member 5-like, transcript variant X1	Csp	Csp	DnaJ molecular chaperone homology domain
TRINITY_DN11915_c2_g1	-0.315106	0.838402	0.845594	0.0410365	NA	NA	CTDSP1	CTDSP1	phosphoprotein phosphatase activity
TRINITY_DN2779_c0_g1	0.460857	0.738337	0.245721	0.719677	NA	spliceosome-associated protein CWC27 homolog	CWC27	CWC27	peptidyl-prolyl cis-trans isomerase activity
TRINITY_DN197649_c0_g2	-1.51563	0.00794477	-0.397868	0.466327	LOC119177045	G1/S-specific cyclin-E1-like (LOC119177045)	CycE	CycE	cell cycle G1/S phase transition
TRINITY_DN14479_c0_g1	0.391166	0.630701	0.348824	0.36104	LOC119162052	uncharacterized LOC119162052	NA	CYP4V2	Cytochrome P450, family 4, subfamily V, polypeptide 2
TRINITY_DN13527_c0_g1	0.395042	0.70744	1.00177	0.00147801	LOC119162052	peptidyl-prolyl cis-trans isomerase-like 1	Cypl	Cypl	PPIases accelerate the folding of proteins. It catalyzes the cis-trans isomerization of proline imidic peptide bonds in oligopeptides
TRINITY_DN157876_c0_g1	0.359588	0.760027	0.959803	0.00246301	LOC119162052	peptidyl-prolyl cis-trans isomerase-like 1	Cypl	Cypl	PPIases accelerate the folding of proteins. It catalyzes the cis-trans isomerization of proline imidic peptide bonds in oligopeptides
TRINITY_DN10427_c0_g1	1.63206	0.00189674	2.20122	9.71e-11	LOC119178438	glypican-5-like	GPC5	dally	Cell surface proteoglycan that bears heparan sulfate
TRINITY_DN151826_c0_g1	0.302116	0.88426	0.561088	0.363283	NA	lariat debranching enzyme A-like	DBR1	DBR1	debranching
TRINITY_DN22235_c0_g1	0.370528	0.664244	0.4528	0.161869	NA	DDB1- and CUL4-associated factor 8-like, transcript variant X2	DCAF8L1	DCAF8L1	DDB1 and CUL4 associated factor 8-like 1
TRINITY_DN11678_c1_g2	-0.069245	0.975816	-0.392329	0.504842	NA	decapping protein subunit 1 B	Dcr1-like	DCP1B	deadenylation-dependent decapping of nuclear-transcribed mRNA
TRINITY_DN20151_c1_g1	-0.0920283	0.97071	0.18269	0.788702	NA	endoribonuclease Dcr-1-like	Dcr-1	Dcr-1	Belongs to the helicase family. Dicer subfamily
TRINITY_DN20151_c1_g1	-0.0920283	0.97071	0.18269	0.788702	NA	endoribonuclease Dcr-1-like	Dcr-1	Dcr-1	Dicer dimerisation domain
TRINITY_DN17367_c1_g1	0.000887602	0.999803	-0.0145404	0.987968	NA	dynactin subunit 1-like, transcript variant X2	Dctn1	Dctn1	microtubule binding
TRINITY_DN17367_c1_g1	-0.0637893	0.980491	0.151997	0.864481	NA	dynactin subunit 1-like, transcript variant X2	Dctn1	Dctn1	microtubule binding
TRINITY_DN1980_c0_g1	-0.338459	0.831922	0.315054	0.612486	NA	60S ribosomal protein L27-like	NA	Dctn2	It is involved in the biological process described with mitotic nuclear division
TRINITY_DN148082_c2_g1	0.141681	0.947666	0.472037	0.343058	NA	dynactin subunit 4-like, transcript variant X1	NA	Dctn4	Dynactin
TRINITY_DN30287_c0_g2	0.141123	0.947761	0.469923	0.34421	NA	dynactin subunit 4-like, transcript variant X1	NA	Dctn4	Dynactin
TRINITY_DN33949_c3_g1	0.141681	0.947666	0.472037	0.343058	NA	dynactin subunit 4-like, transcript variant X1	NA	DCTN4	nuclear migration
TRINITY_DN33262_c0_g1	-0.365279	0.730016	0.457257	0.216662	NA	DNA replication licensing factor mcm7-like	DCUN1D1	DCUN1D1	Defective in cullin neddylation 1 domain containing
TRINITY_DN29276_c0_g2	0.122847	0.962579	0.344883	0.601155	NA	ATP-dependent RNA helicase DDX1-like	Ddx1	Ddx1	ATP-dependent RNA helicase
TRINITY_DN10130_c1_g2	-0.186711	0.919346	0.13373	0.826809	NA	ATP-dependent RNA helicase dbp2-like	dpb2-like	DDX17	DEAD (Asp-Glu-Ala-Asp) box helicase 17
TRINITY_DN21633_c1_g2	-0.321721	0.831034	0.220679	0.695272	NA	spliceosome RNA helicase DDX39B	DDX39B	DDX39B	negative regulation of DNA damage checkpoint
TRINITY_DN14377_c0_g1	-0.0251013	0.988633	0.544167	0.132788	NA	probable ATP-dependent RNA helicase DDX43, transcript variant X1	DDX46-like	DDX43	Belongs to the DEAD box helicase family
TRINITY_DN166140_c0_g1	-0.197883	0.838667	-0.283431	0.277065	NA	probable ATP-dependent RNA helicase DDX47	DDX52-like	DDX47	Belongs to the DEAD box helicase family
TRINITY_DN24492_c0_g1	0.783224	0.0276184	0.799053	0.000135	LOC119171799	diacylglycerol kinase beta-like (LOC119171799)	Dgk	Dgk	Diacylglycerol kinase
TRINITY_DN24492_c0_g1	0.77412	0.0318608	0.825899	0.000434	LOC119171799	diacylglycerol kinase beta-like (LOC119171799)	Dgk	Dgk	Diacylglycerol kinase
TRINITY_DN13985_c0_g2	1.13174	0.117363	1.66601	8.97e-05	LOC119174827	dehydrodolichyl diphosphate synthase complex subunit Dhdds-like (LOC119174827)	DHDDS	DHDDS	Adds multiple copies of isopentenyl pyrophosphate (IPP) to farnesyl pyrophosphate (FPP) to produce dehydrodolichyl diphosphate (Dedol-PP), a precursor of dolichol which is utilized as a sugar carrier in protein glycosylation in the endoplasmic reticulum (ER)
TRINITY_DN19385_c0_g1	-0.325149	0.785735	-0.15019	0.68825	NA	probable 2-oxoglutarate dehydrogenase E1 component DHKTD1, mitochondrial	DHTKD1	DHTKD1	oxoglutarate dehydrogenase (succinyl-transferring) activity
TRINITY_DN17042_c0_g1	-0.628539	0.639149	0.0800257	0.921611	NA	NA	DHX35	DHX35	ATP-dependent RNA helicase
TRINITY_DN10039_c0_g1	-0.0640164	0.96589	-0.378753	0.10595	NA	ATP-dependent RNA helicase A-like, transcript variant X1	dpb2-like	DHX9	ATP-dependent 3'-5' RNA helicase activity
TRINITY_DN10039_c0_g1	-0.130458	0.918188	-0.283616	0.269183	NA	ATP-dependent RNA helicase A-like, transcript variant X1	DHX9	DHX9	ATP-dependent 3'-5' RNA helicase activity
TRINITY_DN18270_c0_g2	0.276394	0.736479	-0.159059	0.562426	NA	ATP-dependent RNA helicase A-like, transcript variant X1	DHX9	DHX9	ATP-dependent 3'-5' RNA helicase activity
TRINITY_DN17094_c3_g1	0.750204	0.466275	1.40499	0.00214224	NA	NA	Dic	Dic	It is involved in the biological process described with microtubule-based movement
TRINITY_DN1442_c0_g1	0.0819417	0.964421	0.31094	0.39382	NA	dnaJ homolog subfamily C member 5-like, transcript variant X1	DNAJC5B	DNAJC5B	homolog subfamily C member
TRINITY_DN12300_c4_g2	1.03235	0.00395128	1.03065	4.22e-05	LOC119173954	protein dopey-1-like	DOPEY1-like	DOPEY2	Dopey, N-terminal
TRINITY_DN178650_c0_g1	-0.122108	0.947856	0.27555	0.527307	NA	dynamin-1-like protein	Drp1	Drp1	Belongs to the TRAFAC class dynamin-like GTPase superfamily. Dynamin Fzo YdjA family
TRINITY_DN178650_c0_g1	-0.122108	0.947856	0.277944	0.53136	NA	dynamin-1-like protein	Drp1	Drp1	Dynamin GTPase effector domain
TRINITY_DN178650_c0_g1	-0.112521	0.952959	0.280642	0.518309	NA	dynamin-1-like protein	Drp1	Drp1	Dynamin GTPase effector domain
TRINITY_DN10472_c0_g1	-0.205534	0.894643	0.169438	0.725813	NA	dual specificity mitogen-activated protein kinase kinase 1-like	Dsor1	Dsor1	It is involved in the biological process described with protein phosphorylation
TRINITY_DN11280_c0_g1	0.397787	0.79521	0.59364	0.276368	NA	tRNA-dihydrouridine(47) synthase [NAD(P)(+)]-like, transcript variant X2	NA	DUS3L	Dihydrouridine synthase 3-like (S. cerevisiae)
TRINITY_DN11280_c0_g1	0.40672	0.799315	0.614968	0.28315	NA	tRNA-dihydrouridine(47) synthase [NAD(P)(+)]-like, transcript variant X2	NA	DUS3L	Dihydrouridine synthase 3-like (S. cerevisiae)
TRINITY_DN21945_c0_g2	1.66729	0.000344674	2.12469	3.88e-10	LOC119176056	nuclear hormone receptor E75-like (LOC119176056)	E75	E75	binding. It is involved in the biological process described with
TRINITY_DN1135_c0_g1	-0.142847	0.928979	-0.087422	0.854833	LOC119170127	uncharacterized LOC119170127	NA	Edem1	Belongs to the glycosyl hydrolase 47 family
TRINITY_DN14321_c1_g1	-0.0251045	0.987418	-0.0265712	0.961661	NA	ER degradation-enhancing alpha-mannosidase-like protein 3	Edem2	Edem2	Belongs to the glycosyl hydrolase 47 family
TRINITY_DN22204_c0_g1	-0.686649	0.494947	0.294493	0.631339	NA	elongation factor-like GTPase 1	EFTUD1	EFTUD1	Elongation factor Tu
TRINITY_DN22204_c0_g1	-0.689634	0.537285	0.300103	0.642958	NA	elongation factor-like GTPase 1	EFTUD1	EFTUD1	Elongation factor Tu GTP binding domain containing 1
TRINITY_DN22204_c0_g1	-0.689634	0.537285	0.300103	0.642958	NA	elongation factor-like GTPase 1	EFTUD1	EFTUD1	Elongation factor Tu
TRINITY_DN15649_c0_g1	-0.0741922	0.969043	0.407875	0.283862	NA	translation initiation factor eIF-2B subunit epsilon-like	EIF2B5	EIF2B5	Translation initiation factor
TRINITY_DN132513_c3_g1	0.133448	0.939313	0.624106	0.0739118	NA	eukaryotic translation initiation factor 2 subunit 3, Y-linked	NA	eIF-2gamma	It is involved in the biological process described with histone lysine methylation
TRINITY_DN15361_c1_g1	0.142092	0.935105	0.623304	0.0726349	NA	eukaryotic translation initiation factor 2 subunit 3, Y-linked	NA	eIF-2gamma	translation initiation factor activity
TRINITY_DN135502_c0_g3	0.607173	0.501648	0.538731	0.262127	NA	eukaryotic translation initiation factor 3 subunit C-like	eIF3-S8	eIF3-S8	component of the eukaryotic translation initiation factor 3 (eIF-3) complex, which is involved in protein synthesis of a specialized repertoire of mRNAs and, together with other initiation factors, stimulates binding of mRNA and methionyl-tRNAi to the 40S ribosome. The eIF-3 complex specifically targets and initiates translation of a subset of mRNAs involved in cell proliferation
TRINITY_DN135502_c0_g3	0.607173	0.501648	0.540069	0.263514	NA	eukaryotic translation initiation factor 3 subunit C-like	eIF3-S8	eIF3-S8	component of the eukaryotic translation initiation factor 3 (eIF-3) complex, which is involved in protein synthesis of a specialized repertoire of mRNAs and, together with other initiation factors, stimulates binding of mRNA and methionyl-tRNAi to the 40S ribosome. The eIF-3 complex specifically targets and initiates translation of a subset of mRNAs involved in cell proliferation
TRINITY_DN11327_c0_g1	0.383508	0.794742	0.681082	0.157408	NA	eukaryotic translation initiation factor 4B-like, transcript variant X2	EIF4B	EIF4B	eukaryotic translation initiation factor
TRINITY_DN11327_c0_g1	0.388608	0.817949	0.756809	0.163413	NA	eukaryotic translation initiation factor 4B-like, transcript variant X2	eIF-4B	eIF-4B	RNA recognition motif
TRINITY_DN11330_c0_g1	0.20365	0.898254	0.118944	0.826968	NA	NA	emb	emb	Ran GTPase binding. It is involved in the biological process described with intracellular protein transport
TRINITY_DN11330_c0_g1	0.258889	0.852985	0.144179	0.78215	NA	NA	emb	emb	Ran GTPase binding. It is involved in the biological process described with intracellular protein transport
TRINITY_DN106661_c2_g2	1.25516	0.413487	2.25387	0.00191658	LOC119180004	cytosolic endo-beta-N-acetylglucosaminidase-like	engase	engase	Glycosyl hydrolase family 85
TRINITY_DN106661_c2_g2	1.25516	0.413487	2.25387	0.00191658	LOC119180004	cytosolic endo-beta-N-acetylglucosaminidase-like	ENGASE	ENGASE	Cytosolic endo-beta-N-acetylglucosaminidase
TRINITY_DN10300_c0_g1	-0.128879	0.947908	0.604521	0.176772	NA	ectonucleotide pyrophosphatase/phosphodiesterase family member 5-like	NA	ENPP5	Ectonucleotide pyrophosphatase phosphodiesterase
TRINITY_DN2177_c10_g1	-0.082906	0.975898	0.970179	0.0636866	NA	AP-4 complex accessory subunit Tepsin-like	ENTHD2	ENTHD2	ENTH domain containing 2
TRINITY_DN15742_c1_g1	-0.140108	0.934159	0.495908	0.109336	NA	ectonucleoside triphosphate diphosphohydrolase 2-like, transcript variant X3	ENTPD1	ENTPD1	nucleoside-diphosphatase activity
TRINITY_DN31921_c0_g1	0.633026	0.30995	0.911868	0.00117178	NA	activating transcription factor 7-interacting protein 1-like, transcript variant X2	NA	NA	NA
TRINITY_DN12126_c0_g1	0.44115	0.632278	0.412117	0.302412	NA	ethanolamine kinase 1-like, transcript variant X3	ETNK2	ETNK2	Ethanolamine kinase 2
TRINITY_DN14868_c0_g1	0.611606	0.245136	1.13959	2.28e-06	LOC119176300	exocyst complex component 8-like (LOC119176300)	EXOC8	EXOC8	exocyst complex component 8
TRINITY_DN14868_c0_g1	0.611822	0.280219	1.14486	1.11e-05	LOC119176300	exocyst complex component 8-like (LOC119176300)	EXOC8	EXOC8	exocyst complex component 8
TRINITY_DN15933_c0_g1	0.00225529	0.999353	0.605737	0.244199	NA	exocyst complex component 8-like	EXOC8	EXOC8	exocyst complex component
TRINITY_DN32133_c0_g1	-0.574633	0.654176	0.44802	0.439673	NA	exosome complex component RRP4-like	RRP4-like	EXOSC2	nuclear mRNA surveillance of mRNA 3'-end processing
TRINITY_DN224621_c0_g1	-0.602575	0.635311	0.421837	0.526126	NA	exosome complex component MTR3-like	MTR3-like	EXOSC6	polyadenylation-dependent snoRNA 3'-end processing
TRINITY_DN224621_c0_g1	-0.504268	0.762239	0.58617	0.322295	NA	exosome complex component MTR3-like	MTR3-like	EXOSC6	polyadenylation-dependent snoRNA 3'-end processing
TRINITY_DN27249_c0_g1	-0.943324	0.42408	0.544633	0.473725	NA	exosome complex component RRP45-like	RRP45-like	EXOSC9	U1 snRNA 3'-end processing
TRINITY_DN10403_c0_g1	-0.28721	0.799653	-0.28204	0.467738	NA	acylpyruvase FAHD1, mitochondrial-like	FAHD1	FAHD1	Fumarylacetoacetate hydrolase domain-containing protein 1
TRINITY_DN1931_c0_g1	0.0775319	0.967049	-0.222743	0.566269	NA	WASH complex subunit 2-like, transcript variant X2	NA	FAM21A	Family with sequence similarity 21, member C
TRINITY_DN13634_c0_g1	1.16766	0.162284	1.53032	0.00374839	LOC119181229	rho family-interacting cell polarization regulator 1-like (LOC119181229)	FAM65A	FAM65A	negative regulation of Rho guanyl-nucleotide exchange factor activity
TRINITY_DN13634_c0_g1	1.35729	0.0368543	1.63489	0.00021	LOC119181229	rho family-interacting cell polarization regulator 1-like (LOC119181229)	FAM65A	FAM65A	negative regulation of Rho guanyl-nucleotide exchange factor activity
TRINITY_DN18387_c0_g1	0.198088	0.909459	1.16085	0.000446	LOC119163652	protein FAM91A1-like (LOC119163652)	FAM91A1	FAM91A1	Family with sequence similarity 91, member A1
TRINITY_DN18387_c0_g1	0.198088	0.909459	1.16085	0.000446	LOC119163652	protein FAM91A1-like (LOC119163652)	FAM91A1	FAM91A1	FAM91 C-terminus
TRINITY_DN14285_c0_g1	-0.691936	0.139583	-0.622025	0.0107682	NA	Fanconi anemia group D2 protein homolog	FANCD2	FANCD2	Fanconi anemia
TRINITY_DN19220_c0_g1	-0.102321	0.963547	0.665855	0.127191	NA	uridine diphosphate glucose pyrophosphatase NUDT14-like	NUDT14-like	FANCM	resolution of meiotic recombination intermediates
TRINITY_DN19220_c0_g1	-0.102321	0.963547	0.665855	0.127191	NA	uridine diphosphate glucose pyrophosphatase NUDT14-like	NUDT14-like	FANCM	resolution of meiotic recombination intermediates
TRINITY_DN19220_c0_g1	-0.0997521	0.9648	0.666978	0.125479	NA	uridine diphosphate glucose pyrophosphatase NUDT14-like	NUDT14-like	FANCM	homologous recombination
TRINITY_DN2181_c0_g1	-0.11073	0.961212	0.66278	0.13286	NA	Fanconi anemia group M protein homolog	FANCM	FANCM	Fanconi anemia group M protein
TRINITY_DN172730_c0_g1	-0.991731	0.0666112	-1.29466	0.000104	LOC119179527	fatty acid synthase-like (LOC119179527)	FASN	FASN	Enoylreductase
TRINITY_DN105162_c0_g2	1.06237	0.0264456	1.03782	0.00106572	LOC119179512	NADPH:adrenodoxin oxidoreductase, mitochondrial-like	FDXR	FDXR	NADPH adrenodoxin oxidoreductase, mitochondrial
TRINITY_DN105162_c0_g2	0.85886	0.535838	0.612148	0.445349	NA	NADPH:adrenodoxin oxidoreductase, mitochondrial-like	FDXR	FDXR	NADPH adrenodoxin oxidoreductase, mitochondrial
TRINITY_DN105162_c0_g2	0.341714	0.911038	0.652236	0.474107	NA	NADPH:adrenodoxin oxidoreductase, mitochondrial-like	FDXR	FDXR	NADPH adrenodoxin oxidoreductase, mitochondrial
TRINITY_DN13478_c0_g1	-0.936788	0.376783	-0.723728	0.30675	NA	centrosomal protein 43-like	NA	FGFR1OP	FGFR1 oncogene partner
TRINITY_DN2605_c5_g1	0.895839	0.151182	1.46357	9.43e-06	LOC119181146	plastin-2-like (LOC119181146)	Fim	Fim	Calcium ion binding
TRINITY_DN279927_c0_g1	-0.242459	0.90711	0.26728	0.699233	NA	peptidyl-prolyl cis-trans isomerase Fkbp12-like, transcript variant X2	FK506-bp2	FK506-bp2	It is involved in the biological process described with protein folding
TRINITY_DN28859_c0_g1	-0.00204501	0.999353	0.369382	0.421932	NA	fragile X mental retardation syndrome-related protein 1-like, transcript variant X1	FRG1-like	Fmr1	Fragile X-related 1 protein core C terminal
TRINITY_DN13457_c1_g2	0.734154	0.239385	0.894159	0.00491884	NA	fibronectin type-III domain-containing protein 3A-like	FNDC3A	FNDC3A	Sertoli cell development
TRINITY_DN11753_c0_g1	-0.04158	0.980318	0.526322	0.135299	NA	protein FRG1-like	FRG1	FRG1	FRG1-like domain
TRINITY_DN164638_c0_g1	0.323131	0.899406	0.187896	0.839955	NA	NA	FTCD	FTCD	formimidoyltetrahydrofolate cyclodeaminase activity
TRINITY_DN108770_c0_g1	0.110529	0.965561	1.04192	0.0327071	LOC119180767	putative tRNA (cytidine(32)/guanosine(34)-2'-O)-methyltransferase	FTSJ1	FTSJ1	tRNA methyltransferase activity
TRINITY_DN108770_c0_g1	-0.228736	0.922576	0.95253	0.0755165	NA	putative tRNA (cytidine(32)/guanosine(34)-2'-O)-methyltransferase	FTSJ1	FTSJ1	tRNA methyltransferase activity
TRINITY_DN12081_c0_g1	0.360954	0.825638	1.1009	0.0145582	LOC119180767	putative tRNA (cytidine(32)/guanosine(34)-2'-O)-methyltransferase	FTSJ1	FTSJ1	Methylates the 2'-O-ribose of nucleotides at positions 32 and 34 of the tRNA anticodon loop of substrate tRNAs
TRINITY_DN12081_c0_g1	0.379723	0.821679	1.12051	0.0161963	LOC119180767	putative tRNA (cytidine(32)/guanosine(34)-2'-O)-methyltransferase	FTSJ1	FTSJ1	FtsJ-like methyltransferase
TRINITY_DN105570_c0_g1	0.691772	0.360957	1.59786	1e-06	LOC119172453	FYVE and coiled-coil domain-containing protein 1-like (LOC119172453)	FYCO1	FYCO1	plus-end-directed vesicle transport along microtubule
TRINITY_DN126434_c1_g1	-0.610238	NA	-2.60029	0.0253409	LOC119177892	lysosomal alpha-glucosidase-like (LOC119177892)	GAA	GAA	vacuolar sequestering
TRINITY_DN30573_c1_g2	0.640123	0.542448	0.593205	0.27482	NA	galectin-4-like, transcript variant X4	GALE5	GALE5	Galectin
TRINITY_DN147415_c0_g1	0.179351	0.901374	0.482896	0.119631	NA	coatomer subunit gamma-2-like	gammaCop	gammaCop	The coatomer is a cytosolic protein complex that binds to dilysine motifs and reversibly associates with Golgi non- clathrin-coated vesicles, which further mediate biosynthetic protein transport from the ER, via the Golgi up to the trans Golgi network. Coatomer complex is required for budding from Golgi membranes, and is essential for the retrograde Golgi-to-ER transport of dilysine-tagged protei…
TRINITY_DN11098_c0_g1	-0.128778	0.948086	-0.246098	0.636872	NA	H/ACA ribonucleoprotein complex subunit GAR1-like, transcript variant X1	GAR1	GAR1	snoRNA guided rRNA pseudouridine synthesis
TRINITY_DN11098_c0_g1	-0.143697	0.958068	-0.166293	0.848269	NA	H/ACA ribonucleoprotein complex subunit GAR1-like, transcript variant X1	GAR1	GAR1	snoRNA guided rRNA pseudouridine synthesis
TRINITY_DN10572_c0_g1	0.30356	0.731429	0.167082	0.735654	LOC119161600	uncharacterized LOC119161600, transcript variant X3	NA	GBP5	Guanylate-binding protein, N-terminal domain
TRINITY_DN10882_c0_g1	0.162293	0.9223	0.75285	0.0201275	NA	Golgi to ER traffic protein 4 homolog, transcript variant X2	GET4	GET4	Golgi to ER traffic protein 4
TRINITY_DN15752_c3_g1	-0.16428	0.950038	0.671719	0.281934	NA	ADP-ribosylation factor-binding protein GGA2-like	Gga	Gga	It is involved in the biological process described with vesicle-mediated transport
TRINITY_DN15752_c3_g1	-0.16428	0.950038	0.671719	0.281934	NA	ADP-ribosylation factor-binding protein GGA2-like	Gga	Gga	It is involved in the biological process described with vesicle-mediated transport
TRINITY_DN15752_c3_g1	-0.16428	0.950038	0.671719	0.281934	NA	ADP-ribosylation factor-binding protein GGA2-like	GGA1	GGA1	gamma adaptin ear containing, ARF binding protein 1
TRINITY_DN2026_c0_g2	0.432712	0.859861	0.888318	0.276233	NA	growth hormone-inducible transmembrane protein-like, transcript variant X2	GHITM	GHITM	apoptotic process
TRINITY_DN15234_c0_g1	-0.526788	0.701581	-0.00295016	0.997521	NA	tuberin-like	NA	gig	Tuberin
TRINITY_DN15234_c0_g1	-0.538724	0.690976	0.00359324	0.99701	NA	tuberin-like	NA	gig	Tuberin
TRINITY_DN15234_c0_g1	-0.538724	0.690976	0.00359324	0.99701	NA	tuberin-like	NA	gig	GTPase activator activity. It is involved in the biological process described with
TRINITY_DN15234_c0_g1	-0.542462	0.686206	0.00427382	0.996411	NA	tuberin-like	NA	gig	Tuberin
TRINITY_DN1654_c9_g1	0.363415	0.824721	1.04042	0.0282144	LOC119173517	UBX domain-containing protein 6-like, transcript variant X1	Gint3	Gint3	UBX domain-containing protein
TRINITY_DN205_c0_g1	-0.286956	0.812766	-1.36344	9.6e-07	NA	beta-galactosidase-like	GLB1L	GLB1L	beta-galactosidase activity
TRINITY_DN21549_c0_g1	-0.502271	0.554908	-0.0268987	0.964313	NA	glutaredoxin-3-like	GLRX3	GLRX3	Glutaredoxin 3
TRINITY_DN13055_c2_g1	-1.38062	0.188539	-1.08299	0.181721	NA	glycogen phosphorylase-like	GlyP	GlyP	Phosphorylase is an important allosteric enzyme in carbohydrate metabolism. Enzymes from different sources differ in their regulatory mechanisms and in their natural substrates. However, all known phosphorylases share catalytic and structural properties
TRINITY_DN15431_c0_g1	0.119196	0.950927	0.211857	0.677703	NA	golgin subfamily A member 2-like, transcript variant X1	GM130	GM130	Putative golgin subfamily A member 2-like protein 5
TRINITY_DN13447_c2_g1	0.630294	0.243965	1.18962	6.72e-06	LOC119176284	GDP-mannose 4,6 dehydratase-like, transcript variant X2	Gmd	Gmd	It is involved in the biological process described with GDP-mannose metabolic process
TRINITY_DN13447_c2_g1	0.710772	0.0685824	1.07727	1.61e-05	LOC119176284	GDP-mannose 4,6 dehydratase-like, transcript variant X2	GMDS	GMDS	GDP-mannose
TRINITY_DN13447_c2_g1	0.630294	0.243965	1.18962	6.72e-06	LOC119176284	GDP-mannose 4,6 dehydratase-like, transcript variant X2	GMDS	GMDS	GDP-mannose
TRINITY_DN13447_c2_g1	0.544688	0.402599	1.24091	2.8e-06	LOC119176284	GDP-mannose 4,6 dehydratase-like, transcript variant X2	GMDS	GMDS	GDP-mannose
TRINITY_DN11298_c0_g1	0.265295	0.788736	0.469352	0.0510669	NA	GDP-L-fucose synthase-like	Gmer	Gmer	coenzyme binding. It is involved in the biological process described with 'de novo' GDP-L-fucose biosynthetic process
TRINITY_DN2884_c4_g1	-0.0738074	0.968223	-0.240175	0.552265	NA	dihydroxyacetone phosphate acyltransferase-like	GNPAT	GNPAT	glycerone-phosphate O-acyltransferase activity
TRINITY_DN14084_c0_g1	-0.13246	0.923751	-0.235244	0.481004	NA	golgin subfamily A member 4-like	GOLGA4	GOLGA4	golgin-97, RanBP2alpha,Imh1p and p230/golgin-245
TRINITY_DN10427_c0_g1	1.62047	0.00310301	2.21534	4.31e-10	LOC119178438	glypican-5-like	GPC5	GPC5	Cell surface proteoglycan that bears heparan sulfate
TRINITY_DN15897_c3_g1	-1.0441	0.0233974	-0.412271	0.276846	LOC119176180	alanine aminotransferase 1-like (LOC119176180)	GPT2	GPT2	alanine-oxo-acid transaminase activity
TRINITY_DN141720_c0_g2	1.31693	0.350158	2.0854	0.00760322	LOC119174581	GRAM domain-containing protein 4-like (LOC119174581)	GRAMD4	GRAMD4	positive regulation of cysteine-type endopeptidase activity involved in apoptotic process
TRINITY_DN29098_c0_g2	0.389905	0.821026	-0.0993195	0.910376	NA	progranulin-like, transcript variant X14	GRN	grn	Granulin b
TRINITY_DN29098_c0_g2	0.389905	0.821026	-0.0993195	0.910376	NA	progranulin-like, transcript variant X14	GRN	GRN	male mating behavior
TRINITY_DN29098_c0_g2	0.389905	0.821026	-0.089493	0.927502	NA	progranulin-like, transcript variant X14	GRN	GRN	male mating behavior
TRINITY_DN2613_c4_g1	-0.391096	0.858839	-0.40391	0.663877	NA	NA	GSTM3	GSTM3	cellular detoxification of nitrogen compound
TRINITY_DN15297_c0_g1	-0.123394	0.956491	0.329215	0.537019	NA	general transcription factor IIH subunit 1-like	GTF2H1	GTF2H1	General transcription factor IIH subunit 1
TRINITY_DN15297_c0_g1	-0.120113	0.957765	0.332406	0.532406	NA	general transcription factor IIH subunit 1-like	GTF2H1	GTF2H1	General transcription factor
TRINITY_DN28728_c0_g2	1.27693	0.0415957	1.10118	0.0356121	LOC119175683	guanylate kinase-like (LOC119175683)	GUK1	GUK1	Guanylate kinase
TRINITY_DN12230_c0_g1	0.554885	0.484526	0.661169	0.0630851	NA	NA	H3F3A	H3F3A	protein heterodimerization activity
TRINITY_DN11948_c0_g1	0.215342	0.914233	0.734196	0.130753	NA	hydroxyacylglutathione hydrolase, mitochondrial-like, transcript variant X1	HAGH	HAGH	Hydroxyacylglutathione hydrolase
TRINITY_DN14473_c2_g1	-0.0300206	0.991031	1.13948	0.0425788	LOC119172447	histone acetyltransferase type B catalytic subunit-like	HAT1	HAT1	chromatin silencing at telomere
TRINITY_DN13421_c1_g1	-0.16295	0.942905	0.589034	0.27183	NA	paired amphipathic helix protein Sin3a-like, transcript variant X2	HDGFL3	HDGFL3	Hepatoma-derived growth factor-related protein
TRINITY_DN13421_c1_g1	-0.162099	0.942905	0.590634	0.270695	NA	paired amphipathic helix protein Sin3a-like, transcript variant X2	HDGFL3	HDGFL3	negative regulation of microtubule depolymerization
TRINITY_DN2510_c0_g1	0.314615	0.910673	1.46846	0.0437968	LOC119185335	pseudouridine-5'-phosphatase-like	HDHD1	HDHD1	Haloacid dehalogenase-like hydrolase domain containing 1
TRINITY_DN11056_c2_g1	-1.05223	0.516542	-0.0722293	0.961146	NA	haloacid dehalogenase-like hydrolase domain-containing protein 2	HDHD2	HDHD2	Haloacid dehalogenase-like hydrolase
TRINITY_DN13953_c1_g1	-0.0522609	0.979006	0.411011	0.290422	NA	acyl carrier protein, mitochondrial-like	HEATR2	HEATR2	HEAT repeat-containing protein 2
TRINITY_DN16166_c0_g1	-0.537963	0.675199	0.43461	0.467462	NA	lymphoid-specific helicase-like	HELLS	HELLS	pericentric heterochromatin assembly
TRINITY_DN16166_c0_g1	-0.537963	0.675199	0.43461	0.467462	NA	lymphoid-specific helicase-like	HELLS	HELLS	SNF2 family N-terminal domain
TRINITY_DN18200_c0_g1	0.587812	0.519443	0.540285	0.233244	NA	NA	Hem	Hem	Membrane-associated apoptosis protein
TRINITY_DN14124_c0_g1	1.05229	0.144774	1.18066	0.0395116	LOC119186182	protein hairy-like (LOC119186182)	HES4	HES4	Transcription factor HES-4
TRINITY_DN20562_c1_g1	-0.293646	0.8516	-0.678826	0.161663	NA	beta-hexosaminidase subunit alpha-like, transcript variant X2	HEXA	HEXA	Hexosaminidase A (alpha polypeptide)
TRINITY_DN10572_c0_g1	0.227186	0.809601	0.079075	0.880898	LOC119161600	uncharacterized LOC119161600, transcript variant X3	NA	HGSNAT	Heparan-alpha-glucosaminide N-acetyltransferase
TRINITY_DN10572_c0_g1	0.292617	0.737852	0.171749	0.729607	LOC119161600	uncharacterized LOC119161600, transcript variant X3	NA	HGSNAT	Heparan-alpha-glucosaminide N-acetyltransferase
TRINITY_DN11735_c0_g1	-0.402851	0.816812	-1.50248	0.00267686	LOC119164825	hemocytin-like (LOC119164825)	Hml	Hml	chitin binding. It is involved in the biological process described with chitin metabolic process
TRINITY_DN11735_c0_g1	-0.380412	0.832488	-1.46839	0.00354312	LOC119164825	hemocytin-like (LOC119164825)	Hml	Hml	chitin binding. It is involved in the biological process described with chitin metabolic process
TRINITY_DN117774_c0_g1	-0.572828	0.592242	-1.81372	1.68e-06	LOC119164825	hemocytin-like (LOC119164825)	Hml	Hml	chitin binding. It is involved in the biological process described with chitin metabolic process
TRINITY_DN117774_c0_g1	-0.193829	0.9215	-1.8767	1.97e-06	LOC119164825	hemocytin-like partial	Hml	Hml	chitin binding. It is involved in the biological process described with chitin metabolic process
TRINITY_DN2567_c5_g1	-0.607441	0.656282	-1.82406	0.000243	LOC119164825	hemocytin-like (LOC119164825)	Hml	Hml	chitin binding. It is involved in the biological process described with chitin metabolic process
TRINITY_DN32557_c0_g1	1.17438	0.0688298	1.82231	3.58e-05	LOC119164825	hemocytin-like	Hml	Hml	chitin binding. It is involved in the biological process described with chitin metabolic process
TRINITY_DN32557_c0_g2	0.960025	0.142821	1.73106	6.72e-06	LOC119164825	hemocytin-like	Hml	Hml	chitin binding. It is involved in the biological process described with chitin metabolic process
TRINITY_DN16161_c0_g1	0.049137	0.978332	0.0651928	0.899345	NA	heterogeneous nuclear ribonucleoprotein K-like, transcript variant X1	HNRNPK	HNRNPK	positive regulation of low-density lipoprotein particle receptor biosynthetic process
TRINITY_DN11299_c3_g1	0.348721	NA	0.944893	NA	NA	hypoxanthine-guanine phosphoribosyltransferase-like, transcript variant X1	HPRT1	HPRT1	Belongs to the purine pyrimidine phosphoribosyltransferase family
TRINITY_DN10_c69_g2	0.657069	0.36403	1.22266	0.000385	LOC119180153	hepatocyte growth factor-regulated tyrosine kinase substrate-like (LOC119180153)	Hrs	Hrs	Essential role in endosome membrane invagination and formation of multivesicular bodies, MVBs. Required during gastrulation and appears to regulate early embryonic signaling pathways. Inhibits tyrosine kinase receptor signaling by promoting degradation of the tyrosine-phosphorylated, active receptor, potentially by sorting activated receptors into MVBs. The MVBs are then trafficked to the lysosom…
TRINITY_DN103188_c0_g4	3.50046	3.25e-12	3.75101	1.52e-14	NA	AMPs potential	NA	NA	NA
TRINITY_DN159487_c0_g3	2.63181	3.49e-12	3.79984	1.82e-33	NA	AMPs potential	NA	NA	NA
TRINITY_DN30287_c0_g2	-0.594382	0.677332	-0.0782861	0.928914	NA	3-hydroxyacyl-CoA dehydrogenase type-2-like	NA	HSD17B10	3-hydroxy-2-methylbutyryl-CoA dehydrogenase activity
TRINITY_DN20634_c0_g1	0.197374	0.87239	0.445706	0.181192	NA	heat shock factor protein-like, transcript variant X1	HSF1	HSF1	heat shock
TRINITY_DN12523_c1_g2	0.483478	0.830515	1.04001	0.171044	NA	heat shock 70 kDa protein 14-like	HSPA14	HSPA14	ATP binding
TRINITY_DN20296_c0_g1	-0.659631	0.571219	0.565281	0.300064	NA	HSPB1-associated protein 1-like	HSPBAP1	HSPBAP1	Cupin superfamily protein
TRINITY_DN20296_c0_g1	-0.659631	0.571219	0.565281	0.300064	NA	HSPB1-associated protein 1-like	HSPBAP1	HSPBAP1	HSPB1-associated protein 1
TRINITY_DN107939_c1_g1	0.122873	0.959796	-0.00904303	0.991625	NA	E3 ubiquitin-protein ligase UBR5-like, transcript variant X1	UBR5-like	hyd	ubiquitin-protein
TRINITY_DN111788_c1_g4	0.122873	0.959796	-0.00904303	0.991625	NA	E3 ubiquitin-protein ligase UBR5-like, transcript variant X1	UBR5-like	hyd	ubiquitin-protein
TRINITY_DN10730_c1_g1	0.220965	0.852033	0.0542842	0.9005	NA	insulin-degrading enzyme-like	IDE	IDE	Belongs to the peptidase M16 family
TRINITY_DN13827_c1_g1	0.412965	0.806969	0.83138	0.129379	NA	interferon-related developmental regulator 2-like	IFRDR2	IFRD1	Interferon-related developmental regulator
TRINITY_DN1395_c21_g1	0.546236	0.76945	1.41053	0.00792258	LOC119163163	intraflagellar transport protein 122 homolog (LOC119163163)	IFT122	IFT122	Intraflagellar transport protein 122 homolog
TRINITY_DN1487_c3_g1	0.524813	0.791717	1.4401	0.0099829	LOC119163163	intraflagellar transport protein 122 homolog (LOC119163163)	IFT122	IFT122	Intraflagellar transport protein 122 homolog
TRINITY_DN14569_c7_g1	-0.0342422	0.989543	0.180254	0.835791	NA	probable acyl-CoA dehydrogenase 6	IFT22	IFT22	intraflagellar transport
TRINITY_DN14400_c0_g1	0.0195087	0.992222	1.05892	0.00872413	LOC119182326	integrin-linked kinase-associated serine/threonine phosphatase 2C-like	ILKAP	ILKAP	protein serine/threonine phosphatase activity
TRINITY_DN14400_c0_g1	0.0195087	0.992222	1.07098	0.0157639	LOC119182326	integrin-linked kinase-associated serine/threonine phosphatase 2C-like	ILKAP	ILKAP	Integrin-linked kinase-associated serine threonine phosphatase
TRINITY_DN16731_c0_g2	0.0235716	0.989446	0.805461	0.0154659	NA	NA	IMPA1	IMPA1	Inositol monophosphatase 1
TRINITY_DN12445_c0_g1	0.804733	0.514601	0.554024	0.493629	NA	NA	ImpL2	ImpL2	Neural ectodermal development factor
TRINITY_DN1158_c0_g1	-0.146501	0.932898	-0.239563	0.612363	NA	iron-sulfur protein NUBPL-like, transcript variant X1	inaE	inaE	Lipase (class 3)
TRINITY_DN13277_c0_g2	0.309931	0.843132	0.722403	0.0932183	NA	programmed cell death protein 4-like	NA	INPP5A	Inositol polyphosphate-5-phosphatase, 40kDa
TRINITY_DN131776_c1_g5	1.14086	0.12904	1.32341	0.00322239	LOC119163937	protein inscuteable homolog (LOC119163937)	INSC	INSC	inscuteable homolog
TRINITY_DN10935_c0_g3	-0.278952	0.903775	0.377372	0.606766	NA	integrator complex subunit 5-like	INTS5	INTS5	snRNA processing
TRINITY_DN21407_c0_g1	0.0726288	0.969043	0.15514	0.700374	NA	importin-11-like	IPO11	IPO11	Importin 11
TRINITY_DN11287_c0_g1	0.165304	0.940042	0.677988	0.180019	NA	T-cell immunomodulatory protein-like	ITFG1	ITFG1	integrin alpha FG-GAP repeat containing 1
TRINITY_DN11886_c0_g1	2.54584	2.3e-11	NA	NA	LOC119185003	ion transport peptide-like (LOC119185003)	ITP	ITP	Crustacean CHH/MIH/GIH neurohormone family
TRINITY_DN16073_c11_g1	-0.202841	0.9134	0.898427	0.0387836	LOC119187785	NA	IVNS1ABP	IVNS1ABP	Influenza virus NS1A binding protein
TRINITY_DN142884_c0_g2	-0.381972	0.658771	-1.06231	0.000465	LOC119187521	importin subunit alpha-7-like (LOC119187521)	NA	Kap-alpha1	Importin
TRINITY_DN10832_c1_g1	-0.218546	0.889541	-0.0366874	0.949961	NA	importin subunit alpha-4-like	Kap-alpha3	Kap-alpha3	Belongs to the importin alpha family
TRINITY_DN1737_c1_g1	0.206997	0.902331	0.509733	0.245515	NA	ER lumen protein-retaining receptor-like, transcript variant X2	KDELR3	KDELR3	KDEL (Lys-Asp-Glu-Leu) endoplasmic reticulum protein retention receptor 3
TRINITY_DN136378_c0_g2	0.376834	0.70744	0.536787	0.1155	NA	lysine-specific demethylase 5A-like, transcript variant X1	NA	KDM5A	demethylase 5A
TRINITY_DN12048_c0_g1	-0.0524968	0.980318	0.440513	0.367659	NA	WASH complex subunit 5-like	NA	KIAA0196	polar body extrusion after meiotic divisions
TRINITY_DN12048_c0_g1	-0.121964	0.955756	0.442908	0.359493	NA	WASH complex subunit 5-like	NA	KIAA0196	polar body extrusion after meiotic divisions
TRINITY_DN12048_c0_g1	-0.0472013	0.98201	0.450304	0.356896	NA	WASH complex subunit 5-like	NA	KIAA0196	polar body extrusion after meiotic divisions
TRINITY_DN106742_c0_g1	0.660834	0.0461705	0.652656	0.00335077	LOC119181210	kinesin-like protein KIF3B (LOC119181210)	KIF3B	KIF3B	Microtubule binding
TRINITY_DN106742_c0_g1	0.707917	0.0317953	0.673356	0.00270147	LOC119181210	kinesin-like protein KIF3B (LOC119181210)	KIF3B	KIF3B	Microtubule binding
TRINITY_DN199235_c0_g1	-0.0872173	0.970405	0.399318	0.437875	LOC119180645	uncharacterized LOC119180645	NA	KIF4A	Belongs to the TRAFAC class myosin-kinesin ATPase superfamily. Kinesin family
TRINITY_DN3151_c2_g1	0.120074	0.936748	0.277642	0.507688	NA	kinesin-like protein Klp98A	NA	kinesin-3D	Microtubule binding
TRINITY_DN3151_c2_g1	0.13434	0.933796	0.27839	0.518942	NA	kinesin-like protein Klp98A	NA	kinesin-3D	Microtubule binding
TRINITY_DN1563_c0_g1	-0.498511	0.25627	-0.167468	0.565048	NA	NA	kst	kst	Calponin homology domain
TRINITY_DN21423_c0_g1	0.161694	0.933948	0.494443	0.280553	NA	WD repeat-containing protein 81-like	NA	kst	Phospholipid binding
TRINITY_DN21066_c3_g1	0.215199	0.898253	0.469142	0.292896	NA	U4/U6 small nuclear ribonucleoprotein Prp3-like	Prp3-like	KTI12	KTI12 homolog
TRINITY_DN21066_c3_g1	0.170704	0.923431	0.425097	0.339675	NA	U4/U6 small nuclear ribonucleoprotein Prp3-like	Prp3-like	KTI12	Protein KTI12 homolog
TRINITY_DN2151_c0_g1	0.944237	0.137882	1.55521	7.51e-06	LOC119175896	LLGL scribble cell polarity complex component 2-like (LOC119175896)	l(2)gl	l(2)gl	Lethal(2) giant
TRINITY_DN24_c4_g1	0.585707	0.621787	1.22522	0.00592539	LOC119175896	LLGL scribble cell polarity complex component 2-like (LOC119175896)	l(2)gl	l(2)gl	Lethal(2) giant
TRINITY_DN15081_c0_g1	-0.107482	0.949932	0.541167	0.0968392	NA	lethal(2)neighbour of tid protein-like	l(2)not	l(2)not	ALG3 protein
TRINITY_DN15081_c0_g1	-0.139005	0.945509	0.675994	0.104249	NA	lethal(2)neighbour of tid protein-like	l(2)not	l(2)not	ALG3 protein
TRINITY_DN15081_c0_g1	-0.125391	0.956702	0.724832	0.125012	NA	lethal(2)neighbour of tid protein-like	l(2)not	l(2)not	ALG3 protein
TRINITY_DN185462_c0_g1	0.545932	NA	-0.637456	NA	NA	endoribonuclease LACTB2-like	LACTB2	LACTB2	Lactamase, beta 2
TRINITY_DN11537_c2_g2	-0.212975	0.930744	0.97749	0.0631562	LOC119161283	ragulator complex protein LAMTOR3-like, transcript variant X4	LAMTOR3	LAMTOR3	Ragulator complex protein LAMTOR3
TRINITY_DN13198_c0_g1	-0.211787	0.913311	-1.16191	0.00584279	LOC119163525	laminin subunit beta-1-like	LanB1	LanB1	Laminin subunit
TRINITY_DN26879_c0_g1	0.25453	0.924662	-0.280363	0.750488	NA	lanC-like protein 3	LANCL3	LANCL3	LanC lantibiotic synthetase component C-like 3 (bacterial)
TRINITY_DN26879_c0_g1	0.277913	0.916015	-0.229165	0.803101	NA	lanC-like protein 3	LANCL3	LANCL3	signal transduction
TRINITY_DN22103_c0_g3	-0.167694	0.908111	-0.203022	0.688475	NA	argonaute 1	AGO1	AGO1	Argonaute RISC catalytic component 1
TRINITY_DN178185_c0_g1	-0.0460143	0.978045	-0.101044	0.811348	NA	argonaute 1	AGO1	AGO1	endoribonuclease activity, cleaving siRNA-paired mRNA
TRINITY_DN2677_c0_g1	0.161114	0.931273	0.124312	0.841868	NA	argonaute 2	AGO2	AGO2	endoribonuclease activity, cleaving siRNA-paired mRNA
TRINITY_DN2677_c0_g1	0.16299	0.92645	0.12156	0.84069	NA	argonaute 4	AGO4	AGO4	miRNA loading onto RISC involved in gene silencing by miRNA
TRINITY_DN1251_c7_g1	1.39091	NA	0.856702	NA	NA	argonaute 4	AGO4	NA	NA
TRINITY_DN13570_c9_g1	-0.0362405	0.98149	-0.0738016	0.869689	NA	argonuate 1	AGO1	AGO1	endoribonuclease activity, cleaving siRNA-paired mRNA
TRINITY_DN11249_c0_g1	-0.0906669	0.969273	0.250914	0.657411	NA	phosphatidylinositol-binding clathrin assembly protein LAP-like, transcript variant X1	LAP-like	lap	ANTH domain
TRINITY_DN123371_c3_g1	-0.0906669	0.969273	0.250914	0.657411	NA	phosphatidylinositol-binding clathrin assembly protein LAP-like, transcript variant X1	LAP-like	lap	ANTH domain
TRINITY_DN234963_c0_g4	-0.0906669	0.969273	0.250914	0.657411	NA	phosphatidylinositol-binding clathrin assembly protein LAP-like, transcript variant X1	LAP-like	lap	ANTH domain
TRINITY_DN2710_c9_g1	-0.0906669	0.969273	0.250914	0.657411	NA	phosphatidylinositol-binding clathrin assembly protein LAP-like, transcript variant X1	LAP-like	lap	ANTH domain
TRINITY_DN2710_c9_g1	-0.0906669	0.969273	0.250914	0.657411	NA	phosphatidylinositol-binding clathrin assembly protein LAP-like, transcript variant X2	LAP-like	lap	ANTH domain
TRINITY_DN2710_c9_g1	-0.0906669	0.969273	0.250914	0.657411	NA	phosphatidylinositol-binding clathrin assembly protein LAP-like, transcript variant X4	LAP-like	lap	ANTH domain
TRINITY_DN14565_c0_g1	0.080634	0.973585	0.356199	0.571118	NA	cytosol aminopeptidase-like	LAP3	LAP3	leucine aminopeptidase 3
TRINITY_DN10797_c0_g1	0.037097	0.980022	0.0251212	0.953433	NA	28S ribosomal protein S7, mitochondrial-like	lcf1	lcf1	AMP-binding enzyme
TRINITY_DN10797_c0_g1	0.0389796	0.978989	0.0269231	0.949328	NA	28S ribosomal protein S7, mitochondrial-like	lcf1	lcf1	AMP-binding enzyme
TRINITY_DN10797_c0_g1	0.144159	0.935275	0.205312	0.675852	NA	28S ribosomal protein S7, mitochondrial-like	lcf1	lcf1	AMP-binding enzyme
TRINITY_DN129475_c7_g1	1.19697	0.0274723	1.82147	6.84e-08	LOC119167465	galectin-4-like (LOC119167465)	LGALS4	LGALS4	Galectin
TRINITY_DN129475_c7_g1	1.19697	0.0274723	1.83044	1.08e-07	LOC119167465	galectin-4-like (LOC119167465)	LGALS4	LGALS4	Galectin
TRINITY_DN1264_c0_g1	0.237876	0.856228	-0.244191	0.542119	NA	protein lingerer-like, transcript variant X1	lig	lig	Acts in the nervous system to mediate the control of copulatory organs during courtship
TRINITY_DN1264_c0_g1	0.238268	0.855912	-0.242886	0.548285	NA	protein lingerer-like, transcript variant X1	lig	lig	Acts in the nervous system to mediate the control of copulatory organs during courtship
TRINITY_DN12364_c0_g1	-0.198319	0.846517	-0.651929	0.00141566	NA	NA	Lk6	Lk6	It is involved in the biological process described with protein phosphorylation
TRINITY_DN28765_c0_g1	-0.149308	0.936173	-0.487853	0.289484	NA	lipase maturation factor 2-like	LMF2	LMF2	protein maturation
TRINITY_DN113202_c0_g2	0.0470595	0.983284	0.343869	0.555218	NA	low-density lipoprotein receptor-related protein 3-like	LRP12	LRP12	endocytosis
TRINITY_DN113202_c0_g2	0.0982832	0.969847	0.375973	0.519025	NA	low-density lipoprotein receptor-related protein 3-like	LRP12	LRP12	endocytosis
TRINITY_DN113202_c0_g2	0.183617	0.927903	0.37893	0.458428	NA	low-density lipoprotein receptor-related protein 3-like	LRP12	LRP12	endocytosis
TRINITY_DN107751_c5_g1	1.17411	NA	1.04528	0.432739	NA	atlastin-1-like (LOC119164337)	atl	atl	atlastin GTPase
TRINITY_DN113202_c0_g2	0.262048	0.8952	0.595821	0.249128	NA	low-density lipoprotein receptor-related protein 3-like	LRP12	LRP12	endocytosis
TRINITY_DN113202_c0_g2	0.262048	0.8952	0.595821	0.249128	NA	low-density lipoprotein receptor-related protein 3-like	LRP3	LRP3	lipoprotein receptor-related protein
TRINITY_DN1770_c0_g1	0.00429897	0.99844	-0.330533	0.537679	NA	basement membrane-specific heparan sulfate proteoglycan core protein-like, transcript variant X16	LRP5L	LRP5L	lipoprotein receptor-related protein
TRINITY_DN12978_c0_g2	0.443229	0.716717	1.05071	0.00300449	LOC119163874	leucine-rich repeat-containing protein 57-like (LOC119163874)	LRRC57	LRRC57	Leucine Rich repeats (2 copies)
TRINITY_DN153174_c0_g1	0.164783	0.952959	0.819882	0.237077	NA	NA	LSM4	LSM4	PH domain binding
TRINITY_DN113866_c0_g1	-0.123905	0.951743	0.394503	0.440154	NA	protein BUD31 homolog	BUD31	lwr	Ubiquitin-conjugating enzyme E2, catalytic domain homologues
TRINITY_DN3400_c1_g1	0.513305	0.650883	0.810565	0.048419	NA	lysosomal-trafficking regulator-like	LYST	LYST	endosome to lysosome transport via multivesicular body sorting pathway
TRINITY_DN271306_c0_g1	-0.92083	0.521338	0.0830303	0.940733	NA	mitotic spindle assembly checkpoint protein MAD2A-like, transcript variant X1	MAD2L1	MAD2L1	positive regulation of spindle checkpoint
TRINITY_DN18671_c4_g1	0.807998	0.123807	1.24984	6.95e-06	LOC119163516	nuclear receptor-binding protein-like	Madm	Madm	Protein kinase domain
TRINITY_DN22436_c1_g3	0.801993	0.128178	1.24533	8.5e-06	LOC119163516	nuclear receptor-binding protein-like	Madm	Madm	Protein kinase domain
TRINITY_DN24221_c0_g1	0.811785	0.121491	1.25507	6.67e-06	LOC119163516	nuclear receptor-binding protein-like	Madm	Madm	ATP binding. It is involved in the biological process described with protein phosphorylation
TRINITY_DN2690_c0_g1	0.813839	0.122635	1.25749	7.12e-06	LOC119163516	nuclear receptor-binding protein-like	Madm	Madm	Protein kinase domain
TRINITY_DN19073_c1_g1	-0.0775904	0.975816	0.941183	0.0728906	LOC119172424	uncharacterized LOC119172424	NA	MAEL	Maelstrom spermatogenic transposon silencer
TRINITY_DN29748_c0_g1	-0.0495678	0.977129	0.100563	0.823265	NA	NA	MAN2A2	MAN2A2	Alpha mannosidase, middle domain
TRINITY_DN29748_c0_g1	-0.0488317	0.977518	0.103767	0.821181	NA	NA	MAN2A2	MAN2A2	Mannosidase alpha class 2A member
TRINITY_DN13695_c0_g1	-0.131436	0.961212	-0.25017	0.738778	NA	amine oxidase [flavin-containing] B-like	MAOB	MAOB	Monoamine oxidase B
TRINITY_DN189209_c0_g1	0.479954	0.710717	-1.40023	0.0163493	LOC119186993	amine oxidase [flavin-containing]-like (LOC119186993)	MAOB	MAOB	Amine oxidase flavin-containing
TRINITY_DN11327_c0_g1	0.255943	0.892348	0.750013	0.112909	NA	eukaryotic translation initiation factor 4B-like, transcript variant X2	MBD4	MBD4	pyrimidine-specific mismatch base pair DNA N-glycosylase activity
TRINITY_DN132112_c0_g1	-0.280366	0.861677	0.63329	0.149074	NA	nucleoporin 88-like	Nup88	mbo	Nuclear pore complex protein
TRINITY_DN132112_c0_g1	-0.274345	0.865811	0.63723	0.146491	NA	nucleoporin 88-like	Nup88	mbo	Nuclear pore complex protein
TRINITY_DN132112_c0_g1	-0.275478	0.865403	0.638205	0.145592	NA	nucleoporin 88-like	Nup88	mbo	Nuclear pore complex protein
TRINITY_DN106239_c0_g1	-1.46918	0.0423392	-0.289037	0.74008	LOC119174743	protein MCM10 homolog (LOC119174743)	Mcm10	Mcm10	It is involved in the biological process described with DNA replication
TRINITY_DN106239_c0_g1	-1.46918	0.0423392	-0.296242	0.70727	LOC119174745	protein MCM10 homolog (LOC119174743)	Mcm10	Mcm10	It is involved in the biological process described with DNA replication
TRINITY_DN106239_c0_g1	-1.46918	0.0423392	-0.289037	0.74008	LOC119174746	protein MCM10 homolog (LOC119174743)	Mcm10	Mcm10	Mcm10 replication factor
TRINITY_DN16615_c0_g1	-0.556155	0.440561	-0.319803	0.447747	NA	DNA replication licensing factor MCM3-like	Mcm3	Mcm3	DNA replication initiation
TRINITY_DN16615_c0_g1	-0.556155	0.440561	-0.316347	0.472005	NA	DNA replication licensing factor MCM3-like	MCM3	MCM3	MCM3 minichromosome maintenance deficient 3 (S. cerevisiae)
TRINITY_DN11727_c2_g1	-0.313158	0.830787	0.27883	0.589964	NA	eukaryotic translation initiation factor 3 subunit I-like	MCPH1	MCPH1	Microcephalin protein
TRINITY_DN105009_c0_g1	-0.178434	0.936069	-0.422451	0.443238	NA	midasin-like	NA	MDN1	ATPase activity
TRINITY_DN24777_c0_g1	-0.125237	0.943855	0.0620829	0.910793	NA	ATP-dependent RNA helicase me31b-like, transcript variant X1	DDX39B (p47)	me31B	Belongs to the DEAD box helicase family
TRINITY_DN16698_c0_g1	-0.407056	0.791975	0.377664	0.465296	NA	enoyl-[acyl-carrier-protein] reductase, mitochondrial-like	NA	MECR	trans-2-enoyl-CoA reductase
TRINITY_DN18947_c0_g1	0.293595	0.753719	0.380019	0.229275	NA	myocyte-specific enhancer factor 2-like, transcript variant X2	Mef2	Mef2	protein dimerization activity
TRINITY_DN20216_c0_g1	-0.392758	0.867648	-0.455864	0.63041	NA	methyltransferase-like protein 7B	METTL7A	METTL7A	ubiE/COQ5 methyltransferase family
TRINITY_DN17387_c2_g1	1.06633	0.0511102	1.61153	1.9e-07	LOC119188247	major facilitator superfamily domain-containing protein 1-like	MFSD1	MFSD1	transmembrane transport
TRINITY_DN18757_c0_g1	0.991006	0.139583	1.51543	5.09e-05	LOC119188247	major facilitator superfamily domain-containing protein 1-like	MFSD1	MFSD1	Major facilitator superfamily domain containing 1
TRINITY_DN10102_c3_g1	0.535462	0.55997	0.86482	0.0252571	NA	alpha-1,3-mannosyl-glycoprotein 2-beta-N-acetylglucosaminyltransferase-like, transcript variant X1	Mgat1	Mgat1	Acetylglucosaminyltransferase activity. It is involved in the biological process described with protein glycosylation
TRINITY_DN10102_c3_g1	0.573753	0.509107	0.892791	0.0211372	NA	alpha-1,3-mannosyl-glycoprotein 2-beta-N-acetylglucosaminyltransferase-like, transcript variant X1	Mgat1	Mgat1	Acetylglucosaminyltransferase activity. It is involved in the biological process described with protein glycosylation
TRINITY_DN10102_c3_g1	0.573753	0.509107	0.892791	0.0211372	NA	alpha-1,3-mannosyl-glycoprotein 2-beta-N-acetylglucosaminyltransferase-like, transcript variant X1	Mgat1	Mgat1	GNT-I family
TRINITY_DN18270_c0_g2	0.283509	0.791644	-0.119483	0.776071	NA	ATP-dependent RNA helicase A-like, transcript variant X1	DHX9	mle	Helicase associated domain (HA2) Add an annotation
TRINITY_DN3214_c0_g1	0.266411	0.725402	-0.199981	0.392317	NA	ATP-dependent RNA helicase A-like, transcript variant X1	DHX9	mle	Helicase associated domain (HA2) Add an annotation
TRINITY_DN1584_c0_g1	0.253542	0.908273	0.718267	0.210503	NA	methylmalonic aciduria type A protein, mitochondrial-like	MMAA	MMAA	Methylmalonic aciduria (cobalamin deficiency) cblA type
TRINITY_DN13214_c1_g1	0.28856	0.740911	0.608145	0.00529007	NA	UDP-N-acetylhexosamine pyrophosphorylase-like, transcript variant X1	NA	mmy	Uridylyltransferase activity. It is involved in the biological process described with metabolic process
TRINITY_DN13214_c1_g1	0.711992	0.172306	0.731705	0.0161637	NA	UDP-N-acetylhexosamine pyrophosphorylase-like, transcript variant X1	NA	mmy	Uridylyltransferase activity. It is involved in the biological process described with metabolic process
TRINITY_DN130602_c1_g1	-0.337264	0.901186	-0.450881	0.661627	NA	U3 small nucleolar ribonucleoprotein protein MPP10-like	NA	MPHOSPH10	U3 small nucleolar ribonucleoprotein
TRINITY_DN11497_c0_g1	0.0355048	0.99013	0.12225	0.912149	NA	anaphase-promoting complex subunit 2-like, transcript variant X1	mr	mr	Belongs to the cullin family
TRINITY_DN11497_c0_g1	-0.298992	0.888	0.383805	0.578755	NA	anaphase-promoting complex subunit 2-like, transcript variant X1	mr	mr	Belongs to the cullin family
TRINITY_DN166335_c0_g1	-0.383435	0.775598	0.296563	0.586309	NA	50S ribosomal protein L1-like	mRpL1	mRpL1	RNA binding. It is involved in the biological process described with translation
TRINITY_DN166335_c0_g1	-0.365597	0.795825	0.308583	0.577324	NA	50S ribosomal protein L1-like	mRpL1	mRpL1	RNA binding. It is involved in the biological process described with translation
TRINITY_DN166335_c0_g1	-0.365597	0.795825	0.308583	0.577324	NA	50S ribosomal protein L1-like	mRpL1	mRpL1	ribosomal protein L1
TRINITY_DN15525_c0_g1	-0.181359	0.917445	0.1907	0.722827	NA	39S ribosomal protein L17, mitochondrial-like	mRpL17	mRpL17	Structural constituent of ribosome. It is involved in the biological process described with translation
TRINITY_DN18305_c6_g1	-0.246293	0.865176	-0.537578	0.205904	NA	39S ribosomal protein L17, mitochondrial-like	NA	mRpL17	ribosomal protein L17
TRINITY_DN21543_c0_g1	-0.12094	0.959782	0.175838	0.801518	NA	39S ribosomal protein L28, mitochondrial-like	mRpL28	mRpL28	structural constituent of ribosome
TRINITY_DN1540_c22_g1	0.171519	NA	0.64558	0.628367	NA	39S ribosomal protein L4, mitochondrial-like	mRpL4	mRpL4	Structural constituent of ribosome. It is involved in the biological process described with translation
TRINITY_DN1540_c22_g1	0.171519	NA	0.673183	NA	NA	39S ribosomal protein L4, mitochondrial-like	mRpL4	mRpL4	Structural constituent of ribosome. It is involved in the biological process described with translation
TRINITY_DN12712_c1_g1	-0.0478225	0.98149	0.420794	0.422543	NA	39S ribosomal protein L47, mitochondrial-like	mRpL47	mRpL47	Mitochondrial 39-S ribosomal protein L47 (MRP-L47)
TRINITY_DN210580_c0_g1	0.0947884	0.970422	0.6009	0.264455	NA	NA	mRpS22	mRpS22	28S ribosomal protein S22
TRINITY_DN1992_c2_g1	0.25072	0.900141	0.0768533	0.928832	NA	probable 28S ribosomal protein S26, mitochondrial	mRpS26	mRpS26	ribosomal protein, S26
TRINITY_DN10501_c0_g1	0.102647	0.956702	0.29475	0.456495	NA	serine/threonine-protein kinase mig-15-like, transcript variant X1	MIG-15-like	msn	It is involved in the biological process described with protein phosphorylation
TRINITY_DN10501_c0_g1	0.102647	0.956702	0.298341	0.4619	NA	serine/threonine-protein kinase mig-15-like, transcript variant X1	MIG-15-like	msn	It is involved in the biological process described with protein phosphorylation
TRINITY_DN10501_c0_g1	0.174704	0.905842	0.329022	0.352789	NA	serine/threonine-protein kinase mig-15-like, transcript variant X1	MIG-15-like	msn	Domain found in NIK1-like kinases, mouse citron and yeast ROM1, ROM2
TRINITY_DN13953_c1_g1	-0.0522609	0.979006	0.418744	0.392408	NA	acyl carrier protein, mitochondrial-like	mtacp1	mtacp1	Carrier of the growing fatty acid chain in fatty acid biosynthesis
TRINITY_DN31767_c0_g1	-0.196446	0.950273	1.04627	0.160118	NA	transcription termination factor 3, mitochondrial-like	NA	MTERFD1	transcription termination factor 3
TRINITY_DN25277_c1_g1	-1.19326	0.0584184	-0.366164	0.581429	NA	proliferating cell nuclear antigen-like	mus209	mus209	This protein is an auxiliary protein of DNA polymerase delta and is involved in the control of eukaryotic DNA replication by increasing the polymerase's processibility during elongation of the leading strand
TRINITY_DN25277_c1_g1	-1.18824	0.0693388	-0.365101	0.588246	NA	proliferating cell nuclear antigen-like	mus209	mus209	This protein is an auxiliary protein of DNA polymerase delta and is involved in the control of eukaryotic DNA replication by increasing the polymerase's processibility during elongation of the leading strand
TRINITY_DN14036_c0_g2	-0.395792	0.830842	0.187401	0.813886	NA	diphosphomevalonate decarboxylase-like	MVD	MVD	Performs the first committed step in the biosynthesis of isoprenes
TRINITY_DN125431_c0_g2	-0.0866374	0.982698	2.08621	0.00945041	LOC119179540	uncharacterized LOC119179540 (LOC119179540)	NA	mwh	binding. It is involved in the biological process described with
TRINITY_DN26628_c0_g1	0.536124	0.606444	1.95922	2.88e-09	LOC119178484	unconventional myosin-Id-like	NA	Myo1A	Belongs to the TRAFAC class myosin-kinesin ATPase superfamily. Myosin family
TRINITY_DN23354_c1_g1	-0.121918	0.935275	0.317292	0.423499	NA	unconventional myosin-Va-like, transcript variant X2	Myo5	Myo5	Belongs to the TRAFAC class myosin-kinesin ATPase superfamily. Myosin family
TRINITY_DN23354_c1_g1	-0.0510212	0.974841	0.330839	0.402395	NA	unconventional myosin-Va-like, transcript variant X2	Myo5	Myo5	Belongs to the TRAFAC class myosin-kinesin ATPase superfamily. Myosin family
TRINITY_DN33705_c0_g1	0.429667	0.570514	0.603152	0.0307263	NA	NA	Myo9	Myo9	Belongs to the TRAFAC class myosin-kinesin ATPase superfamily. Myosin family
TRINITY_DN0_c139_g1	0.0663058	0.968352	0.352015	0.225806	NA	ras-related protein Rab-14, transcript variant X2	RAB14	NA	NA
TRINITY_DN0_c139_g1	0.06495	0.969192	0.360114	0.213399	NA	ras-related protein Rab-14, transcript variant X2	RAB14	NA	NA
TRINITY_DN0_c29_g1	0.18726	0.948483	0.340145	0.713632	NA	NA	UPF2	NA	NA
TRINITY_DN0_c3_g1	0.424475	0.424412	0.470372	0.013895	NA	NA	NA	NA	NA
TRINITY_DN0_c3_g1	0.426202	0.426619	0.472053	0.0154578	NA	NA	NA	NA	NA
TRINITY_DN0_c3_g1	0.429159	0.42154	0.474546	0.0150251	NA	NA	NA	NA	NA
TRINITY_DN0_c3_g1	0.429159	0.42154	0.474546	0.0150251	NA	NA	NA	NA	protein serine threonine kinase activity. It is involved in the biological process described with protein phosphorylation
TRINITY_DN0_c3_g1	0.393166	0.491384	0.482458	0.00929031	NA	NA	NA	NA	protein serine threonine kinase activity. It is involved in the biological process described with protein phosphorylation
TRINITY_DN0_c48_g1	-2.58925	0.00267829	NA	NA	LOC119171601	uncharacterized LOC119171601 (LOC119171601)	NA	NA	NA
TRINITY_DN10000_c1_g2	0.559979	0.515143	0.651211	0.10543	NA	moesin/ezrin/radixin homolog 1-like, transcript variant X1	NA	NA	NA
TRINITY_DN10001_c0_g2	-0.382224	0.814756	0.493524	0.409082	NA	methylcrotonoyl-CoA carboxylase subunit alpha, mitochondrial-like	NA	NA	NA
TRINITY_DN10003_c0_g1	0.418744	0.60651	0.511251	0.128648	NA	mediator of RNA polymerase II transcription subunit 28-like, transcript variant X4	NA	NA	NA
TRINITY_DN10008_c0_g2	-0.0510681	0.98149	0.395939	0.487279	NA	acetyl-CoA acetyltransferase A, mitochondrial-like, transcript variant X5	NA	NA	NA
TRINITY_DN10008_c0_g2	-0.599582	0.490493	-0.116991	0.856885	NA	Na(+)/H(+) exchanger beta-like, transcript variant X2	ACAT1	NA	Sodium/hydrogen exchanger family
TRINITY_DN10014_c0_g1	0.796828	0.222086	0.450073	0.330311	NA	long-chain-fatty-acid--CoA ligase 3-like, transcript variant X2	NA	NA	NA
TRINITY_DN10014_c0_g1	0.802045	0.23251	0.463548	0.328344	NA	long-chain-fatty-acid--CoA ligase 3-like, transcript variant X2	NA	NA	NA
TRINITY_DN10014_c0_g1	0.804529	0.231201	0.479366	0.30848	NA	long-chain-fatty-acid--CoA ligase 3-like, transcript variant X2	NA	NA	NA
TRINITY_DN10014_c0_g1	0.806961	0.240921	0.484127	0.311809	NA	long-chain-fatty-acid--CoA ligase 3-like, transcript variant X2	NA	NA	catalytic activity. It is involved in the biological process described with metabolic process
TRINITY_DN10014_c0_g1	0.806793	0.257537	0.487563	0.322966	NA	long-chain-fatty-acid--CoA ligase 3-like, transcript variant X2	NA	NA	catalytic activity. It is involved in the biological process described with metabolic process
TRINITY_DN10014_c0_g1	0.806375	0.258774	0.487862	0.323495	NA	long-chain-fatty-acid--CoA ligase 3-like, transcript variant X2	NA	NA	catalytic activity. It is involved in the biological process described with metabolic process
TRINITY_DN10014_c0_g1	0.806793	0.257537	0.489604	0.326044	NA	long-chain-fatty-acid--CoA ligase 3-like, transcript variant X2	NA	NA	catalytic activity. It is involved in the biological process described with metabolic process
TRINITY_DN10031_c0_g1	0.374177	0.630771	0.672554	0.0315079	NA	P2X purinoceptor 4-like, transcript variant X2	NA	NA	ATP P2X receptor
TRINITY_DN10031_c0_g1	0.329852	0.716886	0.723506	0.0184955	NA	P2X purinoceptor 4-like, transcript variant X2	NA	NA	ATP P2X receptor
TRINITY_DN10031_c0_g1	0.381459	0.681916	0.768037	0.0252613	NA	P2X purinoceptor 4-like, transcript variant X2	NA	NA	NA
TRINITY_DN10031_c0_g1	0.26081	0.834597	0.775073	0.0283416	NA	P2X purinoceptor 4-like, transcript variant X2	NA	NA	ATP P2X receptor
TRINITY_DN10031_c0_g1	0.245291	0.857593	0.776066	0.0387222	NA	P2X purinoceptor 4-like, transcript variant X2	NA	NA	extracellularly ATP-gated cation channel activity
TRINITY_DN10036_c2_g1	-0.535264	0.408537	-0.838948	0.00325819	NA	Glutathione peroxidase	PHGPX	NA	NA
TRINITY_DN10040_c5_g1	-1.07804	0.077811	-0.130006	0.850301	NA	peptidyl-prolyl cis-trans isomerase NIMA-interacting 4-like	NA	NA	Peptidyl-prolyl cis-trans isomerase
TRINITY_DN10040_c5_g1	-1.10075	0.122424	-0.12829	0.862027	NA	peptidyl-prolyl cis-trans isomerase NIMA-interacting 4-like	NA	NA	NA
TRINITY_DN10040_c5_g1	-1.10075	0.122424	-0.125152	0.881806	NA	peptidyl-prolyl cis-trans isomerase NIMA-interacting 4-like	NA	NA	Peptidyl-prolyl cis-trans isomerase
TRINITY_DN100589_c0_g1	-0.742146	0.675227	-0.486182	0.595934	NA	probable arginine--tRNA ligase, mitochondrial	NA	NA	NA
TRINITY_DN10059_c0_g1	1.75208	0.010269	3.06701	1.68e-10	LOC119390045	uncharacterized LOC119390045 (LOC119390045)	NA	NA	Domain present in PSD-95, Dlg, and ZO-1/2.
TRINITY_DN100650_c0_g1	0.250369	0.846517	0.70483	0.0224424	NA	COP9 signalosome complex subunit 2	NA	NA	NA
TRINITY_DN10066_c0_g1	0.144923	0.955172	0.575316	0.359493	NA	calerythrin-like, transcript variant X1	NA	NA	NA
TRINITY_DN10070_c0_g1	0.583435	0.333912	0.641721	0.10044	NA	neuropathy target esterase sws-like, transcript variant X2	NA	NA	NA
TRINITY_DN100719_c1_g2	0.349118	NA	-3.24638	0.00310142	LOC119180112	thioredoxin domain-containing protein 11-like (LOC119180112)	NA	NA	NA
TRINITY_DN10072_c0_g1	0.887029	0.121329	1.24995	3.94e-05	NA	NA	NA	NA	NA
TRINITY_DN10073_c0_g1	-0.679139	0.280453	-0.517398	0.191726	NA	NA	mucin-5AC	NA	NA
TRINITY_DN10073_c0_g1	-0.673678	0.296189	-0.513993	0.220695	NA	NA	mucin-5AC	NA	NA
TRINITY_DN10077_c2_g1	-0.936788	0.376783	-0.71097	0.378901	NA	centrosomal protein 43-like	NA	NA	NA
TRINITY_DN100941_c4_g1	0.111165	0.951302	0.142075	0.761039	NA	protein MMS22-like	NA	NA	NA
TRINITY_DN1010_c0_g1	0.42516	0.519987	0.892461	3.44e-05	NA	minor histocompatibility antigen H13-like	NA	NA	NA
TRINITY_DN10102_c3_g1	0.503178	0.215326	0.533339	0.00923595	NA	alpha-1,3-mannosyl-glycoprotein 2-beta-N-acetylglucosaminyltransferase-like, transcript variant X1	Prp3-like	NA	NA
TRINITY_DN10102_c3_g1	0.503178	0.215326	0.533339	0.00923595	NA	alpha-1,3-mannosyl-glycoprotein 2-beta-N-acetylglucosaminyltransferase-like, transcript variant X1	NA	NA	NA
TRINITY_DN10102_c3_g1	0.535462	0.55997	0.86482	0.0252571	NA	alpha-1,3-mannosyl-glycoprotein 2-beta-N-acetylglucosaminyltransferase-like, transcript variant X1	NA	NA	NA
TRINITY_DN1010708_c0_g1	0.427066	0.488003	1.11412	2.22e-06	LOC119175020	G-patch domain and KOW motifs-containing protein-like (LOC119175020)	GPKOW	NA	nucleic acid binding
TRINITY_DN10114_c0_g1	0.201277	0.918825	0.346563	0.561644	NA	lysophosphatidylserine lipase ABHD12-like	NA	NA	NA
TRINITY_DN101169_c4_g1	0.186274	0.901018	0.547507	0.136052	LOC119174624	uncharacterized LOC119174624	NA	NA	NA
TRINITY_DN10127_c0_g1	0.579886	0.0724032	0.47369	0.0698191	NA	NA	NA	NA	NA
TRINITY_DN10127_c0_g1	0.617708	0.0355516	0.596808	0.00120664	NA	NA	NA	NA	Sushi, von Willebrand factor type A, EGF and pentraxin
TRINITY_DN10127_c0_g1	0.620084	0.0366199	0.694686	1.2e-05	NA	NA	NA	NA	NA
TRINITY_DN1013_c0_g1	-0.41234	0.745056	0.701954	0.0938607	NA	ubiquinone biosynthesis protein COQ9, mitochondrial-like, transcript variant X1	COQ9	NA	NA
TRINITY_DN1013_c0_g1	-0.41234	0.745056	0.701954	0.0938607	NA	ubiquinone biosynthesis protein COQ9, mitochondrial-like, transcript variant X1	COQ9	NA	NA
TRINITY_DN10130_c1_g2	-0.20147	0.908087	0.108303	0.857869	NA	ATP-dependent RNA helicase dbp2-like	dpb2-like	NA	Belongs to the DEAD box helicase family
TRINITY_DN10130_c1_g2	-0.184634	0.920314	0.133012	0.827999	NA	ATP-dependent RNA helicase dbp2-like	dpb2-like	NA	NA
TRINITY_DN10130_c1_g2	-0.12578	0.954521	0.205915	0.735272	NA	ATP-dependent RNA helicase dbp2-like	dpb2-like	NA	NA
TRINITY_DN10130_c1_g2	-0.105077	0.962579	0.211087	0.721491	NA	ATP-dependent RNA helicase dbp2-like	dsRNA editase	NA	NA
TRINITY_DN101392_c3_g1	-0.0556054	0.972215	0.606902	0.0211367	NA	prefoldin subunit 3-like	NA	NA	NA
TRINITY_DN10140_c1_g1	0.697218	NA	0.25487	0.843723	NA	gephyrin-like	NA	NA	NA
TRINITY_DN10140_c1_g1	0.697218	NA	0.25487	0.843723	NA	gephyrin-like	NA	NA	Gephyrin
TRINITY_DN10140_c1_g1	0.697218	NA	0.262741	NA	NA	gephyrin-like	GIPC3-like	NA	NA
TRINITY_DN101412_c0_g1	0.0498373	0.982892	0.640466	0.278246	NA	atlastin-2-like	NA	NA	NA
TRINITY_DN101412_c0_g1	0.0498373	0.982892	0.642901	0.290785	NA	atlastin-2-like	NA	NA	NA
TRINITY_DN101416_c0_g1	-0.78645	0.714873	-0.264954	0.848478	NA	ribose-5-phosphate isomerase-like, transcript variant X1	NA	NA	NA
TRINITY_DN101416_c0_g1	-0.757807	0.731655	-0.235557	0.867288	NA	ribose-5-phosphate isomerase-like, transcript variant X1	NA	NA	NA
TRINITY_DN101433_c0_g1	-0.39424	0.766508	0.608503	0.124417	NA	probable ATP-dependent RNA helicase DDX43	DDX43	NA	NA
TRINITY_DN10157_c1_g1	0.029053	0.987369	0.145404	0.772193	NA	ataxin-2-like protein, transcript variant X2	NA	NA	NA
TRINITY_DN10157_c1_g1	0.0933159	0.960486	0.166302	0.70428	NA	ataxin-2-like protein, transcript variant X2	NA	NA	NA
TRINITY_DN10161_c0_g2	-0.102641	0.97249	-0.0402298	0.973784	NA	NA	NA	NA	NA
TRINITY_DN10162_c1_g1	0.00311726	0.999039	0.247192	0.619535	NA	F-box/LRR-repeat protein 20-like, transcript variant X1	NA	NA	NA
TRINITY_DN10162_c1_g1	-0.0997839	0.972255	0.537635	0.483436	NA	F-box/LRR-repeat protein 20-like, transcript variant X1	NA	NA	NA
TRINITY_DN10164_c0_g2	0.788179	0.221261	0.933941	0.00895586	NA	tyrosine-protein kinase HTK16-like	HTK16	NA	NA
TRINITY_DN101640_c0_g1	0.430812	0.837975	-0.633916	0.431969	NA	microsomal triglyceride transfer protein large subunit-like, transcript variant X1	NA	NA	NA
TRINITY_DN101640_c0_g1	0.383752	0.865538	-0.603545	0.519275	NA	microsomal triglyceride transfer protein large subunit-like, transcript variant X1	NA	NA	NA
TRINITY_DN101640_c0_g1	0.383752	0.865538	-0.603545	0.519275	NA	microsomal triglyceride transfer protein large subunit-like, transcript variant X1	NA	NA	Microsomal triglyceride transfer protein
TRINITY_DN101716_c2_g1	-0.151191	0.939714	-0.562962	0.219031	NA	neurofilament heavy polypeptide-like	NA	NA	NA
TRINITY_DN10172_c1_g1	-0.49628	0.483364	-0.140885	0.766074	LOC119176530	uncharacterized LOC119176530	NA	NA	NA
TRINITY_DN10172_c1_g1	-0.553668	0.525306	0.0247926	0.971893	LOC119176530	uncharacterized LOC119176530	NA	NA	NA
TRINITY_DN10172_c1_g1	-0.547104	0.533695	0.0273089	0.96892	LOC119176530	uncharacterized LOC119176530	NA	NA	NA
TRINITY_DN10172_c1_g1	-0.545872	0.53674	0.0286627	0.967554	LOC119176530	uncharacterized LOC119176530	NA	NA	NA
TRINITY_DN10172_c2_g1	0.397305	0.476242	0.651037	0.000986	NA	phosphatidylinositol 4-phosphate 3-kinase C2 domain-containing subunit alpha-like	NA	NA	Belongs to the PI3 PI4-kinase family
TRINITY_DN10172_c3_g1	-0.572885	0.555532	-0.352668	0.472467	NA	aspartyl/asparaginyl beta-hydroxylase-like, transcript variant X2	NA	NA	NA
TRINITY_DN101753_c0_g1	-1.6994	0.000585339	-0.771646	0.14761	LOC119176942	60S acidic ribosomal protein P2-like (LOC119176942)	NA	NA	NA
TRINITY_DN101756_c2_g1	-0.553443	0.552304	-1.52955	0.000699	LOC119175698	MAGUK p55 subfamily member 7-like (LOC119175698)	NA	NA	Belongs to the MAGUK family
TRINITY_DN10181_c5_g1	0.204854	0.890053	0.237242	0.612486	NA	1-phosphatidylinositol 4,5-bisphosphate phosphodiesterase gamma-1-like, transcript variant X2	NA	NA	NA
TRINITY_DN10181_c5_g1	0.0222793	0.988281	0.24688	0.552585	NA	1-phosphatidylinositol 4,5-bisphosphate phosphodiesterase gamma-1-like, transcript variant X2 NFKB related	PLCG1	NA	NA
TRINITY_DN101886_c0_g1	-0.466776	0.74658	-0.0524702	0.949363	NA	Down syndrome cell adhesion molecule-like protein Dscam2	NA	NA	NA
TRINITY_DN101893_c1_g1	-0.100799	0.974841	0.527941	0.526366	NA	proteasome subunit alpha type-1-like	NA	NA	NA
TRINITY_DN101893_c1_g1	-0.100799	0.974841	0.527941	0.526366	NA	proteasome subunit alpha type-1-like	NA	NA	The proteasome is a multicatalytic proteinase complex which is characterized by its ability to cleave peptides with Arg, Phe, Tyr, Leu, and Glu adjacent to the leaving group at neutral or slightly basic pH
TRINITY_DN101893_c1_g1	-0.100799	0.974841	0.534399	0.567088	NA	proteasome subunit alpha type-1-like	NA	NA	NA
TRINITY_DN101957_c0_g1	-0.389958	0.791251	0.0197043	0.97946	NA	nucleolar pre-ribosomal-associated protein 1-like	NA	NA	NA
TRINITY_DN10202_c0_g1	0.335271	0.837915	0.606644	0.237001	NA	vacuolar protein sorting-associated protein 18 homolog	VPS18	NA	NA
TRINITY_DN10202_c0_g1	0.337184	0.837951	0.61387	0.235256	NA	vacuolar protein sorting-associated protein 18 homolog	VPS18	NA	NA
TRINITY_DN10202_c0_g1	0.337184	0.837951	0.619038	0.241212	NA	vacuolar protein sorting-associated protein 18 homolog	VPS18	NA	NA
TRINITY_DN102060_c0_g1	-0.153478	0.934985	0.0705122	0.905672	NA	ATP synthase subunit O, mitochondrial-like	NA	NA	NA
TRINITY_DN10208_c2_g1	0.291322	0.784809	0.598266	0.0315489	NA	guanine nucleotide-binding protein G(s) subunit alpha, transcript variant X1	NA	NA	NA
TRINITY_DN10208_c2_g1	0.254537	0.826432	0.631979	0.0243738	NA	guanine nucleotide-binding protein G(s) subunit alpha, transcript variant X1	NA	NA	NA
TRINITY_DN10208_c2_g1	0.249608	0.834061	0.648117	0.0196956	NA	guanine nucleotide-binding protein G(s) subunit alpha, transcript variant X1	NA	NA	NA
TRINITY_DN10208_c2_g1	0.197523	0.916923	0.811256	0.0569922	NA	guanine nucleotide-binding protein G(s) subunit alpha, transcript variant X1	NA	NA	NA
TRINITY_DN10208_c2_g1	0.136249	0.941759	0.824925	0.0157839	NA	guanine nucleotide-binding protein G(s) subunit alpha, transcript variant X1	NA	NA	NA
TRINITY_DN10220_c0_g1	-0.23767	0.88426	-0.217325	0.700667	NA	nucleoside diphosphate kinase-like	NA	NA	NA
TRINITY_DN10220_c0_g1	-0.251229	0.879098	-0.164868	0.792542	NA	nucleoside diphosphate kinase-like	NA	NA	NA
TRINITY_DN1023_c1_g1	-0.0916939	0.968522	0.257844	0.6579	NA	ankyrin repeat domain-containing protein 50-like	NA	NA	NA
TRINITY_DN1023_c1_g1	-0.0815203	0.972012	0.27261	0.6497	NA	ankyrin repeat domain-containing protein 50-like	NA	NA	NA
TRINITY_DN10234_c0_g1	0.278976	0.834375	0.296932	0.48466	NA	ubiquitin carboxyl-terminal hydrolase 32-like, transcript variant X1	NA	NA	Belongs to the peptidase C19 family
TRINITY_DN10234_c0_g1	0.280342	0.835344	0.300678	0.484971	NA	ubiquitin carboxyl-terminal hydrolase 32-like, transcript variant X1	NA	NA	NA
TRINITY_DN10234_c0_g1	0.279732	0.836311	0.302025	0.488798	NA	ubiquitin carboxyl-terminal hydrolase 32-like, transcript variant X1	NA	NA	NA
TRINITY_DN102365_c1_g4	-1.0235	0.148995	-0.984777	0.0420564	NA	sulfotransferase 1C2-like	NA	NA	Methyl-transferase
TRINITY_DN102441_c0_g1	0.00918867	0.99524	0.103899	0.828164	NA	inositol 1,4,5-trisphosphate receptor type 1-like	NA	NA	Inositol 1,4,5-trisphosphate-sensitive calcium-release channel activity. It is involved in the biological process described with calcium ion transmembrane transport
TRINITY_DN102473_c1_g3	-0.00837665	0.997419	0.9857	0.0888072	NA	malonyl-CoA decarboxylase, mitochondrial-like	NA	NA	NA
TRINITY_DN102662_c0_g1	-0.135736	0.929875	0.269355	0.440396	NA	microtubule-associated protein RP/EB family member 1-like, transcript variant X2	NA	NA	Microtubule binding
TRINITY_DN102662_c0_g1	-0.135736	0.929875	0.269355	0.440396	NA	microtubule-associated protein RP/EB family member 1-like, transcript variant X2	NA	NA	NA
TRINITY_DN102662_c0_g1	-0.131775	0.933796	0.270878	0.444021	NA	microtubule-associated protein RP/EB family member 1-like, transcript variant X2	NA	NA	Microtubule binding
TRINITY_DN102662_c0_g1	-0.142234	0.925082	0.272176	0.447794	NA	microtubule-associated protein RP/EB family member 1-like, transcript variant X2	NA	NA	NA
TRINITY_DN102662_c0_g1	-0.133484	0.932714	0.273008	0.447873	NA	microtubule-associated protein RP/EB family member 1-like, transcript variant X2	NA	NA	NA
TRINITY_DN10275_c1_g2	-0.207403	0.878955	0.180143	0.717398	NA	NADH dehydrogenase [ubiquinone] 1 beta subcomplex subunit 5, mitochondrial-like	NA	NA	NA
TRINITY_DN10279_c0_g1	0.0063068	0.997184	-0.0634579	0.913152	NA	transcription elongation factor SPT6-like, transcript variant X1	NA	NA	NA
TRINITY_DN102810_c0_g1	-0.124428	0.955863	-0.164066	0.78951	NA	lanC-like protein 2, transcript variant X1	LANCL2	NA	NA
TRINITY_DN102810_c0_g1	-0.0630433	0.97856	-0.0386265	0.960167	NA	lanC-like protein 2, transcript variant X1	LANCL2	NA	NA
TRINITY_DN102810_c0_g1	-0.0630433	0.97856	-0.0297293	0.973101	NA	lanC-like protein 2, transcript variant X1	LANCL2	NA	NA
TRINITY_DN102810_c0_g1	0.102458	0.971777	0.281674	0.712002	NA	lanC-like protein 2, transcript variant X1	LANCL2	NA	NA
TRINITY_DN10282_c0_g1	-0.369312	0.620165	-0.285986	0.302143	NA	NA	NA	NA	NA
TRINITY_DN10282_c0_g1	-0.369312	0.620165	-0.285986	0.302143	NA	NA	NA	NA	nucleotide binding. It is involved in the biological process described with mRNA processing
TRINITY_DN10282_c0_g1	-0.401103	0.643802	-0.26177	0.477217	NA	NA	NA	NA	nucleotide binding. It is involved in the biological process described with mRNA processing
TRINITY_DN10282_c0_g1	-0.401103	0.643802	-0.259556	0.495792	NA	NA	NA	NA	NA
TRINITY_DN10289_c0_g1	0.45231	0.723083	0.782607	0.0959632	NA	carcinine transporter-like	NA	NA	NA
TRINITY_DN1030_c1_g3	-0.23256	0.90647	-0.321277	0.619329	NA	TGF-beta receptor type-1-like, transcript variant X4	NA	NA	NA
TRINITY_DN103154_c0_g1	-0.519167	0.687873	0.244455	0.715965	NA	60S ribosomal protein L18	RpL18	NA	NA
TRINITY_DN103154_c0_g1	-0.521313	0.68611	0.247784	0.711939	NA	60S ribosomal protein L18	RpL18	NA	NA
TRINITY_DN10324_c0_g1	-0.311686	0.839647	0.0605538	0.930843	NA	histone H2A-like	NA	NA	Histone H2A
TRINITY_DN10324_c0_g1	-0.31321	0.838667	0.0614426	0.929976	NA	histone H2A-like	NA	NA	Histone H2A
TRINITY_DN10333_c0_g1	-0.351495	0.747159	-0.186716	0.664439	NA	5'-AMP-activated protein kinase catalytic subunit alpha-2-like, transcript variant X1	NA	NA	NA
TRINITY_DN10333_c0_g1	-0.367259	0.737911	-0.183725	0.685157	NA	5'-AMP-activated protein kinase catalytic subunit alpha-2-like, transcript variant X1	NA	NA	AMP-activated protein kinase activity. It is involved in the biological process described with protein phosphorylation
TRINITY_DN10333_c0_g1	-0.368334	0.73723	-0.176449	0.699508	NA	5'-AMP-activated protein kinase catalytic subunit alpha-2-like, transcript variant X1	NA	NA	AMP-activated protein kinase activity. It is involved in the biological process described with protein phosphorylation
TRINITY_DN10333_c0_g1	-0.353266	0.755804	-0.157725	0.735732	NA	5'-AMP-activated protein kinase catalytic subunit alpha-2-like, transcript variant X1	NA	NA	NA
TRINITY_DN10333_c0_g1	-0.237441	0.858483	-0.123575	0.791959	NA	5'-AMP-activated protein kinase catalytic subunit alpha-2-like, transcript variant X1	NA	NA	AMP-activated protein kinase activity. It is involved in the biological process described with protein phosphorylation
TRINITY_DN10336_c0_g1	-0.386884	0.839879	0.228443	0.783362	NA	actin-related protein 8-like	NA	NA	NA
TRINITY_DN10336_c0_g1	-0.346724	0.866079	0.235508	0.778913	NA	actin-related protein 8-like	NA	NA	NA
TRINITY_DN10336_c0_g1	-0.365398	0.856144	0.252037	0.747872	NA	actin-related protein 8-like	NA	NA	NA
TRINITY_DN10336_c0_g1	-0.365116	0.857674	0.257679	0.744761	NA	actin-related protein 8-like	NA	NA	NA
TRINITY_DN10336_c0_g1	-0.365116	0.857674	0.26661	0.748629	NA	actin-related protein 8-like	NA	NA	NA
TRINITY_DN10336_c0_g1	-0.404936	0.81175	0.271837	0.712002	NA	actin-related protein 8-like	NA	NA	NA
TRINITY_DN10338_c0_g1	-1.09913	0.0535938	0.0753496	0.909565	NA	dihydropyrimidinase-like, transcript variant X1	NA	NA	NA
TRINITY_DN10338_c0_g1	-1.05331	0.0672614	0.134192	0.824536	NA	dihydropyrimidinase-like, transcript variant X1	NA	NA	NA
TRINITY_DN10338_c0_g1	0.503596	0.441301	0.440123	0.147664	NA	dihydropyrimidinase-like, transcript variant X1	NA	NA	NA
TRINITY_DN10338_c0_g1	0.638128	0.251746	0.458035	0.148512	NA	dihydropyrimidinase-like, transcript variant X1	NA	NA	FCH domain only protein
TRINITY_DN10338_c0_g1	0.525294	0.460476	0.458255	0.175068	NA	dihydropyrimidinase-like, transcript variant X1	NA	NA	NA
TRINITY_DN10338_c0_g1	0.627869	0.280859	0.48952	0.128293	NA	dihydropyrimidinase-like, transcript variant X1	NA	NA	NA
TRINITY_DN103410_c0_g1	0.0676963	0.978226	0.835341	0.123207	NA	solute carrier family 41 member 1-like	NA	NA	NA
TRINITY_DN10348_c3_g1	-0.594382	0.677332	-0.0782861	0.928914	NA	3-hydroxyacyl-CoA dehydrogenase type-2-like	NA	NA	NA
TRINITY_DN103574_c0_g6	0.201834	0.886443	0.534595	0.114126	LOC119174624	uncharacterized LOC119174624	NA	NA	NA
TRINITY_DN103610_c2_g1	0.174696	0.930983	0.664667	0.130872	NA	cullin-5-like	cullin-5-like	NA	NA
TRINITY_DN1036103_c0_g1	-0.389958	0.791251	0.0244218	0.975921	NA	nucleolar pre-ribosomal-associated protein 1-like	NA	NA	NA
TRINITY_DN10363_c0_g1	0.408174	0.640228	0.688607	0.0201852	NA	insulin receptor substrate 1-like, transcript variant X1	NA	NA	Phosphotyrosine-binding domain
TRINITY_DN10363_c0_g1	0.379567	0.694051	0.692011	0.0238144	NA	insulin receptor substrate 1-like, transcript variant X1	NA	NA	NA
TRINITY_DN10363_c0_g2	0.41073	0.632357	0.678057	0.0198989	NA	insulin receptor substrate 1-like, transcript variant X1	NA	NA	May mediate the control of various cellular processes by insulin-like peptides. When phosphorylated by the insulin receptor binds specifically to various cellular proteins containing SH2 domains. Involved in control of cell proliferation, cell size, and body and organ growth throughout development. Also has a role in a signaling pathway controlling the physiological response required to endure pe…
TRINITY_DN10364_c0_g2	-0.0986117	0.962579	-0.0020026	0.997894	NA	selenoprotein S-like	NA	NA	NA
TRINITY_DN10364_c0_g2	-0.105042	0.960157	0.00226078	0.99759	NA	selenoprotein S-like	NA	NA	NA
TRINITY_DN10365_c1_g1	2.04042	8.15e-11	1.83582	7.63e-13	LOC119188287	uncharacterized LOC119188287	NA	NA	NA
TRINITY_DN10365_c1_g1	2.04042	8.15e-11	1.83582	7.63e-13	LOC119188287	uncharacterized LOC119188287	NA	NA	It is involved in the biological process described with
TRINITY_DN10370_c0_g1	-0.213449	0.898269	0.309313	0.493727	NA	epidermal growth factor receptor substrate 15-like 1, transcript variant X1	NA	NA	NA
TRINITY_DN10378_c0_g1	-0.0644381	0.972694	-0.0293309	0.95802	NA	2,3-bisphosphoglycerate-independent phosphoglycerate mutase-like	NA	NA	NA
TRINITY_DN10386_c2_g1	0.425888	0.809089	0.944019	0.106525	NA	NA	NA	NA	NA
TRINITY_DN104_c0_g1	-0.500614	0.385977	0.101185	0.804883	NA	protein bric-a-brac 1-like	NA	NA	NA
TRINITY_DN104_c0_g1	-0.528262	0.395245	0.146598	0.727612	NA	protein bric-a-brac 1-like	NA	NA	NA
TRINITY_DN104_c0_g1	-0.527785	0.396725	0.146674	0.728009	NA	protein bric-a-brac 1-like	NA	NA	NA
TRINITY_DN104_c0_g1	-0.527133	0.397024	0.146819	0.727484	NA	protein bric-a-brac 1-like	NA	NA	NA
TRINITY_DN104_c0_g1	-0.527055	0.397572	0.147345	0.726669	NA	protein bric-a-brac 1-like	NA	NA	NA
TRINITY_DN104_c0_g1	-0.525698	0.399384	0.147419	0.726245	NA	protein bric-a-brac 1-like	NA	NA	NA
TRINITY_DN104_c0_g1	-0.52612	0.396631	0.147844	0.724712	NA	protein bric-a-brac 1-like	NA	NA	NA
TRINITY_DN104_c0_g1	-0.526032	0.396631	0.148502	0.72334	NA	protein bric-a-brac 1-like	NA	NA	NA
TRINITY_DN104_c0_g1	-0.522171	0.40151	0.151153	0.717571	NA	protein bric-a-brac 1-like	NA	NA	NA
TRINITY_DN104_c0_g1	-0.524153	0.398431	0.153239	0.71328	NA	protein bric-a-brac 1-like	NA	NA	NA
TRINITY_DN1040_c0_g1	-0.0526284	0.973145	-0.694073	0.0110098	LOC119160980	laminin subunit gamma-1-like, transcript variant X3	NA	NA	NA
TRINITY_DN104024_c0_g1	-1.17418	0.187315	-0.522804	0.523875	NA	GTPase Era, mitochondrial-like	NA	NA	NA
TRINITY_DN10403_c0_g1	-0.292529	0.795825	-0.266184	0.515889	NA	acylpyruvase FAHD1, mitochondrial-like	NA	NA	NA
TRINITY_DN10409_c9_g1	-0.0204363	NA	0.536675	0.653461	NA	protein yippee-like 5, transcript variant X1	NA	NA	NA
TRINITY_DN10409_c9_g1	-0.0204363	NA	0.570943	NA	NA	protein yippee-like 5, transcript variant X1	NA	NA	NA
TRINITY_DN104149_c0_g1	0.135988	0.929119	0.395199	0.216027	NA	ensconsin-like, transcript variant X7	NA	NA	NA
TRINITY_DN10421_c0_g1	-0.053533	0.980095	0.768264	0.0935599	NA	Golgi SNAP receptor complex member 1-like, transcript variant X1	NA	NA	NA
TRINITY_DN104227_c0_g1	-0.124334	0.959298	0.0997201	0.893206	NA	raf homolog serine/threonine-protein kinase Raf-like, transcript variant X1	TAK1-like	NA	NA
TRINITY_DN104250_c0_g1	0.631249	NA	2.96605	0.000446	LOC119169270	cytoplasmic dynein 2 heavy chain 1-like (LOC119169270)	NA	NA	cytoplasmic dynein 2 heavy chain
TRINITY_DN104250_c0_g1	0.631249	NA	2.96605	0.000446	LOC119169270	cytoplasmic dynein 2 heavy chain 1-like (LOC119169270)	NA	NA	dynein light intermediate chain binding
TRINITY_DN104250_c0_g1	0.631249	NA	2.96605	0.000446	LOC119169270	cytoplasmic dynein 2 heavy chain 1-like (LOC119169270)	NA	NA	cytoplasmic dynein 2 heavy chain
TRINITY_DN10427_c0_g1	1.62047	0.00310301	2.21534	4.31e-10	LOC119178438	glypican-5-like	GPC5	NA	NA
TRINITY_DN10429_c1_g1	0.297868	0.908106	-0.0165924	0.991237	NA	metalloendopeptidase OMA1, mitochondrial-like	NA	NA	NA
TRINITY_DN1043_c0_g4	3.74365	0.0218095	5.00038	8.33e-07	LOC119171886	uncharacterized LOC119171886 (LOC119171886)	NA	NA	NA
TRINITY_DN10434_c2_g1	0.167882	0.937938	0.454755	0.426152	LOC119175887	uncharacterized LOC119175887, transcript variant X2	NA	NA	NA
TRINITY_DN10438_c0_g1	-0.514193	0.561763	0.223787	0.619329	NA	tyrosine-protein kinase JAK2-like	JAK2	NA	NA
TRINITY_DN10438_c0_g1	-0.356037	0.841648	0.442448	0.446909	NA	tyrosine-protein kinase JAK2-like	JAK2	NA	NA
TRINITY_DN104393_c2_g1	0.380432	0.87587	-1.68502	0.0166213	LOC119406821	uncharacterized LOC119406821 (LOC119406821)	NA	NA	NA
TRINITY_DN10441_c6_g1	-0.89336	0.270229	0.0520676	0.948807	NA	hydroxyacyl-coenzyme A dehydrogenase, mitochondrial-like	NA	NA	3-hydroxyacyl-CoA dehydrogenase, NAD binding domain
TRINITY_DN10452_c0_g1	-1.01276	0.243816	-0.420755	0.492319	NA	caspase-1-like, transcript variant X2	caspase-1-like	NA	NA
TRINITY_DN10452_c0_g1	-0.977867	0.267821	-0.38719	0.528631	NA	caspase-1-like, transcript variant X2	CBL-like	NA	NA
TRINITY_DN104644_c0_g1	-0.306549	0.904596	0.753821	0.324075	NA	protein ABHD13-like, transcript variant X1	NA	NA	NA
TRINITY_DN33427_c0_g1	-0.0153958	0.990608	0.0831663	0.840139	NA	C-Jun-amino-terminal kinase-interacting protein 4-like, transcript variant X3			The JNK-interacting protein (JIP) group of scaffold proteins selectively mediates JNK-signaling by aggregating specific components of the MAPK cascade to form a functional JNK signaling module. May function as a regulator of vesicle transport, through interactions with the JNK-signaling components and motor proteins. Syd is required for efficient kinesin-I mediated axonal transport
TRINITY_DN1047_c0_g1	-0.0106473	0.99524	-0.453131	0.377713	NA	cell surface glycoprotein 1-like, transcript variant X2	NA	NA	NA
TRINITY_DN1047_c0_g1	-0.0781911	0.974489	-0.419121	0.506228	NA	cell surface glycoprotein 1-like, transcript variant X2	NA	NA	NA
TRINITY_DN10474_c3_g1	0.279587	0.791251	0.554378	0.0668013	NA	LIM and SH3 domain protein Lasp-like	Lasp-like	NA	NA
TRINITY_DN10474_c3_g1	0.282326	0.787953	0.555265	0.0566637	NA	LIM and SH3 domain protein Lasp-like	Lasp-like	NA	Lim and sh3 domain protein
TRINITY_DN10474_c3_g1	0.283961	0.791717	0.556332	0.0695115	NA	LIM and SH3 domain protein Lasp-like	Lasp-like	NA	NA
TRINITY_DN10474_c3_g1	0.283961	0.791717	0.556332	0.0695115	NA	LIM and SH3 domain protein Lasp-like	Lasp-like	NA	Lim and sh3 domain protein
TRINITY_DN104819_c12_g1	-0.239646	0.887284	0.29665	0.54031	NA	palmitoyltransferase ZDHHC18-like, transcript variant X1	NA	NA	Pfam:zf-DHHC
TRINITY_DN1048668_c0_g1	-0.00322062	0.999326	1.03292	0.106893	NA	ADP-ribosylation factor 4	NA	NA	NA
TRINITY_DN10501_c0_g1	0.0296618	0.987369	0.36647	0.400595	NA	serine/threonine-protein kinase mig-15-like, transcript variant X1	MIG-15-like	NA	NA
TRINITY_DN10501_c0_g1	0.103627	0.957776	0.404656	0.313408	NA	serine/threonine-protein kinase mig-15-like, transcript variant X1	MIG-15-like	NA	NA
TRINITY_DN10501_c0_g1	0.214844	0.881497	0.407072	0.262869	NA	serine/threonine-protein kinase mig-15-like, transcript variant X1	MIG-15-like	NA	NA
TRINITY_DN10503_c0_g1	0.316671	0.854061	0.594588	0.276838	NA	COP9 signalosome complex subunit 7b-like	NA	NA	NA
TRINITY_DN10503_c0_g1	0.339395	0.831922	0.614405	0.223594	NA	COP9 signalosome complex subunit 7b-like	NA	NA	NA
TRINITY_DN10503_c0_g1	0.386308	0.801684	0.652294	0.200195	NA	COP9 signalosome complex subunit 7b-like	NA	NA	NA
TRINITY_DN10503_c0_g1	0.398428	0.797189	0.676729	0.193272	NA	COP9 signalosome complex subunit 7b-like	NA	NA	NA
TRINITY_DN10508_c0_g1	0.748479	0.174199	1.12352	0.000277	LOC119159421	protein disulfide-isomerase A3-like	NA	NA	isomerase activity. It is involved in the biological process described with cell redox homeostasis
TRINITY_DN10508_c0_g1	0.751808	0.171101	1.12498	0.000272	LOC119159421	protein disulfide-isomerase A3-like	NA	NA	isomerase activity. It is involved in the biological process described with cell redox homeostasis
TRINITY_DN105084_c3_g6	0.138064	0.948934	0.468438	0.349851	NA	dynactin subunit 4-like, transcript variant X1	NA	NA	NA
TRINITY_DN105162_c0_g2	1.05926	0.0273458	1.03481	0.0011075	LOC119179512	NADPH:adrenodoxin oxidoreductase, mitochondrial-like	FDXR	NA	NA
TRINITY_DN105162_c0_g2	1.06237	0.0264456	1.03782	0.00106572	LOC119179512	NADPH:adrenodoxin oxidoreductase, mitochondrial-like	FDXR	NA	NA
TRINITY_DN105162_c0_g2	1.06237	0.0264456	1.04852	0.0019195	LOC119179512	NADPH:adrenodoxin oxidoreductase, mitochondrial-like	FDXR	NA	NA
TRINITY_DN105162_c0_g2	0.338377	0.911244	0.628499	0.488678	NA	NADPH:adrenodoxin oxidoreductase, mitochondrial-like	FDXR	NA	NA
TRINITY_DN105162_c0_g2	0.341714	0.911038	0.652236	0.474107	NA	NADPH:adrenodoxin oxidoreductase, mitochondrial-like	FDXR	NA	NA
TRINITY_DN105217_c5_g1	-1.72797	1.35e-05	-0.80515	0.0105887	LOC119177367	E3 ubiquitin-protein ligase UHRF1-like (LOC119177367)	UHRF1	NA	maintenance of DNA methylation
TRINITY_DN105217_c5_g1	-1.66872	2.41e-05	-0.786949	0.0117052	LOC119177367	E3 ubiquitin-protein ligase UHRF1-like (LOC119177367)	UHRF1	NA	NA
TRINITY_DN105217_c5_g1	-1.66872	2.41e-05	-0.786949	0.0117052	LOC119177368	E3 ubiquitin-protein ligase UHRF1-like (LOC119177367)	UHRF1	NA	maintenance of DNA methylation
TRINITY_DN10524_c0_g1	0.724704	0.180452	0.880079	0.00290407	NA	vacuolar protein sorting-associated protein 37B-like, transcript variant X2	VPS37B	NA	NA
TRINITY_DN10524_c0_g1	0.675852	0.247218	0.913766	0.00130087	NA	vacuolar protein sorting-associated protein 37B-like, transcript variant X2	VPS37B	NA	NA
TRINITY_DN10526_c0_g2	0.692101	0.176986	0.428056	0.165352	NA	solute carrier family 35 member F6-like	NA	NA	NA
TRINITY_DN10526_c0_g2	0.701975	0.163496	0.44409	0.149321	NA	solute carrier family 35 member F6-like	NA	NA	NA
TRINITY_DN10526_c0_g2	0.701931	0.184303	0.445336	0.15929	NA	solute carrier family 35 member F6-like	NA	NA	NA
TRINITY_DN10526_c0_g2	0.709615	0.172052	0.447537	0.152194	NA	solute carrier family 35 member F6-like	NA	NA	NA
TRINITY_DN10526_c1_g2	0.0255932	0.988783	0.289248	0.536296	LOC119179958	uncharacterized LOC119179958, transcript variant X2	NA	NA	NA
TRINITY_DN10526_c1_g2	0.0194489	0.991329	0.299002	0.527733	LOC119179958	uncharacterized LOC119179958, transcript variant X2	NA	NA	UPF0518 protein
TRINITY_DN10526_c1_g2	0.0194489	0.991329	0.299002	0.527733	LOC119179958	uncharacterized LOC119179958, transcript variant X2	NA	NA	NA
TRINITY_DN10533_c0_g1	-0.187359	0.881817	0.0667647	0.88586	NA	PCNA-associated factor-like	NA	NA	NA
TRINITY_DN10542_c0_g1	-0.114291	0.946317	0.0618863	0.902563	NA	neurofilament heavy polypeptide-like, transcript variant X2	NA	NA	NA
TRINITY_DN10542_c0_g1	-0.115822	0.94514	0.0662645	0.894975	NA	neurofilament heavy polypeptide-like, transcript variant X2	NA	NA	NA
TRINITY_DN10542_c0_g1	-0.118658	0.943018	0.0753496	0.879272	NA	neurofilament heavy polypeptide-like, transcript variant X2	NA	NA	NA
TRINITY_DN10547_c0_g1	-0.299377	0.844462	-0.114569	0.85918	NA	ubiquitin-fold modifier 1, transcript variant X1	UFM1	NA	NA
TRINITY_DN10547_c0_g1	-0.299377	0.844462	-0.114569	0.85918	NA	ubiquitin-fold modifier 1, transcript variant X1	UFM1	NA	Ubiquitin-fold modifier 1
TRINITY_DN10547_c0_g1	-0.299377	0.844462	-0.114569	0.85918	NA	ubiquitin-fold modifier 1, transcript variant X1	UFM1	NA	NA
TRINITY_DN10547_c0_g1	-0.299377	0.844462	-0.108384	0.874258	NA	ubiquitin-fold modifier 1, transcript variant X1	UFM1	NA	Ubiquitin fold modifier 1 protein
TRINITY_DN105482_c2_g1	1.51056	8.62e-12	1.43173	1.5e-18	LOC119171908	uncharacterized LOC119171908Â	NA	NA	NA
TRINITY_DN10551_c0_g1	0.180189	0.920296	0.138115	0.824118	NA	myogenesis-regulating glycosidase-like, transcript variant X1	NA	NA	NA
TRINITY_DN10551_c2_g1	0.159028	0.938295	0.593745	0.218681	LOC119159679	uncharacterized LOC119159679, transcript variant X2	NA	NA	NA
TRINITY_DN10551_c2_g1	0.161912	0.936748	0.600637	0.200625	LOC119159679	uncharacterized LOC119159679, transcript variant X2	NA	NA	NA
TRINITY_DN105530_c0_g1	0.863131	0.0475728	NA	NA	LOC119159576	bcl-2-like protein 2	Bcl-2	NA	NA
TRINITY_DN105541_c0_g1	3.65968	0.00328263	4.64419	3.37e-05	LOC119170398	elongation of very long chain fatty acids protein 7-like (LOC119170398)	NA	NA	GNS1/SUR4 family
TRINITY_DN10555_c2_g1	-0.0342812	0.987714	-0.118145	0.881424	NA	neprilysin-1-like, transcript variant X1	NA	NA	NA
TRINITY_DN10555_c2_g1	-0.0342812	0.987714	-0.113581	0.888704	NA	neprilysin-1-like, transcript variant X1	NA	NA	NA
TRINITY_DN10555_c2_g1	0.153856	0.948694	-0.030956	0.971893	NA	neprilysin-1-like, transcript variant X1	NA	NA	Endothelin-converting enzyme
TRINITY_DN10555_c2_g1	0.153856	0.948694	-0.0283978	0.974522	NA	neprilysin-1-like, transcript variant X1	NA	NA	NA
TRINITY_DN105615_c0_g1	-0.329491	0.756526	0.2894	0.429204	NA	probable ATP-dependent RNA helicase DDX10	DDX10	NA	DUF4217
TRINITY_DN105615_c0_g1	-0.28612	0.811891	0.293034	0.436149	NA	probable ATP-dependent RNA helicase DDX10	DDX10	NA	DUF4217
TRINITY_DN10571_c0_g1	-0.0880699	0.948483	0.198633	0.42804	NA	vesicle transport protein USE1-like	NA	NA	NA
TRINITY_DN10571_c0_g1	-0.248667	0.80543	0.300056	0.301503	NA	vesicle transport protein USE1-like	NA	NA	NA
TRINITY_DN10571_c0_g1	-0.245367	0.824721	0.300597	0.33414	NA	vesicle transport protein USE1-like	NA	NA	NA
TRINITY_DN10585_c0_g5	0.104246	0.966871	0.543426	0.30641	NA	SR-related and CTD-associated factor 8-like, transcript variant X1	NA	NA	RPR
TRINITY_DN10588_c0_g1	0.210817	0.930465	1.01106	0.071081	NA	NA	NA	NA	Kelch domain-containing protein 10 homolog
TRINITY_DN10588_c0_g1	0.211705	0.932796	1.01106	0.071081	NA	NA	NA	NA	Kelch domain-containing protein
TRINITY_DN10588_c0_g1	0.211705	0.932796	1.01106	0.071081	NA	NA	NA	NA	Kelch domain-containing protein 10 homolog
TRINITY_DN10608_c0_g1	0.961788	0.149653	0.86998	0.0548967	NA	NA	NA	NA	NA
TRINITY_DN10608_c0_g1	1.13331	0.0849081	0.926262	0.0603094	NA	NA	NA	NA	NA
TRINITY_DN106085_c3_g1	0.131612	0.943079	0.0545614	0.924221	NA	SWI/SNF-related matrix-associated actin-dependent regulator of chromatin subfamily A containing DEAD/H box 1B-like	NA	NA	NA
TRINITY_DN10612_c1_g1	-0.151676	0.931273	-1.12318	0.000236	NA	beta-galactosidase-like	NA	NA	NA
TRINITY_DN10612_c1_g1	-0.151038	0.932982	-1.11756	0.000358	NA	beta-galactosidase-like	NA	NA	Beta-galactosidase activity. It is involved in the biological process described with carbohydrate metabolic process
TRINITY_DN10612_c1_g1	-0.154946	0.929376	-1.11631	0.000297	NA	beta-galactosidase-like	NA	NA	NA
TRINITY_DN10612_c1_g1	-0.149709	0.933796	-1.11607	0.000386	NA	beta-galactosidase-like	NA	NA	NA
TRINITY_DN10612_c2_g1	-0.117636	0.964921	0.110822	0.886531	NA	GPI ethanolamine phosphate transferase 3-like	NA	NA	NA
TRINITY_DN10612_c2_g1	-0.074858	0.972204	0.288447	0.540225	NA	GPI ethanolamine phosphate transferase 3-like	NA	NA	NA
TRINITY_DN10619_c1_g1	0.856566	NA	1.77211	NA	LOC119175995	ADP-ribose glycohydrolase ARH3-like, transcript variant X1	NA	NA	NA
TRINITY_DN10619_c1_g1	0.801747	0.750624	1.77359	NA	LOC119175995	ADP-ribose glycohydrolase ARH3-like, transcript variant X1	NA	NA	ADP-ribosylglycohydrolase
TRINITY_DN10619_c1_g1	0.792656	0.7546	1.77693	NA	LOC119175995	ADP-ribose glycohydrolase ARH3-like, transcript variant X1	NA	NA	ADP-ribosylglycohydrolase
TRINITY_DN10619_c1_g1	0.792656	0.7546	1.77693	NA	LOC119175995	ADP-ribose glycohydrolase ARH3-like, transcript variant X1	NA	NA	NA
TRINITY_DN10620_c1_g1	0.60464	0.393364	1.02334	0.00144429	LOC119171890	mitochondrial 2-oxoglutarate/malate carrier protein-like	NA	NA	NA
TRINITY_DN10620_c1_g1	0.468859	0.612844	1.11058	0.000125	LOC119171890	mitochondrial 2-oxoglutarate/malate carrier protein-like	NA	NA	NA
TRINITY_DN106212_c3_g1	0.262242	0.932376	-1.9376	0.0315004	LOC119163408	acid sphingomyelinase-like phosphodiesterase 3b (LOC119163408)	NA	NA	NA
TRINITY_DN10623_c0_g1	0.226704	0.881347	0.429185	0.295317	NA	inactive hydroxysteroid dehydrogenase-like protein 1	NA	NA	Enoyl-(Acyl carrier protein) reductase
TRINITY_DN10623_c0_g1	0.245759	0.871949	0.446672	0.288725	NA	inactive hydroxysteroid dehydrogenase-like protein 1	NA	NA	NA
TRINITY_DN10623_c0_g1	0.244797	0.870859	0.451695	0.277121	NA	inactive hydroxysteroid dehydrogenase-like protein 1	NA	NA	NA
TRINITY_DN10623_c0_g1	0.142521	0.936227	0.456753	0.252889	NA	inactive hydroxysteroid dehydrogenase-like protein 1	NA	NA	NA
TRINITY_DN10623_c0_g1	0.172208	0.918448	0.53191	0.18286	NA	inactive hydroxysteroid dehydrogenase-like protein 1	NA	NA	NA
TRINITY_DN106239_c0_g1	-1.46918	0.0423392	-0.289037	0.74008	LOC119174744	protein MCM10 homolog (LOC119174743)	Mcm10	NA	NA
TRINITY_DN106239_c0_g1	-1.46918	0.0423392	-0.289037	0.74008	LOC119174746	protein MCM10 homolog (LOC119174743)	Mcm10	NA	DNA replication origin binding
TRINITY_DN106239_c0_g1	0.288565	0.839614	0.0699639	0.905672	NA	NA	UPF2	NA	RNA binding
TRINITY_DN10627_c0_g1	1.60803	7e-05	1.79355	3.77e-09	LOC119181383	ATP-binding cassette sub-family D member 3-like	NA	NA	NA
TRINITY_DN10627_c0_g1	1.61205	7.16e-05	1.80021	3.96e-09	LOC119181383	ATP-binding cassette sub-family D member 3-like	NA	NA	NA
TRINITY_DN10627_c0_g1	1.61064	6.88e-05	1.80194	4.02e-09	LOC119181383	ATP-binding cassette sub-family D member 3-like	NA	NA	NA
TRINITY_DN10631_c0_g1	0.761241	0.116549	1.18153	1e-06	LOC119178270	integrin beta-PS-like, transcript variant X2	NA	NA	NA
TRINITY_DN10631_c0_g1	0.770587	0.111755	1.18721	7.5e-07	LOC119178270	integrin beta-PS-like, transcript variant X2	NA	NA	NA
TRINITY_DN10631_c0_g1	0.765702	0.112836	1.18723	6.99e-07	LOC119178270	integrin beta-PS-like, transcript variant X2	NA	NA	NA
TRINITY_DN10631_c0_g1	0.769634	0.100122	1.20457	2.09e-07	LOC119178270	integrin beta-PS-like, transcript variant X2	NA	NA	NA
TRINITY_DN10631_c0_g1	0.768353	0.101315	1.20707	2.54e-07	LOC119178270	integrin beta-PS-like, transcript variant X2	NA	NA	Integrin_B_tail
TRINITY_DN10635_c0_g1	0.282194	0.848828	0.440467	0.315852	NA	probable ATP-dependent RNA helicase DDX46	DDX47	NA	NA
TRINITY_DN10638_c0_g1	-0.21317	0.888736	0.513595	0.146992	NA	elongation factor Tu-like	NA	NA	NA
TRINITY_DN10638_c0_g1	-0.335285	0.76468	0.545925	0.107994	NA	elongation factor Tu-like	NA	NA	MIT (microtubule interacting and transport) domain
TRINITY_DN10638_c0_g1	-0.335285	0.76468	0.545925	0.107994	NA	elongation factor Tu-like	NA	NA	NA
TRINITY_DN10640_c0_g1	0.67529	0.029365	0.587577	0.00609674	LOC119178906	DCN1-like protein 5, transcript variant X1	NA	NA	NA
TRINITY_DN10640_c0_g1	0.67529	0.029365	0.587577	0.00609674	LOC119178906	DCN1-like protein 5, transcript variant X1	NA	NA	Neddylation of cullins play an essential role in the regulation of SCF-type complexes activity
TRINITY_DN10640_c0_g1	0.67699	0.0279082	0.590506	0.00550607	LOC119178906	DCN1-like protein 5, transcript variant X1	NA	NA	NA
TRINITY_DN10640_c0_g2	0.831426	0.522525	0.904162	0.181952	NA	dynactin subunit 4-like, transcript variant X1	NA	NA	K02A2.6-like
TRINITY_DN1065_c2_g1	-0.405571	0.536535	-0.581508	0.0173607	NA	NA	NA	NA	Calcium ion binding. It is involved in the biological process described with cell cycle arrest
TRINITY_DN1065_c2_g1	-0.343045	0.638785	-0.561534	0.0189865	NA	NA	NA	NA	Calcium ion binding. It is involved in the biological process described with cell cycle arrest
TRINITY_DN1065_c3_g1	0.0756848	0.969978	-0.683511	0.108971	NA	NA	NA	NA	K02A2.6-like
TRINITY_DN1065_c3_g1	-0.0101268	0.99485	-0.563203	0.171456	NA	NA	NA	NA	NA
TRINITY_DN1065_c3_g1	0.0020409	0.999326	-0.556068	0.178859	NA	NA	NA	NA	Domain with 2 conserved Trp (W) residues
TRINITY_DN1065_c3_g1	0.00500239	0.997509	-0.544091	0.183764	NA	NA	NA	NA	NA
TRINITY_DN1065_c3_g1	0.0595962	0.974522	-0.48755	0.295877	NA	NA	NA	NA	NA
TRINITY_DN1065_c3_g1	-0.112872	0.94514	-0.472107	0.230419	NA	NA	NA	NA	NA
TRINITY_DN1065_c3_g1	-0.028213	0.987369	-0.394199	0.404689	NA	NA	NA	NA	NA
TRINITY_DN1065_c5_g1	0.287854	0.735431	0.185843	0.548646	NA	5'-3' exoribonuclease 1-like, transcript variant X1	XRN1	NA	NA
TRINITY_DN1065_c5_g1	0.305451	0.710168	0.235494	0.430375	NA	5'-3' exoribonuclease 1-like, transcript variant X1	XRN1	NA	NA
TRINITY_DN1065_c5_g1	0.30569	0.714873	0.236153	0.434429	NA	5'-3' exoribonuclease 1-like, transcript variant X1	XRN1	NA	NA
TRINITY_DN1065_c5_g1	0.308468	0.70869	0.236955	0.430128	NA	5'-3' exoribonuclease 1-like, transcript variant X1	XRN1	NA	NA
TRINITY_DN10651_c0_g1	-0.0956501	0.968746	0.208865	0.749978	NA	protein O-mannosyl-transferase 2-like	NA	NA	NA
TRINITY_DN10651_c0_g1	-0.0956501	0.968746	0.208865	0.749978	NA	protein O-mannosyl-transferase 2-like	NA	NA	Mannosyltransferase activity. It is involved in the biological process described with protein O-linked glycosylation
TRINITY_DN106557_c0_g1	-0.10745	0.943675	0.275707	0.338886	NA	AP-2 complex subunit alpha-like	NA	NA	NA
TRINITY_DN106557_c0_g1	-0.0881532	0.961212	0.295574	0.425707	NA	AP-2 complex subunit alpha-like	NA	NA	NA
TRINITY_DN106557_c0_g1	-0.0887258	0.961212	0.306879	0.417839	NA	AP-2 complex subunit alpha-like	NA	NA	NA
TRINITY_DN10660_c0_g1	-0.346423	0.821679	0.153438	0.813006	NA	splicing factor 3B subunit 1-like	NA	NA	Splicing factor 3B subunit 1
TRINITY_DN10660_c0_g1	-0.0881397	0.969978	0.154654	0.80764	NA	splicing factor 3B subunit 1-like	NA	NA	NA
TRINITY_DN10660_c0_g1	-0.340955	0.82352	0.162214	0.800756	NA	splicing factor 3B subunit 1-like	NA	NA	Splicing factor 3B subunit 1
TRINITY_DN106611_c1_g1	1.59315	0.232888	4.00258	1.73e-08	LOC119175836	glycine-rich cell wall structural protein-like (LOC119175836)	NA	NA	chitin binding. It is involved in the biological process described with chitin metabolic process
TRINITY_DN106611_c1_g1	1.59315	0.232888	4.05058	1.69e-07	LOC119175836	glycine-rich cell wall structural protein-like (LOC119175836)	NA	NA	chitin binding. It is involved in the biological process described with chitin metabolic process
TRINITY_DN10663_c0_g2	-0.0495553	0.980022	0.326846	0.473634	NA	uracil phosphoribosyltransferase homolog	NA	NA	Uracil phosphoribosyltransferase
TRINITY_DN10664_c0_g1	0.0964798	0.973737	0.481179	0.528399	NA	ribosome biogenesis protein WDR12 homolog	WDR12	NA	It is involved in the biological process described with protein phosphorylation
TRINITY_DN10664_c0_g1	-0.0389978	0.988281	0.51125	0.500052	NA	ribosome biogenesis protein WDR12 homolog	WDR12	NA	It is involved in the biological process described with protein phosphorylation
TRINITY_DN10664_c0_g1	-0.0389978	0.988281	0.51125	0.500052	NA	ribosome biogenesis protein WDR12 homolog	WDR12	NA	NA
TRINITY_DN10664_c0_g1	-0.0389978	0.988281	0.51125	0.500052	NA	ribosome biogenesis protein WDR12 homolog	WDR12	NA	It is involved in the biological process described with protein phosphorylation
TRINITY_DN10664_c0_g1	0.0107075	0.996713	0.538524	0.474622	NA	ribosome biogenesis protein WDR12 homolog	WDR12	NA	NA
TRINITY_DN10664_c0_g1	0.0122091	0.996519	0.544978	0.482226	NA	ribosome biogenesis protein WDR12 homolog	WDR12	NA	NA
TRINITY_DN10664_c0_g1	0.0122091	0.996519	0.544978	0.482226	NA	ribosome biogenesis protein WDR12 homolog	WDR12	NA	NA
TRINITY_DN10664_c0_g1	0.0176251	0.99449	0.556356	0.466495	NA	ribosome biogenesis protein WDR12 homolog	WDR12	NA	NA
TRINITY_DN10664_c0_g1	0.0176251	0.99449	0.556356	0.466495	NA	ribosome biogenesis protein WDR12 homolog	WDR12	NA	It is involved in the biological process described with protein phosphorylation
TRINITY_DN10664_c0_g1	0.0176251	0.99449	0.564925	0.476516	NA	ribosome biogenesis protein WDR12 homolog	WDR12	NA	It is involved in the biological process described with protein phosphorylation
TRINITY_DN106661_c2_g2	1.25516	0.413487	2.25387	0.00191658	LOC119390970	cytosolic endo-beta-N-acetylglucosaminidase (LOC119390970)	engase	NA	Glycosyl hydrolase family 85
TRINITY_DN23461_c0_g2	-0.0139608	0.99524	0.935558	0.122148	NA	cytochrome c oxidase subunit 11-like	COX11	COX11	Cytochrome C oxidase assembly
TRINITY_DN10677_c0_g1	0.0349641	0.987369	-0.0430809	0.956198	NA	NA	NA	NA	NA
TRINITY_DN25744_c0_g1	-0.00850399	0.996195	0.384911	0.392891	NA	cytochrome c oxidase subunit 19-like	COX19	COX19	mitochondrial respiratory chain complex IV assembly
TRINITY_DN121022_c0_g1	0.117541	NA	0.0230841	NA	NA	cytochrome c oxidase subunit 19-like	COX19	COX19	mitochondrial respiratory chain complex IV assembly
TRINITY_DN10679_c0_g1	0.811029	0.25563	1.41428	5.64e-05	LOC119174266	baculoviral IAP repeat-containing protein 7-A-like, transcript variant X2	XIAP-7A	NA	NA
TRINITY_DN10680_c0_g3	0.547077	0.575185	0.38078	0.438805	NA	NA	NA	NA	NA
TRINITY_DN10680_c2_g1	0.268679	0.867688	0.635019	0.162073	NA	Na(+)/H(+) exchange regulatory cofactor NHE-RF2-like	NA	NA	Na( ) H( ) exchange regulatory cofactor
TRINITY_DN10680_c2_g1	0.265364	0.874431	0.636412	0.173789	NA	Na(+)/H(+) exchange regulatory cofactor NHE-RF2-like	NA	NA	Na( ) H( ) exchange regulatory cofactor
TRINITY_DN10681_c0_g1	0.00625044	0.997253	0.292323	0.567677	NA	thioredoxin-like	NA	NA	protein-disulfide reductase activity
TRINITY_DN106830_c0_g1	0.249417	0.831276	0.196158	0.672993	NA	rab GDP dissociation inhibitor beta-like	NA	NA	NA
TRINITY_DN106830_c0_g1	0.232007	0.861198	0.280047	0.526852	NA	rab GDP dissociation inhibitor beta-like	NA	NA	NA
TRINITY_DN10693_c1_g4	-0.322081	0.710547	0.515402	0.0705358	NA	aspartate aminotransferase, cytoplasmic-like	NA	NA	NA
TRINITY_DN10693_c1_g4	-0.353693	0.698225	0.561147	0.0685123	NA	aspartate aminotransferase, cytoplasmic-like	NA	NA	NA
TRINITY_DN10695_c0_g1	0.392277	0.663195	0.661048	0.0212058	NA	WD repeat-containing protein 26-like, transcript variant X2	NA	NA	NA
TRINITY_DN10697_c2_g1	1.18427	0.0050634	1.23747	8.32e-06	LOC119164485	phospholipid-transporting ATPase ABCA1-like	NA	NA	NA
TRINITY_DN1070_c8_g1	0.848979	0.249419	1.02939	0.0102659	LOC119171676	ubiquitin conjugation factor E4 A-like	NA	NA	NA
TRINITY_DN1070_c8_g1	0.842866	0.246234	1.11176	0.00556766	LOC119171676	ubiquitin conjugation factor E4 A-like	NA	NA	NA
TRINITY_DN1070_c8_g1	0.810762	0.303522	0.839382	0.0571207	NA	ubiquitin conjugation factor E4 A-like	NA	NA	NA
TRINITY_DN1070_c8_g1	0.861054	0.264836	0.87991	0.0497379	NA	ubiquitin conjugation factor E4 A-like	NA	NA	NA
TRINITY_DN1070_c8_g1	0.858997	0.268688	0.881731	0.0501267	NA	ubiquitin conjugation factor E4 A-like	NA	NA	NA
TRINITY_DN1070_c8_g1	0.862625	0.265294	0.885246	0.0488485	NA	ubiquitin conjugation factor E4 A-like	NA	NA	NA
TRINITY_DN107035_c1_g1	1.7226	9.08e-05	2.0171	3.36e-09	LOC119166993	folate transporter/carrier-like (LOC119166993)	NA	NA	NA
TRINITY_DN107077_c0_g1	0.946641	0.214509	1.05362	0.0171413	LOC119180986	ATP-dependent Clp protease proteolytic subunit-like	NA	NA	NA
TRINITY_DN107077_c0_g1	0.947565	0.208588	1.07025	0.0132946	LOC119180986	ATP-dependent Clp protease proteolytic subunit-like	NA	NA	NA
TRINITY_DN107077_c0_g1	0.946641	0.214509	1.08414	0.0387929	LOC119180986	ATP-dependent Clp protease proteolytic subunit-like	NA	NA	NA
TRINITY_DN10720_c1_g1	0.582713	0.730033	1.97677	0.000286	LOC119171857	rab5 GDP/GTP exchange factor-like, transcript variant X3	Rab5	NA	Zinc ion binding
TRINITY_DN10720_c1_g1	0.568871	0.747515	1.9957	0.000324	LOC119171857	rab5 GDP/GTP exchange factor-like, transcript variant X3	Rab5	NA	Zinc ion binding
TRINITY_DN10727_c1_g1	0.0341933	0.986291	0.401688	0.423112	NA	NA	NA	NA	NA
TRINITY_DN10727_c1_g1	0.017599	0.992894	0.517308	0.332801	NA	NA	NA	NA	NA
TRINITY_DN10727_c1_g1	-0.0196003	0.992571	0.580427	0.312667	NA	NA	NA	NA	NA
TRINITY_DN10727_c2_g2	0.409897	0.755848	0.95793	0.0219451	NA	clarin-2-like	NA	NA	NA
TRINITY_DN10730_c0_g1	-0.134884	0.949104	0.0440267	0.953987	NA	calcium-binding mitochondrial carrier protein Aralar1-like	NA	NA	NA
TRINITY_DN10730_c0_g1	-0.109627	0.962579	0.197022	0.754876	NA	calcium-binding mitochondrial carrier protein Aralar1-like	NA	NA	NA
TRINITY_DN10730_c1_g1	0.220965	0.852033	0.0542842	0.9005	NA	insulin-degrading enzyme-like	NA	NA	NA
TRINITY_DN10730_c1_g1	0.220965	0.852033	0.0542842	0.9005	NA	insulin-degrading enzyme-like	NA	NA	Belongs to the peptidase M16 family
TRINITY_DN10730_c1_g1	0.221312	0.851758	0.0542852	0.9005	NA	insulin-degrading enzyme-like	NA	NA	NA
TRINITY_DN10730_c1_g1	0.220038	0.853611	0.0544266	0.900501	NA	insulin-degrading enzyme-like	NA	NA	NA
TRINITY_DN10730_c1_g1	0.221052	0.851758	0.0549754	0.89904	NA	insulin-degrading enzyme-like	NA	NA	NA
TRINITY_DN10730_c1_g1	0.219171	0.853358	0.0566876	0.895461	NA	insulin-degrading enzyme-like	NA	NA	NA
TRINITY_DN10730_c1_g1	0.212703	0.852033	0.079592	0.835255	NA	insulin-degrading enzyme-like	NA	NA	NA
TRINITY_DN10732_c1_g1	-0.12203	0.965559	-0.397543	0.654571	NA	uncharacterized protein CG1161-like	NA	NA	NA
TRINITY_DN10734_c1_g1	-0.0731554	0.979006	0.304491	0.675244	NA	sulfotransferase 1E1-like	NA	NA	NA
TRINITY_DN10734_c1_g1	0.454607	0.676362	0.479078	0.310894	NA	sulfotransferase 1E1-like	NA	NA	NA
TRINITY_DN10738_c1_g1	0.07253	0.96873	-0.0986187	0.829663	NA	ensconsin-like, transcript variant X7	NA	NA	NA
TRINITY_DN1074_c1_g1	0.419875	0.553985	0.529403	0.0511255	NA	NA	NA	NA	NA
TRINITY_DN10740_c1_g1	0.22933	0.889716	0.785527	0.0392109	NA	phosphoacetylglucosamine mutase-like	NA	NA	NA
TRINITY_DN10740_c1_g1	0.232407	0.889291	0.793843	0.0400647	NA	phosphoacetylglucosamine mutase-like	NA	NA	Catalyzes the conversion of GlcNAc-6-P into GlcNAc-1-P during the synthesis of uridine diphosphate UDP-GlcNAc, a sugar nucleotide critical to multiple glycosylation pathways including protein N- and O-glycosylation
TRINITY_DN10747_c2_g1	0.326125	0.848507	1.03074	0.021988	LOC119176293	ATP-binding cassette sub-family F member 3-like	NA	NA	NA
TRINITY_DN10747_c2_g1	0.263394	0.889673	0.942502	0.0318504	NA	ATP-binding cassette sub-family F member 3-like	NA	NA	NA
TRINITY_DN10747_c2_g1	0.364971	0.807421	0.962813	0.019828	NA	ATP-binding cassette sub-family F member 3-like	NA	NA	NA
TRINITY_DN10748_c1_g1	0.26015	0.777579	-0.0167871	0.969423	NA	RING finger and transmembrane domain-containing protein 2-like, transcript variant X2	NA	NA	Zinc ion binding
TRINITY_DN10748_c1_g1	0.26015	0.777579	-0.0167871	0.969423	NA	RING finger and transmembrane domain-containing protein 2-like, transcript variant X2	NA	NA	NA
TRINITY_DN10748_c1_g1	0.250361	0.780983	-0.00288235	0.994806	NA	RING finger and transmembrane domain-containing protein 2-like, transcript variant X2	NA	NA	NA
TRINITY_DN10753_c0_g7	-0.876627	0.430783	-1.7759	0.0273219	LOC119382685	proline-rich proteoglycan 2-like (LOC119382685	NA	NA	NA
TRINITY_DN107556_c0_g3	0.0504961	0.980491	0.535804	0.282937	NA	proteasome subunit alpha type-6-like	NA	NA	The proteasome is a multicatalytic proteinase complex which is characterized by its ability to cleave peptides with Arg, Phe, Tyr, Leu, and Glu adjacent to the leaving group at neutral or slightly basic pH
TRINITY_DN10759_c8_g1	0.174979	0.907779	0.365767	0.309828	NA	ralBP1-associated Eps domain-containing protein 1-like, transcript variant X4	NA	NA	NA
TRINITY_DN107662_c0_g3	-0.151972	0.953009	0.754847	0.211103	NA	E3 UFM1-protein ligase 1-like	NA	NA	NA
TRINITY_DN1077_c5_g1	-0.256898	0.861583	-0.000504	0.999357	NA	nuclear pore complex protein Nup98-Nup96-like, transcript variant X4	NUP96	NA	NA
TRINITY_DN1077_c6_g1	0.0121106	0.994792	-0.0471856	0.941266	NA	phospholipid-transporting ATPase ID-like	NA	NA	NA
TRINITY_DN1077_c6_g1	-0.012602	0.994105	-0.0424858	0.945139	NA	phospholipid-transporting ATPase ID-like	NA	NA	Belongs to the cation transport ATPase (P-type) (TC 3.A.3) family. Type IV subfamily
TRINITY_DN1077_c6_g1	0.118297	0.946048	0.00153022	0.998012	NA	phospholipid-transporting ATPase ID-like	NA	NA	NA
TRINITY_DN1077_c6_g1	0.021767	0.990377	0.00628223	0.992811	NA	phospholipid-transporting ATPase ID-like	NA	NA	NA
TRINITY_DN1077_c6_g1	0.138703	0.934159	0.012686	0.981856	NA	phospholipid-transporting ATPase ID-like	NA	NA	Belongs to the cation transport ATPase (P-type) (TC 3.A.3) family. Type IV subfamily
TRINITY_DN1077_c6_g1	0.192615	0.898187	0.0293983	0.956192	NA	phospholipid-transporting ATPase ID-like	NA	NA	NA
TRINITY_DN1077_c6_g1	0.16958	0.911038	0.0294568	0.954435	NA	phospholipid-transporting ATPase ID-like	NA	NA	NA
TRINITY_DN10774_c0_g1	-0.145061	0.930465	-0.270764	0.498019	NA	malate dehydrogenase, cytoplasmic-like	NA	NA	NA
TRINITY_DN10774_c0_g1	-0.133195	0.937191	-0.25487	0.539694	NA	malate dehydrogenase, cytoplasmic-like	NA	NA	Malate dehydrogenase
TRINITY_DN10774_c0_g1	-0.130807	0.938187	-0.252536	0.543909	NA	malate dehydrogenase, cytoplasmic-like	NA	NA	NA
TRINITY_DN10774_c0_g1	-0.130807	0.938187	-0.252536	0.543909	NA	malate dehydrogenase, cytoplasmic-like	NA	NA	L-malate dehydrogenase activity. It is involved in the biological process described with oxidation-reduction process
TRINITY_DN10789_c1_g2	-0.281645	0.8212	0.00276597	0.99659	NA	protein hu-li tai shao-like, transcript variant X13	NA	NA	NA
TRINITY_DN10789_c1_g2	-0.280679	0.821507	0.00884136	0.9879	NA	protein hu-li tai shao-like, transcript variant X13	NA	NA	NA
TRINITY_DN10789_c1_g2	-0.280615	0.81902	0.0164934	0.976917	NA	protein hu-li tai shao-like, transcript variant X13	NA	NA	NA
TRINITY_DN107922_c1_g1	-0.553628	0.626875	-0.441431	0.458887	NA	brefeldin A-inhibited guanine nucleotide-exchange protein 3-like	NA	NA	ARF guanyl-nucleotide exchange factor activity. It is involved in the biological process described with regulation of ARF protein signal transduction
TRINITY_DN10798_c1_g1	0.766387	0.716717	0.563359	0.652605	NA	ATP synthase mitochondrial F1 complex assembly factor 2-like	NA	NA	NA
TRINITY_DN108021_c1_g1	-0.298228	0.865357	-2.14629	0.000199	LOC119183802	zinc finger protein 271-like (LOC119183802)	NA	NA	NA
TRINITY_DN108021_c1_g1	-0.527831	0.752142	-1.83874	0.0220831	LOC119183802	zinc finger protein 271-like (LOC119183802)	NA	NA	NA
TRINITY_DN1081_c0_g1	-0.0570024	0.957018	-0.201636	0.414739	NA	aconitate hydratase, mitochondrial-like	NA	NA	NA
TRINITY_DN1081_c0_g1	-0.0421119	0.969978	-0.193948	0.438706	NA	aconitate hydratase, mitochondrial-like	NA	NA	NA
TRINITY_DN1081_c0_g1	0.0150878	0.988299	0.0202032	0.940028	NA	aconitate hydratase, mitochondrial-like	NA	NA	Aconitase C-terminal domain
TRINITY_DN1081_c5_g1	0.0738915	0.972925	0.261869	0.63082	NA	serine/threonine-protein phosphatase 2A 56 kDa regulatory subunit epsilon isoform-like, transcript variant X1	NA	NA	Protein phosphatase type 2A regulator activity. It is involved in the biological process described with signal transduction
TRINITY_DN1081_c5_g1	0.214328	0.90259	0.39572	0.399879	NA	serine/threonine-protein phosphatase 2A 56 kDa regulatory subunit epsilon isoform-like, transcript variant X1	NA	NA	NA
TRINITY_DN1081_c5_g1	0.214328	0.90259	0.397291	0.403614	NA	serine/threonine-protein phosphatase 2A 56 kDa regulatory subunit epsilon isoform-like, transcript variant X1	NA	NA	NA
TRINITY_DN108144_c0_g1	2.19182	3.8e-21	NA	NA	LOC119181076	heat shock protein 68-like (LOC119181076)	NA	NA	Heat shock protein
TRINITY_DN10817_c3_g1	0.137819	0.93747	0.624752	0.074691	NA	eukaryotic translation initiation factor 2 subunit 3, Y-linked	NA	NA	NA
TRINITY_DN10818_c1_g1	0.404867	0.803396	0.485883	0.425756	NA	something about silencing protein 10-like	NA	NA	NA
TRINITY_DN10818_c1_g1	0.409358	0.801161	0.507651	0.42338	NA	something about silencing protein 10-like	NA	NA	NA
TRINITY_DN10820_c2_g1	-1.04442	0.0476685	-1.69288	2.49e-06	LOC119163098	chorion peroxidase-like	NA	NA	NA
TRINITY_DN10820_c2_g1	-1.04442	0.0476685	NA	NA	LOC119163098	chorion peroxidase-like	NA	NA	NA
TRINITY_DN10831_c0_g1	0.321468	0.795825	0.258876	0.569323	NA	ankyrin repeat and LEM domain-containing protein 2-like, transcript variant X2	NA	NA	NA
TRINITY_DN10831_c0_g1	0.214536	0.899406	0.622671	0.106552	NA	ankyrin repeat and LEM domain-containing protein 2-like, transcript variant X2	NA	NA	NA
TRINITY_DN10831_c0_g1	0.22318	0.8952	0.625347	0.108929	NA	ankyrin repeat and LEM domain-containing protein 2-like, transcript variant X2	NA	NA	NA
TRINITY_DN10831_c0_g1	0.177836	0.929361	0.650743	0.132092	NA	ankyrin repeat and LEM domain-containing protein 2-like, transcript variant X2	NA	NA	NA
TRINITY_DN10831_c0_g1	0.296443	0.838402	0.717278	0.069415	NA	ankyrin repeat and LEM domain-containing protein 2-like, transcript variant X2	NA	NA	NA
TRINITY_DN10832_c1_g1	-0.235432	0.854174	-0.0510019	0.916524	NA	importin subunit alpha-4-like	NA	NA	NA
TRINITY_DN10838_c1_g1	0.302169	0.844653	0.0684423	0.918696	NA	NA	NA	NA	NA
TRINITY_DN10838_c1_g1	0.193584	0.937774	0.265743	0.73429	NA	NA	NA	NA	NA
TRINITY_DN10843_c0_g1	0.307372	0.810069	0.591588	0.0915037	NA	trafficking protein particle complex subunit 11-like	NA	NA	NA
TRINITY_DN10849_c1_g1	0.246699	0.907233	0.103732	0.898568	LOC119161534	uncharacterized LOC119161534, transcript variant X14	NA	NA	NA
TRINITY_DN10849_c1_g1	0.246699	0.907233	0.10975	0.894627	LOC119161534	uncharacterized LOC119161534, transcript variant X14	NA	NA	NA
TRINITY_DN10849_c1_g1	-1.03659	0.461119	-1.63212	0.0458408	LOC119174518	ELKS/Rab6-interacting/CAST family member 1-like (LOC119174518),	NA	NA	NA
TRINITY_DN108500_c3_g1	-0.140371	0.939811	-0.033763	0.958168	NA	39S ribosomal protein L49, mitochondrial-like	NA	NA	Translation initiation factor activity. It is involved in the biological process described with translational initiation
TRINITY_DN108551_c0_g2	0.121693	0.948483	-0.31577	0.502177	NA	NA	NA	NA	3-hydroxyacyl-CoA dehydrogenase activity. It is involved in the biological process described with oxidation-reduction process
TRINITY_DN108582_c0_g1	-0.139569	0.970328	0.523142	0.609652	NA	protein ABHD11-like	ABHD11-like	NA	NA
TRINITY_DN10859_c0_g1	0.494384	0.535099	0.524506	0.202424	NA	monocarboxylate transporter 12-B-like	NA	NA	Major Facilitator Superfamily
TRINITY_DN1086_c1_g1	-0.0752752	0.967237	-0.0266938	0.95851	NA	serine/threonine-protein phosphatase 4 regulatory subunit 1-like, transcript variant X1	PPP4R1	NA	NA
TRINITY_DN1086_c1_g1	-0.0356476	0.982379	0.00088	0.998744	NA	serine/threonine-protein phosphatase 4 regulatory subunit 1-like, transcript variant X1	PPP4R1	NA	protein phosphatase regulator activity
TRINITY_DN1086_c1_g1	-0.0229017	0.988281	0.00817968	0.98764	NA	serine/threonine-protein phosphatase 4 regulatory subunit 1-like, transcript variant X1	PPP4R1	NA	Serine threonine-protein phosphatase 4 regulatory subunit 1-like
TRINITY_DN1086_c1_g1	-0.0417122	0.980318	0.0112097	0.983643	NA	serine/threonine-protein phosphatase 4 regulatory subunit 1-like, transcript variant X1	PPP4R1	NA	protein phosphatase regulator activity
TRINITY_DN1086_c1_g1	-0.0676537	0.971141	0.0164469	0.976702	NA	serine/threonine-protein phosphatase 4 regulatory subunit 1-like, transcript variant X1	PPP4R1	NA	NA
TRINITY_DN1086_c1_g1	-0.0736153	0.969343	0.0168022	0.976113	NA	serine/threonine-protein phosphatase 4 regulatory subunit 1-like, transcript variant X1	PPP4R1	NA	NA
TRINITY_DN1086_c1_g1	-0.0667813	0.971859	0.0195999	0.972273	NA	serine/threonine-protein phosphatase 4 regulatory subunit 1-like, transcript variant X1	PPP4R1	NA	NA
TRINITY_DN1086_c2_g1	-0.130952	0.949174	0.35762	0.494872	NA	60S ribosomal protein L35a-like	RpL35A	NA	NA
TRINITY_DN1086_c2_g1	-0.128582	0.950146	0.358892	0.493528	NA	60S ribosomal protein L35a-like	RpL35A	NA	NA
TRINITY_DN1086_c2_g1	-0.12892	0.950038	0.359218	0.493067	NA	60S ribosomal protein L35a-like	RpL35A	NA	NA
TRINITY_DN108611_c0_g1	-0.39022	0.783578	-0.626652	0.219416	NA	structural maintenance of chromosomes protein 4-like	NA	NA	NA
TRINITY_DN10865_c1_g1	-0.803438	NA	-0.125754	NA	LOC119165632	uncharacterized LOC119165632	NA	NA	NA
TRINITY_DN10865_c1_g1	-0.35184	NA	-0.116252	0.939911	LOC119165632	uncharacterized LOC119165632	NA	NA	NA
TRINITY_DN10870_c4_g1	0.391768	NA	NA	NA	NA	NA	UPF2	NA	NA
TRINITY_DN108703_c2_g4	-0.565263	0.709107	-0.515975	0.469615	NA	neurofilament heavy polypeptide-like	NA	NA	Endonuclease/Exonuclease/phosphatase family
TRINITY_DN10873_c3_g1	-0.221099	0.899274	-0.416022	0.397601	NA	thioredoxin-related transmembrane protein 2 homolog	NA	NA	NA
TRINITY_DN10874_c1_g3	-0.287972	0.881817	-0.422151	0.537481	NA	2-oxoisovalerate dehydrogenase subunit alpha, mitochondrial-like	NA	NA	NA
TRINITY_DN10874_c5_g1	0.415053	0.795523	0.782013	0.139784	NA	interferon-related developmental regulator 2-like	IFRDR2	NA	NA
TRINITY_DN108749_c0_g2	-0.683809	0.579465	0.301219	0.693615	NA	28S ribosomal protein S35, mitochondrial-like	NA	NA	NA
TRINITY_DN108770_c0_g1	-0.228736	0.922576	0.95253	0.0755165	NA	putative tRNA (cytidine(32)/guanosine(34)-2'-O)-methyltransferase	NA	NA	NA
TRINITY_DN108770_c0_g1	-0.218958	0.926884	0.952811	0.0721439	NA	putative tRNA (cytidine(32)/guanosine(34)-2'-O)-methyltransferase	NA	NA	NA
TRINITY_DN10882_c0_g1	0.0427136	0.98149	0.732351	0.0399581	NA	Golgi to ER traffic protein 4 homolog, transcript variant X2	NA	NA	NA
TRINITY_DN10886_c1_g1	0.00621057	0.997155	0.0689692	0.895048	NA	G-protein coupled receptor-associated protein LMBRD2B-like, transcript variant X1	NA	NA	NA
TRINITY_DN10886_c1_g1	-0.0464437	0.982533	0.159521	0.80586	NA	G-protein coupled receptor-associated protein LMBRD2B-like, transcript variant X1	NA	NA	NA
TRINITY_DN10886_c1_g1	-0.0494412	0.98149	0.161912	0.802303	NA	G-protein coupled receptor-associated protein LMBRD2B-like, transcript variant X1	NA	NA	NA
TRINITY_DN10886_c1_g1	-0.092811	0.969043	0.179397	0.78527	NA	G-protein coupled receptor-associated protein LMBRD2B-like, transcript variant X1	NA	NA	NA
TRINITY_DN10888_c0_g1	-0.398481	0.716682	-0.0171457	0.978452	NA	60S ribosomal protein L13a-like	NA	NA	NA
TRINITY_DN10888_c0_g1	-0.377063	0.772349	0.101958	0.871864	NA	60S ribosomal protein L13a-like	NA	NA	NA
TRINITY_DN10888_c0_g1	-0.34981	0.794742	0.133402	0.822556	NA	60S ribosomal protein L13a-like	NA	NA	Vacuolar Protein
TRINITY_DN10888_c0_g1	-0.34981	0.794742	0.133402	0.822556	NA	60S ribosomal protein L13a-like	NA	NA	NA
TRINITY_DN10888_c0_g1	-0.344847	0.799171	0.133696	0.821866	NA	60S ribosomal protein L13a-like	NA	NA	NA
TRINITY_DN108958_c1_g1	3.06399	0.000132277	0.726907	0.640925	LOC119161529	sentrin-specific protease 8-like (LOC119161529)	NA	NA	NA
TRINITY_DN108990_c1_g3	0.0483103	0.980949	0.571606	0.196931	NA	MAP kinase-activated protein kinase 2-like, transcript variant X1	MAPK2	NA	NA
TRINITY_DN10911_c0_g2	2.10347	0.000461973	1.10794	NA	LOC119163531	period circadian protein-like (LOC119163531)	per	NA	an increase in PER dosage leads to shortened circadian rhythms and a decrease leads to lengthened circadian rhythms. Essential for the circadian rhythmicity of locomotor activity, eclosion behavior, and for the rhythmic component of the male courtship song that originates in the thoracic nervous system. The biological cycle depends on the rhythmic formation and nuclear localization of the TIM-PER…
TRINITY_DN10911_c1_g1	-0.273386	0.899735	-0.428682	0.568537	NA	NA	NA	NA	NA
TRINITY_DN10921_c0_g1	-0.0785518	0.974403	0.27989	0.661991	NA	NADH dehydrogenase [ubiquinone] flavoprotein 2, mitochondrial-like	NA	NA	NA
TRINITY_DN10921_c0_g1	-0.0336944	0.988281	0.472044	0.427263	NA	NADH dehydrogenase [ubiquinone] flavoprotein 2, mitochondrial-like	NA	NA	NA
TRINITY_DN10921_c0_g1	-0.060601	0.980318	0.485327	0.43881	NA	NADH dehydrogenase [ubiquinone] flavoprotein 2, mitochondrial-like	NA	NA	NA
TRINITY_DN10928_c0_g1	0.462558	0.434954	0.536728	0.071055	NA	cationic amino acid transporter 2-like, transcript variant X1	NA	NA	NA
TRINITY_DN10928_c0_g1	0.477123	0.330825	0.578022	0.0107682	NA	cationic amino acid transporter 2-like, transcript variant X1	NA	NA	NA
TRINITY_DN10928_c0_g1	0.478432	0.367724	0.600979	0.0127065	NA	cationic amino acid transporter 2-like, transcript variant X1	NA	NA	NA
TRINITY_DN10928_c0_g1	0.612756	0.178952	0.632744	0.0104473	NA	cationic amino acid transporter 2-like, transcript variant X1	NA	NA	NA
TRINITY_DN109284_c1_g1	-0.0738806	0.972012	0.428296	0.304549	NA	translocation protein SEC63 homolog	SEC63	NA	NA
TRINITY_DN1093_c0_g1	0.293193	0.865357	0.88537	0.0552605	NA	peregrin-like, transcript variant X1	Peregrin-like	NA	NA
TRINITY_DN109316_c0_g1	0.88944	0.380289	2.6879	1.86e-09	LOC119161387	tubulin alpha-1C chain-like (LOC119161387	NA	NA	Tubulin is the major constituent of microtubules. It binds two moles of GTP, one at an exchangeable site on the beta chain and one at a non-exchangeable site on the alpha chain
TRINITY_DN10935_c0_g3	-0.228024	0.916643	0.285958	0.676914	NA	integrator complex subunit 5-like	NA	NA	NA
TRINITY_DN10936_c0_g1	0.0469288	0.97856	0.175195	0.684615	NA	mitogen-activated protein kinase 1-like	NA	NA	NA
TRINITY_DN10936_c0_g1	0.0752971	0.967622	0.185155	0.658108	NA	mitogen-activated protein kinase 1-like	NA	NA	NA
TRINITY_DN10936_c0_g1	0.0700065	0.972579	0.291157	0.538255	NA	mitogen-activated protein kinase 1-like	NA	NA	NA
TRINITY_DN1094_c0_g1	0.34927	0.705338	0.681294	0.00928015	NA	embryonic polarity protein dorsal-like, transcript variant X3	Relish	NA	NA
TRINITY_DN1094_c0_g1	0.24781	0.859861	0.70158	0.0374793	NA	embryonic polarity protein dorsal-like, transcript variant X3	Relish	NA	NA
TRINITY_DN1094_c0_g1	0.337616	0.782421	0.721716	0.0440596	NA	embryonic polarity protein dorsal-like, transcript variant X3	Relish	NA	NA
TRINITY_DN1094_c0_g1	0.289616	0.823293	0.722488	0.0332233	NA	embryonic polarity protein dorsal-like, transcript variant X3	Relish	NA	NA
TRINITY_DN1094_c0_g1	0.323975	0.797189	0.735856	0.0372857	NA	embryonic polarity protein dorsal-like, transcript variant X3	Relish	NA	NA
TRINITY_DN10948_c0_g3	0.422858	0.664244	1.02275	0.000561	LOC119163522	syntaxin-12-like	NA	NA	NA
TRINITY_DN10948_c0_g3	0.358824	0.760367	0.972649	0.00233667	NA	syntaxin-12-like	NA	NA	Glycosyltransferase like family
TRINITY_DN10948_c0_g3	0.361722	0.755109	0.974532	0.00212945	NA	syntaxin-12-like	NA	NA	Glycosyltransferase like family
TRINITY_DN10950_c0_g1	-0.344314	0.863918	-0.129595	0.877548	NA	coilin-like	NA	NA	NA
TRINITY_DN10950_c0_g1	-0.344314	0.863918	-0.11066	0.906932	NA	coilin-like	NA	NA	NA
TRINITY_DN109524_c1_g1	0.835312	0.197637	0.768294	0.0643262	NA	NA	NA	NA	Regulator of chromosome condensation (RCC1) repeat
TRINITY_DN109595_c2_g2	-0.152276	0.961585	-0.425822	0.625291	NA	neurofilament heavy polypeptide-like	NA	NA	NA
TRINITY_DN109645_c0_g1	-2.46616	0.0318561	-0.391059	0.751623	LOC119172153	kinetochore protein NDC80 homolog (LOC119172153)	NA	NA	NA
TRINITY_DN109645_c0_g2	-0.780478	0.554726	-0.0623634	0.955335	NA	kinetochore protein NDC80 homolog	NA	NA	NA
TRINITY_DN109645_c0_g2	-0.856094	NA	0.0867175	NA	NA	kinetochore protein NDC80 homolog	NA	NA	NA
TRINITY_DN109738_c0_g1	0.0536114	0.972925	0.242652	0.470806	NA	NA	NA	NA	NA
TRINITY_DN10998_c0_g1	0.0944434	0.967049	0.490674	0.302838	NA	mesoderm induction early response protein 1-like	NA	NA	NA
TRINITY_DN109987_c0_g3	-0.0240293	0.990227	0.140141	0.821728	NA	axin-1-like	NA	NA	NA
TRINITY_DN109987_c0_g3	0.00137679	0.999666	0.140957	0.819948	NA	axin-1-like	NA	NA	NA
TRINITY_DN109987_c0_g3	-0.0153668	0.993476	0.146825	0.81225	NA	axin-1-like	NA	NA	Axin beta-catenin binding domain
TRINITY_DN109987_c0_g3	-0.0943815	0.969273	0.159921	0.804769	NA	axin-1-like	axin-1-like	NA	NA
TRINITY_DN109987_c0_g3	-0.0943815	0.969273	0.159921	0.804769	NA	axin-1-like	BAG6-like	NA	It is involved in the biological process described with termination of G-protein coupled receptor signaling pathway
TRINITY_DN11_c1_g1	1.39913	0.00025521	1.13565	3.89e-05	LOC119164278	multidrug resistance-associated protein 1-like	NA	NA	ABC transporter
TRINITY_DN11_c91_g1	-0.130005	0.954779	-0.62396	0.210922	NA	chromodomain-helicase-DNA-binding protein 4-like	NA	NA	It is involved in the biological process described with regulation of transcription, DNA-templated
TRINITY_DN11_c91_g1	-0.135964	0.950038	-0.620612	0.19945	NA	chromodomain-helicase-DNA-binding protein 4-like	NA	NA	It is involved in the biological process described with regulation of transcription, DNA-templated
TRINITY_DN11_c91_g1	-0.135964	0.950038	-0.620612	0.19945	NA	chromodomain-helicase-DNA-binding protein 4-like	NA	NA	NA
TRINITY_DN1100_c0_g1	0.391573	0.716072	-0.53749	0.220059	NA	nesprin-1-like	NA	NA	NA
TRINITY_DN1100_c0_g1	0.391194	0.715205	-0.537141	0.221985	NA	nesprin-1-like	NA	NA	NA
TRINITY_DN1100_c0_g1	0.383628	0.733901	-0.518608	0.261036	NA	nesprin-1-like	NA	NA	NA
TRINITY_DN1100_c0_g1	0.351811	0.767283	-0.50992	0.264143	NA	nesprin-1-like	NA	NA	NA
TRINITY_DN11001_c3_g1	-0.256585	0.841382	0.169747	0.711122	NA	Hermansky-Pudlak syndrome 1 protein homolog	NA	NA	Legume-like lectin family
TRINITY_DN110021_c6_g1	-0.449762	0.769826	0.391276	0.527653	NA	cell cycle checkpoint control protein RAD9A-like	RAD9A	NA	NA
TRINITY_DN110021_c6_g1	-0.414097	0.796441	0.410787	0.527814	NA	cell cycle checkpoint control protein RAD9A-like	RAD9A	NA	NA
TRINITY_DN110091_c0_g1	0.233797	0.899644	0.845741	0.0555817	NA	NSFL1 cofactor p47-like	P47-like	NA	NA
TRINITY_DN11016_c1_g1	-1.09172	0.0469549	-0.579475	0.224193	LOC119163590	DNA replication licensing factor mcm2-like	NA	NA	NA
TRINITY_DN11016_c1_g1	-1.10566	0.0462323	-0.557619	0.273685	LOC119163590	DNA replication licensing factor mcm2-like	NA	NA	NA
TRINITY_DN11016_c1_g1	-1.07693	0.0480334	-0.484504	0.320995	LOC119163590	DNA replication licensing factor mcm2-like	NA	NA	NA
TRINITY_DN113570_c1_g1	0.321485	0.731931	0.0174907	0.974917	NA	Drosha	drosha	drosha	It is involved in the biological process described with RNA processing
TRINITY_DN113570_c1_g1	0.170884	0.88292	-0.098986	0.782997	NA	Drosha	drosha	drosha	It is involved in the biological process described with RNA processing
TRINITY_DN11016_c1_g1	-1.06912	0.0475728	-0.477383	0.32754	LOC119163590	DNA replication licensing factor mcm2-like	NA	NA	NA
TRINITY_DN11016_c1_g1	-1.07876	0.0611208	-0.530661	0.292708	NA	DNA replication licensing factor mcm2-like	NA	NA	NA
TRINITY_DN11016_c1_g1	-1.06567	0.0511102	-0.458717	0.354112	NA	DNA replication licensing factor mcm2-like	NA	NA	NA
TRINITY_DN1102_c0_g1	0.157115	0.917445	0.319139	0.38748	NA	cytochrome c1, heme protein, mitochondrial-like	NA	NA	NA
TRINITY_DN1102_c0_g1	0.157115	0.917445	0.319139	0.38748	NA	cytochrome c1, heme protein, mitochondrial-like	NA	NA	NA
TRINITY_DN1102_c0_g1	0.157115	0.917445	0.319139	0.38748	NA	cytochrome c1, heme protein, mitochondrial-like	NA	NA	NA
TRINITY_DN11025_c1_g1	0.334511	0.866722	0.366793	0.592373	NA	NA	NA	NA	NA
TRINITY_DN11025_c1_g1	0.388543	0.840429	0.368726	0.607113	NA	NA	NA	NA	NA
TRINITY_DN11025_c1_g1	0.414627	0.822817	0.399954	0.606953	NA	NA	NA	NA	NA
TRINITY_DN11025_c1_g1	0.414627	0.822817	0.399954	0.606953	NA	NA	NA	NA	Regulator of Microtubule Dynamics
TRINITY_DN110315_c0_g1	0.218246	0.901018	0.479582	0.292788	NA	sodium-coupled monocarboxylate transporter 2-like	NA	NA	NA
TRINITY_DN110315_c0_g1	0.413034	0.758122	0.509448	0.29265	NA	sodium-coupled monocarboxylate transporter 2-like	NA	NA	NA
TRINITY_DN110315_c0_g1	0.030849	0.987369	0.517711	0.208519	NA	sodium-coupled monocarboxylate transporter 2-like	NA	NA	NA
TRINITY_DN110315_c0_g1	0.27115	0.886524	0.724603	0.139166	NA	sodium-coupled monocarboxylate transporter 2-like	NA	NA	NA
TRINITY_DN110315_c0_g1	0.27115	0.886524	0.730844	0.166355	NA	sodium-coupled monocarboxylate transporter 2-like	NA	NA	NA
TRINITY_DN110353_c3_g1	-0.622934	0.462714	0.143857	0.818836	NA	vesicle transport protein SFT2A-like	NA	NA	Got1/Sft2-like family
TRINITY_DN11038_c0_g1	-0.0603027	0.964921	0.393058	0.122816	NA	NA	NA	NA	NA
TRINITY_DN11038_c0_g1	-0.171721	0.835344	0.420586	0.0508015	NA	NA	NA	NA	Proteasome activator complex subunit
TRINITY_DN11038_c0_g1	-0.166166	0.844731	0.434444	0.0429642	NA	NA	NA	NA	NA
TRINITY_DN110393_c1_g2	-0.191823	0.886596	0.0500717	0.918891	NA	solute carrier family 26 member 6-like, transcript variant X3	NA	NA	Secondary active sulfate transmembrane transporter activity. It is involved in the biological process described with
TRINITY_DN11043_c0_g1	-0.45095	0.28304	-0.564089	0.0173505	NA	ubiquitin carboxyl-terminal hydrolase isozyme L5-like, transcript variant X4	NA	NA	NA
TRINITY_DN11043_c0_g1	-0.429133	0.402599	-0.525073	0.0551489	NA	ubiquitin carboxyl-terminal hydrolase isozyme L5-like, transcript variant X4	NA	NA	NA
TRINITY_DN11043_c0_g1	-0.405672	0.493298	-0.39221	0.186352	NA	ubiquitin carboxyl-terminal hydrolase isozyme L5-like, transcript variant X4	NA	NA	NA
TRINITY_DN11043_c0_g1	-0.413154	0.509107	-0.373672	0.221907	NA	ubiquitin carboxyl-terminal hydrolase isozyme L5-like, transcript variant X4	NA	NA	NA
TRINITY_DN110448_c0_g2	0.0346929	0.988299	0.985987	0.0700005	NA	malonyl-CoA decarboxylase, mitochondrial-like	NA	NA	NA
TRINITY_DN110496_c1_g1	0.0961993	0.972007	0.885848	0.106786	NA	chromatin modification-related protein MEAF6-like, transcript variant X1	NA	NA	Chromatin modification-related protein
TRINITY_DN1105_c1_g1	0.217622	0.914686	0.157538	0.822197	NA	NA	NA	NA	Guanylate kinase homologues.
TRINITY_DN1105_c1_g1	0.281945	0.89865	0.225362	0.774694	NA	NA	NA	NA	NA
TRINITY_DN1105_c1_g1	0.288368	0.892719	0.226455	0.766074	NA	NA	NA	NA	NA
TRINITY_DN1105_c1_g1	0.289134	0.8952	0.232489	0.765553	NA	NA	NA	NA	NA
TRINITY_DN1105_c1_g1	1.48273	0.0199294	0.535276	0.46599	NA	NA	NA	NA	NA
TRINITY_DN1105_c1_g1	1.48313	0.0199294	0.535529	0.465899	NA	NA	NA	NA	NA
TRINITY_DN1105_c1_g1	1.48313	0.0199294	0.535529	0.465899	NA	NA	NA	NA	NA
TRINITY_DN11055_c1_g1	-0.160123	0.936748	0.38055	0.447035	NA	hamartin-like, transcript variant X1	NA	NA	NA
TRINITY_DN11055_c1_g1	-0.156336	0.936748	0.382225	0.439967	NA	hamartin-like, transcript variant X1	NA	NA	NA
TRINITY_DN11055_c1_g1	-0.168768	0.932898	0.386302	0.436747	NA	hamartin-like, transcript variant X1	NA	NA	NA
TRINITY_DN11055_c1_g1	-0.168768	0.932898	0.390736	0.44694	NA	hamartin-like, transcript variant X1	NA	NA	NA
TRINITY_DN11056_c2_g1	-1.05223	0.516542	-0.0722293	0.961146	NA	haloacid dehalogenase-like hydrolase domain-containing protein 2	NA	NA	NA
TRINITY_DN110570_c2_g1	0.269982	0.863918	0.270487	0.60585	LOC119175101	uncharacterized LOC119175101, transcript variant X2	NA	NA	NA
TRINITY_DN110575_c0_g7	-1.70337	0.0156973	NA	NA	LOC119175128	zinc finger protein 277-like, transcript variant X1	ZNF277	NA	NA
TRINITY_DN11059_c6_g1	0.0803286	0.974841	0.39374	0.481454	NA	Werner syndrome ATP-dependent helicase-like	NA	NA	NA
TRINITY_DN1106_c5_g1	0.522168	0.636491	0.476609	0.401033	NA	40S ribosomal protein S11-like	RPS11	NA	NA
TRINITY_DN110621_c2_g3	-0.534047	0.718779	0.323798	0.653536	NA	transmembrane protein 135-like, transcript variant X1	TMEM135	NA	NA
TRINITY_DN110639_c0_g2	0.526695	0.507875	1.12494	9.36e-05	LOC119174691	neurofilament heavy polypeptide-like, transcript variant X4	NA	NA	NA
TRINITY_DN110851_c0_g1	-0.190668	0.934893	0.388137	0.558351	NA	12S rRNA N4-methylcytidine (m4C) methyltransferase-like, transcript variant X4	NA	NA	NA
TRINITY_DN110851_c0_g1	-0.182976	0.936748	0.38861	0.553842	NA	12S rRNA N4-methylcytidine (m4C) methyltransferase-like, transcript variant X4	NA	NA	NA
TRINITY_DN110851_c0_g1	-0.202084	0.929526	0.3889	0.556065	NA	12S rRNA N4-methylcytidine (m4C) methyltransferase-like, transcript variant X4	NA	NA	methyltransferase-like protein 15 homolog
TRINITY_DN11086_c0_g1	-0.318804	0.79074	-0.529382	0.179844	NA	phosphoglucomutase-2-like	NA	NA	NA
TRINITY_DN11086_c0_g1	-0.323048	0.800938	-0.52244	0.198183	NA	phosphoglucomutase-2-like	NA	NA	It is involved in the biological process described with carbohydrate metabolic process
TRINITY_DN11086_c0_g1	-0.323048	0.800938	-0.52244	0.198183	NA	phosphoglucomutase-2-like	NA	NA	NA
TRINITY_DN11086_c0_g1	-0.314825	0.806058	-0.490699	0.226346	NA	phosphoglucomutase-2-like	NA	NA	Phosphoglucomutase/phosphomannomutase, alpha/beta/alpha domain II
TRINITY_DN110861_c1_g3	-0.487108	0.831967	0.188269	0.839124	NA	NADH dehydrogenase [ubiquinone] 1 beta subcomplex subunit 4-like	NA	NA	NA
TRINITY_DN110873_c1_g2	-0.270685	0.914499	0.148137	0.887238	NA	NA	NA	NA	NA
TRINITY_DN110952_c0_g1	-0.557381	NA	0.29923	0.773092	NA	sorting nexin-21-like, transcript variant X1	SNX21	NA	NA
TRINITY_DN110952_c0_g1	-0.557381	NA	0.29923	0.773092	NA	sorting nexin-21-like, transcript variant X1	SNX21	NA	Phosphatidylinositol binding
TRINITY_DN110952_c0_g1	-0.195523	0.929271	0.392611	0.462835	NA	sorting nexin-21-like, transcript variant X1	SNX21	NA	NA
TRINITY_DN11098_c0_g1	-0.115296	0.966638	-0.200503	0.803531	NA	H/ACA ribonucleoprotein complex subunit GAR1-like, transcript variant X1	NA	NA	NA
TRINITY_DN11098_c0_g1	-0.151671	0.954945	-0.196461	0.815778	NA	H/ACA ribonucleoprotein complex subunit GAR1-like, transcript variant X1	NA	NA	NA
TRINITY_DN11098_c0_g1	-0.182215	0.940032	-0.193457	0.808832	NA	H/ACA ribonucleoprotein complex subunit GAR1-like, transcript variant X1	NA	NA	NA
TRINITY_DN111_c12_g1	0.138665	0.957765	0.59719	0.333772	NA	splicing factor, proline- and glutamine-rich-like, transcript variant X1	NA	NA	NA
TRINITY_DN111035_c0_g1	0.153737	0.932376	0.453839	0.299623	NA	membrane-associated progesterone receptor component 1-like	NA	NA	NA
TRINITY_DN1111_c0_g1	-0.174094	0.923521	-0.116084	0.837495	NA	translation elongation factor 2-like	NA	NA	NA
TRINITY_DN1111_c0_g1	-0.172352	0.924816	-0.114822	0.839992	NA	translation elongation factor 2-like	NA	NA	GTPase activity
TRINITY_DN1111_c0_g1	-0.172352	0.924816	-0.114822	0.839992	NA	translation elongation factor 2-like	NA	NA	Phosphotyrosine-binding domain, phosphotyrosine-interaction (PI) domain
TRINITY_DN1111_c0_g1	-0.219873	0.896868	-0.107862	0.852656	NA	translation elongation factor 2-like	NA	NA	NA
TRINITY_DN1111_c0_g1	-0.168785	0.927112	-0.106003	0.853531	NA	translation elongation factor 2-like	NA	NA	NA
TRINITY_DN11112_c0_g1	-0.140805	0.961175	0.961108	0.106078	NA	mitochondrial carrier homolog 2-like	NA	NA	NA
TRINITY_DN11112_c0_g1	-0.144005	0.960001	0.964205	0.108167	NA	mitochondrial carrier homolog 2-like	NA	NA	positive regulation of programmed cell death
TRINITY_DN11112_c0_g1	-0.141818	0.961212	0.967379	0.108589	NA	mitochondrial carrier homolog 2-like	NA	NA	NA
TRINITY_DN11132_c3_g3	0.169922	0.909459	0.471556	0.151886	NA	ensconsin-like, transcript variant X7	NA	NA	It is involved in the biological process described with microtubule cytoskeleton organization
TRINITY_DN111328_c1_g1	-1.47535	0.0323305	-1.13759	0.035449	LOC119172335	kinesin-like protein KIF23, transcript variant X2	NA	NA	NA
TRINITY_DN11140_c1_g1	3.24866	1.19e-18	3.22336	9.11e-27	LOC119173607	L-threonine 3-deshydrogenase	NA	NA	NA
TRINITY_DN11155_c0_g2	1.20312	0.00256332	0.791243	0.0296949	LOC119187445	S-adenosylmethionine synthase-like	NA	NA	Catalyzes the formation of S-adenosylmethionine from methionine and ATP
TRINITY_DN11155_c0_g2	1.20312	0.00256332	0.793828	0.0315267	LOC119187445	S-adenosylmethionine synthase-like	NA	NA	NA
TRINITY_DN11161_c2_g1	0.133227	0.959782	0.782388	0.156135	NA	tubulin-specific chaperone D-like	TBCD	NA	post-chaperonin tubulin folding pathway
TRINITY_DN11161_c2_g1	0.233622	0.919859	0.901265	0.108971	NA	tubulin-specific chaperone D-like	TBCD	NA	post-chaperonin tubulin folding pathway
TRINITY_DN11172_c0_g1	0.462328	0.666976	0.741685	0.0632734	NA	TBC1 domain family member 2B-like	TBC1	NA	NA
TRINITY_DN111732_c0_g1	1.57706	4.88e-05	1.84717	1.05e-10	LOC119164337	atlastin-1-like (LOC119164337)	ATL	NA	NA
TRINITY_DN111732_c0_g1	1.60475	4.74e-05	1.88468	5.92e-11	LOC119164337	atlastin-1-like (LOC119164337)	ATL	NA	GTPase activity
TRINITY_DN11178_c0_g2	0.170287	0.941892	0.317988	0.638457	NA	motile sperm domain-containing protein 2-like	NA	NA	NA
TRINITY_DN11178_c0_g2	0.170287	0.941892	0.331017	0.650846	NA	motile sperm domain-containing protein 2-like	NA	NA	NA
TRINITY_DN11178_c0_g2	0.14195	0.943756	0.424518	0.423185	NA	motile sperm domain-containing protein 2-like	NA	NA	NA
TRINITY_DN11178_c0_g2	0.162094	0.936748	0.438052	0.405147	NA	motile sperm domain-containing protein 2-like	NA	NA	NA
TRINITY_DN11179_c1_g1	0.0418508	0.979994	0.282511	0.416264	NA	CLIP-associating protein 1-A-like, transcript variant X3	NA	NA	CLASP N terminal
TRINITY_DN11179_c1_g1	-0.0576635	0.973737	0.345631	0.313698	NA	CLIP-associating protein 1-A-like, transcript variant X3	NA	NA	NA
TRINITY_DN11179_c1_g1	-0.0576718	0.973737	0.350385	0.307732	NA	CLIP-associating protein 1-A-like, transcript variant X3	NA	NA	NA
TRINITY_DN11179_c1_g1	-0.0472639	0.978528	0.352801	0.310313	NA	CLIP-associating protein 1-A-like, transcript variant X3	NA	NA	NA
TRINITY_DN111795_c0_g2	2.06724	0.00360506	3.66486	2.8e-15	LOC119162602	major facilitator superfamily domain-containing protein 6-A-like (LOC119162602)	NA	NA	NA
TRINITY_DN1118_c1_g1	-0.270088	0.858127	-0.0735542	0.906411	NA	ubiquitin carboxyl-terminal hydrolase 7-like, transcript variant X2	NA	NA	histone H2B conserved C-terminal lysine deubiquitination
TRINITY_DN1118_c1_g1	-0.276952	0.853496	-0.0694255	0.912332	NA	ubiquitin carboxyl-terminal hydrolase 7-like, transcript variant X2	NA	NA	Belongs to the peptidase C19 family
TRINITY_DN1118_c1_g1	-0.308095	0.813322	-0.0434849	0.942	NA	ubiquitin carboxyl-terminal hydrolase 7-like, transcript variant X2	NA	NA	Belongs to the peptidase C19 family
TRINITY_DN1118_c1_g1	-0.308095	0.813322	-0.0397411	0.948222	NA	ubiquitin carboxyl-terminal hydrolase 7-like, transcript variant X2	NA	NA	Belongs to the peptidase C19 family
TRINITY_DN1118_c3_g1	0.167737	0.94755	0.357752	0.6118	NA	splicing factor, proline- and glutamine-rich-like, transcript variant X1	NA	NA	nucleic acid binding
TRINITY_DN1118_c3_g1	0.167737	0.94755	0.357752	0.6118	NA	splicing factor, proline- and glutamine-rich-like, transcript variant X1	NA	NA	NA
TRINITY_DN11185_c0_g1	0.510737	0.571255	0.556527	0.135398	LOC119164234	uncharacterized LOC119164234	NA	NA	NA
TRINITY_DN11185_c0_g1	0.510737	0.571255	0.556527	0.135398	LOC119164234	uncharacterized LOC119164234	NA	NA	C-terminal, D2-small domain, of ClpB protein
TRINITY_DN11185_c0_g1	0.735088	0.152623	0.570879	0.0534537	LOC119164234	uncharacterized LOC119164234	NA	NA	NA
TRINITY_DN11185_c0_g1	0.585786	0.529392	0.672483	0.0987405	LOC119164234	uncharacterized LOC119164234	NA	NA	NA
TRINITY_DN1119_c0_g1	0.0962247	0.962579	0.410069	0.430864	NA	ufm1-specific protease 1-like, transcript variant X1	UFM1-protease	NA	NA
TRINITY_DN1119_c0_g1	-0.0618056	0.973585	0.313421	0.533119	NA	ufm1-specific protease 1-like, transcript variant X1	UFM1-protease	NA	K02A2.6-like
TRINITY_DN1119_c0_g1	-0.057123	0.976629	0.438192	0.38444	NA	ufm1-specific protease 1-like, transcript variant X1	UFM1-protease	NA	NA
TRINITY_DN11196_c4_g2	-0.388756	0.834375	0.344972	0.646845	NA	zinc transporter ZIP11-like	ZIP11-like	NA	NA
TRINITY_DN11196_c4_g2	-0.429625	0.809998	0.348801	0.646231	NA	zinc transporter ZIP11-like	ZIP11-like	NA	NA
TRINITY_DN11201_c0_g1	-0.0682178	0.971859	0.20005	0.703421	NA	MICOS complex subunit MIC13 homolog QIL1-like, transcript variant X2	NA	NA	NA
TRINITY_DN11201_c0_g1	-0.179622	0.914625	0.202362	0.721837	NA	MICOS complex subunit MIC13 homolog QIL1-like, transcript variant X2	NA	NA	NA
TRINITY_DN11213_c0_g1	-0.208844	0.892749	-0.178791	0.736295	NA	protein C10-like, transcript variant X2	C10-like	NA	Protein C10
TRINITY_DN11213_c0_g1	-0.434896	0.663025	-0.163744	0.751982	NA	protein C10-like, transcript variant X2	C10-like	NA	NA
TRINITY_DN11213_c0_g1	-0.434896	0.663025	-0.157072	0.776351	NA	protein C10-like, transcript variant X2	C10-like	NA	NA
TRINITY_DN11213_c0_g1	-0.939456	0.262761	-0.143927	0.846824	NA	protein C10-like, transcript variant X2	C10-like	NA	NA
TRINITY_DN112176_c0_g3	-0.29152	0.913451	-0.0519648	0.960487	NA	splicing factor 45-like	NA	NA	NA
TRINITY_DN112291_c4_g1	-0.347216	0.805677	0.152347	0.778213	NA	serine--tRNA ligase, mitochondrial-like	NA	NA	NA
TRINITY_DN1123_c0_g1	0.211401	0.862042	0.0787806	0.846173	NA	talin-2-like, transcript variant X2	NA	NA	NA
TRINITY_DN1123_c0_g1	0.211401	0.862042	0.0787806	0.846173	NA	talin-2-like, transcript variant X2	NA	NA	It is involved in the biological process described with cytoskeletal anchoring at plasma membrane
TRINITY_DN1123_c0_g1	0.213524	0.860921	0.0821952	0.839323	NA	talin-2-like, transcript variant X2	NA	NA	NA
TRINITY_DN1123_c0_g1	0.213524	0.860921	0.0821952	0.839323	NA	talin-2-like, transcript variant X2	NA	NA	It is involved in the biological process described with cytoskeletal anchoring at plasma membrane
TRINITY_DN1123_c0_g1	0.217559	0.856146	0.0840018	0.834267	NA	talin-2-like, transcript variant X2	NA	NA	NA
TRINITY_DN11244_c0_g1	-0.140571	0.969273	0.362051	0.726271	NA	WD repeat-containing protein 3-like	NA	NA	Dip2/Utp12 Family
TRINITY_DN11244_c0_g1	-0.147521	0.968093	0.37171	0.728806	NA	WD repeat-containing protein 3-like	NA	NA	Dip2/Utp12 Family
TRINITY_DN3296_c3_g1	-0.239998	0.877281	0.431093	0.36991	NA	endoribonuclease Dcr-1-like	DCTN3	DCTN3	Dynactin subunit p22
TRINITY_DN11250_c0_g1	-0.152725	0.955301	1.02867	0.0729799	NA	palmitoyltransferase ZDHHC8B-like	NA	NA	NA
TRINITY_DN11250_c1_g1	-0.246229	0.865037	0.21632	0.645405	NA	palmitoyltransferase ZDHHC18-like, transcript variant X1	NA	NA	Belongs to the DHHC palmitoyltransferase family
TRINITY_DN11250_c1_g1	-0.246229	0.865037	0.21632	0.645405	NA	palmitoyltransferase ZDHHC18-like, transcript variant X1	NA	NA	NA
TRINITY_DN11250_c1_g1	-0.236398	0.881817	0.267745	0.581868	NA	palmitoyltransferase ZDHHC18-like, transcript variant X1	NA	NA	Belongs to the DHHC palmitoyltransferase family
TRINITY_DN11250_c1_g1	-0.226246	0.887853	0.281688	0.548998	NA	palmitoyltransferase ZDHHC18-like, transcript variant X1	NA	NA	Pfam:zf-DHHC
TRINITY_DN11250_c1_g1	-0.241064	0.886062	0.295173	0.542514	NA	palmitoyltransferase ZDHHC18-like, transcript variant X1	NA	NA	NA
TRINITY_DN11250_c1_g1	-0.239646	0.887284	0.29665	0.54031	NA	palmitoyltransferase ZDHHC18-like, transcript variant X1	NA	NA	NA
TRINITY_DN11257_c1_g1	0.196111	0.877184	0.94503	3.44e-05	NA	syntaxin-like, transcript variant X1	NA	NA	NA
TRINITY_DN11257_c1_g1	0.192836	0.879995	0.947557	3.48e-05	NA	syntaxin-like, transcript variant X1	NA	NA	NA
TRINITY_DN11259_c1_g1	-0.0465892	0.982533	0.218588	0.73403	NA	luc7-like protein 3, transcript variant X1	NA	NA	NA
TRINITY_DN11259_c1_g1	-0.0258055	0.989874	0.247761	0.670939	NA	luc7-like protein 3, transcript variant X1	NA	NA	NA
TRINITY_DN11259_c1_g1	0.0323025	0.987714	0.26925	0.661021	NA	luc7-like protein 3, transcript variant X1	NA	NA	NA
TRINITY_DN11259_c1_g1	-0.0243371	0.990599	0.280087	0.640095	NA	luc7-like protein 3, transcript variant X1	NA	NA	NA
TRINITY_DN11259_c1_g1	-0.0202097	0.991848	0.288202	0.629513	NA	luc7-like protein 3, transcript variant X1	NA	NA	NA
TRINITY_DN11259_c1_g1	-0.00759039	0.997184	0.296358	0.619329	NA	luc7-like protein 3, transcript variant X1	NA	NA	NA
TRINITY_DN11259_c1_g1	-0.0031045	0.999175	0.296417	0.618548	NA	luc7-like protein 3, transcript variant X1	NA	NA	NA
TRINITY_DN1126_c0_g1	0.0503841	0.974841	0.246316	0.477581	NA	NA	NA	NA	NA
TRINITY_DN11269_c0_g1	0.249457	0.87494	0.273636	0.585128	LOC119175101	uncharacterized LOC119175101, transcript variant X2	NA	NA	NA
TRINITY_DN11269_c0_g1	0.242099	0.882614	0.288029	0.564325	LOC119175101	uncharacterized LOC119175101, transcript variant X2	NA	NA	NA
TRINITY_DN11269_c0_g2	0.269982	0.863918	0.270487	0.60585	LOC119175101	uncharacterized LOC119175101, transcript variant X2	NA	NA	NA
TRINITY_DN11269_c0_g2	0.242099	0.882614	0.288029	0.564325	LOC119175101	uncharacterized LOC119175101, transcript variant X2	NA	NA	NA
TRINITY_DN11280_c0_g1	0.409489	0.79193	0.613253	0.27766	NA	tRNA-dihydrouridine(47) synthase [NAD(P)(+)]-like, transcript variant X2	NA	NA	NA
TRINITY_DN11280_c0_g1	0.409864	0.791734	0.613307	0.277457	NA	tRNA-dihydrouridine(47) synthase [NAD(P)(+)]-like, transcript variant X2	NA	NA	NA
TRINITY_DN11280_c0_g1	0.410601	0.791717	0.613602	0.277739	NA	tRNA-dihydrouridine(47) synthase [NAD(P)(+)]-like, transcript variant X2	NA	NA	NA
TRINITY_DN11280_c0_g1	0.410448	0.791717	0.613618	0.277822	NA	tRNA-dihydrouridine(47) synthase [NAD(P)(+)]-like, transcript variant X2	NA	NA	NA
TRINITY_DN11280_c0_g1	0.41071	0.791717	0.613667	0.277739	NA	tRNA-dihydrouridine(47) synthase [NAD(P)(+)]-like, transcript variant X2	NA	NA	NA
TRINITY_DN11281_c2_g1	0.430462	0.775598	0.37256	0.546974	NA	RNA-binding protein with serine-rich domain 1-like, transcript variant X1	NA	NA	NA
TRINITY_DN11281_c2_g1	0.42719	0.777579	0.378005	0.5462	NA	RNA-binding protein with serine-rich domain 1-like, transcript variant X1	NA	NA	NA
TRINITY_DN11281_c2_g1	0.436005	0.770028	0.429297	0.470806	NA	RNA-binding protein with serine-rich domain 1-like, transcript variant X1	NA	NA	NA
TRINITY_DN11281_c2_g1	0.442324	0.760047	0.489126	0.389984	NA	RNA-binding protein with serine-rich domain 1-like, transcript variant X1	NA	NA	NA
TRINITY_DN11281_c2_g1	0.466353	0.753351	0.65916	0.233979	NA	RNA-binding protein with serine-rich domain 1-like, transcript variant X1	NA	NA	NA
TRINITY_DN11281_c5_g1	0.149479	0.969307	-0.77548	0.462459	NA	rab-like protein 6, transcript variant X1	NA	NA	NA
TRINITY_DN11286_c0_g1	0.0297996	0.991244	0.671523	0.381116	NA	dipeptidyl peptidase 9-like, transcript variant X2	NA	NA	NA
TRINITY_DN11286_c0_g1	0.110015	0.971959	0.733313	0.325622	NA	dipeptidyl peptidase 9-like, transcript variant X2	NA	NA	NA
TRINITY_DN11298_c0_g1	0.264194	0.790505	0.462378	0.0584516	NA	GDP-L-fucose synthase-like	NA	NA	Tissue specific transplantation antigen P35B
TRINITY_DN11298_c0_g1	0.265295	0.788736	0.469352	0.0510669	NA	GDP-L-fucose synthase-like	NA	NA	NA
TRINITY_DN11298_c0_g1	0.261667	0.793283	0.482461	0.0442038	NA	GDP-L-fucose synthase-like	NA	NA	GDP-mannose 4,6 dehydratase
TRINITY_DN11299_c3_g1	0.348721	NA	0.952896	0.474773	NA	hypoxanthine-guanine phosphoribosyltransferase-like, transcript variant X1	NA	NA	NA
TRINITY_DN11315_c0_g1	0.232092	0.936748	0.396138	0.6802	NA	26S proteasome non-ATPase regulatory subunit 13-like, transcript variant X2	NA	NA	NA
TRINITY_DN113173_c0_g1	-0.13721	0.94643	0.341774	0.48179	NA	peroxisomal carnitine O-octanoyltransferase-like	NA	NA	NA
TRINITY_DN113173_c0_g1	-0.146917	0.937682	0.386832	0.39382	NA	peroxisomal carnitine O-octanoyltransferase-like	NA	NA	NA
TRINITY_DN113173_c0_g1	-0.144752	0.943817	0.390843	0.409144	NA	peroxisomal carnitine O-octanoyltransferase-like	NA	NA	NA
TRINITY_DN113173_c0_g1	-0.144752	0.943817	0.402217	0.466746	NA	peroxisomal carnitine O-octanoyltransferase-like	NA	NA	NA
TRINITY_DN113183_c0_g1	0.170714	0.888958	0.546636	0.0388141	NA	protein transport protein Sec61 subunit alpha	Sec61	NA	NA
TRINITY_DN113202_c0_g2	0.146688	0.951749	0.566182	0.384008	NA	low-density lipoprotein receptor-related protein 3-like	NA	NA	NA
TRINITY_DN113202_c0_g2	0.262048	0.8952	0.595821	0.249128	NA	low-density lipoprotein receptor-related protein 3-like	NA	NA	NA
TRINITY_DN11326_c3_g1	0.0640107	0.981656	0.399872	0.637979	NA	tRNA selenocysteine 1-associated protein 1-like	NA	NA	NA
TRINITY_DN11327_c0_g1	0.373258	0.803237	0.664894	0.168136	NA	eukaryotic translation initiation factor 4B-like, transcript variant X2	NA	NA	NA
TRINITY_DN11327_c0_g1	0.383224	0.794742	0.681427	0.156433	NA	eukaryotic translation initiation factor 4B-like, transcript variant X2	NA	NA	NA
TRINITY_DN11327_c0_g1	0.387825	0.800592	0.731374	0.143634	NA	eukaryotic translation initiation factor 4B-like, transcript variant X2	NA	NA	NA
TRINITY_DN11327_c0_g1	0.391538	0.807926	0.739836	0.157408	NA	eukaryotic translation initiation factor 4B-like, transcript variant X2	NA	NA	NA
TRINITY_DN11327_c0_g1	0.385741	0.818505	0.7423	0.171044	NA	eukaryotic translation initiation factor 4B-like, transcript variant X2	NA	NA	NA
TRINITY_DN11327_c0_g1	0.38971	0.811909	0.788377	0.129767	NA	eukaryotic translation initiation factor 4B-like, transcript variant X2	NA	NA	NA
TRINITY_DN11330_c0_g1	0.164446	0.926121	0.102495	0.857854	NA	NA	NA	NA	NA
TRINITY_DN113356_c1_g1	0.113336	0.950038	0.139959	0.763903	NA	protein MMS22-like	NA	NA	NA
TRINITY_DN113370_c0_g1	-0.633188	0.314988	-0.481653	0.183003	NA	aspartyl/asparaginyl beta-hydroxylase-like, transcript variant X2	NA	NA	NA
TRINITY_DN1134_c11_g1	0.145713	0.946192	0.0864556	0.90174	NA	septin-7-like, transcript variant X4	septin-7-like	NA	NA
TRINITY_DN1134_c11_g1	0.157836	0.94075	0.0933785	0.894066	NA	septin-7-like, transcript variant X4	septin-7-like	NA	NA
TRINITY_DN1134_c11_g1	0.158043	0.9407	0.0960288	0.891292	NA	septin-7-like, transcript variant X4	septin-7-like	NA	NA
TRINITY_DN113404_c0_g2	-0.327385	0.874599	0.057274	0.950755	NA	GPI mannosyltransferase 3-like	NA	NA	Transferase activity, transferring glycosyl groups
TRINITY_DN11356_c0_g1	-0.15555	0.934527	0.310584	0.495765	NA	tyrosine-protein phosphatase non-receptor type 23-like	NA	NA	NA
TRINITY_DN11356_c0_g1	-0.153568	0.935036	0.311829	0.491183	NA	tyrosine-protein phosphatase non-receptor type 23-like	NA	NA	NA
TRINITY_DN113599_c0_g1	-0.670499	0.660242	0.0594443	0.959254	NA	NA	NA	NA	NA
TRINITY_DN11363_c0_g1	-0.0830041	0.973737	0.36816	0.564659	NA	probable splicing factor, arginine/serine-rich 7	MDN1	NA	NA
TRINITY_DN11369_c0_g1	-0.999584	0.13714	-0.259604	0.674362	NA	ribonucleoside-diphosphate reductase subunit M2-like	RRM2	NA	NA
TRINITY_DN113697_c0_g1	-0.741707	0.0942741	-0.217007	0.503824	NA	NA	NA	NA	NA
TRINITY_DN113697_c0_g1	-0.729927	0.0905783	-0.210285	0.518048	NA	NA	NA	NA	NA
TRINITY_DN113697_c0_g1	-0.733157	0.110317	-0.207417	0.537481	NA	NA	NA	NA	NA
TRINITY_DN113697_c0_g1	-0.733157	0.110317	-0.202678	0.580151	NA	NA	NA	NA	NA
TRINITY_DN1137_c0_g1	0.187248	0.899406	0.0171804	0.979224	NA	NA	NA	NA	NA
TRINITY_DN1137_c0_g1	0.513838	0.176549	0.0286993	0.950086	NA	NA	NA	NA	NA
TRINITY_DN1137_c13_g1	-0.948452	0.267042	-0.594056	0.306778	NA	isocitrate dehydrogenase [NADP] cytoplasmic-like	NA	NA	NA
TRINITY_DN11377_c0_g1	0.13551	0.941061	0.0408786	0.943632	NA	SWI/SNF-related matrix-associated actin-dependent regulator of chromatin subfamily A containing DEAD/H box 1B-like	NA	NA	NA
TRINITY_DN113783_c0_g1	0.0584797	0.974841	0.4172	0.31303	NA	protein PRRC1-like, transcript variant X1	PRRC1-like	NA	NA
TRINITY_DN11385_c1_g1	0.126982	0.943855	0.365818	0.355738	NA	putative sodium-coupled neutral amino acid transporter 7	NA	NA	NA
TRINITY_DN11385_c1_g1	0.215447	0.902918	0.589609	0.161973	NA	putative sodium-coupled neutral amino acid transporter 7	NA	NA	NA
TRINITY_DN11385_c1_g1	0.199859	0.925082	0.676121	0.151145	NA	putative sodium-coupled neutral amino acid transporter 7	NA	NA	NA
TRINITY_DN11385_c1_g1	0.199859	0.925082	0.697191	0.195211	NA	putative sodium-coupled neutral amino acid transporter 7	NA	NA	NA
TRINITY_DN113889_c0_g1	-0.624733	0.622375	0.211277	0.780599	NA	reticulon-4-interacting protein 1, mitochondrial-like	NA	NA	NA
TRINITY_DN114108_c0_g2	-0.623977	0.439251	-0.353656	0.522475	NA	aspartyl/asparaginyl beta-hydroxylase-like, transcript variant X2	NA	NA	NA
TRINITY_DN114261_c0_g1	-0.656801	NA	-1.10832	NA	NA	NA	NA	NA	NA
TRINITY_DN114324_c0_g1	0.376834	0.70744	0.536787	0.1155	NA	lysine-specific demethylase 5A-like, transcript variant X1	NA	NA	NA
TRINITY_DN114437_c0_g1	-0.320206	0.566824	0.326056	0.259329	NA	ribosome production factor 2 homolog	NA	NA	NA
TRINITY_DN114437_c0_g1	-0.322329	0.528909	0.326675	0.252889	NA	ribosome production factor 2 homolog	NA	NA	Brix
TRINITY_DN114502_c0_g1	0.154548	0.947908	0.80409	0.134077	NA	AP-3 complex subunit sigma-2-like	NA	NA	Protein transporter activity. It is involved in the biological process described with vesicle-mediated transport
TRINITY_DN114531_c0_g1	0.292206	0.887754	0.348882	0.607301	NA	pentatricopeptide repeat-containing protein 1, mitochondrial-like	NA	NA	NA
TRINITY_DN114531_c0_g1	0.313912	0.874402	0.359096	0.592861	NA	pentatricopeptide repeat-containing protein 1, mitochondrial-like	NA	NA	NA
TRINITY_DN114531_c0_g1	0.301851	0.882241	0.370246	0.609642	NA	pentatricopeptide repeat-containing protein 1, mitochondrial-like	NA	NA	NA
TRINITY_DN11461_c0_g1	-0.0791166	0.968288	-0.436647	0.249774	NA	endosome/lysosome-associated apoptosis and autophagy regulator family member 2-like	NA	NA	positive regulation of autophagosome assembly
TRINITY_DN11461_c1_g1	-0.0791166	0.968288	-0.436647	0.249774	NA	endosome/lysosome-associated apoptosis and autophagy regulator family member 2-like	NA	NA	Subtilase family
TRINITY_DN11461_c1_g1	-0.0791166	0.968288	-0.436647	0.249774	NA	endosome/lysosome-associated apoptosis and autophagy regulator family member 2-like	NA	NA	positive regulation of autophagosome assembly
TRINITY_DN11463_c0_g2	-0.327097	0.877281	0.10728	0.905826	NA	tRNA (uracil(54)-C(5))-methyltransferase homolog-B-like, transcript variant X2	NA	NA	NA
TRINITY_DN11463_c0_g2	-0.214598	0.933796	0.216112	0.794625	NA	tRNA (uracil(54)-C(5))-methyltransferase homolog-B-like, transcript variant X2	NA	NA	NA
TRINITY_DN11463_c0_g2	-0.212022	0.932404	0.231912	0.771537	NA	tRNA (uracil(54)-C(5))-methyltransferase homolog-B-like, transcript variant X2	NA	NA	NA
TRINITY_DN11463_c0_g2	-0.213852	0.93408	0.239722	0.769857	NA	tRNA (uracil(54)-C(5))-methyltransferase homolog-B-like, transcript variant X2	NA	NA	NA
TRINITY_DN11463_c0_g2	-0.211988	0.934963	0.226981	0.784933	NA	tRNA (uracil(54)-C(5))-methyltransferase homolog-B-like, transcript variant X2	NA	NA	NA
TRINITY_DN11497_c0_g1	0.0355048	0.99013	0.12225	0.912149	NA	anaphase-promoting complex subunit 2-like, transcript variant X1	NA	NA	NA
TRINITY_DN11498_c0_g1	-0.171078	0.934159	0.141261	0.823348	LOC119173519	uncharacterized LOC119173519, transcript variant X1	NA	NA	NA
TRINITY_DN11498_c0_g1	-0.177007	0.932982	0.185223	0.764407	LOC119173519	uncharacterized LOC119173519, transcript variant X1	NA	NA	zinc ion binding
TRINITY_DN11498_c0_g2	-0.264614	0.872272	-0.582092	0.197491	NA	hornerin-like	NA	NA	NA
TRINITY_DN11498_c0_g2	-0.335284	0.822687	-0.560719	0.243415	NA	hornerin-like	NA	NA	NA
TRINITY_DN11498_c0_g2	-0.335284	0.822687	-0.560719	0.243415	NA	hornerin-like	NA	NA	Belongs to the DEAD box helicase family
TRINITY_DN11498_c0_g2	-0.198171	0.908864	-0.543793	0.202258	NA	hornerin-like	NA	NA	NA
TRINITY_DN11498_c0_g2	-0.308204	0.84711	-0.534152	0.280433	NA	hornerin-like	NA	NA	NA
TRINITY_DN115092_c0_g2	-0.22233	0.889529	0.275503	0.562671	NA	palmitoyltransferase ZDHHC18-like, transcript variant X1	NA	NA	Belongs to the DHHC palmitoyltransferase family
TRINITY_DN1151_c1_g1	0.413809	0.797189	0.775762	0.146017	NA	interferon-related developmental regulator 2-like	IFRDR2	NA	NA
TRINITY_DN1151_c1_g1	0.414276	0.804724	0.837652	0.123145	NA	interferon-related developmental regulator 2-like	NA	NA	NA
TRINITY_DN11513_c0_g1	-0.628972	0.537444	-1.11213	0.0191413	LOC119177768	zinc finger protein 582-like (LOC119177768)	ZNF582	NA	NA
TRINITY_DN11513_c0_g1	-0.389958	0.791251	0.0197043	0.97946	NA	nucleolar pre-ribosomal-associated protein 1-like	URB1	NA	NA
TRINITY_DN11520_c1_g1	-0.379148	0.673635	-0.501166	0.140441	NA	ran-specific GTPase-activating protein-like, transcript variant X1	NA	NA	NA
TRINITY_DN11520_c1_g1	-0.483901	0.625265	-0.173311	0.733554	NA	ran-specific GTPase-activating protein-like, transcript variant X1	NA	NA	NA
TRINITY_DN11520_c1_g1	-0.472849	0.642402	-0.135898	0.797559	NA	ran-specific GTPase-activating protein-like, transcript variant X1	NA	NA	NA
TRINITY_DN115208_c0_g1	-0.3227	0.844809	-0.773648	0.103955	NA	protein singed-like	NA	NA	NA
TRINITY_DN115208_c0_g1	-0.323588	0.844731	-0.77335	0.104055	NA	protein singed-like	NA	NA	NA
TRINITY_DN115208_c0_g1	-0.323839	0.844731	-0.773236	0.104218	NA	protein singed-like	NA	NA	NA
TRINITY_DN11522_c0_g1	0.223589	0.903054	0.620591	0.181192	NA	NA	NA	NA	NA
TRINITY_DN115247_c0_g1	0.0343063	0.983392	0.512199	0.139399	NA	NA	NA	NA	NA
TRINITY_DN11526_c0_g1	0.157635	0.885845	0.071201	0.87198	NA	zinc metalloproteinase-disintegrin-like EoMP06	EoMP06	NA	NA
TRINITY_DN11537_c2_g2	0.00837592	0.996661	0.900236	0.0311002	LOC119161283	ragulator complex protein LAMTOR3-like, transcript variant X4	LAMTOR3	NA	NA
TRINITY_DN11537_c2_g2	-0.242342	0.906142	0.958909	0.0524562	LOC119161283	ragulator complex protein LAMTOR3-like, transcript variant X4	LAMTOR3	NA	NA
TRINITY_DN11537_c2_g2	0.000117697	0.999958	0.820276	0.0935599	LOC119161283	regulator complex protein LAMTOR3-like, transcript variant X3	LAMTOR3	NA	Mitogen-activated protein kinase kinase 1 interacting
TRINITY_DN11537_c2_g2	0.000117697	0.999958	0.820276	0.0935599	LOC119161283	regulator complex protein LAMTOR3-like, transcript variant X4	LAMTOR3	NA	Mitogen-activated protein kinase kinase 1 interacting
TRINITY_DN115423_c0_g1	-0.345662	0.822192	0.102032	0.860795	NA	RNA polymerase-associated protein CTR9 homolog	CTR9	NA	SH2 domain binding
TRINITY_DN115423_c0_g1	0.170759	0.928428	0.464276	0.280013	NA	RNA polymerase-associated protein CTR9 homolog	CTR9	NA	NA
TRINITY_DN115546_c0_g1	0.526695	0.507875	1.1212	4.9e-05	LOC119174691	neurofilament heavy polypeptide-like, transcript variant X4	NA	NA	NA
TRINITY_DN11558_c0_g1	-0.335895	0.799171	-0.212999	0.682528	LOC119167232	uncharacterized LOC119167232	NA	NA	Tudor domain
TRINITY_DN11558_c0_g1	-0.348359	0.788929	-0.205641	0.698416	LOC119167232	uncharacterized LOC119167232	NA	NA	Tudor domain
TRINITY_DN11569_c2_g1	-0.162099	0.928805	0.528677	0.188797	NA	acyl-protein thioesterase 1-like	NA	NA	NA
TRINITY_DN11569_c2_g1	-0.172263	0.922576	0.53221	0.186173	NA	acyl-protein thioesterase 1-like	NA	NA	NA
TRINITY_DN1157_c1_g1	-0.026333	0.988299	0.135736	0.806986	NA	polyadenylate-binding protein 2-like	NA	NA	phosphatidate phosphatase
TRINITY_DN1157_c1_g1	-0.0242506	0.989474	0.143241	0.796654	NA	polyadenylate-binding protein 2-like	NA	NA	phosphatidate phosphatase
TRINITY_DN1157_c1_g1	-0.0123795	0.994105	0.150501	0.778801	NA	polyadenylate-binding protein 2-like	NA	NA	phosphatidate phosphatase
TRINITY_DN11574_c0_g1	-0.803975	0.217158	-0.460617	0.32282	NA	NA	NA	NA	NA
TRINITY_DN11574_c0_g1	-0.816947	0.281957	-0.439537	0.435958	NA	NA	NA	NA	NA
TRINITY_DN1158_c0_g1	-0.108862	0.942248	-0.283273	0.395002	NA	iron-sulfur protein NUBPL-like, transcript variant X1	NA	NA	NA
TRINITY_DN1158_c0_g1	-0.109536	0.942224	-0.280705	0.456188	NA	iron-sulfur protein NUBPL-like, transcript variant X1	NA	NA	NA
TRINITY_DN1158_c0_g1	-0.0860218	0.968456	-0.0864349	0.89099	NA	iron-sulfur protein NUBPL-like, transcript variant X1	NA	NA	NA
TRINITY_DN1158_c0_g1	-0.0826689	0.968456	-0.0796108	0.892544	NA	iron-sulfur protein NUBPL-like, transcript variant X1	NA	NA	NA
TRINITY_DN116026_c2_g1	0.87512	NA	-5.21618	0.00196129	LOC119179439	uncharacterized LOC119179439 (LOC119179439)	NA	NA	NA
TRINITY_DN11611_c2_g1	-0.46501	0.689191	-0.491559	0.330828	NA	multiple epidermal growth factor-like domains protein 8	NA	NA	It is involved in the biological process described with multicellular organismal development
TRINITY_DN11611_c2_g1	-0.618429	0.500218	-0.453435	0.406105	NA	multiple epidermal growth factor-like domains protein 8	NA	NA	NA
TRINITY_DN11611_c2_g1	-0.597103	0.542847	-0.449955	0.442558	NA	multiple epidermal growth factor-like domains protein 8	NA	NA	NA
TRINITY_DN11611_c2_g1	-0.630326	0.517692	-0.447121	0.435727	NA	multiple epidermal growth factor-like domains protein 8	NA	NA	NA
TRINITY_DN11615_c0_g2	-0.176708	0.93832	-0.17613	0.80637	NA	serine protease HTRA2, mitochondrial-like, transcript variant X2	NA	NA	Serine protease that shows proteolytic activity against a non-specific substrate beta-casein. Promotes or induces cell death either by direct binding to and inhibition of BIRC proteins (also called inhibitor of apoptosis proteins, IAPs), leading to an increase in caspase activity, or by a BIRC inhibition-independent, caspase-independent and serine protease activity-dependent mechanism. Can antago…
TRINITY_DN116199_c0_g1	-0.124334	0.959298	0.0997201	0.893206	NA	raf homolog serine/threonine-protein kinase Raf-like, transcript variant X1	TAK1-like	NA	NA
TRINITY_DN11621_c1_g1	-0.55636	0.714873	-0.512	0.471058	NA	neurofilament heavy polypeptide-like	NA	NA	NA
TRINITY_DN11628_c2_g1	1.80034	9.44e-06	2.03574	2.34e-10	LOC119164340	uncharacterized LOC119164340	NA	NA	NA
TRINITY_DN1164_c0_g1	0.247807	0.904992	0.587684	0.267781	NA	uncharacterized oxidoreductase YjmC-like, transcript variant X1	NA	NA	NA
TRINITY_DN116421_c0_g1	0.0105243	0.99524	0.696629	0.168609	NA	coiled-coil domain-containing protein 124-like	NA	NA	NA
TRINITY_DN116421_c0_g1	0.0105243	0.99524	0.698747	0.178499	NA	coiled-coil domain-containing protein 124-like	NA	NA	Coiled-coil domain-containing protein 124
TRINITY_DN116446_c0_g1	0.10411	0.969489	0.527015	0.381172	NA	splicing factor, proline- and glutamine-rich-like, transcript variant X1	NA	NA	regulation of intracellular transport
TRINITY_DN1165_c0_g2	-0.0947624	0.972769	-0.178002	0.836126	NA	atlastin-3-like, transcript variant X4	NA	NA	NA
TRINITY_DN1165_c0_g2	-0.0843989	0.975607	-0.127218	0.892219	NA	atlastin-3-like, transcript variant X4	NA	NA	NA
TRINITY_DN1165_c0_g2	-0.0775557	0.977843	-0.125913	0.894225	NA	atlastin-3-like, transcript variant X4	NA	NA	NA
TRINITY_DN11653_c0_g1	0.19757	0.888958	0.53562	0.108291	LOC119174624	uncharacterized LOC119174624	NA	NA	NA
TRINITY_DN11653_c0_g1	0.186274	0.901018	0.543804	0.118638	LOC119174624	uncharacterized LOC119174624	NA	NA	NA
TRINITY_DN11660_c0_g1	0.112126	0.950658	0.143033	0.759313	NA	protein MMS22-like	NA	NA	NA
TRINITY_DN11660_c0_g1	0.111747	0.950905	0.145375	0.758729	NA	protein MMS22-like	NA	NA	NA
TRINITY_DN116725_c5_g1	0.130882	0.96419	0.65782	0.368927	NA	28S ribosomal protein S28, mitochondrial-like	NA	NA	NA
TRINITY_DN11676_c1_g2	1.37577	0.00490526	0.96225	0.0142562	LOC119169799	3 beta-hydroxysteroid dehydrogenase type 7-like, transcript variant X2	NA	NA	NA
TRINITY_DN116823_c0_g1	0.648742	0.742489	-2.41407	0.0137138	LOC119397729	tigger transposable element-derived protein 4 (LOC119397729)	NA	NA	NA
TRINITY_DN11687_c3_g3	0.0874293	0.957776	0.0742911	0.862541	NA	parafibromin-like	NA	NA	NA
TRINITY_DN11692_c1_g1	0.241261	0.84003	0.461968	0.0929563	NA	cleavage and polyadenylation specificity factor subunit 1-like, transcript variant X4	NA	NA	mRNA cleavage
TRINITY_DN11692_c1_g1	0.238651	0.842445	0.462578	0.0913788	NA	cleavage and polyadenylation specificity factor subunit 1-like, transcript variant X4	NA	NA	NA
TRINITY_DN11692_c1_g1	0.238651	0.842445	0.462578	0.0913788	NA	cleavage and polyadenylation specificity factor subunit 1-like, transcript variant X4	NA	NA	mRNA cleavage
TRINITY_DN11692_c2_g1	0.202466	0.898932	0.183317	0.710425	NA	TAR DNA-binding protein 43-like, transcript variant X2	NA	NA	NA
TRINITY_DN11692_c2_g1	0.202466	0.898932	0.183502	0.710823	NA	TAR DNA-binding protein 43-like, transcript variant X2	NA	NA	NA
TRINITY_DN11692_c4_g1	-0.0159991	0.993756	0.896187	0.0486322	NA	SURP and G-patch domain-containing protein 1-like, transcript variant X1	NA	NA	NA
TRINITY_DN11692_c4_g1	0.140956	0.954886	1.04975	0.0228437	NA	SURP and G-patch domain-containing protein 1-like, transcript variant X1	NA	NA	NA
TRINITY_DN11696_c0_g1	0.00904911	0.996009	-0.240312	0.657623	NA	NA	NA	NA	NA
TRINITY_DN11696_c0_g1	0.00898488	0.996122	-0.239101	0.665215	NA	NA	NA	NA	NA
TRINITY_DN117006_c0_g3	-0.571093	0.559064	-0.367531	0.450515	NA	aspartyl/asparaginyl beta-hydroxylase-like, transcript variant X2	NA	NA	NA
TRINITY_DN11702_c0_g1	-0.696921	0.73636	-0.387301	0.71164	NA	probable tRNA N6-adenosine threonylcarbamoyltransferase, transcript variant X1	NA	NA	NA
TRINITY_DN11702_c0_g1	-0.696921	0.73636	-0.379663	0.757859	NA	probable tRNA N6-adenosine threonylcarbamoyltransferase, transcript variant X1	NA	NA	NA
TRINITY_DN117122_c0_g1	3.96132	1.02e-14	3.76119	7.06e-15	LOC119164347	uncharacterized LOC119164347	NA	NA	NA
TRINITY_DN117122_c1_g1	3.90809	5.19e-13	3.58881	3.08e-12	LOC119164347	uncharacterized LOC119164347	NA	NA	NA
TRINITY_DN11714_c0_g1	0.409432	0.775608	0.691143	0.166946	NA	striatin-3-like, transcript variant X1	NA	NA	NA
TRINITY_DN11714_c0_g1	0.52712	0.696517	0.739052	0.180278	NA	striatin-3-like, transcript variant X1	NA	NA	NA
TRINITY_DN11714_c3_g1	0.320735	0.873169	0.622088	0.311946	NA	H(+)/Cl(-) exchange transporter 7-like, transcript variant X1	NA	NA	chloride channel activity. It is involved in the biological process described with
TRINITY_DN11714_c3_g1	0.320735	0.873169	0.625711	0.327657	NA	H(+)/Cl(-) exchange transporter 7-like, transcript variant X1	NA	NA	chloride channel activity. It is involved in the biological process described with
TRINITY_DN11721_c0_g2	0.178765	0.935438	1.21948	0.00302116	LOC119171745	high mobility group protein 20A-like	NA	NA	NA
TRINITY_DN11722_c0_g1	0.0287065	0.993476	0.0465888	0.976643	NA	DNA-directed RNA polymerase II subunit RPB3-like	RPB3-like	NA	NA
TRINITY_DN117233_c0_g1	0.147675	0.946506	0.483609	0.35794	NA	SR-related and CTD-associated factor 8-like, transcript variant X1	NA	NA	NA
TRINITY_DN11727_c1_g1	0.0269884	0.987369	0.307764	0.466046	NA	glycerol-3-phosphate acyltransferase 1, mitochondrial-like, transcript variant X3	NA	NA	NA
TRINITY_DN11727_c2_g1	-0.39638	0.755848	0.261699	0.625728	NA	eukaryotic translation initiation factor 3 subunit I-like	NA	NA	NA
TRINITY_DN11727_c2_g1	-0.376463	0.78001	0.265441	0.627996	NA	eukaryotic translation initiation factor 3 subunit I-like	NA	NA	NA
TRINITY_DN11727_c2_g1	-0.372939	0.773142	0.302623	0.549787	NA	eukaryotic translation initiation factor 3 subunit I-like	NA	NA	NA
TRINITY_DN11730_c0_g2	0.213794	0.918448	1.03074	0.0223497	LOC119181678	E3 ubiquitin-protein ligase arih1-like, transcript variant X3	arih1-like	NA	Zinc ion binding
TRINITY_DN11730_c0_g2	0.208519	0.929271	0.974761	0.0607038	NA	E3 ubiquitin-protein ligase arih1-like, transcript variant X3	arih1-like	NA	Zinc ion binding
TRINITY_DN11730_c0_g2	0.22411	0.9223	1.00518	0.0557163	NA	E3 ubiquitin-protein ligase arih1-like, transcript variant X3	arih1-like	NA	NA
TRINITY_DN11730_c0_g2	0.246397	0.916015	1.06775	0.066152	NA	E3 ubiquitin-protein ligase arih1-like, transcript variant X3	arih1-like	NA	NA
TRINITY_DN11735_c0_g1	-0.37186	0.82748	-1.46367	0.00190778	LOC119164825	hemocytin-like (LOC119164825)	Hml	NA	NA
TRINITY_DN11735_c0_g1	-0.355753	0.839523	-1.44091	0.00243434	LOC119164825	hemocytin-like (LOC119164825)	Hml	NA	NA
TRINITY_DN11738_c0_g1	-0.325983	0.84898	0.276995	0.659228	NA	transmembrane and coiled-coil domains protein 2-like, transcript variant X4	NA	NA	NA
TRINITY_DN11738_c0_g1	-0.234508	0.907779	0.355724	0.554594	NA	transmembrane and coiled-coil domains protein 2-like, transcript variant X4	NA	NA	NA
TRINITY_DN11738_c0_g1	-0.248579	0.902331	0.357241	0.562063	NA	transmembrane and coiled-coil domains protein 2-like, transcript variant X4	NA	NA	NA
TRINITY_DN11753_c0_g1	-0.04158	0.980318	0.526322	0.135299	NA	protein FRG1-like	FRG1	NA	NA
TRINITY_DN117586_c0_g2	-0.108287	0.955301	0.079594	0.896301	NA	ribosome biogenesis protein BRX1 homolog	BRX1	NA	NA
TRINITY_DN117586_c0_g2	-0.104881	0.957166	0.0829846	0.891143	NA	ribosome biogenesis protein BRX1 homolog	BRX1	NA	NA
TRINITY_DN117586_c0_g2	-0.263419	0.830787	0.223945	0.596146	NA	ribosome biogenesis protein BRX1 homolog	BRX1	NA	NA
TRINITY_DN1176_c2_g1	-0.389427	0.756297	0.260318	0.606225	NA	NADH dehydrogenase [ubiquinone] 1 alpha subcomplex subunit 13-like	Ndufa13	NA	NA
TRINITY_DN1176_c2_g1	-0.237975	0.894159	0.29735	0.590341	NA	NADH dehydrogenase [ubiquinone] 1 alpha subcomplex subunit 13-like	Ndufa13	NA	NA
TRINITY_DN11761_c0_g1	0.281427	0.82718	0.617456	0.115053	NA	ethanolamine-phosphate cytidylyltransferase-like, transcript variant X2	NA	NA	Cytidylyltransferase-like
TRINITY_DN11762_c0_g1	-0.258152	0.856986	0.138256	0.776468	NA	CYFIP-related Rac1 interactor B-like, transcript variant X3	NA	NA	Protein of unknown function (DUF1394)
TRINITY_DN11770_c2_g1	0.594821	NA	0.968719	NA	NA	cerebellar degeneration-related protein 2-like, transcript variant X1	NA	NA	NA
TRINITY_DN1178_c3_g1	1.31032	0.00752829	1.62312	1.31e-06	LOC119179615	arf-GAP with dual PH domain-containing protein 1-like	NA	NA	NA
TRINITY_DN1179_c0_g1	0.156024	0.947161	0.513473	0.368171	NA	transmembrane protein adipocyte-associated 1 homolog, transcript variant X1	NA	NA	NA
TRINITY_DN11830_c0_g2	0.460443	0.772453	-0.241132	0.748566	LOC119172855	uncharacterized LOC119172855	NA	NA	NA
TRINITY_DN11830_c0_g2	0.460443	0.772453	-0.238518	0.754876	LOC119172855	uncharacterized LOC119172855	NA	NA	NA
TRINITY_DN11834_c0_g1	0.202288	0.892749	0.289054	0.488962	NA	phosphatidylinositol 5-phosphate 4-kinase type-2 alpha-like, transcript variant X2	NA	NA	Translation initiation factor IF-2, N-terminal region
TRINITY_DN11834_c0_g1	0.199374	0.89116	0.296535	0.483298	NA	phosphatidylinositol 5-phosphate 4-kinase type-2 alpha-like, transcript variant X2	NA	NA	Translation initiation factor IF-2, N-terminal region
TRINITY_DN1184_c3_g1	-0.116116	0.973737	0.0137534	0.992114	LOC119159474	uncharacterized LOC119159474, transcript variant X1	NA	NA	tRNA pseudouridine synthesis
TRINITY_DN1184_c3_g1	-0.116116	0.973737	0.0379799	0.979296	LOC119159474	uncharacterized LOC119159474, transcript variant X1	NA	NA	tRNA pseudouridine synthesis
TRINITY_DN1184_c3_g1	-0.116116	0.973737	0.0379799	0.979296	LOC119159474	uncharacterized LOC119159474, transcript variant X1	NA	NA	NA
TRINITY_DN1184_c9_g1	-0.0354309	0.986514	0.0385958	0.957788	NA	high mobility group protein DSP1-like, transcript variant X2	DSP1-like	NA	NA
TRINITY_DN11842_c0_g1	-0.0694718	0.972925	0.187041	0.723228	NA	rap guanine nucleotide exchange factor 2-like, transcript variant X1	NA	NA	NA
TRINITY_DN11842_c1_g1	0.759158	0.0799432	0.984466	2.1e-06	NA	ras-related protein Rab-10-like, transcript variant X3	RAB10	NA	NA
TRINITY_DN11842_c1_g1	0.760022	0.0831368	0.991454	4.01e-06	NA	ras-related protein Rab-10-like, transcript variant X3	RAB10	NA	NA
TRINITY_DN11848_c0_g2	-0.555245	0.739951	0.292265	0.734198	NA	60S ribosomal protein L3-like, transcript variant X1	NA	NA	NA
TRINITY_DN11848_c0_g2	-0.555245	0.739951	0.292338	0.735382	NA	60S ribosomal protein L3-like, transcript variant X1	NA	NA	NA
TRINITY_DN11854_c0_g1	-0.330723	0.859315	0.0702248	0.932078	NA	cell division cycle protein 23 homolog	NA	NA	It is involved in the biological process described with regulation of mitotic metaphase anaphase transition
TRINITY_DN11854_c0_g1	-0.280642	0.899714	0.160819	0.854887	NA	cell division cycle protein 23 homolog	NA	NA	It is involved in the biological process described with regulation of mitotic metaphase anaphase transition
TRINITY_DN11855_c0_g1	0.750719	0.605026	1.20283	0.0682904	LOC119165261	uncharacterized LOC119165261	NA	NA	NA
TRINITY_DN11855_c0_g1	0.742244	0.619665	1.25298	0.0600334	LOC119165261	uncharacterized LOC119165261	NA	NA	NA
TRINITY_DN11855_c0_g1	0.742244	0.619665	1.25298	0.0600334	LOC119165261	uncharacterized LOC119165261	NA	NA	Transmembrane amino acid transporter protein
TRINITY_DN11855_c0_g1	0.729913	0.619891	1.18752	0.0917832	LOC119165261	uncharacterized LOC119165261	NA	NA	Transmembrane amino acid transporter protein
TRINITY_DN11858_c0_g1	0.192241	0.887754	0.0203467	0.966816	NA	anion exchange protein 2-like, transcript variant X2	NA	NA	Inorganic anion exchanger activity. It is involved in the biological process described with anion transport
TRINITY_DN11858_c0_g1	0.233044	0.856003	0.0563068	0.905236	NA	anion exchange protein 2-like, transcript variant X2	NA	NA	NA
TRINITY_DN11858_c0_g1	0.28793	0.833316	0.148086	0.767248	NA	anion exchange protein 2-like, transcript variant X2	NA	NA	NA
TRINITY_DN11858_c0_g1	0.28793	0.833316	0.148086	0.767248	NA	anion exchange protein 2-like, transcript variant X2	NA	NA	Band 3 cytoplasmic domain
TRINITY_DN11858_c0_g1	0.287677	0.837897	0.195047	0.692483	NA	anion exchange protein 2-like, transcript variant X2	NA	NA	NA
TRINITY_DN1186_c2_g2	-0.0355621	0.986587	0.42063	0.412587	NA	acetyl-CoA acetyltransferase A, mitochondrial-like, transcript variant X5	NA	NA	Thiolase, N-terminal domain
TRINITY_DN1186_c8_g1	-0.118817	0.966638	-0.227569	0.769192	NA	peptidyl-prolyl cis-trans isomerase NIMA-interacting 1-like	NA	NA	Functions within a multiprotein E3 ubiquitin ligase complex, catalyzing the covalent attachment of ubiquitin moieties onto substrate proteins
TRINITY_DN1186_c8_g1	-0.104084	0.970328	-0.213691	0.786094	NA	peptidyl-prolyl cis-trans isomerase NIMA-interacting 1-like	NA	NA	Functions within a multiprotein E3 ubiquitin ligase complex, catalyzing the covalent attachment of ubiquitin moieties onto substrate proteins
TRINITY_DN1186_c8_g1	-0.104084	0.970328	-0.213691	0.786094	NA	peptidyl-prolyl cis-trans isomerase NIMA-interacting 1-like	NA	NA	NA
TRINITY_DN1186_c8_g1	-0.110493	0.968355	-0.171042	0.833734	NA	peptidyl-prolyl cis-trans isomerase NIMA-interacting 1-like	NA	NA	NA
TRINITY_DN1186_c8_g1	-0.110493	0.968355	-0.171042	0.833734	NA	peptidyl-prolyl cis-trans isomerase NIMA-interacting 1-like	NA	NA	Functions within a multiprotein E3 ubiquitin ligase complex, catalyzing the covalent attachment of ubiquitin moieties onto substrate proteins
TRINITY_DN1186_c8_g1	-0.0959515	0.972918	-0.12134	0.89419	NA	peptidyl-prolyl cis-trans isomerase NIMA-interacting 1-like	NA	NA	NA
TRINITY_DN1186_c8_g1	-0.168129	0.943096	-0.111421	0.900546	NA	peptidyl-prolyl cis-trans isomerase NIMA-interacting 1-like	NA	NA	NA
TRINITY_DN1186_c8_g1	-0.0718743	0.979102	-0.105575	0.909533	NA	peptidyl-prolyl cis-trans isomerase NIMA-interacting 1-like	ZNF775	NA	NA
TRINITY_DN1186_c8_g1	-0.0791796	0.97733	-0.105548	0.909459	NA	peptidyl-prolyl cis-trans isomerase NIMA-interacting 1-like	NA	NA	Functions within a multiprotein E3 ubiquitin ligase complex, catalyzing the covalent attachment of ubiquitin moieties onto substrate proteins
TRINITY_DN1186_c8_g1	-0.141555	0.954596	-0.0579851	0.950118	NA	peptidyl-prolyl cis-trans isomerase NIMA-interacting 1-like	NA	NA	NA
TRINITY_DN1186_c8_g1	-0.0741394	0.973145	-0.0407908	0.954435	NA	peptidyl-prolyl cis-trans isomerase NIMA-interacting 1-like	NA	NA	NA
TRINITY_DN11861_c0_g1	0.174658	0.881025	0.234193	0.536747	NA	cytochrome c oxidase assembly protein cox20, mitochondrial-like	NA	NA	NA
TRINITY_DN11861_c0_g1	0.194837	0.872534	0.23613	0.572123	NA	cytochrome c oxidase assembly protein cox20, mitochondrial-like	NA	NA	NA
TRINITY_DN118682_c0_g1	-0.00238853	0.999326	0.316358	0.504785	NA	uracil phosphoribosyltransferase homolog	NA	NA	NA
TRINITY_DN1187_c0_g2	0.494307	0.778471	0.194391	0.837495	NA	autophagy-related protein 16-1-like, transcript variant X2	NA	NA	Autophagy protein 16 (ATG16)
TRINITY_DN1187_c12_g1	-0.532942	0.42153	0.187153	0.686966	NA	60S ribosomal protein L12-like	NA	NA	NA
TRINITY_DN1187_c12_g1	-0.222555	0.876513	0.367974	0.355821	NA	60S ribosomal protein L12-like	NA	NA	NA
TRINITY_DN118798_c0_g4	1.13434	0.0326451	1.15058	0.000797	LOC119176801	uncharacterized LOC119176801	NA	NA	NA
TRINITY_DN1188_c2_g1	0.691722	0.10311	0.411414	0.210727	NA	glyoxylate reductase/hydroxypyruvate reductase-like	NA	NA	NA
TRINITY_DN1188_c2_g1	0.695062	0.101366	0.415999	0.200439	NA	glyoxylate reductase/hydroxypyruvate reductase-like	NA	NA	glycerate dehydrogenase activity
TRINITY_DN1188_c2_g1	0.696522	0.100015	0.416724	0.202263	NA	glyoxylate reductase/hydroxypyruvate reductase-like	NA	NA	NA
TRINITY_DN1188_c2_g1	0.676248	0.121506	0.538157	0.0534737	NA	glyoxylate reductase/hydroxypyruvate reductase-like	NA	NA	NA
TRINITY_DN118822_c4_g1	-0.946063	0.270449	-0.591534	0.310647	NA	isocitrate dehydrogenase [NADP] cytoplasmic-like	NA	NA	NA
TRINITY_DN1189_c1_g1	-0.499898	0.533547	0.0763517	0.888245	NA	dehydrogenase/reductase SDR family member 7-like	NA	NA	Reverse transcriptase (RNA-dependent DNA polymerase)
TRINITY_DN11890_c0_g1	0.444302	0.726439	0.554351	0.338892	NA	tubulin-specific chaperone A-like	TBCA	NA	Belongs to the TBCA family
TRINITY_DN11890_c0_g1	0.463717	0.72072	0.560207	0.34871	NA	tubulin-specific chaperone A-like	TBCA	NA	NA
TRINITY_DN11890_c1_g1	1.05501	0.119619	1.89325	5.12e-07	LOC119159702	cyclic AMP-dependent transcription factor ATF-1-like	ATF-1	NA	NA
TRINITY_DN11890_c1_g1	1.05264	0.117158	1.90883	4.68e-07	LOC119159702	cyclic AMP-dependent transcription factor ATF-1-like	ATF-1	NA	NA
TRINITY_DN11890_c1_g1	1.07358	0.120182	1.95098	6.58e-07	LOC119159702	cyclic AMP-dependent transcription factor ATF-1-like	ATF-1	NA	NA
TRINITY_DN11895_c0_g1	-1.00548	0.599604	0.638872	0.409248	NA	probable bifunctional dTTP/UTP pyrophosphatase/methyltransferase protein, transcript variant X1	ASMTL	NA	NA
TRINITY_DN11901_c0_g1	-0.0421686	0.981108	-0.18373	0.692537	NA	vascular endothelial growth factor receptor 1-like, transcript variant X2	NA	NA	ATP binding. It is involved in the biological process described with protein phosphorylation
TRINITY_DN11901_c0_g1	-0.0350344	0.983949	-0.172515	0.713087	NA	vascular endothelial growth factor receptor 1-like, transcript variant X2	NA	NA	NA
TRINITY_DN11901_c0_g1	-0.0356023	0.98384	-0.172393	0.715179	NA	vascular endothelial growth factor receptor 1-like, transcript variant X2	NA	NA	NA
TRINITY_DN11901_c0_g1	-0.0344548	0.984537	-0.168998	0.720108	NA	vascular endothelial growth factor receptor 1-like, transcript variant X2	NA	NA	NA
TRINITY_DN11901_c0_g1	-0.0531388	0.976553	-0.16855	0.70727	NA	vascular endothelial growth factor receptor 1-like, transcript variant X2	NA	NA	NA
TRINITY_DN11901_c0_g1	-0.050416	0.978528	-0.158702	0.733185	NA	vascular endothelial growth factor receptor 1-like, transcript variant X2	NA	NA	ATP binding. It is involved in the biological process described with protein phosphorylation
TRINITY_DN11901_c0_g1	-0.050416	0.978528	-0.158702	0.733185	NA	vascular endothelial growth factor receptor 1-like, transcript variant X2	NA	NA	NA
TRINITY_DN11901_c0_g1	-0.0471539	0.979443	-0.157509	0.736584	NA	vascular endothelial growth factor receptor 1-like, transcript variant X2	NA	NA	NA
TRINITY_DN11901_c0_g1	-0.0488696	0.978831	-0.156005	0.737314	NA	vascular endothelial growth factor receptor 1-like, transcript variant X2	NA	NA	NA
TRINITY_DN11903_c0_g1	0.0944563	0.949468	0.220005	0.493732	NA	NA	NA	NA	platelet formation
TRINITY_DN11903_c0_g1	0.205704	0.872801	0.348239	0.280103	NA	NA	NA	NA	platelet formation
TRINITY_DN11909_c0_g2	0.480906	0.529345	-0.045738	0.932574	NA	exosome component 10-like	NA	NA	NA
TRINITY_DN11909_c0_g2	0.471258	0.523755	-0.0429818	0.936216	NA	exosome component 10-like	NA	NA	NA
TRINITY_DN11909_c0_g2	0.473682	0.529632	-0.0355556	0.947044	NA	exosome component 10-like	NA	NA	NA
TRINITY_DN119122_c0_g3	0.335481	0.749788	-0.00960788	0.987082	NA	60S ribosomal protein L11	KANSL2	NA	NA
TRINITY_DN11915_c2_g1	-0.334961	0.813892	0.787655	0.0504068	NA	NA	NA	NA	NA
TRINITY_DN11915_c2_g1	-0.347914	0.793313	0.792293	0.0373455	NA	NA	NA	NA	NA
TRINITY_DN11915_c2_g1	-0.492052	0.667142	0.810482	0.0232521	NA	NA	NA	NA	NA
TRINITY_DN11915_c2_g1	-0.33267	0.819664	0.837649	0.0382784	NA	NA	NA	NA	NA
TRINITY_DN11915_c2_g1	-0.315106	0.838402	0.845594	0.0410365	NA	NA	NA	NA	NA
TRINITY_DN119155_c0_g1	0.602547	0.30789	0.820004	0.00694171	NA	actin-related protein 3	NA	NA	NA
TRINITY_DN119155_c0_g1	0.601835	0.311163	0.828126	0.006458	NA	actin-related protein 3	NA	NA	Integrase core domain
TRINITY_DN119155_c0_g1	0.853893	0.079042	0.840992	0.0138941	NA	actin-related protein 3	NA	NA	NA
TRINITY_DN11918_c6_g1	0.441026	0.776912	0.430548	0.486414	NA	clathrin heavy chain 1	NA	NA	Clathrin is the major protein of the polyhedral coat of coated pits and vesicles
TRINITY_DN119184_c5_g1	-1.71809	2.38e-05	-0.703965	0.0438453	LOC119177367	E3 ubiquitin-protein ligase UHRF1-like (LOC119177367)	UHRF1	NA	NA
TRINITY_DN119195_c0_g1	-1.56418	0.0318835	NA	NA	LOC119161044	defensin (LOC119161044)	defensin	NA	NA
TRINITY_DN119195_c0_g1	-1.55778	0.0346195	NA	NA	LOC119161044	defensin (LOC119161044)	defensin	NA	NA
TRINITY_DN119209_c0_g1	0.0979362	0.969978	-0.466042	0.437524	NA	rRNA 2'-O-methyltransferase fibrillarin-like	NA	NA	NA
TRINITY_DN119209_c0_g1	0.554524	0.735474	-0.2477	0.774652	NA	rRNA 2'-O-methyltransferase fibrillarin-like	NA	NA	NA
TRINITY_DN119209_c0_g1	0.562198	0.736596	-0.221836	0.81672	NA	rRNA 2'-O-methyltransferase fibrillarin-like	NA	NA	NA
TRINITY_DN11935_c0_g1	-0.110499	0.948086	0.228436	0.565534	NA	exocyst complex component 3-like, transcript variant X1	anmK	NA	NA
TRINITY_DN11935_c0_g1	0.807692	0.28758	0.833082	0.0544337	NA	exocyst complex component 3-like, transcript variant X1	NA	NA	NA
TRINITY_DN2026_c0_g2	0.456803	0.851758	0.908006	0.276089	NA	growth hormone-inducible transmembrane protein-like, transcript variant X2	NA	NA	NA
TRINITY_DN1194_c2_g3	0.17591	0.92264	0.957393	0.00888988	NA	succinate--CoA ligase [ADP-forming] subunit beta, mitochondrial-like, transcript variant X1	NA	NA	ATP-specific succinyl-CoA synthetase functions in the citric acid cycle (TCA), coupling the hydrolysis of succinyl-CoA to the synthesis of ATP and thus represents the only step of substrate-level phosphorylation in the TCA. The beta subunit provides nucleotide specificity of the enzyme and binds the substrate succinate, while the binding sites for coenzyme A and phosphate are found in the alpha s…
TRINITY_DN1194_c2_g3	0.186541	0.918463	0.991829	0.00810548	NA	succinate--CoA ligase [ADP-forming] subunit beta, mitochondrial-like, transcript variant X1	NA	NA	NA
TRINITY_DN11941_c6_g2	-0.151584	0.943878	0.173074	0.785821	NA	dystroglycan-like	NA	NA	Calcium ion binding. It is involved in the biological process described with cytoskeletal anchoring at plasma membrane
TRINITY_DN119414_c0_g1	-0.230452	0.915998	-0.635513	0.288279	NA	NA	NA	NA	NA
TRINITY_DN119414_c0_g1	-0.263145	0.906449	-0.635054	0.310078	NA	NA	NA	NA	NA
TRINITY_DN11947_c0_g2	0.644923	0.395245	0.56896	0.170221	NA	gametocyte-specific factor 1-like, transcript variant X1	NA	NA	NA
TRINITY_DN11947_c0_g2	0.644923	0.395245	0.56896	0.170221	NA	gametocyte-specific factor 1-like, transcript variant X1	NA	NA	U11-48K-like CHHC zinc finger
TRINITY_DN11947_c0_g2	0.644923	0.395245	0.584409	0.185284	NA	gametocyte-specific factor 1-like, transcript variant X1	NA	NA	NA
TRINITY_DN11947_c0_g2	0.674455	0.394911	0.605581	0.168609	NA	gametocyte-specific factor 1-like, transcript variant X1	NA	NA	NA
TRINITY_DN11947_c0_g2	0.590092	0.442864	0.67514	0.0647828	NA	gametocyte-specific factor 1-like, transcript variant X1	NA	NA	NA
TRINITY_DN11948_c0_g1	0.642575	0.56936	0.504679	0.398812	NA	hydroxyacylglutathione hydrolase, mitochondrial-like, transcript variant X1	NA	NA	NA
TRINITY_DN11956_c5_g1	-0.237628	0.887284	0.211969	0.6931	NA	phosphatidylinositol-3-phosphatase SAC1-like, transcript variant X2	SAC1-like	NA	NA
TRINITY_DN11956_c5_g1	-0.236846	0.887754	0.212831	0.692537	NA	phosphatidylinositol-3-phosphatase SAC1-like, transcript variant X2	SAC1-like	NA	Phosphoric ester hydrolase activity
TRINITY_DN11956_c5_g1	-0.236846	0.887754	0.212831	0.692537	NA	phosphatidylinositol-3-phosphatase SAC1-like, transcript variant X2	SAC1-like	NA	NA
TRINITY_DN11956_c5_g1	-0.0471926	0.979536	0.204466	0.6497	NA	phosphatidylinositol-3-phosphatase SAC1-like, transcript variant X2	NA	NA	NA
TRINITY_DN11956_c5_g1	-0.184705	0.918245	0.216387	0.683567	NA	phosphatidylinositol-3-phosphatase SAC1-like, transcript variant X2	NA	NA	NA
TRINITY_DN119695_c0_g2	-0.133146	0.932898	-0.332021	0.346486	NA	heat shock protein 75 kDa, mitochondrial-like	NA	NA	NA
TRINITY_DN119695_c0_g2	-0.10205	0.951059	-0.319292	0.469546	NA	heat shock protein 75 kDa, mitochondrial-like	NA	NA	NA
TRINITY_DN119695_c0_g2	-0.668607	0.699876	-0.0961259	0.926739	NA	heat shock protein 75 kDa, mitochondrial-like	NA	NA	Integrase core domain
TRINITY_DN119695_c0_g2	-0.668607	0.699876	-0.0961259	0.926739	NA	heat shock protein 75 kDa, mitochondrial-like	NA	NA	NA
TRINITY_DN11970_c2_g1	1.19418	0.00232801	1.88944	6.22e-14	LOC119163667	calcium-independent phospholipase A2-gamma-like	NA	NA	NA
TRINITY_DN119730_c0_g2	-0.245697	0.929875	1.66624	0.00624063	NA	NA	NA	NA	NA
TRINITY_DN119776_c2_g1	0.321587	0.810041	0.148657	0.788702	NA	V-type proton ATPase subunit S1-like	NA	NA	NA
TRINITY_DN11981_c1_g1	1.23916	0.0368277	1.17032	0.00907459	LOC119164032	GTP cyclohydrolase 1-like, transcript variant X2	NA	NA	GTP cyclohydrolase I activity. It is involved in the biological process described with tetrahydrofolate biosynthetic process
TRINITY_DN11981_c2_g1	-0.473855	0.738073	0.135005	0.852669	NA	28S ribosomal protein S29, mitochondrial-like	NA	NA	NA
TRINITY_DN11981_c2_g1	-0.511963	0.695524	0.140112	0.842713	NA	28S ribosomal protein S29, mitochondrial-like	NA	NA	NA
TRINITY_DN119841_c13_g1	0.252396	0.867658	0.625517	0.148762	NA	transmembrane protein 243-like	TMEM243	NA	NA
TRINITY_DN11990_c0_g1	-0.359865	0.857521	-0.709582	0.294086	NA	scaffold attachment factor B2-like, transcript variant X3	SCARB2	NA	NA
TRINITY_DN11990_c0_g1	-0.356427	0.857663	-0.701394	0.315895	NA	scaffold attachment factor B2-like, transcript variant X3	SCARB2	NA	NA
TRINITY_DN11990_c0_g1	-0.377361	0.737021	-0.600999	0.216511	NA	scaffold attachment factor B2-like, transcript variant X3	SCARB2	NA	NA
TRINITY_DN11990_c0_g1	-0.377361	0.737021	-0.600999	0.216511	NA	scaffold attachment factor B2-like, transcript variant X3	SCARB2	NA	nucleic acid binding
TRINITY_DN11990_c0_g1	-0.124979	0.967049	-0.55665	0.483436	NA	scaffold attachment factor B2-like, transcript variant X3	SCARB2	NA	nucleic acid binding
TRINITY_DN11990_c0_g2	0.37474	0.904445	-0.253394	0.867721	NA	scaffold attachment factor B2-like, transcript variant X3	SCARB2	NA	NA
TRINITY_DN119943_c0_g1	-1.30986	NA	-0.424751	NA	NA	NA	NA	NA	NA
TRINITY_DN119943_c0_g1	-0.677206	0.556662	0.570527	0.309828	NA	NA	NA	NA	NA
TRINITY_DN119959_c0_g2	-0.109261	0.957507	0.451995	0.333163	NA	2-methoxy-6-polyprenyl-1,4-benzoquinol methylase, mitochondrial-like	NA	NA	NA
TRINITY_DN119959_c0_g2	-0.146539	0.938931	0.455312	0.340391	NA	2-methoxy-6-polyprenyl-1,4-benzoquinol methylase, mitochondrial-like	NA	NA	NA
TRINITY_DN1200_c0_g1	-0.207196	0.910673	0.0421723	0.956718	NA	histone-lysine N-methyltransferase 2D-like, transcript variant X4	NA	NA	NA
TRINITY_DN1200_c0_g1	-0.216587	0.909539	0.110852	0.881897	NA	histone-lysine N-methyltransferase 2D-like, transcript variant X4	NA	NA	Ribonuclease H protein
TRINITY_DN1200_c0_g1	-0.199249	0.919346	0.130878	0.859393	NA	histone-lysine N-methyltransferase 2D-like, transcript variant X4	NA	NA	NA
TRINITY_DN1200_c0_g1	0.0601008	0.974682	0.166402	0.729999	NA	histone-lysine N-methyltransferase 2D-like, transcript variant X4	NA	NA	NA
TRINITY_DN1200_c0_g1	-0.152264	0.940347	0.171455	0.78215	NA	histone-lysine N-methyltransferase 2D-like, transcript variant X4	NA	NA	activity. It is involved in the biological process described with signal transduction
TRINITY_DN1200_c0_g1	-0.167736	0.936748	0.225983	0.726081	NA	histone-lysine N-methyltransferase 2D-like, transcript variant X4	NA	NA	NA
TRINITY_DN1200_c0_g1	-0.169177	0.936748	0.235115	0.716477	NA	histone-lysine N-methyltransferase 2D-like, transcript variant X4	NA	NA	NA
TRINITY_DN1200_c5_g1	0.594416	0.847284	1.50812	NA	NA	U6 snRNA-associated Sm-like protein LSm7	LSm7	NA	NA
TRINITY_DN120047_c0_g1	-0.318519	0.844731	0.0870548	0.900887	NA	NA	NA	NA	NA
TRINITY_DN120047_c0_g1	-0.320069	0.8477	0.124976	0.855453	NA	NA	NA	NA	NA
TRINITY_DN120047_c0_g1	-0.320069	0.8477	0.1321	0.855466	NA	NA	NA	NA	NA
TRINITY_DN120047_c0_g1	-0.434251	0.749503	0.232165	0.707803	NA	NA	NA	NA	DNA replication-dependent nucleosome assembly
TRINITY_DN174739_c1_g1	0.214798	0.851758	0.445783	0.183137	NA	heat shock factor protein-like, transcript variant X1	HSF1	HSF1	heat shock
TRINITY_DN184352_c3_g1	0.221246	0.859315	0.463128	0.204608	NA	heat shock factor protein-like, transcript variant X1	HSF1	HSF1	heat shock
TRINITY_DN184352_c3_g1	0.202397	0.864383	0.419271	0.218825	NA	heat shock factor protein-like, transcript variant X1	HSF1	HSF1	heat shock
TRINITY_DN184352_c3_g1	0.202397	0.864383	0.423512	0.254937	NA	heat shock factor protein-like, transcript variant X1	HSF1	HSF1	heat shock
TRINITY_DN12006_c2_g1	0.548124	0.731931	0.0757615	0.94291	NA	ELAV-like protein 1-B, transcript variant X3	NA	NA	NA
TRINITY_DN12006_c2_g1	0.548124	0.731931	0.0757615	0.94291	NA	ELAV-like protein 1-B, transcript variant X3	NA	NA	RNA binding
TRINITY_DN12006_c3_g1	1.03235	0.00395128	1.03065	4.22e-05	LOC119173954	protein dopey-1-like	DOPEY1-like	NA	Protein dopey-1 homolog
TRINITY_DN12006_c3_g1	1.03235	0.00395128	1.03065	4.22e-05	LOC119173954	protein dopey-1-like	DOPEY1-like	NA	Protein dopey-1 homolog
TRINITY_DN12006_c3_g1	1.03235	0.00395128	1.03065	4.22e-05	LOC119173954	protein dopey-1-like	DOPEY1-like	NA	NA
TRINITY_DN12007_c1_g1	0.482909	0.645175	0.781171	0.0461347	NA	transmembrane protein 87A-like	TMEM87A	NA	NA
TRINITY_DN12007_c1_g1	0.500535	0.624914	0.790167	0.0449377	NA	transmembrane protein 87A-like	TMEM87A	NA	NA
TRINITY_DN12007_c1_g1	0.466343	0.701324	0.794746	0.067157	NA	transmembrane protein 87A-like	TMEM87A	NA	NA
TRINITY_DN12007_c1_g1	0.491061	0.642938	0.796545	0.0463904	NA	transmembrane protein 87A-like	TMEM87A	NA	NA
TRINITY_DN12007_c1_g1	0.455556	0.711423	0.819303	0.0555817	NA	transmembrane protein 87A-like	TMEM87A	NA	Lung seven transmembrane receptor
TRINITY_DN12007_c1_g1	0.455556	0.711423	0.819303	0.0555817	NA	transmembrane protein 87A-like	TMEM87A	NA	NA
TRINITY_DN12007_c1_g1	0.458468	0.706756	0.821022	0.0534591	NA	transmembrane protein 87A-like	TMEM87A	NA	NA
TRINITY_DN120092_c1_g1	0.677928	0.38531	1.12671	0.000582	LOC119167601	methylglutaconyl-CoA hydratase, mitochondrial-like	NA	NA	NA
TRINITY_DN120092_c1_g1	0.801384	0.33321	1.29297	0.000975	LOC119167601	methylglutaconyl-CoA hydratase, mitochondrial-like	NA	NA	NA
TRINITY_DN120092_c1_g1	0.801384	0.33321	1.30222	0.00323485	LOC119167601	methylglutaconyl-CoA hydratase, mitochondrial-like	NA	NA	NA
TRINITY_DN12013_c0_g1	0.325098	0.865177	1.05524	0.0387929	LOC119174811	exportin-4-like, transcript variant X1	NA	NA	NA
TRINITY_DN1202_c0_g1	-0.000141267	0.999958	0.335256	0.61135	NA	protein MLP1 homolog	ZNF385B	NA	NA
TRINITY_DN12045_c0_g1	-0.112575	0.967044	0.542678	0.384464	NA	T-complex protein 1 subunit delta-like	NA	NA	assists the folding of proteins upon ATP hydrolysis
TRINITY_DN12045_c0_g1	-0.114487	0.96639	0.542681	0.384177	NA	T-complex protein 1 subunit delta-like	NA	NA	NA
TRINITY_DN12048_c0_g1	-0.121964	0.955756	0.442908	0.359493	NA	WASH complex subunit 5-like	NA	NA	Hereditary spastic paraplegia protein strumpellin
TRINITY_DN12048_c0_g1	-0.0454073	0.982511	0.447399	0.380208	NA	WASH complex subunit 5-like	NA	NA	NA
TRINITY_DN12050_c1_g1	0.507146	0.640518	0.105267	0.8709	NA	NA	NA	NA	NA
TRINITY_DN12052_c0_g1	0.821136	0.225344	0.933346	0.023535	NA	protein ERGIC-53-like	NA	NA	NA
TRINITY_DN12056_c0_g1	-0.614148	0.500218	-0.438572	0.356879	NA	aspartyl/asparaginyl beta-hydroxylase-like, transcript variant X2	POGK	NA	NA
TRINITY_DN12057_c0_g1	0.590407	0.324362	1.04929	5.53e-05	LOC119161278	PDZ and LIM domain protein Zasp-like, transcript variant X1	NA	NA	NA
TRINITY_DN12057_c0_g1	0.571647	0.360265	1.06229	4.97e-05	LOC119161278	PDZ and LIM domain protein Zasp-like, transcript variant X1	NA	NA	Zinc ion binding
TRINITY_DN12064_c0_g1	0.167737	0.94755	0.357752	0.6118	NA	splicing factor, proline- and glutamine-rich-like, transcript variant X1	NA	NA	nucleic acid binding
TRINITY_DN12065_c6_g1	-0.389958	0.791251	0.0244218	0.975921	NA	nucleolar pre-ribosomal-associated protein 1-like	NA	NA	NA
TRINITY_DN12073_c0_g1	0.0347015	0.980612	-0.140674	0.710025	NA	GPI transamidase component PIG-T-like	NA	NA	NA
TRINITY_DN12073_c0_g1	0.0347015	0.980612	-0.140674	0.710025	NA	GPI transamidase component PIG-T-like	NA	NA	It is involved in the biological process described with attachment of GPI anchor to protein
TRINITY_DN12084_c0_g1	-0.241593	0.900584	0.468312	0.402618	NA	39S ribosomal protein L14, mitochondrial-like	NA	NA	NA
TRINITY_DN12084_c0_g1	-0.180845	0.932842	0.50314	0.319177	NA	39S ribosomal protein L14, mitochondrial-like	NA	NA	NA
TRINITY_DN12084_c0_g1	-0.16444	0.940623	0.503913	0.32754	NA	39S ribosomal protein L14, mitochondrial-like	NA	NA	NA
TRINITY_DN12087_c0_g1	0.24173	0.900415	0.639898	0.191972	NA	NA	NA	NA	NA
TRINITY_DN12087_c0_g1	0.675555	0.249154	1.30168	1.14e-06	NA	NA	NA	NA	NA
TRINITY_DN1209_c0_g1	0.0410534	0.980051	-0.0655903	0.908109	NA	adenylate cyclase type 9-like	NA	NA	Adenylyl- / guanylyl cyclase, catalytic domain
TRINITY_DN1209_c0_g1	0.15041	0.916643	-0.0321326	0.958524	NA	adenylate cyclase type 9-like	NA	NA	NA
TRINITY_DN12098_c0_g1	1.73922	5.79e-06	1.69458	5.75e-10	LOC119175083	transducin beta-like protein 2 (LOC119175083)	NA	NA	NA
TRINITY_DN12100_c0_g1	0.0552261	0.97733	0.131621	0.796493	NA	NA	NA	NA	metallocarboxypeptidase activity. It is involved in the biological process described with proteolysis
TRINITY_DN12100_c0_g1	0.103333	0.957765	0.164729	0.730114	NA	NA	NA	NA	metallocarboxypeptidase activity. It is involved in the biological process described with proteolysis
TRINITY_DN12100_c0_g1	0.125454	0.943949	0.189654	0.675077	NA	NA	NA	NA	metallocarboxypeptidase activity. It is involved in the biological process described with proteolysis
TRINITY_DN12100_c0_g1	0.124108	0.945722	0.191431	0.674786	NA	NA	NA	NA	NA
TRINITY_DN121036_c2_g1	0.170714	0.888958	0.547292	0.0455518	NA	protein transport protein Sec61 subunit alpha	Sec61	NA	NA
TRINITY_DN121091_c0_g1	0.416332	0.795772	0.777406	0.145467	NA	interferon-related developmental regulator 2-like	IFRDR2	NA	NA
TRINITY_DN12111_c0_g1	0.18545	0.937573	0.202403	0.788943	NA	tryptophan 2,3-dioxygenase-like	NA	NA	NA
TRINITY_DN12111_c0_g1	0.194982	0.928029	0.335993	0.581479	NA	tryptophan 2,3-dioxygenase-like	NA	NA	NA
TRINITY_DN121193_c0_g1	0.213301	0.883319	1.14377	0.0015935	LOC119170316	splicing factor 3B subunit 6-like	NA	NA	NA
TRINITY_DN121197_c1_g3	-0.0848832	0.970053	0.103881	0.874723	NA	guanine nucleotide-binding protein G(I)/G(S)/G(T) subunit beta-1	NA	NA	NA
TRINITY_DN12126_c0_g1	0.44115	0.632278	0.419524	0.328078	NA	ethanolamine kinase 1-like, transcript variant X3	NA	NA	NA
TRINITY_DN12126_c0_g1	-0.0892872	0.969978	0.599048	0.181192	NA	ethanolamine kinase 1-like, transcript variant X3	NA	NA	NA
TRINITY_DN12126_c0_g1	-0.0892872	0.969978	0.599048	0.181192	NA	ethanolamine kinase 1-like, transcript variant X3	ETNK1	NA	NA
TRINITY_DN12126_c2_g1	0.142287	0.948086	0.723987	0.1155	NA	platelet-activating factor acetylhydrolase IB subunit gamma-like	NA	NA	NA
TRINITY_DN12126_c2_g1	0.138376	0.950545	0.734699	0.135427	NA	platelet-activating factor acetylhydrolase IB subunit gamma-like	NA	NA	NA
TRINITY_DN121356_c0_g1	0.440989	0.828082	1.03314	0.115151	LOC119165483	uncharacterized LOC119165483	NA	NA	Phosphotyrosine-binding domain, phosphotyrosine-interaction (PI) domain
TRINITY_DN121356_c0_g1	0.334647	0.88747	1.02271	0.118107	LOC119165483	uncharacterized LOC119165483	NA	NA	NA
TRINITY_DN121356_c0_g1	0.452244	0.821624	1.02574	0.118704	LOC119165483	uncharacterized LOC119165483	NA	NA	Phosphotyrosine-binding domain, phosphotyrosine-interaction (PI) domain
TRINITY_DN121422_c0_g1	0.526695	0.507875	1.12494	9.36e-05	LOC119174691	neurofilament heavy polypeptide-like, transcript variant X4	NA	NA	NA
TRINITY_DN12146_c0_g1	-0.27836	0.816944	0.0418615	0.932849	NA	GPN-loop GTPase 2-like	NA	NA	NA
TRINITY_DN12146_c0_g1	-0.27836	0.816944	0.0489774	0.926833	NA	GPN-loop GTPase 2-like	NA	NA	NA
TRINITY_DN121521_c0_g1	0.811944	NA	-6.33726	4.55e-05	LOC119167684	uncharacterized LOC119167684 (LOC119167684)	NA	NA	NA
TRINITY_DN12167_c0_g1	0.0559778	0.975257	0.3754	0.367659	NA	guanine nucleotide-binding protein G(q) subunit alpha, transcript variant X1	NA	NA	NA
TRINITY_DN12167_c0_g1	0.0612714	0.974403	0.409338	0.348062	NA	guanine nucleotide-binding protein G(q) subunit alpha, transcript variant X1	NA	NA	NA
TRINITY_DN12168_c0_g1	0.585698	0.452257	1.25021	0.000102	LOC119186740	tensin-3-like	NA	NA	NA
TRINITY_DN12169_c0_g1	0.213642	0.902609	0.387035	0.411855	NA	ras-related GTP-binding protein C-like, transcript variant X1	NA	NA	NA
TRINITY_DN12171_c0_g2	0.189572	0.91194	0.646491	0.106596	NA	cullin-5-like	cullin-5-like	NA	NA
TRINITY_DN12178_c0_g1	0.226183	0.899861	0.92981	0.017193	NA	E3 UFM1-protein ligase 1-like	NA	NA	NA
TRINITY_DN12178_c0_g3	0.131395	0.951814	0.892269	0.0367632	NA	E3 UFM1-protein ligase 1-like	NA	NA	NA
TRINITY_DN12180_c0_g1	-0.389018	0.784809	0.602362	0.30547	NA	28S ribosomal protein S18c, mitochondrial-like	NA	NA	NA
TRINITY_DN121908_c1_g1	0.112126	0.950658	0.143033	0.759313	NA	protein MMS22-like	NA	NA	NA
TRINITY_DN12193_c0_g1	-0.0292402	0.987369	0.486476	0.21495	NA	scavenger receptor class B member 1-like, transcript variant X1	SCARB1	NA	NA
TRINITY_DN121976_c1_g1	-0.0897537	0.969723	0.287659	0.58442	NA	protein SCO1 homolog, mitochondrial-like	SCO1	NA	NA
TRINITY_DN1221_c29_g1	-0.17926	0.933796	0.621673	0.229706	NA	metaxin-2-like, transcript variant X2	NA	NA	NA
TRINITY_DN1221_c29_g1	0.874276	0.666521	0.501551	0.71454	NA	metaxin-2-like, transcript variant X2	NA	NA	NA
TRINITY_DN1221_c29_g1	-0.11584	0.963129	0.619976	0.270299	NA	metaxin-2-like, transcript variant X2	NA	NA	NA
TRINITY_DN1221_c3_g1	-0.0697119	0.963995	-0.152234	0.645435	NA	MIF4G domain-containing protein A-like	NA	NA	NA
TRINITY_DN1221_c3_g1	-0.0386328	0.979117	-0.141851	0.684186	NA	MIF4G domain-containing protein A-like	NA	NA	NA
TRINITY_DN122102_c2_g2	-0.189066	0.909459	-0.00868159	0.9892	NA	39S ribosomal protein L49, mitochondrial-like	NA	NA	NA
TRINITY_DN122135_c1_g2	-0.249329	0.914233	-0.0385976	0.968892	NA	fumarate hydratase, mitochondrial-like	NA	NA	NA
TRINITY_DN12220_c0_g1	0.209269	0.901902	0.32546	0.492319	NA	cytochrome c oxidase assembly factor 7 homolog, transcript variant X2	NA	NA	NA
TRINITY_DN12220_c0_g1	0.21626	0.898253	0.334125	0.476947	NA	cytochrome c oxidase assembly factor 7 homolog, transcript variant X2	NA	NA	NA
TRINITY_DN12220_c0_g1	0.216375	0.898253	0.33452	0.477769	NA	cytochrome c oxidase assembly factor 7 homolog, transcript variant X2	NA	NA	NA
TRINITY_DN12220_c0_g1	0.227341	0.892289	0.36671	0.432097	NA	cytochrome c oxidase assembly factor 7 homolog, transcript variant X2	NA	NA	Catalyzes the reversible phosphorylation of S-methyl-5'- thioadenosine (MTA) to adenine and 5-methylthioribose-1-phosphate. Involved in the breakdown of MTA, a major by-product of polyamine biosynthesis. Responsible for the first step in the methionine salvage pathway after MTA has been generated from S- adenosylmethionine. Has broad substrate specificity with 6- aminopurine nucleosides as prefer…
TRINITY_DN12226_c0_g1	-0.108235	0.967044	-0.665367	0.318512	LOC119170154	uncharacterized LOC119170154	NA	NA	Alpha/beta hydrolase of unknown function (DUF1057)
TRINITY_DN1223_c2_g1	-0.0923681	0.969978	0.252619	0.683604	NA	integrator complex subunit 8-like, transcript variant X1	NA	NA	NA
TRINITY_DN1223_c2_g1	-0.17736	0.934159	0.293303	0.624325	NA	integrator complex subunit 8-like, transcript variant X1	NA	NA	NA
TRINITY_DN1223_c2_g1	-0.180852	0.935275	0.295932	0.630656	NA	integrator complex subunit 8-like, transcript variant X1	NA	NA	NA
TRINITY_DN1223_c2_g1	-0.182677	0.934893	0.296229	0.629169	NA	integrator complex subunit 8-like, transcript variant X1	NA	NA	NA
TRINITY_DN1223_c2_g1	-0.172949	0.93747	0.307315	0.619329	NA	integrator complex subunit 8-like, transcript variant X1	NA	NA	NA
TRINITY_DN12230_c0_g1	0.549379	0.452257	0.625387	0.0597375	NA	NA	NA	NA	NA
TRINITY_DN12230_c0_g1	0.549583	0.452471	0.625867	0.0597375	NA	NA	NA	NA	Ribonuclease H protein
TRINITY_DN12230_c0_g1	0.554885	0.484526	0.661169	0.0630851	NA	NA	NA	NA	NA
TRINITY_DN12230_c1_g1	0.238456	0.865129	0.634045	0.0757766	NA	proton-coupled amino acid transporter 1-like, transcript variant X3	NA	NA	NA
TRINITY_DN12230_c1_g1	0.23074	0.879132	0.63522	0.0762165	NA	proton-coupled amino acid transporter 1-like, transcript variant X3	NA	NA	NA
TRINITY_DN12230_c1_g1	0.23074	0.879132	0.63522	0.0762165	NA	proton-coupled amino acid transporter 1-like, transcript variant X3	NA	NA	amino acid transporter
TRINITY_DN12230_c5_g2	0.0254129	0.989874	0.339632	0.54631	NA	NA	NA	NA	NA
TRINITY_DN12241_c0_g2	0.00487376	0.99844	0.81746	0.0985325	NA	ubiquitin-like protein 3	NA	NA	NA
TRINITY_DN12241_c0_g2	0.0315234	0.988299	0.82881	0.0868114	NA	ubiquitin-like protein 3	NA	NA	NA
TRINITY_DN122567_c1_g1	0.167943	0.936748	0.307738	0.595222	NA	zinc metalloproteinase nas-27-like	nas-27-like	NA	NA
TRINITY_DN12258_c0_g1	-0.0519987	0.982511	0.259386	0.710807	NA	polymerase delta-interacting protein 3-like, transcript variant X2	NA	NA	NA
TRINITY_DN12258_c0_g1	-0.043639	0.985789	0.307608	0.653536	NA	polymerase delta-interacting protein 3-like, transcript variant X2	NA	NA	NA
TRINITY_DN12258_c0_g1	-0.0424205	0.986246	0.326513	0.633931	NA	polymerase delta-interacting protein 3-like, transcript variant X2	NA	NA	NA
TRINITY_DN12258_c0_g1	0.205975	0.935036	0.459963	0.504713	NA	polymerase delta-interacting protein 3-like, transcript variant X2	NA	NA	NA
TRINITY_DN12260_c0_g1	0.48986	0.558081	1.16287	7.84e-05	LOC119164206	abscission/NoCut checkpoint regulator-like, transcript variant X1	NA	NA	Ring finger
TRINITY_DN12260_c0_g1	0.489449	0.573955	1.16307	0.000107	LOC119164206	abscission/NoCut checkpoint regulator-like, transcript variant X1	NA	NA	NA
TRINITY_DN12260_c0_g1	0.489449	0.573955	1.16354	0.000193	LOC119164206	abscission/NoCut checkpoint regulator-like, transcript variant X1	NA	NA	Zinc finger FYVE domain-containing protein
TRINITY_DN122710_c0_g2	0.013178	0.99698	0.626764	0.548519	NA	triokinase/FMN cyclase-like	NA	NA	NA
TRINITY_DN122712_c5_g1	0.887542	0.162076	1.21972	0.00109884	LOC119160767	organic cation transporter protein-like	NA	NA	organic anion transmembrane transporter activity
TRINITY_DN12287_c0_g1	1.32717	0.0525245	2.75291	1.23e-10	LOC119170652	CD151 antigen-like (LOC119170652)	NA	NA	Tetraspanin family
TRINITY_DN12304_c0_g3	0.505654	0.618173	0.502278	0.308743	NA	sulfotransferase 1C2A-like	NA	NA	NA
TRINITY_DN12305_c0_g2	-0.308822	0.889529	-0.123768	0.899345	NA	NA	NA	NA	NA
TRINITY_DN123067_c0_g1	-0.401707	0.733193	-0.136417	0.830012	NA	NA	NA	NA	NA
TRINITY_DN12309_c0_g2	0.0661654	0.964766	0.415293	0.0619234	NA	NA	NA	NA	Translation initiation factor IF-2, N-terminal region
TRINITY_DN12309_c0_g2	0.165706	0.9223	0.424292	0.293662	NA	NA	NA	NA	NA
TRINITY_DN12309_c0_g2	0.169048	0.918046	0.441691	0.252833	NA	NA	NA	NA	NA
TRINITY_DN12312_c1_g1	-0.285352	0.82681	-0.0751476	0.901058	NA	transcription factor SPT20 homolog	SPT20	NA	NA
TRINITY_DN12312_c1_g1	-0.285352	0.82681	-0.0751476	0.901058	NA	transcription factor SPT20 homolog	SPT20	NA	transcription coregulator activity
TRINITY_DN12312_c1_g1	-0.291708	0.82576	-0.0686526	0.911991	NA	transcription factor SPT20 homolog	SPT20	NA	NA
TRINITY_DN12312_c1_g1	-0.292384	0.823021	-0.0637231	0.9179	NA	transcription factor SPT20 homolog	NA	NA	NA
TRINITY_DN123157_c0_g2	-0.189545	0.936748	0.3593	0.573747	NA	serine hydrolase-like protein	NA	NA	NA
TRINITY_DN123157_c0_g2	-0.189545	0.936748	0.36394	0.605028	NA	serine hydrolase-like protein	NA	NA	NA
TRINITY_DN123157_c0_g2	-0.216132	0.922367	0.39888	0.550887	NA	serine hydrolase-like protein	NA	NA	NA
TRINITY_DN12317_c1_g1	-0.130088	0.953964	0.015475	0.983643	NA	NA	NA	NA	NA
TRINITY_DN12317_c1_g1	-0.136482	0.945987	0.0774895	0.897894	NA	NA	NA	NA	Domain of unknown function (DUF4757)
TRINITY_DN12317_c1_g1	-0.136482	0.945987	0.0774895	0.897894	NA	NA	NA	NA	NA
TRINITY_DN123221_c0_g2	-0.859911	0.287239	-0.275412	0.694913	NA	peroxiredoxin-6-like	NA	NA	NA
TRINITY_DN123228_c0_g1	0.704366	0.605631	1.26857	0.0611847	NA	A-kinase anchor protein 7-like	NA	NA	NA
TRINITY_DN123266_c0_g1	0.0504654	0.980256	-0.0110812	0.98822	NA	MICOS complex subunit MIC27-like	NA	NA	NA
TRINITY_DN123322_c0_g1	-0.192867	0.874431	0.602923	0.0146697	NA	sorting nexin-2-like, transcript variant X1	SNX2-like	NA	NA
TRINITY_DN123322_c0_g1	-0.136458	0.928979	0.691432	0.00772	NA	sorting nexin-2-like, transcript variant X1	SNX2-like	NA	NA
TRINITY_DN123352_c0_g1	1.48853	0.00514291	NA	NA	LOC119161185	transcriptional regulatory protein LGE1-like	LGE1	NA	NA
TRINITY_DN12354_c0_g1	0.137827	0.950218	0.573629	0.252633	NA	dnaJ homolog subfamily A member 1-like	NA	NA	NA
TRINITY_DN12354_c0_g1	0.210495	0.915068	0.603839	0.219476	NA	dnaJ homolog subfamily A member 1-like	NA	NA	NA
TRINITY_DN12354_c0_g1	0.179078	0.934159	0.611862	0.223796	NA	dnaJ homolog subfamily A member 1-like	NA	NA	NA
TRINITY_DN12354_c0_g1	0.637263	0.374474	0.755664	0.0366021	NA	dnaJ homolog subfamily A member 1-like	NA	NA	NA
TRINITY_DN123575_c0_g1	-0.0864918	0.972892	0.370168	0.582899	NA	probable splicing factor, arginine/serine-rich 7	NA	NA	NA
TRINITY_DN123575_c0_g1	-0.0830041	0.973737	0.36816	0.564659	NA	probable splicing factor, arginine/serine-rich 7	NA	NA	WD40 repeats
TRINITY_DN1236_c2_g2	0.224741	0.888958	0.635023	0.134302	NA	transmembrane protein 243-like	TMEM243	NA	NA
TRINITY_DN12364_c0_g1	-0.198319	0.846517	-0.651929	0.00141566	NA	NA	NA	NA	NA
TRINITY_DN12370_c0_g1	0.76724	0.226235	1.70445	2.22e-09	LOC119170865	heat shock protein beta-1-like, transcript variant X2	NA	NA	Hsp20/alpha crystallin family
TRINITY_DN12370_c0_g1	0.76724	0.226235	1.70445	2.22e-09	LOC119170865	heat shock protein beta-1-like, transcript variant X2	NA	NA	NA
TRINITY_DN12370_c0_g1	0.76724	0.226235	1.70709	4.46e-09	LOC119170865	heat shock protein beta-1-like, transcript variant X2	NA	NA	Hsp20/alpha crystallin family
TRINITY_DN12370_c0_g1	0.941742	0.0458914	1.81934	9.6e-14	LOC119170865	heat shock protein beta-1-like, transcript variant X2	NA	NA	Hsp20/alpha crystallin family
TRINITY_DN104453_c13_g1	-0.0154011	0.991931	0.0312215	0.953803	NA	insulin-degrading enzyme-like	IDE	IDE	beta-endorphin binding
TRINITY_DN123709_c0_g1	-0.144794	0.951005	-0.503381	0.391454	NA	neurofilament heavy polypeptide-like	NA	NA	NA
TRINITY_DN12373_c0_g1	-0.703741	0.517548	-0.374638	0.615063	NA	NA	NA	NA	NA
TRINITY_DN12373_c0_g1	-0.703741	0.517548	-0.374638	0.615063	NA	NA	MSH5	NA	NA
TRINITY_DN12373_c0_g1	-0.717595	0.52086	-0.347661	0.655274	NA	NA	NA	NA	NA
TRINITY_DN12373_c0_g1	-0.717595	0.52086	-0.347661	0.655274	NA	NA	MSH5	NA	NA
TRINITY_DN123751_c0_g2	0.672362	0.831922	2.2545	0.0304806	LOC119173735	uncharacterized LOC119173735 (LOC119173735)	NA	NA	Domain present in fly proteins (CG14681, CG12492, CG6217), worm H06A10.1 and Arabidopsis thaliana MBG8.9.
TRINITY_DN123780_c0_g1	0.356283	0.735306	0.705504	0.0301095	NA	26S proteasome non-ATPase regulatory subunit 8-like	NA	NA	NA
TRINITY_DN123780_c0_g1	0.349721	0.658782	0.73953	0.000705	NA	26S proteasome non-ATPase regulatory subunit 8-like	NA	NA	It is involved in the biological process described with proteolysis
TRINITY_DN12380_c0_g1	-0.42502	0.716717	0.388022	0.397795	NA	serine/Arginine-related protein 53-like	p53-like	NA	NA
TRINITY_DN12380_c0_g1	-0.426978	0.715483	0.386103	0.401099	NA	serine/Arginine-related protein 53-like	p53-like	NA	NA
TRINITY_DN12380_c0_g1	-0.391189	0.781061	0.520494	0.285514	NA	serine/Arginine-related protein 53-like	p53-like	NA	NA
TRINITY_DN12389_c0_g1	0.148241	0.937682	0.50772	0.217747	NA	NA	SMG9	NA	NA
TRINITY_DN12390_c0_g1	0.666471	0.28571	0.745408	0.0146697	NA	hydroxymethylglutaryl-CoA synthase 1-like	NA	NA	NA
TRINITY_DN123955_c0_g2	-0.447323	0.751873	0.0429492	0.958386	NA	60S ribosomal protein L8	RpL8	NA	NA
TRINITY_DN123955_c0_g2	-0.447513	0.753719	0.047151	0.954243	NA	60S ribosomal protein L8	RpL8	NA	NA
TRINITY_DN124_c0_g1	-0.247824	0.84196	0.154644	0.712011	NA	DNA-directed RNA polymerase III subunit RPC3-like, transcript variant X1	RPC3-like	NA	NA
TRINITY_DN124_c0_g1	-0.191775	0.91346	0.349907	0.437684	NA	DNA-directed RNA polymerase III subunit RPC3-like, transcript variant X1	RPC3-like	NA	NA
TRINITY_DN124005_c0_g1	0.214559	0.894029	0.561467	0.187886	NA	transmembrane protein 243-like	TMEM243	NA	NA
TRINITY_DN124005_c0_g1	0.224741	0.888958	0.635023	0.134302	NA	transmembrane protein 243-like	TMEM243	NA	NA
TRINITY_DN124022_c0_g1	0.0249059	0.988337	0.488833	0.196235	NA	cullin-1-like, transcript variant X2	NA	NA	Ubiquitin protein ligase binding. It is involved in the biological process described with ubiquitin-dependent protein catabolic process
TRINITY_DN124022_c0_g1	0.0238393	0.98942	0.490047	0.196931	NA	cullin-1-like, transcript variant X2	NA	NA	NA
TRINITY_DN124022_c0_g1	0.0238393	0.98942	0.490047	0.196931	NA	cullin-1-like, transcript variant X2	NA	NA	Ubiquitin protein ligase binding. It is involved in the biological process described with ubiquitin-dependent protein catabolic process
TRINITY_DN124022_c0_g1	0.0238393	0.98942	0.490047	0.196931	NA	cullin-1-like, transcript variant X2	NA	NA	Ubiquitin protein ligase binding. It is involved in the biological process described with ubiquitin-dependent protein catabolic process
TRINITY_DN124022_c0_g1	0.0553657	0.976895	0.583929	0.110552	NA	cullin-1-like, transcript variant X2	NA	NA	NA
TRINITY_DN12403_c0_g3	0.0315391	0.986299	-0.160548	0.75538	NA	tyrosine-protein phosphatase non-receptor type 11-like, transcript variant X1	NA	NA	NA
TRINITY_DN12425_c0_g1	-0.281713	0.900862	0.455305	0.519296	LOC119164125	uncharacterized LOC119164125	NA	NA	Domain of unknown function (DUF4764)
TRINITY_DN12425_c0_g1	-0.281713	0.900862	0.455305	0.519296	LOC119164125	uncharacterized LOC119164125	NA	NA	NA
TRINITY_DN1243_c1_g1	-0.352193	0.747159	0.0987086	0.887803	NA	coiled-coil domain-containing protein 134-like, transcript variant X1	NA	NA	NA
TRINITY_DN1243_c1_g1	-0.352193	0.747159	0.0990349	0.881963	NA	coiled-coil domain-containing protein 134-like, transcript variant X1	NA	NA	NA
TRINITY_DN1243_c1_g1	-0.352193	0.747159	0.0990349	0.881963	NA	coiled-coil domain-containing protein 134-like, transcript variant X1	NA	NA	NA
TRINITY_DN1243_c1_g1	-0.404826	0.683272	0.179205	0.753784	NA	coiled-coil domain-containing protein 134-like, transcript variant X1	NA	NA	NA
TRINITY_DN12431_c0_g1	-0.396133	0.73169	-0.00250047	0.997005	NA	origin recognition complex subunit 2-like, transcript variant X1	NA	NA	NA
TRINITY_DN12431_c0_g1	-0.37746	0.75573	0.0383655	0.954238	NA	origin recognition complex subunit 2-like, transcript variant X1	NA	NA	NA
TRINITY_DN12431_c7_g1	0.52162	0.394574	0.906144	0.000113	NA	complex I assembly factor ACAD9, mitochondrial-like	NA	NA	NA
TRINITY_DN12442_c0_g1	-1.20943	0.0294016	-1.01784	0.0392109	LOC119163830	prolyl 4-hydroxylase subunit alpha-1-like, transcript variant X2	NA	NA	NA
TRINITY_DN12442_c0_g1	-1.33753	0.0136225	-0.955191	0.0609589	LOC119163830	prolyl 4-hydroxylase subunit alpha-1-like, transcript variant X2	NA	NA	NA
TRINITY_DN12442_c0_g1	-1.33753	0.0136225	-0.955191	0.0609589	LOC119163830	prolyl 4-hydroxylase subunit alpha-1-like, transcript variant X2	NA	NA	Oxidoreductase activity, acting on single donors with incorporation of molecular oxygen, incorporation of two atoms of oxygen
TRINITY_DN32788_c0_g1	2.5008	NA	NA	NA	NA	Interferon Regulatory Factor 4	IRF4	IRF4	interferon regulatory factor
TRINITY_DN12442_c0_g1	-1.05192	0.00617971	-0.915958	0.0136565	LOC119163830	prolyl 4-hydroxylase subunit alpha-1-like, transcript variant X2	NA	NA	NA
TRINITY_DN12442_c0_g1	-1.42872	0.00395128	-0.715218	0.157275	LOC119163830	prolyl 4-hydroxylase subunit alpha-1-like, transcript variant X2	NA	NA	NA
TRINITY_DN12442_c0_g1	-1.42872	0.00395128	-0.715218	0.157275	LOC119163830	prolyl 4-hydroxylase subunit alpha-1-like, transcript variant X2	NA	NA	Prolyl 4-hydroxylase
TRINITY_DN12445_c0_g1	0.948413	0.400663	0.80247	0.29488	NA	NA	NA	NA	NA
TRINITY_DN12447_c0_g2	-2.88128	0.00984777	-1.69986	0.040197	LOC119179704	peroxisomal (S)-2-hydroxy-acid oxidase GLO5-like (LOC119179704)	NA	NA	NA
TRINITY_DN12451_c0_g1	0.265493	0.851758	-0.274197	0.659201	NA	mitochondrial inner membrane protein OXA1L-like, transcript variant X1	NA	NA	It is involved in the biological process described with protein insertion into membrane
TRINITY_DN12451_c0_g1	0.0901918	0.967049	-0.15516	0.812441	NA	mitochondrial inner membrane protein OXA1L-like, transcript variant X1	NA	NA	It is involved in the biological process described with protein insertion into membrane
TRINITY_DN12451_c0_g1	0.113179	0.955752	-0.134609	0.838117	NA	mitochondrial inner membrane protein OXA1L-like, transcript variant X1	NA	NA	NA
TRINITY_DN12473_c0_g1	0.441762	0.601443	0.216071	0.623944	NA	NA	NA	NA	NA
TRINITY_DN12473_c0_g1	0.437234	0.60876	0.221947	0.612363	NA	NA	NA	NA	NA
TRINITY_DN160069_c0_g1	-1.13964	NA	-0.374413	NA	NA	intraflagellar transport protein 122 homolog (LOC119163163)	IFT122	IFT122	Intraflagellar transport protein 122 homolog isoform X1
TRINITY_DN12480_c2_g1	0.0841495	0.972012	0.39001	0.527733	NA	protein l(2)37Cc-like, transcript variant X1	NA	NA	NA
TRINITY_DN12480_c2_g1	0.0983834	0.968456	0.398701	0.526915	NA	protein l(2)37Cc-like, transcript variant X1	NA	NA	NA
TRINITY_DN12480_c2_g1	0.124472	0.955725	0.400893	0.488565	NA	protein l(2)37Cc-like, transcript variant X1	NA	NA	Domain found in Dishevelled, Egl-10, and Pleckstrin (DEP)
TRINITY_DN124888_c0_g1	0.133496	0.958998	1.07372	0.0410365	LOC119177170	putative aminopeptidase W07G4.4, transcript variant X2	NA	NA	NA
TRINITY_DN124888_c0_g1	0.135291	0.956746	1.07724	0.0358656	LOC119177170	putative aminopeptidase W07G4.4, transcript variant X2	NA	NA	NA
TRINITY_DN12498_c0_g2	-0.10862	0.965456	0.549662	0.325491	NA	distal membrane-arm assembly complex protein 2-like, transcript variant X2	NA	NA	NA
TRINITY_DN12498_c0_g2	-0.110528	0.964881	0.550498	0.325767	NA	distal membrane-arm assembly complex protein 2-like, transcript variant X2	NA	NA	NA
TRINITY_DN12498_c0_g2	-0.134463	0.957765	0.776724	0.165352	NA	distal membrane-arm assembly complex protein 2-like, transcript variant X2	NA	NA	NA
TRINITY_DN12498_c0_g2	-0.138069	0.956702	0.778178	0.165754	NA	distal membrane-arm assembly complex protein 2-like, transcript variant X2	NA	NA	NA
TRINITY_DN12500_c0_g2	-0.56034	0.73955	0.347657	0.643822	NA	malonate--CoA ligase ACSF3, mitochondrial-like, transcript variant X2	NA	NA	NA
TRINITY_DN12502_c0_g1	0.141185	0.93826	0.316228	0.471058	NA	NA	NA	NA	NA
TRINITY_DN12502_c0_g1	0.141185	0.93826	0.325828	0.477769	NA	NA	NA	NA	NA
TRINITY_DN12537_c2_g1	-0.0977472	0.964921	0.615233	0.168337	NA	tRNA pseudouridine synthase-like 1, transcript variant X2	NA	NA	NA
TRINITY_DN12537_c2_g1	-0.0977472	0.964921	0.615233	0.168337	NA	tRNA pseudouridine synthase-like 1, transcript variant X2	NA	NA	It is involved in the biological process described with pseudouridine synthesis
TRINITY_DN12540_c0_g1	-0.169483	0.933894	0.0910289	0.89023	LOC119179746	uncharacterized LOC119179746, transcript variant X2	NA	NA	NA
TRINITY_DN12540_c0_g1	-0.15376	0.941382	0.100392	0.880914	LOC119179746	uncharacterized LOC119179746, transcript variant X2	NA	NA	NA
TRINITY_DN12540_c0_g1	-0.161803	0.936748	0.203476	0.728068	LOC119179746	uncharacterized LOC119179746, transcript variant X2	NA	NA	NA
TRINITY_DN125425_c0_g2	0.112447	0.964421	0.354542	0.593204	NA	39S ribosomal protein L9, mitochondrial-like	NA	NA	NA
TRINITY_DN12546_c0_g1	0.37324	0.661806	0.902839	0.000164	NA	NA	NA	NA	NA
TRINITY_DN12546_c0_g1	0.352538	0.733315	0.971456	0.000843	NA	NA	NA	NA	NA
TRINITY_DN1256_c2_g2	0.630552	0.367013	0.886072	0.00873408	NA	type I phosphatidylinositol 4,5-bisphosphate 4-phosphatase-B-like	NA	NA	NA
TRINITY_DN125700_c0_g1	0.525357	0.652144	1.53357	9.07e-06	NA	NA	NA	NA	NA
TRINITY_DN125723_c0_g1	0.12258	0.960157	-0.0101242	0.990619	NA	E3 ubiquitin-protein ligase UBR5-like, transcript variant X1	UBR5-like	NA	NA
TRINITY_DN12577_c0_g1	0.0730861	0.975816	0.0637282	0.939608	NA	peptidyl-prolyl cis-trans isomerase-like	NA	NA	PPIases accelerate the folding of proteins. It catalyzes the cis-trans isomerization of proline imidic peptide bonds in oligopeptides
TRINITY_DN12577_c0_g1	0.0730861	0.975816	0.0647772	0.938915	NA	peptidyl-prolyl cis-trans isomerase-like	NA	NA	NA
TRINITY_DN1258_c0_g1	-0.3275	0.878805	0.470089	0.519225	LOC119160849	uncharacterized LOC119160849, transcript variant X2	NA	NA	NA
TRINITY_DN1258_c0_g1	-0.3275	0.878805	0.470089	0.519225	LOC119160849	uncharacterized LOC119160849, transcript variant X2	NA	NA	NA
TRINITY_DN12581_c3_g1	-0.536385	0.515016	-0.494252	0.221908	NA	NA	NA	NA	NA
TRINITY_DN12581_c3_g1	-0.476697	0.547904	-0.461183	0.234309	NA	NA	NA	NA	NA
TRINITY_DN12581_c3_g1	-0.533718	0.533235	-0.436769	0.308743	NA	NA	NA	NA	NA
TRINITY_DN1259_c0_g1	0.380517	0.659169	0.875838	0.000355	NA	dehydrogenase/reductase SDR family member 4-like	NA	NA	NA
TRINITY_DN1259_c0_g1	0.380517	0.659169	0.877996	0.000455	NA	dehydrogenase/reductase SDR family member 4-like	NA	NA	NA
TRINITY_DN12594_c0_g1	-0.205644	0.897757	-0.241416	0.627628	NA	serine/threonine-protein kinase 10-like, transcript variant X1	NA	NA	NA
TRINITY_DN12594_c0_g1	-0.216705	0.891437	-0.219386	0.670207	NA	serine/threonine-protein kinase 10-like, transcript variant X1	NA	NA	NA
TRINITY_DN12594_c0_g1	-0.217488	0.892719	-0.218975	0.674825	NA	serine/threonine-protein kinase 10-like, transcript variant X1	NA	NA	It is involved in the biological process described with protein phosphorylation
TRINITY_DN12594_c0_g1	-0.217488	0.892719	-0.218975	0.674825	NA	serine/threonine-protein kinase 10-like, transcript variant X1	NA	NA	NA
TRINITY_DN125995_c0_g1	0.121343	0.96589	0.902137	0.114328	NA	chromatin modification-related protein MEAF6-like, transcript variant X1	NA	NA	NA
TRINITY_DN12602_c0_g2	-0.172222	0.936491	0.599253	0.246253	NA	eukaryotic translation initiation factor 3 subunit K-like	NA	NA	NA
TRINITY_DN12603_c1_g1	0.389353	0.74472	-0.283338	0.560551	NA	protein scribble homolog, transcript variant X7	TAK1-like	NA	NA
TRINITY_DN12603_c1_g1	0.397692	0.738782	-0.282944	0.567677	NA	protein scribble homolog, transcript variant X7	TAK1-like	NA	NA
TRINITY_DN12603_c1_g1	0.397692	0.738782	-0.282944	0.567677	NA	protein scribble homolog, transcript variant X7	TAK1-like	NA	NA
TRINITY_DN1261_c2_g1	1.16226	0.00374206	1.78497	5.26e-13	LOC119167468	protein Skeletor, isoforms B/C-like, transcript variant X2	NA	NA	Domain present in fly proteins (CG14681, CG12492, CG6217), worm H06A10.1 and Arabidopsis thaliana MBG8.9.
TRINITY_DN1261_c2_g1	1.16226	0.00374206	1.78497	5.26e-13	LOC119167468	protein Skeletor, isoforms B/C-like, transcript variant X2	NA	NA	NA
TRINITY_DN12620_c0_g1	0.00129591	0.999649	-0.0471622	0.939102	NA	RNA-binding protein 39-like	NA	NA	NA
TRINITY_DN12620_c0_g1	0.00129591	0.999649	-0.0471622	0.939102	NA	RNA-binding protein 39-like	NA	NA	nucleotide binding. It is involved in the biological process described with mRNA processing
TRINITY_DN12620_c0_g1	0.0220365	0.989685	-0.0302479	0.960804	NA	RNA-binding protein 39-like	NA	NA	NA
TRINITY_DN12624_c1_g2	0.245694	0.918023	0.651238	0.387803	NA	zinc finger protein ZPR1-like	ZPR1	NA	NA
TRINITY_DN12624_c1_g2	-0.15603	0.962579	0.853964	0.345835	NA	zinc finger protein ZPR1-like	ZPR1	NA	NA
TRINITY_DN12626_c0_g1	0.114191	0.962579	0.535486	0.301191	NA	CCA tRNA nucleotidyltransferase 1, mitochondrial-like	NA	NA	NA
TRINITY_DN12633_c0_g1	0.0503624	0.983183	0.964622	0.0835913	NA	chromatin modification-related protein MEAF6-like, transcript variant X1	NA	NA	NA
TRINITY_DN1264_c0_g1	0.238798	0.862042	-0.269272	0.520453	NA	protein lingerer-like, transcript variant X1	NA	NA	NA
TRINITY_DN1264_c0_g1	0.241512	0.860167	-0.269254	0.521401	NA	protein lingerer-like, transcript variant X1	NA	NA	NA
TRINITY_DN1264_c0_g1	0.243432	0.859315	-0.263932	0.532659	NA	protein lingerer-like, transcript variant X1	NA	NA	NA
TRINITY_DN1264_c0_g1	0.241189	0.861201	-0.263928	0.532778	NA	protein lingerer-like, transcript variant X1	NA	NA	NA
TRINITY_DN1264_c0_g1	0.238268	0.855912	-0.242886	0.548285	NA	protein lingerer-like, transcript variant X1	NA	NA	NA
TRINITY_DN1264_c0_g1	0.235311	0.850916	-0.22577	0.555357	NA	protein lingerer-like, transcript variant X1	NA	NA	NA
TRINITY_DN12646_c0_g1	-0.143563	0.948494	-0.524693	0.318932	NA	neurofilament heavy polypeptide-like	NA	NA	NA
TRINITY_DN12646_c0_g1	-0.155309	0.962579	-0.424353	0.64829	NA	neurofilament heavy polypeptide-like	NA	NA	NA
TRINITY_DN12649_c0_g2	0.891037	0.227744	1.43133	0.000193	LOC119159538	serine hydrolase-like protein, transcript variant X3	NA	NA	Serine hydrolase-like
TRINITY_DN12649_c0_g2	0.891037	0.227744	1.43133	0.000193	LOC119159538	serine hydrolase-like protein, transcript variant X3	NA	NA	NA
TRINITY_DN12649_c0_g2	0.897401	0.23647	1.45888	0.000205	LOC119159538	serine hydrolase-like protein, transcript variant X3	NA	NA	NA
TRINITY_DN12651_c5_g1	-0.141114	0.959743	0.538365	0.419639	NA	NA	NA	NA	NA
TRINITY_DN12651_c5_g1	-0.131503	0.962579	0.542164	0.409714	NA	NA	NA	NA	NA
TRINITY_DN12651_c5_g1	-0.126948	0.963492	0.548901	0.404605	NA	NA	NA	NA	NA
TRINITY_DN12651_c5_g1	-0.12514	0.963995	0.55023	0.402475	NA	NA	NA	NA	NA
TRINITY_DN12659_c1_g1	0.808987	0.3255	1.02711	0.0439869	LOC119170789	dolichol-phosphate mannosyltransferase subunit 1-like, transcript variant X3	NA	NA	NA
TRINITY_DN12659_c1_g1	0.858503	0.192095	1.05664	0.0144641	LOC119170789	dolichol-phosphate mannosyltransferase subunit 1-like, transcript variant X3	NA	NA	NA
TRINITY_DN12659_c1_g1	0.816968	0.356148	1.08242	0.0432632	LOC119170789	dolichol-phosphate mannosyltransferase subunit 1-like, transcript variant X3	NA	NA	NA
TRINITY_DN12659_c1_g1	0.867076	0.210185	1.09935	0.0139809	LOC119170789	dolichol-phosphate mannosyltransferase subunit 1-like, transcript variant X3	NA	NA	NA
TRINITY_DN1266_c0_g1	0.25484	0.909962	1.10352	0.0372067	LOC119179542	uncharacterized LOC119179542	NA	NA	Si ch73-193c12.2
TRINITY_DN1266_c0_g1	0.25484	0.909962	1.10765	0.040207	LOC119179542	uncharacterized LOC119179542	NA	NA	NA
TRINITY_DN1266_c0_g1	0.233601	0.920237	1.11901	0.035216	LOC119179542	uncharacterized LOC119179542	NA	NA	NA
TRINITY_DN126614_c0_g1	-0.856044	0.0746227	-0.0299522	0.960415	NA	NA	NA	NA	NA
TRINITY_DN12670_c2_g1	-0.289656	0.804845	0.231489	0.558008	NA	casein kinase I-like	caspase-1-like	NA	NA
TRINITY_DN12684_c0_g1	0.138616	0.936748	0.624863	0.0792956	NA	eukaryotic translation initiation factor 2 subunit 3, Y-linked	eIF-2gamma	NA	NA
TRINITY_DN1269_c2_g1	0.823413	NA	0.661951	NA	NA	la-related protein 7-like	NA	NA	NA
TRINITY_DN12691_c0_g1	0.559979	0.515143	0.65209	0.10595	NA	moesin/ezrin/radixin homolog 1-like, transcript variant X1	NA	NA	NA
TRINITY_DN126919_c0_g2	-0.0602794	0.980949	0.778452	0.16987	NA	NA	NA	NA	NA
TRINITY_DN126919_c0_g2	-0.0301455	0.989988	0.801589	0.151518	NA	NA	NA	NA	NA
TRINITY_DN126919_c0_g2	-0.0302092	0.990011	0.808904	0.149765	NA	NA	NA	NA	NA
TRINITY_DN12699_c0_g1	0.443581	0.577193	0.69667	0.040343	NA	hemicentin-2-like	hemicentin-2-like	NA	Immunoglobulin domain
TRINITY_DN12699_c0_g1	0.439035	0.608687	0.696984	0.0455254	NA	hemicentin-2-like	hemicentin-2-like	NA	Immunoglobulin domain
TRINITY_DN12699_c0_g1	0.447228	0.595301	0.702583	0.0432932	NA	hemicentin-2-like	hemicentin-2-like	NA	Immunoglobulin domain
TRINITY_DN127_c4_g1	0.520684	0.463698	0.907497	0.000525	LOC119176214	uncharacterized LOC119176214, transcript variant X2	NA	NA	NA
TRINITY_DN127_c4_g1	0.516459	0.474653	0.908283	0.00309141	LOC119176214	uncharacterized LOC119176214, transcript variant X2	NA	NA	Domain of unknown function (DUF4506)
TRINITY_DN127_c4_g1	0.516459	0.474653	0.90437	0.00056	LOC119176214	uncharacterized LOC119176214, transcript variant X2	NA	NA	NA
TRINITY_DN12701_c3_g1	0.161352	0.923521	0.256666	0.556378	NA	neural-cadherin-like, transcript variant X8	NA	NA	NA
TRINITY_DN127029_c0_g1	-0.0273863	0.989718	0.670168	0.213039	NA	vacuolar protein-sorting-associated protein 25-like	VPS25	NA	NA
TRINITY_DN12712_c1_g1	-0.0502257	0.980384	0.39525	0.458666	NA	39S ribosomal protein L47, mitochondrial-like	NA	NA	NA
TRINITY_DN12712_c1_g1	-0.0478225	0.98149	0.428823	0.431988	NA	39S ribosomal protein L47, mitochondrial-like	NA	NA	NA
TRINITY_DN10292_c0_g1	-0.399368	0.454856	-0.108984	0.667007	NA	lipase maturation factor 1-like	LMF1	LMF1	Involved in the maturation of specific proteins in the endoplasmic reticulum
TRINITY_DN32741_c1_g3	-0.365693	0.870083	-0.385225	0.60585	NA	lipase maturation factor 1-like	LMF1	LMF1	Involved in the maturation of specific proteins in the endoplasmic reticulum
TRINITY_DN12715_c0_g1	0.634997	0.288478	0.147751	0.747884	NA	rho GTPase-activating protein 45-like	NA	NA	NA
TRINITY_DN12717_c0_g1	-0.0140971	0.993522	1.02487	0.0043796	LOC119177334	putative Ras-related protein Rab-33	Rab-33	NA	NA
TRINITY_DN12717_c0_g1	-0.137416	0.945987	0.890846	0.0327196	NA	putative Ras-related protein Rab-33	Rab-33	NA	NA
TRINITY_DN127335_c0_g1	1.58242	0.128321	1.82998	0.0285937	LOC119174581	GRAM domain-containing protein 4-like (LOC119174581)	GRAMD4	NA	NA
TRINITY_DN12740_c1_g1	-0.0260076	0.987852	-0.357612	0.381681	LOC119169139	uncharacterized LOC119169139	NA	NA	NA
TRINITY_DN12740_c1_g1	-0.0440171	0.980214	-0.291028	0.468552	LOC119169139	uncharacterized LOC119169139	NA	NA	NA
TRINITY_DN12740_c1_g1	-0.0499211	0.978831	-0.289213	0.506488	LOC119169139	uncharacterized LOC119169139	NA	NA	NA
TRINITY_DN12740_c1_g1	-0.0713093	0.971252	-0.287844	0.505291	LOC119169139	uncharacterized LOC119169139	NA	NA	NA
TRINITY_DN12740_c1_g1	-0.0675655	0.972255	-0.285887	0.515551	LOC119169139	uncharacterized LOC119169139	NA	NA	NA
TRINITY_DN12740_c1_g1	-0.0619841	0.97422	-0.277423	0.528611	LOC119169139	uncharacterized LOC119169139	NA	NA	NA
TRINITY_DN12749_c0_g1	0.25184	0.878955	0.793068	0.0515715	NA	protein dpy-30 homolog	NA	NA	NA
TRINITY_DN12755_c1_g2	-0.0232781	0.980962	-0.532595	0.0399538	NA	slit homolog 1 protein-like	NA	NA	NA
TRINITY_DN12756_c1_g2	-0.0809497	0.973737	0.82359	0.122082	NA	NA	NA	NA	NA
TRINITY_DN12756_c1_g2	-0.0809497	0.973737	0.82359	0.122082	NA	NA	NA	NA	Ovarian carcinoma immunoreactive antigen (OCIA)
TRINITY_DN12772_c1_g2	-0.267481	NA	-0.471154	NA	NA	complement component 1 Q subcomponent-binding protein, mitochondrial-like	NA	NA	Complement component 1 Q subcomponent-binding protein, mitochondrial-like
TRINITY_DN12772_c1_g2	-0.267481	NA	-0.471154	NA	NA	complement component 1 Q subcomponent-binding protein, mitochondrial-like	NA	NA	NA
TRINITY_DN1279_c2_g1	-0.0443271	0.986897	0.139993	0.881096	NA	NA	NA	NA	NA
TRINITY_DN128018_c1_g2	0.107253	0.959987	0.507369	0.281617	NA	N6-adenosine-methyltransferase non-catalytic subunit-like	NA	NA	NA
TRINITY_DN12814_c1_g1	0.240086	0.941038	0.217388	0.849908	NA	protein-L-isoaspartate(D-aspartate) O-methyltransferase-like, transcript variant X1	NA	NA	NA
TRINITY_DN1282_c0_g1	-0.477581	0.849536	-0.0747158	0.95744	NA	N(4)-(Beta-N-acetylglucosaminyl)-L-asparaginase-like, transcript variant X1	NA	NA	NA
TRINITY_DN1282_c0_g1	-0.467206	0.844731	-0.0454202	0.973056	NA	N(4)-(Beta-N-acetylglucosaminyl)-L-asparaginase-like, transcript variant X1	NA	NA	NA
TRINITY_DN1282_c4_g2	0.664056	0.537892	1.29152	0.0112174	LOC119174576	cell division cycle protein 123 homolog (LOC119174576)	CDC123	NA	NA
TRINITY_DN12823_c0_g1	0.0501816	0.979469	0.0207654	0.974097	NA	nucleolar GTP-binding protein 2-like	NA	NA	NA
TRINITY_DN12823_c0_g1	0.0437934	0.981482	0.023269	0.970893	NA	nucleolar GTP-binding protein 2-like	NA	NA	NA
TRINITY_DN12823_c0_g1	0.0469732	0.980318	0.0232718	0.970893	NA	nucleolar GTP-binding protein 2-like	NA	NA	NA
TRINITY_DN12823_c0_g1	0.0437934	0.981482	0.0285558	0.964541	NA	nucleolar GTP-binding protein 2-like	NA	NA	NA
TRINITY_DN128293_c0_g1	0.703621	0.55062	1.57008	0.00108707	LOC119169689	uncharacterized LOC119169689	NA	NA	Low-density lipoprotein receptor domain class A
TRINITY_DN128293_c0_g1	0.704234	0.547686	1.56988	0.00105991	LOC119169690	uncharacterized LOC119169689	NA	NA	NA
TRINITY_DN128293_c0_g1	0.685137	0.571338	1.54618	0.0013145	LOC119169691	uncharacterized LOC119169689	NA	NA	NA
TRINITY_DN128293_c0_g1	0.704234	0.547686	1.56988	0.00105991	LOC119169692	uncharacterized LOC119169689	NA	NA	NA
TRINITY_DN1283_c0_g5	-0.708323	0.2722	-0.819017	0.0191167	NA	transformer-2 protein homolog alpha-like	NA	NA	NA
TRINITY_DN1283_c0_g5	-0.708323	0.2722	-0.814719	0.0603032	NA	transformer-2 protein homolog alpha-like	NA	NA	NA
TRINITY_DN1283_c0_g5	-0.397194	0.822192	-0.252677	0.763325	NA	transformer-2 protein homolog alpha-like	NA	NA	NA
TRINITY_DN12851_c2_g1	0.0807294	0.974753	0.480274	0.437985	NA	alpha-(1,6)-fucosyltransferase-like	NA	NA	NA
TRINITY_DN128663_c1_g2	-0.897673	0.230043	-1.5614	0.000523	LOC119174871	filamin-A-like (LOC119174871)	NA	NA	actin binding
TRINITY_DN128663_c1_g2	-0.897673	0.230043	-1.5614	0.000523	LOC119174871	filamin-A-like (LOC119174871)	NA	NA	actin binding
TRINITY_DN12868_c0_g1	0.376834	0.70744	0.536787	0.1155	NA	lysine-specific demethylase 5A-like, transcript variant X1	NA	NA	NA
TRINITY_DN12868_c0_g1	0.376834	0.70744	0.536787	0.1155	NA	lysine-specific demethylase 5A-like, transcript variant X1	NA	NA	NA
TRINITY_DN128694_c0_g1	-0.0759857	0.973251	0.314433	0.574383	NA	raf homolog serine/threonine-protein kinase Raf-like, transcript variant X1	TAK1-like	NA	NA
TRINITY_DN1288_c12_g2	0.169922	0.909459	0.471556	0.151886	NA	ensconsin-like, transcript variant X7	NA	NA	It is involved in the biological process described with microtubule cytoskeleton organization
TRINITY_DN12883_c0_g1	-0.510457	0.522525	0.163407	0.724721	LOC119177291	uncharacterized LOC119177291	NA	NA	serine threonine-protein phosphatase
TRINITY_DN12883_c0_g1	-0.387484	0.716244	0.210471	0.653536	LOC119177291	uncharacterized LOC119177291	NA	NA	serine threonine-protein phosphatase
TRINITY_DN12883_c0_g1	-0.387484	0.716244	0.210471	0.653536	LOC119177291	uncharacterized LOC119177291	NA	NA	NA
TRINITY_DN12888_c2_g1	-0.0896484	0.96589	0.242519	0.613927	NA	neogenin-like	NA	NA	NA
TRINITY_DN12888_c2_g1	-0.0657977	0.973348	0.244295	0.600242	NA	neogenin-like	NA	NA	NA
TRINITY_DN12894_c0_g1	0.0403634	0.983893	0.276638	0.622316	NA	neuroblastoma-amplified sequence-like	NA	NA	NA
TRINITY_DN128963_c1_g2	0.0386256	0.987369	0.979422	0.0623595	NA	malonyl-CoA decarboxylase, mitochondrial-like	NA	NA	NA
TRINITY_DN12898_c0_g1	-0.176663	0.831606	-0.779349	6.47e-05	LOC119160896	uncharacterized LOC119160896, transcript variant X1	NA	NA	NA
TRINITY_DN12898_c0_g1	-0.196812	0.80617	-0.755444	0.000147	LOC119160896	uncharacterized LOC119160896, transcript variant X1	NA	NA	NA
TRINITY_DN12898_c0_g1	-0.198107	0.804026	-0.755444	0.000143	LOC119160896	uncharacterized LOC119160896, transcript variant X1	NA	NA	NA
TRINITY_DN12898_c0_g1	-0.155346	0.857783	-0.754398	0.000191	LOC119160896	uncharacterized LOC119160896, transcript variant X1	NA	NA	7 transmembrane receptor (Secretin family)
TRINITY_DN12898_c0_g1	-0.193895	0.810426	-0.754379	0.000148	LOC119160896	uncharacterized LOC119160896, transcript variant X1	NA	NA	peptidase inhibitor activity
TRINITY_DN12898_c0_g1	-0.193895	0.810426	-0.754379	0.000148	LOC119160896	uncharacterized LOC119160896, transcript variant X1	NA	NA	NA
TRINITY_DN12898_c0_g1	-0.110269	0.915208	-0.752353	0.000435	LOC119160896	uncharacterized LOC119160896, transcript variant X1	NA	NA	NA
TRINITY_DN129195_c0_g1	-0.00306932	0.99869	0.363193	0.370351	NA	plasma membrane calcium-transporting ATPase 2-like, transcript variant X9	NA	NA	NA
TRINITY_DN12922_c0_g1	-0.0964962	0.953342	-0.116947	0.805292	NA	spectrin alpha chain-like, transcript variant X3	NA	NA	NA
TRINITY_DN12922_c0_g1	-0.097161	0.952959	-0.116652	0.805992	NA	spectrin alpha chain-like, transcript variant X3	NA	NA	NA
TRINITY_DN12922_c0_g1	-0.0916803	0.956458	-0.111619	0.812482	NA	spectrin alpha chain-like, transcript variant X3	NA	NA	NA
TRINITY_DN12947_c1_g1	-0.437488	0.536734	-0.147411	0.689349	NA	DNA N6-methyl adenine demethylase-like, transcript variant X3	NA	NA	NA
TRINITY_DN12947_c1_g1	-0.434994	0.541696	-0.143912	0.698416	NA	DNA N6-methyl adenine demethylase-like, transcript variant X3	NA	NA	NA
TRINITY_DN12949_c1_g1	-0.252105	0.907779	0.411353	0.531022	NA	GMP synthase [glutamine-hydrolyzing]-like	NA	NA	NA
TRINITY_DN129519_c0_g1	3.65889	0.000218838	3.94596	3.37e-09	LOC119388368	uncharacterized LOC119388368 (LOC119388368)	NA	NA	NA
TRINITY_DN129519_c0_g1	3.65889	0.000218838	3.94596	3.37e-09	LOC119388368	uncharacterized LOC119388368 (LOC119388368)	NA	NA	AMP catabolic process
TRINITY_DN12959_c0_g1	-0.255799	0.84898	0.125877	0.79894	NA	cation-dependent mannose-6-phosphate receptor-like, transcript variant X2	NA	NA	NA
TRINITY_DN12959_c0_g1	-0.470822	0.668049	0.126214	0.846824	NA	cation-dependent mannose-6-phosphate receptor-like, transcript variant X2	NA	NA	NA
TRINITY_DN12959_c0_g1	-0.255799	0.84898	0.129786	0.799614	NA	cation-dependent mannose-6-phosphate receptor-like, transcript variant X2	NA	NA	NA
TRINITY_DN12959_c0_g1	-0.036497	0.98162	0.490712	0.151518	NA	cation-dependent mannose-6-phosphate receptor-like, transcript variant X2	NA	NA	NA
TRINITY_DN12959_c0_g1	-0.448444	0.65885	0.127592	0.81769	NA	s	NA	NA	NA
TRINITY_DN129601_c5_g2	-1.49185	0.2711	-0.653229	0.528399	NA	tRNA (adenine(58)-N(1))-methyltransferase non-catalytic subunit TRM6-like	NA	NA	NA
TRINITY_DN129601_c5_g2	-1.49185	0.2711	-0.625785	0.6109	NA	tRNA (adenine(58)-N(1))-methyltransferase non-catalytic subunit TRM6-like	NA	NA	NA
TRINITY_DN129606_c0_g1	-0.303144	0.918032	-1.30868	0.103847	NA	dehydrogenase/reductase SDR family member 7-like	NA	NA	NA
TRINITY_DN129606_c0_g1	-0.303144	0.918032	-1.29794	0.191972	NA	dehydrogenase/reductase SDR family member 7-like	NA	NA	NA
TRINITY_DN129606_c0_g1	-0.340073	0.901109	-1.06487	0.262873	NA	dehydrogenase/reductase SDR family member 7-like	NA	NA	NA
TRINITY_DN129708_c0_g1	3.49947	7.68e-08	4.13048	6.34e-18	LOC119171738	uncharacterized LOC119171738 (LOC119171738	NA	NA	Calponin homology domain
TRINITY_DN129708_c0_g1	3.49947	7.68e-08	4.13048	6.34e-18	LOC119171738	uncharacterized LOC119171738 (LOC119171738	NA	NA	Calponin homology domain
TRINITY_DN129708_c0_g1	3.49947	7.68e-08	4.13048	6.34e-18	LOC119171738	uncharacterized LOC119171738 (LOC119171738)	NA	NA	Calponin homology domain
TRINITY_DN129708_c0_g1	3.49947	7.68e-08	4.13048	6.34e-18	LOC119171738	uncharacterized LOC119171738Â	NA	NA	Calponin homology domain
TRINITY_DN12985_c0_g1	1.5733	0.00395128	1.78195	0.00021	LOC119172613	dnaJ homolog shv-like	NA	NA	NA
TRINITY_DN12985_c0_g1	1.8089	0.000212409	1.88614	5.96e-06	LOC119172613	dnaJ homolog shv-like	NA	NA	NA
TRINITY_DN12985_c0_g1	1.73713	0.00183076	1.94513	9.41e-05	LOC119172613	dnaJ homolog shv-like	NA	NA	NA
TRINITY_DN12985_c0_g1	1.65432	0.00217804	1.98196	9.11e-06	LOC119172613	dnaJ homolog shv-like	NA	NA	NA
TRINITY_DN12985_c0_g1	1.65432	0.00217804	1.99164	1.49e-05	LOC119172613	dnaJ homolog shv-like	NA	NA	NA
TRINITY_DN12985_c0_g1	0.714318	0.135761	-0.130821	0.836411	NA	dnaJ homolog shv-like	SKI2W	NA	NA
TRINITY_DN129881_c6_g1	0.317041	0.852099	0.409314	0.496396	NA	syntaxin-binding protein 5-like, transcript variant X5	NA	NA	NA
TRINITY_DN129902_c0_g2	-1.03659	0.461119	-1.63212	0.0458408	LOC119174518	ELKS/Rab6-interacting/CAST family member 1-like (LOC119174518)	brp	NA	PDZ domain binding
TRINITY_DN129923_c0_g2	0.287004	0.80871	0.986767	0.000342	NA	ankyrin repeat, SAM and basic leucine zipper domain-containing protein 1-like	NA	NA	NA
TRINITY_DN12993_c0_g1	0.0391949	0.979262	0.476774	0.0539727	NA	ATP-dependent RNA helicase DDX24-like	DDX24-like	NA	NA
TRINITY_DN12993_c0_g1	0.0374519	0.980491	0.4803	0.0718674	NA	ATP-dependent RNA helicase DDX24-like	DDX24-like	NA	ADP biosynthetic process
TRINITY_DN12993_c0_g1	0.0374519	0.980491	0.485057	0.117463	NA	ATP-dependent RNA helicase DDX24-like	DDX24-like	NA	NA
TRINITY_DN12998_c0_g1	-0.124334	0.959298	0.0997201	0.893206	NA	raf homolog serine/threonine-protein kinase Raf-like, transcript variant X1	TAK1-like	NA	NA
TRINITY_DN13000_c0_g1	-0.379204	0.735505	0.0630558	0.911738	NA	serine/arginine repetitive matrix protein 1-like, transcript variant X2	NA	NA	motif protein, X-linked
TRINITY_DN13003_c0_g1	-0.306853	0.818092	-0.102908	0.854321	NA	calpain-7-like	NA	NA	NA
TRINITY_DN13003_c0_g1	-0.306853	0.818092	-0.0981827	0.86558	NA	calpain-7-like	NA	NA	NA
TRINITY_DN13003_c0_g2	-0.248121	0.823719	-0.365176	0.28795	NA	60S ribosomal protein L7a-like	NA	NA	NA
TRINITY_DN13003_c1_g1	-1.0059	0.00192208	NA	NA	LOC119181845	coronin-6-like, transcript variant X2	NA	NA	NA
TRINITY_DN13005_c1_g1	-0.00737357	0.996538	-0.00358709	0.995609	NA	ubiquitin-conjugating enzyme E2 Q2-like	NA	NA	NA
TRINITY_DN13005_c1_g1	0.00247483	0.999201	0.0175001	0.977658	NA	ubiquitin-conjugating enzyme E2 Q2-like	NA	NA	NA
TRINITY_DN13006_c7_g1	0.231058	0.898985	0.443244	0.372978	NA	WD repeat domain phosphoinositide-interacting protein 3-like	NA	NA	NA
TRINITY_DN13006_c7_g1	0.235289	0.897233	0.452775	0.392024	NA	WD repeat domain phosphoinositide-interacting protein 3-like	NA	NA	NA
TRINITY_DN13021_c0_g1	0.308485	0.831606	0.297479	0.558893	NA	NA	NA	NA	actin filament binding. It is involved in the biological process described with cell-matrix adhesion
TRINITY_DN13021_c0_g1	0.265608	0.872983	0.313846	0.554403	NA	NA	NA	NA	NA
TRINITY_DN13028_c8_g1	0.189873	0.918023	0.603492	0.164054	NA	cytochrome b-c1 complex subunit 2, mitochondrial-like	NA	NA	NA
TRINITY_DN13049_c0_g1	0.360082	0.769487	0.542234	0.178992	NA	E3 ubiquitin-protein ligase HECTD1-like	hemicentin-2	NA	NA
TRINITY_DN130517_c1_g1	-0.677096	0.294735	-0.621123	0.0768635	NA	procollagen-lysine,2-oxoglutarate 5-dioxygenase-like, transcript variant X1	NA	NA	NA
TRINITY_DN130602_c1_g1	-0.395879	0.875927	-0.514786	0.615241	NA	U3 small nucleolar ribonucleoprotein protein MPP10-like	NA	NA	NA
TRINITY_DN130602_c1_g1	-0.307032	0.920237	-0.423055	0.718253	NA	U3 small nucleolar ribonucleoprotein protein MPP10-like	NA	NA	NA
TRINITY_DN130602_c1_g1	-0.220114	0.947761	-0.396541	0.736291	NA	U3 small nucleolar ribonucleoprotein protein MPP10-like	NA	NA	NA
TRINITY_DN130602_c1_g1	-0.271188	0.909459	-0.271224	0.769977	NA	U3 small nucleolar ribonucleoprotein protein MPP10-like	NA	NA	NA
TRINITY_DN13076_c0_g1	0.580381	0.592102	0.481722	0.360644	NA	phospholipase A-2-activating protein-like	NA	NA	NA
TRINITY_DN1309_c2_g1	0.0847139	0.968265	0.487589	0.246726	NA	phosphatidylinositol-glycan biosynthesis class W protein-like	NA	NA	NA
TRINITY_DN1309_c2_g1	0.0721229	0.972255	0.507035	0.248458	NA	phosphatidylinositol-glycan biosynthesis class W protein-like	NA	NA	NA
TRINITY_DN1311_c0_g1	-0.614916	0.43388	-0.112049	0.864008	NA	splicing factor 1-like	NA	NA	NA
TRINITY_DN1311_c0_g1	-0.616637	0.439924	-0.0786873	0.909366	NA	splicing factor 1-like	NA	NA	NA
TRINITY_DN1311_c0_g1	-0.620807	0.436256	-0.0630225	0.923532	NA	splicing factor 1-like	NA	NA	NA
TRINITY_DN131147_c2_g1	0.141681	0.947666	0.472037	0.343058	NA	dynactin subunit 4-like, transcript variant X1	NA	NA	NA
TRINITY_DN13117_c0_g1	-0.137523	0.956139	0.397433	0.408981	NA	sialin-like	NA	NA	NA
TRINITY_DN13117_c0_g1	-0.0349899	0.988281	0.468252	0.374138	NA	sialin-like	NA	NA	NA
TRINITY_DN13129_c0_g1	0.934582	0.0215441	1.26399	2.8e-07	LOC119174869	NADPH-dependent diflavin oxidoreductase 1-like	NDOR1	NA	NA
TRINITY_DN131315_c2_g2	-4.26866	NA	-3.84562	0.00712355	LOC119384126	serine/threonine-protein kinase tricornered (LOC119384126)	NA	NA	NA
TRINITY_DN131317_c0_g3	-2.1551	0.0287207	NA	NA	LOC119178519	uncharacterized LOC119178519 (LOC119178519)	NA	NA	NA
TRINITY_DN13132_c0_g2	-0.114423	0.956378	0.117112	0.840139	NA	unconventional myosin-VI-like	Myo6	NA	NA
TRINITY_DN25207_c0_g1	0.0610493	NA	-1.73663	0.20369	NA	methylmalonic aciduria type A protein, mitochondrial-like	MMAA	MMAA	cobalamin biosynthetic process
TRINITY_DN25207_c0_g1	0.0610493	NA	-1.73663	0.20369	NA	methylmalonic aciduria type A protein, mitochondrial-like	MMAA	MMAA	Methylmalonic aciduria
TRINITY_DN25207_c0_g1	0.0610493	NA	-1.73663	0.20369	NA	methylmalonic aciduria type A protein, mitochondrial-like	MMAA	MMAA	Methylmalonic aciduria (cobalamin deficiency) cblA type
TRINITY_DN13143_c2_g1	0.0988466	0.969605	1.17265	0.00822151	LOC119170442	ADP-ribosylation factor-like protein 1	NA	NA	NA
TRINITY_DN13143_c2_g1	0.0998153	0.969192	1.17426	0.00842995	LOC119170442	ADP-ribosylation factor-like protein 1	NA	NA	NA
TRINITY_DN13143_c2_g1	0.094568	0.970402	1.17585	0.00912384	LOC119170442	ADP-ribosylation factor-like protein 1	NA	NA	NA
TRINITY_DN13145_c1_g1	0.0898943	0.972204	0.68955	0.210394	NA	Wilms tumor protein 1-interacting protein-like	NA	NA	NA
TRINITY_DN13145_c1_g1	0.0898943	0.972204	0.68955	0.210394	NA	Wilms tumor protein 1-interacting protein-like	NA	NA	Zinc-binding domain present in Lin-11, Isl-1, Mec-3.
TRINITY_DN13145_c1_g1	0.0898943	0.972204	0.695595	0.219218	NA	Wilms tumor protein 1-interacting protein-like	NA	NA	NA
TRINITY_DN1317_c3_g1	-0.111947	0.963995	0.672023	0.16042	NA	THUMP domain-containing protein 3-like	THUMPD3	NA	NA
TRINITY_DN1317_c3_g1	-0.688539	NA	1.41515	NA	NA	THUMP domain-containing protein 3-like	THUMPD3	NA	NA
TRINITY_DN131707_c1_g1	0.142677	0.948483	0.471038	0.369307	NA	SR-related and CTD-associated factor 8-like, transcript variant X1	NA	NA	NA
TRINITY_DN131776_c1_g5	0.544775	0.490233	1.23968	5.25e-06	LOC119163937	inscuteable homolog (LOC119163937)	PLEKHA4	NA	NA
TRINITY_DN131839_c0_g1	0.904184	0.578923	1.63708	0.0483836	LOC119179601	FAD-linked sulfhydryl oxidase ALR-like	NA	NA	NA
TRINITY_DN131839_c0_g1	0.782749	0.554501	1.68045	0.00600536	LOC119179601	FAD-linked sulfhydryl oxidase ALR-like	NA	NA	sulfhydryl oxidase
TRINITY_DN13188_c1_g1	-0.214319	0.940032	1.43731	0.0338027	LOC119163394	U6 snRNA-associated Sm-like protein LSm2, transcript variant X2	Lsm2	NA	NA
TRINITY_DN13188_c1_g1	-0.203438	0.943096	1.46709	0.026316	LOC119163394	U6 snRNA-associated Sm-like protein LSm2, transcript variant X2	Lsm2	NA	NA
TRINITY_DN13188_c1_g1	-0.285227	0.905298	1.16518	0.0803376	NA	U6 snRNA-associated Sm-like protein LSm2, transcript variant X2	Lsm2	NA	NA
TRINITY_DN13188_c1_g1	-0.368527	0.857256	1.07682	0.102622	NA	U6 snRNA-associated Sm-like protein LSm2, transcript variant X2	Lsm2	NA	NA
TRINITY_DN13188_c2_g1	-0.0148778	0.991931	0.734706	0.005279	NA	stAR-related lipid transfer protein 3-like	NA	NA	NA
TRINITY_DN131895_c0_g1	-0.103375	0.969978	0.048547	0.961463	LOC119174219	uncharacterized LOC119174219	NA	NA	NA
TRINITY_DN13194_c0_g1	0.0984889	0.960669	0.213553	0.757955	NA	juvenile hormone acid O-methyltransferase-like, transcript variant X2	NA	NA	NA
TRINITY_DN13194_c0_g1	0.0965234	0.956702	0.225145	0.7177	NA	juvenile hormone acid O-methyltransferase-like, transcript variant X2	NA	NA	NA
TRINITY_DN131992_c2_g1	0.461393	0.589938	0.441104	0.210358	NA	SRSF protein kinase 2-like, transcript variant X1	NA	NA	NA
TRINITY_DN13209_c0_g1	-0.406482	0.67094	0.28399	0.465663	NA	probable ATP-dependent RNA helicase DDX10	DDX10	NA	NA
TRINITY_DN13209_c0_g1	-0.355372	0.742489	0.2889	0.437389	NA	probable ATP-dependent RNA helicase DDX10	DDX10	NA	NA
TRINITY_DN13209_c0_g1	-0.223728	0.885527	0.299441	0.477209	NA	probable ATP-dependent RNA helicase DDX10	DDX1-like	NA	RNA helicase
TRINITY_DN132102_c0_g1	0.216887	0.900111	0.47535	0.335697	NA	ubiquitin-associated protein 1-like	NA	NA	NA
TRINITY_DN132102_c0_g1	0.235272	0.892719	0.566222	0.244199	NA	ubiquitin-associated protein 1-like	NA	NA	NA
TRINITY_DN132102_c0_g1	0.2316	0.899904	0.58987	0.2621	NA	ubiquitin-associated protein 1-like	NA	NA	NA
TRINITY_DN132112_c0_g1	-0.277658	0.874431	0.636822	0.166412	NA	nucleoporin 88-like	Nup88	NA	NA
TRINITY_DN13213_c0_g1	0.23885	0.878897	0.56499	0.159157	NA	ribonuclease kappa-like	NA	NA	NA
TRINITY_DN13213_c0_g1	0.254633	0.850916	0.598627	0.101378	NA	ribonuclease kappa-like	NA	NA	NA
TRINITY_DN13213_c0_g1	0.258398	0.861807	0.615085	0.163539	NA	ribonuclease kappa-like	NA	NA	Endoribonuclease activity. It is involved in the biological process described with rRNA transcription
TRINITY_DN13214_c1_g1	0.71118	0.223208	0.737769	0.0227139	NA	UDP-N-acetylhexosamine pyrophosphorylase-like, transcript variant X1	NA	NA	NA
TRINITY_DN13214_c1_g1	0.71118	0.223208	0.745149	0.0276807	NA	UDP-N-acetylhexosamine pyrophosphorylase-like, transcript variant X1	NA	NA	NA
TRINITY_DN13214_c1_g1	0.71118	0.223208	0.745149	0.0276807	NA	UDP-N-acetylhexosamine pyrophosphorylase-like, transcript variant X1	NA	NA	Cell cycle control protein
TRINITY_DN132183_c0_g1	1.92858	6.88e-07	2.30773	3.28e-13	LOC119179556	RNA-dependent RNA polymerase 2-like (LOC119179556)	RdRp-2-like	NA	NA
TRINITY_DN132183_c0_g1	2.10452	5.11e-08	2.51035	3.28e-15	LOC119179556	RNA-dependent RNA polymerase 2-like (LOC119179556)	RdRp-2-like	NA	NA
TRINITY_DN132183_c0_g1	2.24403	4.56e-09	2.63298	5.12e-16	LOC119179556	RNA-dependent RNA polymerase 2-like (LOC119179556)	RdRp-2-like	NA	NA
TRINITY_DN13221_c2_g1	-0.508538	0.739738	0.0849838	0.928832	NA	zinc finger protein ush-like	ush-like	NA	Belongs to the FOG (Friend of GATA) family
TRINITY_DN13221_c2_g1	-0.48822	0.753719	0.116497	0.899771	NA	zinc finger protein ush-like	ush-like	NA	Belongs to the FOG (Friend of GATA) family
TRINITY_DN13224_c0_g2	-0.0414553	0.983552	0.125565	0.843723	NA	succinate--CoA ligase [ADP/GDP-forming] subunit alpha, mitochondrial-like, transcript variant X1	NA	NA	NA
TRINITY_DN13224_c0_g2	0.238085	0.918503	0.20175	0.799436	NA	succinate--CoA ligase [ADP/GDP-forming] subunit alpha, mitochondrial-like, transcript variant X1	NA	NA	NA
TRINITY_DN13224_c0_g2	0.238085	0.918503	0.218249	0.796456	NA	succinate--CoA ligase [ADP/GDP-forming] subunit alpha, mitochondrial-like, transcript variant X1	NA	NA	NA
TRINITY_DN13228_c1_g1	0.659731	0.406304	0.827498	0.0314804	NA	ubiquilin-1-like	NA	NA	NA
TRINITY_DN13229_c0_g1	0.696584	0.362296	0.86958	0.0202705	NA	NA	NA	NA	NA
TRINITY_DN13249_c0_g1	-0.497627	0.507734	-0.121624	0.809184	NA	lysine-specific demethylase 3A-like, transcript variant X2	NA	NA	NA
TRINITY_DN1325_c0_g1	0.583748	0.392412	0.748351	0.0198213	NA	D-3-phosphoglycerate dehydrogenase-like	NA	NA	NA
TRINITY_DN1325_c1_g1	0.549179	0.675912	0.800452	0.135286	NA	CXXC-type zinc finger protein 1-like	NA	NA	Protein tyrosine phosphatase activity. It is involved in the biological process described with protein dephosphorylation
TRINITY_DN1325_c1_g1	0.683531	0.47886	0.865979	0.0689547	NA	CXXC-type zinc finger protein 1-like	NA	NA	Protein tyrosine phosphatase activity. It is involved in the biological process described with protein dephosphorylation
TRINITY_DN1139_c6_g1	0.0796754	0.969978	NA	NA	NA	mitogen-activated protein kinase 14A-like, transcript variant X6	MPAK14	NA	NA
TRINITY_DN13251_c2_g1	-0.245244	0.878427	-0.334118	0.490612	NA	NA	NA	NA	NA
TRINITY_DN13253_c0_g1	0.0862753	0.966638	0.214295	0.654847	NA	NA	NA	NA	sulfate adenylyltransferase (ATP) activity
TRINITY_DN13253_c0_g1	0.087439	0.96616	0.219426	0.648794	NA	NA	NA	NA	NA
TRINITY_DN13253_c0_g1	0.086771	0.966638	0.219619	0.649936	NA	NA	NA	NA	NA
TRINITY_DN13270_c0_g1	-0.0124464	0.994083	0.05644	0.921692	NA	40S ribosomal protein SA-like	RPSA	NA	NA
TRINITY_DN13270_c0_g1	-0.0124464	0.994083	0.0564969	0.921663	NA	40S ribosomal protein SA-like	RPSA	NA	NA
TRINITY_DN13272_c0_g1	-0.295789	0.832604	0.0824798	0.889191	NA	huntingtin-like	NA	NA	huntingtin
TRINITY_DN132762_c0_g1	0.378676	0.788983	0.820653	0.0577474	NA	mitochondrial intermediate peptidase-like	NA	NA	NA
TRINITY_DN132762_c0_g1	0.481723	0.674942	0.815724	0.0534737	NA	mitochondrial intermediate peptidase-like	NA	NA	NA
TRINITY_DN132762_c0_g1	0.472316	0.696517	0.816968	0.0563822	NA	mitochondrial intermediate peptidase-like	NA	NA	NA
TRINITY_DN13277_c0_g2	0.281099	0.804845	0.457871	0.137145	NA	programmed cell death protein 4-like	NA	NA	Inositol polyphosphate phosphatase, catalytic domain homologues
TRINITY_DN13277_c0_g2	0.281099	0.804845	0.457871	0.137145	NA	programmed cell death protein 4-like	NA	NA	Programmed cell death
TRINITY_DN13277_c0_g2	0.281099	0.804845	0.457871	0.137145	NA	programmed cell death protein 4-like	NA	NA	Type I inositol-1,4,5-trisphosphate
TRINITY_DN13277_c0_g2	0.0318408	0.982892	0.513434	0.0534737	NA	programmed cell death protein 4-like	NA	NA	Programmed cell death
TRINITY_DN13277_c0_g2	0.0477758	0.978831	0.621334	0.0421815	NA	programmed cell death protein 4-like	NA	NA	Inositol polyphosphate phosphatase, catalytic domain homologues
TRINITY_DN13277_c0_g2	0.309931	0.843132	0.722403	0.0932183	NA	programmed cell death protein 4-like	NA	NA	Programmed cell death
TRINITY_DN13277_c0_g2	0.309931	0.843132	0.722403	0.0932183	NA	programmed cell death protein 4-like	NA	NA	NA
TRINITY_DN13278_c0_g1	-0.55703	0.547686	0.194105	0.770432	NA	type-1 angiotensin II receptor-associated protein-like	NA	NA	NA
TRINITY_DN133_c1_g1	0.551458	0.761167	0.334737	0.682766	NA	mediator of RNA polymerase II transcription subunit 20-like	NA	NA	NA
TRINITY_DN133_c1_g1	0.410953	0.791717	0.470449	0.473725	NA	mediator of RNA polymerase II transcription subunit 20-like	MED20	NA	NA
TRINITY_DN133000_c0_g1	-0.186047	0.942794	0.494662	0.505381	NA	transmembrane and ubiquitin-like domain-containing protein 1	NA	NA	NA
TRINITY_DN133000_c0_g1	-0.162684	0.950658	0.513918	0.434829	NA	transmembrane and ubiquitin-like domain-containing protein 1	NA	NA	NA
TRINITY_DN133000_c0_g1	-0.144582	0.958068	0.531915	0.41414	NA	transmembrane and ubiquitin-like domain-containing protein 1	NA	NA	NA
TRINITY_DN133000_c0_g1	-0.144582	0.958068	0.546628	0.445506	NA	transmembrane and ubiquitin-like domain-containing protein 1	NA	NA	NA
TRINITY_DN13304_c0_g1	0.794161	0.200404	0.973415	0.00597104	NA	sphingosine kinase 1-like	NA	NA	NA
TRINITY_DN13311_c0_g1	0.334333	0.791717	0.201544	0.690852	NA	ATP-dependent zinc metalloprotease YME1L-like	YME1L	NA	It is involved in the biological process described with proteolysis
TRINITY_DN13311_c0_g1	0.434913	0.693978	0.229093	0.657266	NA	ATP-dependent zinc metalloprotease YME1L-like	YME1L	NA	It is involved in the biological process described with proteolysis
TRINITY_DN13311_c0_g1	0.360535	0.783737	0.229166	0.668163	NA	ATP-dependent zinc metalloprotease YME1L-like	YME1L	NA	It is involved in the biological process described with proteolysis
TRINITY_DN13311_c0_g1	0.432955	0.698318	0.231967	0.654483	NA	ATP-dependent zinc metalloprotease YME1L-like	YME1L	NA	NA
TRINITY_DN13311_c0_g1	0.350162	0.793313	0.23818	0.656408	NA	ATP-dependent zinc metalloprotease YME1L-like	YME1L	NA	It is involved in the biological process described with proteolysis
TRINITY_DN13311_c0_g1	0.353352	0.792905	0.241038	0.654847	NA	ATP-dependent zinc metalloprotease YME1L-like	YME1L	NA	It is involved in the biological process described with proteolysis
TRINITY_DN13311_c0_g1	0.355598	0.793313	0.242199	0.654607	NA	ATP-dependent zinc metalloprotease YME1L-like	YME1L	NA	NA
TRINITY_DN13311_c0_g1	0.355598	0.793313	0.24333	0.654847	NA	ATP-dependent zinc metalloprotease YME1L-like	YME1L	NA	It is involved in the biological process described with proteolysis
TRINITY_DN133182_c1_g1	-0.0690887	0.979242	-0.291155	0.742131	NA	NADH dehydrogenase [ubiquinone] 1 beta subcomplex subunit 7-like	NA	NA	NA
TRINITY_DN133261_c0_g1	-0.380472	0.838796	0.198558	0.818127	NA	probable tRNA N6-adenosine threonylcarbamoyltransferase, mitochondrial	NA	NA	NA
TRINITY_DN133366_c0_g2	-0.0672198	0.978831	0.625385	0.320881	NA	serine/threonine-protein kinase RIO3-like	RIO3-like	NA	NA
TRINITY_DN133366_c0_g2	-0.102365	0.970328	0.628706	0.346107	NA	serine/threonine-protein kinase RIO3-like	RIO3-like	NA	NA
TRINITY_DN133366_c0_g2	-0.05131	0.982892	0.616397	0.34845	NA	serine/threonine-protein kinase RIO3-like	RIO3-like	NA	NA
TRINITY_DN133420_c0_g1	-0.00844222	0.996524	-0.198482	0.732866	NA	protein CASC3-like, transcript variant X3	NA	NA	NA
TRINITY_DN13349_c7_g1	-0.257335	0.915108	-0.477604	0.536063	NA	NA	NA	NA	NA
TRINITY_DN1336_c0_g1	-0.191832	0.920314	0.127949	0.836557	NA	POC1 centriolar protein homolog A-like	NA	NA	NA
TRINITY_DN15170_c0_g1	-0.272527	0.887754	-0.0853436	0.896556	NA	mov10	MOV10L1	MOV10L1	male meiosis I
TRINITY_DN15170_c0_g1	-0.272527	0.887754	-0.0853436	0.896556	NA	mov10	MOV10	NA	NA
TRINITY_DN1166_c0_g1	-0.223691	0.899857	0.72977	0.167057	NA	mov10	MOV10	MOV10	Moloney leukemia virus 10, homolog
TRINITY_DN1166_c0_g1	-0.145866	0.937938	0.538453	0.289639	NA	mov10	MOV10	MOV10	mRNA cleavage involved in gene silencing by miRNA
TRINITY_DN1166_c0_g1	-0.136411	0.943096	0.537174	0.294086	NA	mov10	MOV10	MOV10	mRNA cleavage involved in gene silencing by miRNA
TRINITY_DN102782_c3_g2	-0.0987091	0.968107	0.727347	0.234455	NA	mov10	MOV10	MOV10	mRNA cleavage involved in gene silencing by miRNA
TRINITY_DN13630_c2_g1	-0.0739988	0.968288	-0.220233	0.525867	NA	mov10	MOV10	MOV10	Moloney leukemia virus 10, homolog
TRINITY_DN1336_c0_g1	-0.192859	0.920237	0.135426	0.823265	NA	POC1 centriolar protein homolog A-like	NA	NA	NA
TRINITY_DN1336_c0_g1	-0.187016	0.923062	0.135763	0.821815	NA	POC1 centriolar protein homolog A-like	NA	NA	NA
TRINITY_DN1336_c0_g1	-0.187016	0.923062	0.135763	0.821815	NA	POC1 centriolar protein homolog A-like	NA	NA	NA
TRINITY_DN13367_c0_g1	0.57246	0.599087	0.534239	0.301875	NA	semaphorin-1A-like	semaphorin-1A	NA	NA
TRINITY_DN13368_c0_g1	1.17742	0.0433557	1.78011	1.01e-06	LOC119174704	cysteine-rich motor neuron 1 protein-like, transcript variant X2	NA	NA	NA
TRINITY_DN13376_c1_g1	-0.547473	0.783359	0.458991	0.618569	NA	pre-rRNA-processing protein TSR2 homolog	TSR2	NA	NA
TRINITY_DN13377_c2_g1	-0.195479	0.911267	0.394273	0.432148	NA	N-fatty-acyl-amino acid synthase/hydrolase PM20D1-like	NA	NA	NA
TRINITY_DN13379_c0_g1	0.446588	0.620223	1.0667	0.000378	LOC119170827	syntaxin-7-like, transcript variant X1	NA	NA	NA
TRINITY_DN13379_c0_g1	0.48339	0.56624	1.09383	0.000551	LOC119170827	syntaxin-7-like, transcript variant X1	NA	NA	NA
TRINITY_DN13379_c0_g1	0.463339	0.602113	1.09387	0.000649	LOC119170827	syntaxin-7-like, transcript variant X1	NA	NA	NA
TRINITY_DN133869_c2_g1	-0.408832	0.862042	0.678815	0.410887	NA	transmembrane protein 135-like, transcript variant X1	TMEM135	NA	nucleic acid binding
TRINITY_DN13388_c0_g1	0.200538	0.91346	0.898348	0.0251773	NA	E3 UFM1-protein ligase 1-like	NA	NA	E3 UFM1-protein ligase that mediates ufmylation of target proteins
TRINITY_DN13400_c0_g1	0.919337	0.0251925	1.24683	4.36e-07	LOC119174870	ubiquitin-conjugating enzyme E2 J1-like (LOC119174870)	UBE2J1	NA	NA
TRINITY_DN13400_c0_g1	0.920522	0.0198833	1.25208	2.01e-07	LOC119174870	ubiquitin-conjugating enzyme E2 J1-like (LOC119174870)	UBE2J1	NA	NA
TRINITY_DN134053_c0_g3	-0.197219	0.936748	0.773322	0.165639	NA	nudC domain-containing protein 1-like, transcript variant X2	NA	NA	NA
TRINITY_DN134053_c0_g3	-0.197219	0.936748	0.779576	0.173203	NA	nudC domain-containing protein 1-like, transcript variant X2	NA	NA	NA
TRINITY_DN134053_c0_g3	-0.197219	0.936748	0.79532	0.197413	NA	nudC domain-containing protein 1-like, transcript variant X2	NA	NA	NA
TRINITY_DN134123_c0_g1	-0.421452	NA	-1.1853	NA	NA	28S ribosomal protein S24, mitochondrial-like	NA	NA	NA
TRINITY_DN134142_c0_g1	0.349091	0.683272	1.08979	2.36e-05	LOC119175973	endoplasmic reticulum-Golgi intermediate compartment protein 1-like, transcript variant X2	ERGIC	NA	Endoplasmic Reticulum-Golgi Intermediate Compartment (ERGIC)
TRINITY_DN134142_c0_g1	0.349091	0.683272	1.08979	2.36e-05	LOC119175973	endoplasmic reticulum-Golgi intermediate compartment protein 1-like, transcript variant X2	ERGIC	NA	NA
TRINITY_DN134142_c0_g1	0.349091	0.683272	1.08991	3.6e-05	LOC119175973	endoplasmic reticulum-Golgi intermediate compartment protein 1-like, transcript variant X2	ERGIC	NA	Endoplasmic Reticulum-Golgi Intermediate Compartment (ERGIC)
TRINITY_DN13417_c0_g1	0.12384	0.950545	0.178446	0.754606	NA	RNA polymerase II-associated factor 1 homolog	NA	NA	NA
TRINITY_DN13417_c0_g1	0.113209	0.956674	0.183262	0.746963	NA	RNA polymerase II-associated factor 1 homolog	NA	NA	NA
TRINITY_DN134201_c0_g1	-0.0984361	0.965843	0.334687	0.516852	NA	NEDD8-activating enzyme E1 catalytic subunit-like	NA	NA	activity. It is involved in the biological process described with protein neddylation
TRINITY_DN134201_c0_g1	-0.0984361	0.965843	0.334687	0.516852	NA	NEDD8-activating enzyme E1 catalytic subunit-like	NA	NA	NA
TRINITY_DN134201_c0_g1	-0.0984361	0.965843	0.334687	0.516852	NA	NEDD8-activating enzyme E1 catalytic subunit-like	NA	NA	activity. It is involved in the biological process described with protein neddylation
TRINITY_DN134201_c0_g1	-0.0827449	0.971252	0.338647	0.513822	NA	NEDD8-activating enzyme E1 catalytic subunit-like	NA	NA	NA
TRINITY_DN13421_c1_g1	-0.164074	0.94104	0.574447	0.277739	NA	paired amphipathic helix protein Sin3a-like, transcript variant X2	NA	NA	NA
TRINITY_DN13421_c1_g1	-0.162099	0.942905	0.590634	0.270695	NA	paired amphipathic helix protein Sin3a-like, transcript variant X2	NA	NA	NA
TRINITY_DN13421_c1_g1	0.0298162	0.989619	0.679279	0.233375	NA	paired amphipathic helix protein Sin3a-like, transcript variant X2	NA	NA	NA
TRINITY_DN13424_c0_g1	0.122636	0.913818	-0.0724615	0.843587	NA	NA	NA	NA	NA
TRINITY_DN13447_c2_g1	0.544688	0.402599	1.24091	2.8e-06	LOC119176284	GDP-mannose 4,6 dehydratase-like, transcript variant X2	NA	NA	NA
TRINITY_DN13457_c1_g1	0.843563	0.0138662	0.554725	0.0329099	LOC119170419	arf-GAP with Rho-GAP domain, ANK repeat and PH domain-containing protein 1-like	NA	NA	NA
TRINITY_DN13457_c1_g1	0.847835	0.0132068	0.559531	0.0306893	LOC119170419	arf-GAP with Rho-GAP domain, ANK repeat and PH domain-containing protein 1-like	NA	NA	NA
TRINITY_DN13457_c1_g2	0.734154	0.239385	0.894159	0.00491884	NA	fibronectin type-III domain-containing protein 3A-like	NA	NA	NA
[truncated: 182,583 more rows]

## Sheet: EggNOG_Annotation
Gene	seed_ortholog	evalue	score	eggNOG_OGs	max_annot_lvl	COG_category	Description	Preferred_name	GOs	EC	KEGG_ko	KEGG_Pathway	KEGG_Module	KEGG_Reaction	KEGG_rclass	BRITE	KEGG_TC	CAZy	BiGG_Reaction	PFAMs
TRINITY_DN8454_c0_g1_i4_2_5	10224.XP_006812563.1	4.26E-15	83.6	KOG2287@1|root,KOG2287@2759|Eukaryota	10224.XP_006812563.1|-	M	galactosyltransferase activity	-	-	2.4.1.86	ko:K07819	ko00601,ko01100,map00601,map01100	M00070	R06006	-	ko00000,ko00001,ko00002,ko01000,ko01003	-	GT31	-	-
TRINITY_DN8454_c0_g1_i9_2_5	10224.XP_006812563.1	4.26E-15	83.6	KOG2287@1|root,KOG2287@2759|Eukaryota	10224.XP_006812563.1|-	M	galactosyltransferase activity	-	-	2.4.1.86	ko:K07819	ko00601,ko01100,map00601,map01100	M00070	R06006	-	ko00000,ko00001,ko00002,ko01000,ko01003	-	GT31	-	-
TRINITY_DN433978_c1_g1_i1_6_1	1764085.A0A159D820_9VIRU	0.000198	45.8	4QBMT@10239|Viruses,4R135@439488|ssRNA viruses,4R0VA@35301|ssRNA negative-strand viruses	10239|Viruses	S	Tenuivirus/Phlebovirus nucleocapsid protein	-	GO:0003674,GO:0003676,GO:0003723,GO:0005488,GO:0005575,GO:0019012,GO:0019013,GO:0019028,GO:0019029,GO:0044423,GO:0097159,GO:1901363	-	-	-	-	-	-	-	-	-	-	-
TRINITY_DN444477_c2_g1_i1_4_2	1213621.I7DD93_9VIRU	3.46E-10	61.6	4QBMT@10239|Viruses,4R135@439488|ssRNA viruses,4R0VA@35301|ssRNA negative-strand viruses	10239|Viruses	S	Tenuivirus/Phlebovirus nucleocapsid protein	-	GO:0003674,GO:0003676,GO:0003723,GO:0005488,GO:0005575,GO:0019012,GO:0019013,GO:0019028,GO:0019029,GO:0044423,GO:0097159,GO:1901363	-	-	-	-	-	-	-	-	-	-	-
TRINITY_DN60572_c130_g1_i1_5_5	1003835.A0A125SZQ2_9VIRU	0	4133	4QC5K@10239|Viruses,4R13Y@439488|ssRNA viruses,4R0V9@35301|ssRNA negative-strand viruses	10239|Viruses	S	Bunyavirus RNA dependent RNA polymerase	-	GO:0000166,GO:0001172,GO:0001882,GO:0001959,GO:0001960,GO:0002682,GO:0002683,GO:0003674,GO:0003824,GO:0003968,GO:0005488,GO:0005575,GO:0006139,GO:0006351,GO:0006508,GO:0006725,GO:0006807,GO:0008150,GO:0008152,GO:0008233,GO:0008234,GO:0009058,GO:0009059,GO:0009605,GO:0009607,GO:0009966,GO:0009968,GO:0009987,GO:0010467,GO:0010646,GO:0010648,GO:0016032,GO:0016070,GO:0016740,GO:0016772,GO:0016779,GO:…	-	-	-	-	-	-	-	-	-	-	-
TRINITY_DN784357_c50_g1_i1_1_1	1003835.A0A0D6A8T5_9VIRU	0	2163	4QD8Z@10239|Viruses,4R16H@439488|ssRNA viruses,4R0UA@35301|ssRNA negative-strand viruses	10239|Viruses	S	Phlebovirus glycoprotein G2	-	GO:0005575,GO:0008150,GO:0009987,GO:0010941,GO:0016020,GO:0016021,GO:0016032,GO:0016043,GO:0018995,GO:0019012,GO:0019048,GO:0019050,GO:0019054,GO:0019058,GO:0019062,GO:0019068,GO:0022610,GO:0030260,GO:0030430,GO:0031224,GO:0033643,GO:0033644,GO:0033645,GO:0033646,GO:0033647,GO:0033648,GO:0033650,GO:0033655,GO:0033668,GO:0035821,GO:0039526,GO:0039654,GO:0039661,GO:0039663,GO:0039702,GO:0042981,GO:…	-	-	-	-	-	-	-	-	-	-	-
TRINITY_DN17409_c69_g1_i1_6_3	1213621.I7DD93_9VIRU	1.95E-53	180	4QBMT@10239|Viruses,4R135@439488|ssRNA viruses,4R0VA@35301|ssRNA negative-strand viruses	10239|Viruses	S	Tenuivirus/Phlebovirus nucleocapsid protein	-	GO:0003674,GO:0003676,GO:0003723,GO:0005488,GO:0005575,GO:0019012,GO:0019013,GO:0019028,GO:0019029,GO:0044423,GO:0097159,GO:1901363	-	-	-	-	-	-	-	-	-	-	-
TRINITY_DN2327_c0_g2_i1_1_1	1213621.I7DD93_9VIRU	2.15E-53	180	4QBMT@10239|Viruses,4R135@439488|ssRNA viruses,4R0VA@35301|ssRNA negative-strand viruses	10239|Viruses	S	Tenuivirus/Phlebovirus nucleocapsid protein	-	GO:0003674,GO:0003676,GO:0003723,GO:0005488,GO:0005575,GO:0019012,GO:0019013,GO:0019028,GO:0019029,GO:0044423,GO:0097159,GO:1901363	-	-	-	-	-	-	-	-	-	-	-
TRINITY_DN334233_c1_g1_i1_1_1	1213621.I7DD93_9VIRU	7.72E-10	60.8	4QBMT@10239|Viruses,4R135@439488|ssRNA viruses,4R0VA@35301|ssRNA negative-strand viruses	10239|Viruses	S	Tenuivirus/Phlebovirus nucleocapsid protein	-	GO:0003674,GO:0003676,GO:0003723,GO:0005488,GO:0005575,GO:0019012,GO:0019013,GO:0019028,GO:0019029,GO:0044423,GO:0097159,GO:1901363	-	-	-	-	-	-	-	-	-	-	-
TRINITY_DN33733_c1_g1_i2_1_1	1003835.A0A125SZQ2_9VIRU	0	4133	4QC5K@10239|Viruses,4R13Y@439488|ssRNA viruses,4R0V9@35301|ssRNA negative-strand viruses	10239|Viruses	S	Bunyavirus RNA dependent RNA polymerase	-	GO:0000166,GO:0001172,GO:0001882,GO:0001959,GO:0001960,GO:0002682,GO:0002683,GO:0003674,GO:0003824,GO:0003968,GO:0005488,GO:0005575,GO:0006139,GO:0006351,GO:0006508,GO:0006725,GO:0006807,GO:0008150,GO:0008152,GO:0008233,GO:0008234,GO:0009058,GO:0009059,GO:0009605,GO:0009607,GO:0009966,GO:0009968,GO:0009987,GO:0010467,GO:0010646,GO:0010648,GO:0016032,GO:0016070,GO:0016740,GO:0016772,GO:0016779,GO:…	-	-	-	-	-	-	-	-	-	-	-
TRINITY_DN356050_c4_g1_i1_1_1	1213621.I7DD93_9VIRU	5.48E-17	82	4QBMT@10239|Viruses,4R135@439488|ssRNA viruses,4R0VA@35301|ssRNA negative-strand viruses	10239|Viruses	S	Tenuivirus/Phlebovirus nucleocapsid protein	-	GO:0003674,GO:0003676,GO:0003723,GO:0005488,GO:0005575,GO:0019012,GO:0019013,GO:0019028,GO:0019029,GO:0044423,GO:0097159,GO:1901363	-	-	-	-	-	-	-	-	-	-	-
TRINITY_DN3902_c108_g1_i1_4_1	1003835.A0A0D6A8T5_9VIRU	0	2162	4QD8Z@10239|Viruses,4R16H@439488|ssRNA viruses,4R0UA@35301|ssRNA negative-strand viruses	10239|Viruses	S	Phlebovirus glycoprotein G2	-	GO:0005575,GO:0008150,GO:0009987,GO:0010941,GO:0016020,GO:0016021,GO:0016032,GO:0016043,GO:0018995,GO:0019012,GO:0019048,GO:0019050,GO:0019054,GO:0019058,GO:0019062,GO:0019068,GO:0022610,GO:0030260,GO:0030430,GO:0031224,GO:0033643,GO:0033644,GO:0033645,GO:0033646,GO:0033647,GO:0033648,GO:0033650,GO:0033655,GO:0033668,GO:0035821,GO:0039526,GO:0039654,GO:0039661,GO:0039663,GO:0039702,GO:0042981,GO:…	-	-	-	-	-	-	-	-	-	-	-
TRINITY_DN45038_c0_g1_i1_4_23	391612.CY0110_15255	8.41E-67	218	KOG1584@1|root,31CAG@2|Bacteria,1G8T0@1117|Cyanobacteria,3KFWM@43988|Cyanothece	1117|Cyanobacteria	H	Sulfotransferase domain	-	-	-	-	-	-	-	-	-	-	-	-	Sulfotransfer_1
TRINITY_DN45038_c0_g1_i2_4_10	391612.CY0110_15255	8.41E-67	218	KOG1584@1|root,31CAG@2|Bacteria,1G8T0@1117|Cyanobacteria,3KFWM@43988|Cyanothece	1117|Cyanobacteria	H	Sulfotransferase domain	-	-	-	-	-	-	-	-	-	-	-	-	Sulfotransfer_1
TRINITY_DN45038_c0_g2_i2_2_19	391612.CY0110_15255	8.41E-67	218	KOG1584@1|root,31CAG@2|Bacteria,1G8T0@1117|Cyanobacteria,3KFWM@43988|Cyanothece	1117|Cyanobacteria	H	Sulfotransferase domain	-	-	-	-	-	-	-	-	-	-	-	-	Sulfotransfer_1
TRINITY_DN45038_c0_g2_i4_2_7	391612.CY0110_15255	8.41E-67	218	KOG1584@1|root,31CAG@2|Bacteria,1G8T0@1117|Cyanobacteria,3KFWM@43988|Cyanothece	1117|Cyanobacteria	H	Sulfotransferase domain	-	-	-	-	-	-	-	-	-	-	-	-	Sulfotransfer_1
TRINITY_DN69579_c0_g1_i2_5_4	391612.CY0110_15255	2.73E-76	243	KOG1584@1|root,31CAG@2|Bacteria,1G8T0@1117|Cyanobacteria,3KFWM@43988|Cyanothece	1117|Cyanobacteria	H	Sulfotransferase domain	-	-	-	-	-	-	-	-	-	-	-	-	Sulfotransfer_1
TRINITY_DN69579_c0_g1_i4_5_3	391612.CY0110_15255	2.73E-76	243	KOG1584@1|root,31CAG@2|Bacteria,1G8T0@1117|Cyanobacteria,3KFWM@43988|Cyanothece	1117|Cyanobacteria	H	Sulfotransferase domain	-	-	-	-	-	-	-	-	-	-	-	-	Sulfotransfer_1
TRINITY_DN7631_c1_g2_i4_3_4	391612.CY0110_15255	2.73E-76	243	KOG1584@1|root,31CAG@2|Bacteria,1G8T0@1117|Cyanobacteria,3KFWM@43988|Cyanothece	1117|Cyanobacteria	H	Sulfotransferase domain	-	-	-	-	-	-	-	-	-	-	-	-	Sulfotransfer_1
TRINITY_DN8806_c0_g1_i3_5_15	41431.PCC8801_2155	2.76E-66	217	KOG1584@1|root,31CAG@2|Bacteria,1G8T0@1117|Cyanobacteria,3KFWM@43988|Cyanothece	1117|Cyanobacteria	H	Sulfotransferase domain	-	-	-	-	-	-	-	-	-	-	-	-	Sulfotransfer_1
TRINITY_DN8806_c0_g1_i5_5_8	41431.PCC8801_2155	3.64E-66	217	KOG1584@1|root,31CAG@2|Bacteria,1G8T0@1117|Cyanobacteria,3KFWM@43988|Cyanothece	1117|Cyanobacteria	H	Sulfotransferase domain	-	-	-	-	-	-	-	-	-	-	-	-	Sulfotransfer_1
TRINITY_DN8806_c0_g1_i7_5_8	41431.PCC8801_2155	1.52E-66	217	KOG1584@1|root,31CAG@2|Bacteria,1G8T0@1117|Cyanobacteria,3KFWM@43988|Cyanothece	1117|Cyanobacteria	H	Sulfotransferase domain	-	-	-	-	-	-	-	-	-	-	-	-	Sulfotransfer_1
TRINITY_DN1184_c0_g2_i2_1_30	41431.PCC8801_2155	3.64E-66	217	KOG1584@1|root,31CAG@2|Bacteria,1G8T0@1117|Cyanobacteria,3KFWM@43988|Cyanothece	1117|Cyanobacteria	H	Sulfotransferase domain	-	-	-	-	-	-	-	-	-	-	-	-	Sulfotransfer_1
TRINITY_DN1184_c0_g2_i3_1_95	41431.PCC8801_2155	3.64E-66	217	KOG1584@1|root,31CAG@2|Bacteria,1G8T0@1117|Cyanobacteria,3KFWM@43988|Cyanothece	1117|Cyanobacteria	H	Sulfotransferase domain	-	-	-	-	-	-	-	-	-	-	-	-	Sulfotransfer_1
TRINITY_DN1184_c0_g2_i8_1_31	41431.PCC8801_2155	8.23E-67	217	KOG1584@1|root,31CAG@2|Bacteria,1G8T0@1117|Cyanobacteria,3KFWM@43988|Cyanothece	1117|Cyanobacteria	H	Sulfotransferase domain	-	-	-	-	-	-	-	-	-	-	-	-	Sulfotransfer_1
TRINITY_DN1184_c0_g2_i9_3_31	41431.PCC8801_2155	3.64E-66	217	KOG1584@1|root,31CAG@2|Bacteria,1G8T0@1117|Cyanobacteria,3KFWM@43988|Cyanothece	1117|Cyanobacteria	H	Sulfotransferase domain	-	-	-	-	-	-	-	-	-	-	-	-	Sulfotransfer_1
TRINITY_DN12304_c0_g3_i1_3_19	391612.CY0110_15255	6.29E-72	232	KOG1584@1|root,31CAG@2|Bacteria,1G8T0@1117|Cyanobacteria,3KFWM@43988|Cyanothece	1117|Cyanobacteria	H	Sulfotransferase domain	-	-	-	-	-	-	-	-	-	-	-	-	Sulfotransfer_1
TRINITY_DN12304_c0_g3_i3_2_3	391612.CY0110_15255	6.29E-72	232	KOG1584@1|root,31CAG@2|Bacteria,1G8T0@1117|Cyanobacteria,3KFWM@43988|Cyanothece	1117|Cyanobacteria	H	Sulfotransferase domain	-	-	-	-	-	-	-	-	-	-	-	-	Sulfotransfer_1
TRINITY_DN15245_c1_g1_i1_4_3	65393.PCC7424_1291	1.44E-77	246	KOG1584@1|root,31CAG@2|Bacteria,1G8T0@1117|Cyanobacteria,3KFWM@43988|Cyanothece	1117|Cyanobacteria	H	Sulfotransferase domain	-	-	-	-	-	-	-	-	-	-	-	-	Sulfotransfer_1
TRINITY_DN16301_c0_g1_i1_1_3	65393.PCC7424_1291	4.07E-77	245	KOG1584@1|root,31CAG@2|Bacteria,1G8T0@1117|Cyanobacteria,3KFWM@43988|Cyanothece	1117|Cyanobacteria	H	Sulfotransferase domain	-	-	-	-	-	-	-	-	-	-	-	-	Sulfotransfer_1
TRINITY_DN216743_c0_g1_i4_1_2	43989.cce_4269	1.53E-77	246	KOG1584@1|root,31CAG@2|Bacteria,1G8T0@1117|Cyanobacteria,3KFWM@43988|Cyanothece	1117|Cyanobacteria	H	Sulfotransferase domain	-	-	-	-	-	-	-	-	-	-	-	-	Sulfotransfer_1
TRINITY_DN216743_c0_g1_i5_3_2	43989.cce_4269	9.64E-78	246	KOG1584@1|root,31CAG@2|Bacteria,1G8T0@1117|Cyanobacteria,3KFWM@43988|Cyanothece	1117|Cyanobacteria	H	Sulfotransferase domain	-	-	-	-	-	-	-	-	-	-	-	-	Sulfotransfer_1
TRINITY_DN216743_c0_g2_i2_4_2	43989.cce_4269	9.64E-78	246	KOG1584@1|root,31CAG@2|Bacteria,1G8T0@1117|Cyanobacteria,3KFWM@43988|Cyanothece	1117|Cyanobacteria	H	Sulfotransferase domain	-	-	-	-	-	-	-	-	-	-	-	-	Sulfotransfer_1
TRINITY_DN7631_c0_g1_i21_1_6	115417.EPrPW00000022934	1.98E-07	57	COG5176@1|root,KOG1676@1|root,KOG0119@2759|Eukaryota,KOG1676@2759|Eukaryota,1MF6S@121069|Pythiales	121069|Pythiales	A	Source PGD	-	-	-	-	-	-	-	-	-	-	-	-	KH_1
TRINITY_DN14377_c0_g1_i14_4_3	115417.EPrPW00000022934	1.98E-07	57	COG5176@1|root,KOG1676@1|root,KOG0119@2759|Eukaryota,KOG1676@2759|Eukaryota,1MF6S@121069|Pythiales	121069|Pythiales	A	Source PGD	-	-	-	-	-	-	-	-	-	-	-	-	KH_1
TRINITY_DN14377_c0_g1_i29_4_3	115417.EPrPW00000022934	4.26E-07	57.4	COG5176@1|root,KOG1676@1|root,KOG0119@2759|Eukaryota,KOG1676@2759|Eukaryota,1MF6S@121069|Pythiales	121069|Pythiales	A	Source PGD	-	-	-	-	-	-	-	-	-	-	-	-	KH_1
TRINITY_DN28781_c0_g1_i1_3_2	42099.EPrPV00000021942	3.13E-62	204	COG1028@1|root,KOG1200@2759|Eukaryota,1MD22@121069|Pythiales	121069|Pythiales	Q	Carbonyl reductase. Source PGD	-	-	-	-	-	-	-	-	-	-	-	-	adh_short_C2
TRINITY_DN28781_c0_g1_i14_2_19	42099.EPrPV00000021942	3.13E-62	204	COG1028@1|root,KOG1200@2759|Eukaryota,1MD22@121069|Pythiales	121069|Pythiales	Q	Carbonyl reductase. Source PGD	-	-	-	-	-	-	-	-	-	-	-	-	adh_short_C2
TRINITY_DN28781_c0_g1_i7_2_6	42099.EPrPV00000021942	3.51E-62	204	COG1028@1|root,KOG1200@2759|Eukaryota,1MD22@121069|Pythiales	121069|Pythiales	Q	Carbonyl reductase. Source PGD	-	-	-	-	-	-	-	-	-	-	-	-	adh_short_C2
TRINITY_DN9962_c0_g1_i1_1_6	322710.Avin_12370	4.33E-11	74.7	COG0369@1|root,COG0369@2|Bacteria,1MWYV@1224|Proteobacteria,1RY05@1236|Gammaproteobacteria	1236|Gammaproteobacteria	P	Sulfite reductase, alpha subunit (Flavoprotein)	-	-	1.8.1.2	ko:K00380	ko00920,ko01100,ko01120,map00920,map01100,map01120	M00176	R00858	RC00065	ko00000,ko00001,ko00002,ko01000	-	-	-	Flavodoxin_1,NAD_binding_1,PepSY_TM
TRINITY_DN10284_c0_g1_i10_3_64	202956.BBNL01000015_gene478	1.48E-22	98.6	COG0500@1|root,COG2226@2|Bacteria,1RFPW@1224|Proteobacteria,1RZ6C@1236|Gammaproteobacteria,3NJRJ@468|Moraxellaceae	1236|Gammaproteobacteria	Q	Methyltransferase domain	-	-	-	-	-	-	-	-	-	-	-	-	Methyltransf_11
TRINITY_DN10284_c0_g1_i1_2_95	202956.BBNL01000015_gene478	1.48E-22	98.6	COG0500@1|root,COG2226@2|Bacteria,1RFPW@1224|Proteobacteria,1RZ6C@1236|Gammaproteobacteria,3NJRJ@468|Moraxellaceae	1236|Gammaproteobacteria	Q	Methyltransferase domain	-	-	-	-	-	-	-	-	-	-	-	-	Methyltransf_11
TRINITY_DN12055_c16_g1_i12_6_3	202956.BBNL01000015_gene478	1.38E-22	98.2	COG0500@1|root,COG2226@2|Bacteria,1RFPW@1224|Proteobacteria,1RZ6C@1236|Gammaproteobacteria,3NJRJ@468|Moraxellaceae	1236|Gammaproteobacteria	Q	Methyltransferase domain	-	-	-	-	-	-	-	-	-	-	-	-	Methyltransf_11
TRINITY_DN12055_c16_g1_i20_5_3	202956.BBNL01000015_gene478	1.38E-22	98.2	COG0500@1|root,COG2226@2|Bacteria,1RFPW@1224|Proteobacteria,1RZ6C@1236|Gammaproteobacteria,3NJRJ@468|Moraxellaceae	1236|Gammaproteobacteria	Q	Methyltransferase domain	-	-	-	-	-	-	-	-	-	-	-	-	Methyltransf_11
TRINITY_DN668_c3_g1_i1_1_1	1121380.JNIW01000009_gene1475	3.58E-17	86.7	COG0657@1|root,COG0657@2|Bacteria,1WMGU@1297|Deinococcus-Thermus	1297|Deinococcus-Thermus	I	alpha/beta hydrolase fold	-	-	3.5.1.9	ko:K01432	ko00380,ko00630,ko01100,map00380,map00630,map01100	M00038	R00988,R01959,R04911	RC00263,RC00323	ko00000,ko00001,ko00002,ko01000	-	-	-	Abhydrolase_3
TRINITY_DN668_c3_g1_i2_1_1	1121380.JNIW01000009_gene1475	9.02E-17	86.7	COG0657@1|root,COG0657@2|Bacteria,1WMGU@1297|Deinococcus-Thermus	1297|Deinococcus-Thermus	I	alpha/beta hydrolase fold	-	-	3.5.1.9	ko:K01432	ko00380,ko00630,ko01100,map00380,map00630,map01100	M00038	R00988,R01959,R04911	RC00263,RC00323	ko00000,ko00001,ko00002,ko01000	-	-	-	Abhydrolase_3
TRINITY_DN0_c12_g1_i23_6_26	1121948.AUAC01000003_gene2565	3.64E-06	53.9	COG0666@1|root,COG0666@2|Bacteria	2|Bacteria	G	response to abiotic stimulus	-	-	-	-	-	-	-	-	-	-	-	-	Ank_2,Ank_4,Ank_5
TRINITY_DN0_c12_g1_i25_5_26	1121948.AUAC01000003_gene2565	3.74E-06	53.9	COG0666@1|root,COG0666@2|Bacteria	2|Bacteria	G	response to abiotic stimulus	-	-	-	-	-	-	-	-	-	-	-	-	Ank_2,Ank_4,Ank_5
TRINITY_DN0_c12_g1_i7_5_26	1121948.AUAC01000003_gene2565	3.79E-06	53.9	COG0666@1|root,COG0666@2|Bacteria	2|Bacteria	G	response to abiotic stimulus	-	-	-	-	-	-	-	-	-	-	-	-	Ank_2,Ank_4,Ank_5
TRINITY_DN0_c12_g1_i8_6_1	1121948.AUAC01000003_gene2565	3.97E-06	53.9	COG0666@1|root,COG0666@2|Bacteria	2|Bacteria	G	response to abiotic stimulus	-	-	-	-	-	-	-	-	-	-	-	-	Ank_2,Ank_4,Ank_5
TRINITY_DN1004000_c0_g1_i1_5_1	267747.PPA2210	1.11E-56	192	COG3266@1|root,COG3266@2|Bacteria	2|Bacteria	GM	domain, Protein	-	-	-	ko:K03570,ko:K21471	-	-	-	-	ko00000,ko01000,ko01002,ko01011,ko03036	9.B.157.1	-	-	LysM,SLT
TRINITY_DN12453_c0_g1_i2_6_3	489825.LYNGBM3L_25610	5.23E-06	49.3	COG1231@1|root,COG1231@2|Bacteria	2|Bacteria	E	oxidoreductase activity	-	-	1.4.3.4	ko:K00274	ko00260,ko00330,ko00340,ko00350,ko00360,ko00380,ko00950,ko00982,ko01100,ko01110,ko04726,ko04728,ko05030,ko05031,ko05034,map00260,map00330,map00340,map00350,map00360,map00380,map00950,map00982,map01100,map01110,map04726,map04728,map05030,map05031,map05034	M00135	R02173,R02382,R02529,R02532,R02613,R02908,R02919,R04025,R04300,R04674,R04890,R04893,R04894,R04907,R04908,R08346,R08347,R08348,R11354	RC00062,RC00160,RC00225,RC00676,RC00807,RC00808,RC01808,RC02226,RC02713	ko00000,ko00001,ko00002,ko01000	-	-	-	Amino_oxidase
TRINITY_DN22574_c0_g1_i2_6_5	1298880.AUEV01000002_gene1313	1.01E-08	57	COG0656@1|root,COG0656@2|Bacteria,2GJQ7@201174|Actinobacteria	201174|Actinobacteria	K	aldo keto reductase	-	-	-	-	-	-	-	-	-	-	-	-	Aldo_ket_red
TRINITY_DN45415_c0_g1_i3_4_2	1382303.JPOM01000001_gene1158	9.23E-05	47.8	COG2050@1|root,COG2050@2|Bacteria,1RJ7W@1224|Proteobacteria,2UAFZ@28211|Alphaproteobacteria,2KJ2E@204458|Caulobacterales	204458|Caulobacterales	Q	Thioesterase superfamily	-	-	-	-	-	-	-	-	-	-	-	-	4HBT
TRINITY_DN45415_c0_g1_i5_4_3	1382303.JPOM01000001_gene1158	9.23E-05	47.8	COG2050@1|root,COG2050@2|Bacteria,1RJ7W@1224|Proteobacteria,2UAFZ@28211|Alphaproteobacteria,2KJ2E@204458|Caulobacterales	204458|Caulobacterales	Q	Thioesterase superfamily	-	-	-	-	-	-	-	-	-	-	-	-	4HBT
TRINITY_DN45415_c0_g1_i7_6_3	1382303.JPOM01000001_gene1158	9.02E-05	47.8	COG2050@1|root,COG2050@2|Bacteria,1RJ7W@1224|Proteobacteria,2UAFZ@28211|Alphaproteobacteria,2KJ2E@204458|Caulobacterales	204458|Caulobacterales	Q	Thioesterase superfamily	-	-	-	-	-	-	-	-	-	-	-	-	4HBT
TRINITY_DN14190_c0_g1_i1_3_3	1382303.JPOM01000001_gene1158	9.02E-05	47.8	COG2050@1|root,COG2050@2|Bacteria,1RJ7W@1224|Proteobacteria,2UAFZ@28211|Alphaproteobacteria,2KJ2E@204458|Caulobacterales	204458|Caulobacterales	Q	Thioesterase superfamily	-	-	-	-	-	-	-	-	-	-	-	-	4HBT
TRINITY_DN14190_c0_g1_i4_3_3	1382303.JPOM01000001_gene1158	9.02E-05	47.8	COG2050@1|root,COG2050@2|Bacteria,1RJ7W@1224|Proteobacteria,2UAFZ@28211|Alphaproteobacteria,2KJ2E@204458|Caulobacterales	204458|Caulobacterales	Q	Thioesterase superfamily	-	-	-	-	-	-	-	-	-	-	-	-	4HBT
TRINITY_DN14190_c0_g1_i7_3_3	1382303.JPOM01000001_gene1158	9.02E-05	47.8	COG2050@1|root,COG2050@2|Bacteria,1RJ7W@1224|Proteobacteria,2UAFZ@28211|Alphaproteobacteria,2KJ2E@204458|Caulobacterales	204458|Caulobacterales	Q	Thioesterase superfamily	-	-	-	-	-	-	-	-	-	-	-	-	4HBT
TRINITY_DN417_c0_g1_i13_4_17	10224.XP_006815353.1	5.25E-12	73.2	KOG0200@1|root,KOG0200@2759|Eukaryota	2759|Eukaryota	T	transmembrane receptor protein tyrosine kinase activity	-	-	2.7.10.1,3.1.3.48	ko:K05120,ko:K05121,ko:K13297	ko04010,ko04014,ko04015,ko04066,ko04151,ko05323,map04010,map04014,map04015,map04066,map04151,map05323	-	-	-	ko00000,ko00001,ko01000,ko01001,ko01009,ko01020,ko04050,ko04090,ko04516	-	-	-	EGF_2,Y_phosphatase,fn3
TRINITY_DN597_c0_g1_i4_2_21	10224.XP_006825149.1	1.84E-17	87.4	KOG0200@1|root,KOG0200@2759|Eukaryota	2759|Eukaryota	T	transmembrane receptor protein tyrosine kinase activity	-	-	2.7.10.1,3.1.3.48	ko:K05120,ko:K05121,ko:K13297	ko04010,ko04014,ko04015,ko04066,ko04151,ko05323,map04010,map04014,map04015,map04066,map04151,map05323	-	-	-	ko00000,ko00001,ko01000,ko01001,ko01009,ko01020,ko04050,ko04090,ko04516	-	-	-	EGF_2,Y_phosphatase,fn3
TRINITY_DN7624_c0_g1_i1_4_3	7460.GB50121-PA	9.37E-10	60.5	2D4XW@1|root,2SWNJ@2759|Eukaryota	2759|Eukaryota	S	Trypsin Inhibitor like cysteine rich domain	-	GO:0003674,GO:0004857,GO:0004866,GO:0004867,GO:0005575,GO:0005576,GO:0008150,GO:0009892,GO:0010466,GO:0010605,GO:0010951,GO:0019222,GO:0030162,GO:0030234,GO:0030414,GO:0031323,GO:0031324,GO:0032268,GO:0032269,GO:0043086,GO:0044092,GO:0045861,GO:0048519,GO:0048523,GO:0050789,GO:0050790,GO:0050794,GO:0051171,GO:0051172,GO:0051246,GO:0051248,GO:0051336,GO:0051346,GO:0052547,GO:0052548,GO:0060255,GO:…	-	-	-	-	-	-	-	-	-	-	TIL
TRINITY_DN7624_c0_g1_i1_4_7	7460.GB50121-PA	3.00E-09	58.5	2D4XW@1|root,2SWNJ@2759|Eukaryota	2759|Eukaryota	S	Trypsin Inhibitor like cysteine rich domain	-	GO:0003674,GO:0004857,GO:0004866,GO:0004867,GO:0005575,GO:0005576,GO:0008150,GO:0009892,GO:0010466,GO:0010605,GO:0010951,GO:0019222,GO:0030162,GO:0030234,GO:0030414,GO:0031323,GO:0031324,GO:0032268,GO:0032269,GO:0043086,GO:0044092,GO:0045861,GO:0048519,GO:0048523,GO:0050789,GO:0050790,GO:0050794,GO:0051171,GO:0051172,GO:0051246,GO:0051248,GO:0051336,GO:0051346,GO:0052547,GO:0052548,GO:0060255,GO:…	-	-	-	-	-	-	-	-	-	-	TIL
TRINITY_DN7624_c0_g1_i4_5_3	7460.GB50121-PA	9.37E-10	60.5	2D4XW@1|root,2SWNJ@2759|Eukaryota	2759|Eukaryota	S	Trypsin Inhibitor like cysteine rich domain	-	GO:0003674,GO:0004857,GO:0004866,GO:0004867,GO:0005575,GO:0005576,GO:0008150,GO:0009892,GO:0010466,GO:0010605,GO:0010951,GO:0019222,GO:0030162,GO:0030234,GO:0030414,GO:0031323,GO:0031324,GO:0032268,GO:0032269,GO:0043086,GO:0044092,GO:0045861,GO:0048519,GO:0048523,GO:0050789,GO:0050790,GO:0050794,GO:0051171,GO:0051172,GO:0051246,GO:0051248,GO:0051336,GO:0051346,GO:0052547,GO:0052548,GO:0060255,GO:…	-	-	-	-	-	-	-	-	-	-	TIL
TRINITY_DN7624_c0_g1_i6_6_10	7460.GB50121-PA	7.02E-09	58.2	2D4XW@1|root,2SWNJ@2759|Eukaryota	2759|Eukaryota	S	Trypsin Inhibitor like cysteine rich domain	-	GO:0003674,GO:0004857,GO:0004866,GO:0004867,GO:0005575,GO:0005576,GO:0008150,GO:0009892,GO:0010466,GO:0010605,GO:0010951,GO:0019222,GO:0030162,GO:0030234,GO:0030414,GO:0031323,GO:0031324,GO:0032268,GO:0032269,GO:0043086,GO:0044092,GO:0045861,GO:0048519,GO:0048523,GO:0050789,GO:0050790,GO:0050794,GO:0051171,GO:0051172,GO:0051246,GO:0051248,GO:0051336,GO:0051346,GO:0052547,GO:0052548,GO:0060255,GO:…	-	-	-	-	-	-	-	-	-	-	TIL
TRINITY_DN7624_c0_g1_i7_6_3	7460.GB50121-PA	7.02E-09	58.2	2D4XW@1|root,2SWNJ@2759|Eukaryota	2759|Eukaryota	S	Trypsin Inhibitor like cysteine rich domain	-	GO:0003674,GO:0004857,GO:0004866,GO:0004867,GO:0005575,GO:0005576,GO:0008150,GO:0009892,GO:0010466,GO:0010605,GO:0010951,GO:0019222,GO:0030162,GO:0030234,GO:0030414,GO:0031323,GO:0031324,GO:0032268,GO:0032269,GO:0043086,GO:0044092,GO:0045861,GO:0048519,GO:0048523,GO:0050789,GO:0050790,GO:0050794,GO:0051171,GO:0051172,GO:0051246,GO:0051248,GO:0051336,GO:0051346,GO:0052547,GO:0052548,GO:0060255,GO:…	-	-	-	-	-	-	-	-	-	-	TIL
TRINITY_DN7624_c0_g1_i8_5_3	7460.GB50121-PA	9.37E-10	60.5	2D4XW@1|root,2SWNJ@2759|Eukaryota	2759|Eukaryota	S	Trypsin Inhibitor like cysteine rich domain	-	GO:0003674,GO:0004857,GO:0004866,GO:0004867,GO:0005575,GO:0005576,GO:0008150,GO:0009892,GO:0010466,GO:0010605,GO:0010951,GO:0019222,GO:0030162,GO:0030234,GO:0030414,GO:0031323,GO:0031324,GO:0032268,GO:0032269,GO:0043086,GO:0044092,GO:0045861,GO:0048519,GO:0048523,GO:0050789,GO:0050790,GO:0050794,GO:0051171,GO:0051172,GO:0051246,GO:0051248,GO:0051336,GO:0051346,GO:0052547,GO:0052548,GO:0060255,GO:…	-	-	-	-	-	-	-	-	-	-	TIL
TRINITY_DN9313_c2_g1_i1_5_3	126957.SMAR003974-PA	3.46E-117	391	KOG2579@1|root,KOG2579@2759|Eukaryota	2759|Eukaryota	M	signaling receptor binding	-	GO:0001932,GO:0001934,GO:0003674,GO:0005575,GO:0005576,GO:0005615,GO:0007154,GO:0007165,GO:0007166,GO:0007167,GO:0007169,GO:0007171,GO:0008047,GO:0008150,GO:0009893,GO:0009966,GO:0009967,GO:0009987,GO:0010469,GO:0010562,GO:0010604,GO:0010646,GO:0010647,GO:0010941,GO:0016043,GO:0019207,GO:0019209,GO:0019220,GO:0019222,GO:0019887,GO:0022607,GO:0023051,GO:0023052,GO:0023056,GO:0030234,GO:0030295,GO:…	-	ko:K22288	ko04979,map04979	-	-	-	ko00000,ko00001	-	-	-	Fibrinogen_C
TRINITY_DN9313_c2_g1_i3_5_2	126957.SMAR003974-PA	3.67E-120	391	KOG2579@1|root,KOG2579@2759|Eukaryota	2759|Eukaryota	M	signaling receptor binding	-	GO:0001932,GO:0001934,GO:0003674,GO:0005575,GO:0005576,GO:0005615,GO:0007154,GO:0007165,GO:0007166,GO:0007167,GO:0007169,GO:0007171,GO:0008047,GO:0008150,GO:0009893,GO:0009966,GO:0009967,GO:0009987,GO:0010469,GO:0010562,GO:0010604,GO:0010646,GO:0010647,GO:0010941,GO:0016043,GO:0019207,GO:0019209,GO:0019220,GO:0019222,GO:0019887,GO:0022607,GO:0023051,GO:0023052,GO:0023056,GO:0030234,GO:0030295,GO:…	-	ko:K22288	ko04979,map04979	-	-	-	ko00000,ko00001	-	-	-	Fibrinogen_C
TRINITY_DN12643_c0_g1_i16_2_1	43151.ADAC005384-PA	1.80E-19	89	KOG1003@1|root,KOG1003@2759|Eukaryota	2759|Eukaryota	DU	Belongs to the tropomyosin family	-	-	-	ko:K10373	ko04260,ko04261,ko05206,ko05410,ko05414,map04260,map04261,map05206,map05410,map05414	-	-	-	ko00000,ko00001,ko04147,ko04812	-	-	-	Tropomyosin
TRINITY_DN12643_c0_g1_i6_2_1	43151.ADAC005384-PA	1.80E-19	89	KOG1003@1|root,KOG1003@2759|Eukaryota	2759|Eukaryota	DU	Belongs to the tropomyosin family	-	-	-	ko:K10373	ko04260,ko04261,ko05206,ko05410,ko05414,map04260,map04261,map05206,map05410,map05414	-	-	-	ko00000,ko00001,ko04147,ko04812	-	-	-	Tropomyosin
TRINITY_DN14527_c0_g1_i2_5_3	51511.ENSCSAVP00000017731	1.16E-36	150	KOG1868@1|root,KOG1868@2759|Eukaryota	2759|Eukaryota	O	ubiquitinyl hydrolase activity	-	-	3.4.19.12	ko:K11833,ko:K11835,ko:K11839,ko:K11847	ko04137,ko04144,ko04934,map04137,map04144,map04934	-	-	-	ko00000,ko00001,ko01000,ko01002,ko04121,ko04131	-	-	-	UCH
TRINITY_DN14527_c0_g1_i3_5_1	51511.ENSCSAVP00000017731	1.21E-36	150	KOG1868@1|root,KOG1868@2759|Eukaryota	2759|Eukaryota	O	ubiquitinyl hydrolase activity	-	-	3.4.19.12	ko:K11833,ko:K11835,ko:K11839,ko:K11847	ko04137,ko04144,ko04934,map04137,map04144,map04934	-	-	-	ko00000,ko00001,ko01000,ko01002,ko04121,ko04131	-	-	-	UCH
TRINITY_DN14527_c0_g1_i7_5_3	51511.ENSCSAVP00000017731	1.12E-36	150	KOG1868@1|root,KOG1868@2759|Eukaryota	2759|Eukaryota	O	ubiquitinyl hydrolase activity	-	-	3.4.19.12	ko:K11833,ko:K11835,ko:K11839,ko:K11847	ko04137,ko04144,ko04934,map04137,map04144,map04934	-	-	-	ko00000,ko00001,ko01000,ko01002,ko04121,ko04131	-	-	-	UCH
TRINITY_DN1687_c0_g1_i4_2_92	6334.EFV48146	2.04E-15	82.4	KOG0154@1|root,KOG0154@2759|Eukaryota	2759|Eukaryota	S	RNA splicing	-	GO:0000375,GO:0000377,GO:0000398,GO:0003674,GO:0003676,GO:0005488,GO:0005575,GO:0005622,GO:0005623,GO:0005634,GO:0005681,GO:0006139,GO:0006396,GO:0006397,GO:0006725,GO:0006807,GO:0008150,GO:0008152,GO:0008380,GO:0009987,GO:0010467,GO:0016070,GO:0016071,GO:0032991,GO:0034641,GO:0043170,GO:0043226,GO:0043227,GO:0043229,GO:0043231,GO:0044237,GO:0044238,GO:0044422,GO:0044424,GO:0044428,GO:0044446,GO:…	-	-	-	-	-	-	-	-	-	-	FHA,G-patch
TRINITY_DN21436_c7_g1_i1_3_2	10181.XP_004847595.1	1.87E-41	139	COG2036@1|root,KOG3467@2759|Eukaryota	2759|Eukaryota	B	protein heterodimerization activity	-	-	-	ko:K11254	ko05034,ko05203,ko05322,map05034,map05203,map05322	-	-	-	ko00000,ko00001,ko03036	-	-	-	CENP-T_C
TRINITY_DN24347_c0_g1_i11_3_8	6500.XP_005097696.1	1.02E-14	80.9	2D8A4@1|root,2S5B0@2759|Eukaryota	2759|Eukaryota	-	-	-	-	-	-	-	-	-	-	-	-	-	-	-
TRINITY_DN24347_c0_g2_i4_5_51	6500.XP_005097696.1	8.80E-13	73.2	2D8A4@1|root,2S5B0@2759|Eukaryota	2759|Eukaryota	-	-	-	-	-	-	-	-	-	-	-	-	-	-	-
TRINITY_DN24347_c0_g2_i5_4_54	6500.XP_005097696.1	5.89E-14	80.9	2D8A4@1|root,2S5B0@2759|Eukaryota	2759|Eukaryota	-	-	-	-	-	-	-	-	-	-	-	-	-	-	-
TRINITY_DN24347_c0_g2_i7_4_6	6500.XP_005097696.1	5.89E-14	80.9	2D8A4@1|root,2S5B0@2759|Eukaryota	2759|Eukaryota	-	-	-	-	-	-	-	-	-	-	-	-	-	-	-
TRINITY_DN1374_c1_g1_i2_6_7	1461694.ATO9_01425	4.73E-11	67	COG0824@1|root,COG0824@2|Bacteria,1RCSP@1224|Proteobacteria,2U6RM@28211|Alphaproteobacteria,2PECY@252301|Oceanicola	28211|Alphaproteobacteria	S	Thioesterase-like superfamily	-	-	-	-	-	-	-	-	-	-	-	-	4HBT_2
TRINITY_DN2090_c0_g1_i5_5_6	35128.Thaps7980	1.76E-45	165	KOG1584@1|root,KOG1584@2759|Eukaryota,2XHAS@2836|Bacillariophyta	2836|Bacillariophyta	S	sulfotransferase activity	-	-	-	-	-	-	-	-	-	-	-	-	-
TRINITY_DN2090_c0_g1_i8_5_3	35128.Thaps7980	9.16E-46	165	KOG1584@1|root,KOG1584@2759|Eukaryota,2XHAS@2836|Bacillariophyta	2836|Bacillariophyta	S	sulfotransferase activity	-	-	-	-	-	-	-	-	-	-	-	-	-
TRINITY_DN35030_c0_g1_i1_1_5	35128.Thaps7980	1.26E-45	165	KOG1584@1|root,KOG1584@2759|Eukaryota,2XHAS@2836|Bacillariophyta	2836|Bacillariophyta	S	sulfotransferase activity	-	-	-	-	-	-	-	-	-	-	-	-	-
TRINITY_DN5192_c0_g1_i2_4_3	3067.XP_002956788.1	1.05E-17	88.2	KOG3207@1|root,KOG3207@2759|Eukaryota,389VR@33090|Viridiplantae,34IPA@3041|Chlorophyta	3041|Chlorophyta	O	CAP_GLY	-	-	-	ko:K21768	-	-	-	-	ko00000,ko04812	-	-	-	CAP_GLY
TRINITY_DN9451_c2_g2_i4_3_6	3067.XP_002956788.1	1.05E-17	88.2	KOG3207@1|root,KOG3207@2759|Eukaryota,389VR@33090|Viridiplantae,34IPA@3041|Chlorophyta	3041|Chlorophyta	O	CAP_GLY	-	-	-	ko:K21768	-	-	-	-	ko00000,ko04812	-	-	-	CAP_GLY
TRINITY_DN9451_c2_g2_i6_3_6	3067.XP_002956788.1	1.05E-17	88.2	KOG3207@1|root,KOG3207@2759|Eukaryota,389VR@33090|Viridiplantae,34IPA@3041|Chlorophyta	3041|Chlorophyta	O	CAP_GLY	-	-	-	ko:K21768	-	-	-	-	ko00000,ko04812	-	-	-	CAP_GLY
TRINITY_DN70486_c1_g1_i11_6_9	946362.XP_004991718.1	1.20E-46	162	COG0676@1|root,KOG1594@2759|Eukaryota,39SA3@33154|Opisthokonta	33154|Opisthokonta	G	Catalyzes the interconversion between the alpha and beta anomers from at least three hexose 6-phosphate sugars (Glc6P, Gal6P, and Man6P)	-	-	5.1.3.15	ko:K01792	ko00010,ko01100,ko01110,ko01120,ko01130,map00010,map01100,map01110,map01120,map01130	-	R02739	RC00563	ko00000,ko00001,ko01000	-	-	-	Aldose_epim
TRINITY_DN71289_c0_g1_i31_1_2	81824.XP_001745391.1	3.90E-26	106	COG0676@1|root,KOG1594@2759|Eukaryota,39SA3@33154|Opisthokonta	33154|Opisthokonta	G	Catalyzes the interconversion between the alpha and beta anomers from at least three hexose 6-phosphate sugars (Glc6P, Gal6P, and Man6P)	-	-	5.1.3.15	ko:K01792	ko00010,ko01100,ko01110,ko01120,ko01130,map00010,map01100,map01110,map01120,map01130	-	R02739	RC00563	ko00000,ko00001,ko01000	-	-	-	Aldose_epim
TRINITY_DN9935_c0_g1_i9_1_6	6412.HelroP76904	4.71E-44	162	2CA0B@1|root,2QQS8@2759|Eukaryota,38PXM@33154|Opisthokonta	33154|Opisthokonta	S	integrator complex subunit 8	-	GO:0000428,GO:0003674,GO:0005575,GO:0005622,GO:0005623,GO:0005634,GO:0005654,GO:0006139,GO:0006396,GO:0006725,GO:0006807,GO:0008150,GO:0008152,GO:0009987,GO:0010467,GO:0016070,GO:0016073,GO:0016180,GO:0016591,GO:0030880,GO:0031123,GO:0031974,GO:0031981,GO:0032039,GO:0032991,GO:0034470,GO:0034472,GO:0034641,GO:0034660,GO:0043170,GO:0043226,GO:0043227,GO:0043229,GO:0043231,GO:0043233,GO:0043628,GO:…	-	ko:K04676,ko:K13145	ko04350,ko04390,ko04391,ko04550,ko05202,map04350,map04390,map04391,map04550,map05202	M00679	-	-	ko00000,ko00001,ko00002,ko03041	-	-	-	-
TRINITY_DN15182_c0_g1_i14_6_17	6087.XP_004211227.1	3.82E-10	64.7	KOG4585@1|root,KOG4585@2759|Eukaryota,39THK@33154|Opisthokonta	33154|Opisthokonta	L	DDE superfamily endonuclease	-	-	-	-	-	-	-	-	-	-	-	-	DDE_Tnp_4
TRINITY_DN2901_c0_g2_i5_1_8	400682.PAC_15711014	6.10E-99	308	KOG4585@1|root,KOG4585@2759|Eukaryota,39THK@33154|Opisthokonta,3BGF1@33208|Metazoa	33154|Opisthokonta	L	nuclease HARBI1-like	-	-	-	-	-	-	-	-	-	-	-	-	DDE_Tnp_4,KRAB
TRINITY_DN29098_c0_g1_i1_6_6	192875.XP_004365969.1	5.16E-32	123	KOG4296@1|root,KOG4296@2759|Eukaryota,39RRJ@33154|Opisthokonta	33154|Opisthokonta	T	chondrocyte proliferation	-	GO:0005575,GO:0016020,GO:0016021,GO:0031224,GO:0044425	-	-	-	-	-	-	-	-	-	-	Granulin
TRINITY_DN29098_c0_g1_i2_6_3	192875.XP_004365969.1	2.86E-29	122	KOG4296@1|root,KOG4296@2759|Eukaryota,39RRJ@33154|Opisthokonta	33154|Opisthokonta	T	chondrocyte proliferation	-	GO:0005575,GO:0016020,GO:0016021,GO:0031224,GO:0044425	-	-	-	-	-	-	-	-	-	-	Granulin
TRINITY_DN3330_c0_g1_i14_1_3	126957.SMAR006050-PA	4.78E-57	185	KOG0109@1|root,KOG0109@2759|Eukaryota,3A7H4@33154|Opisthokonta	33154|Opisthokonta	A	zinc finger	-	-	-	-	-	-	-	-	-	-	-	-	RRM_1,zf-CCHC
TRINITY_DN3330_c0_g1_i4_1_3	126957.SMAR006050-PA	8.28E-59	189	KOG0109@1|root,KOG0109@2759|Eukaryota,3A7H4@33154|Opisthokonta	33154|Opisthokonta	A	zinc finger	-	-	-	-	-	-	-	-	-	-	-	-	RRM_1,zf-CCHC
TRINITY_DN3330_c0_g1_i5_1_3	126957.SMAR006050-PA	8.28E-59	189	KOG0109@1|root,KOG0109@2759|Eukaryota,3A7H4@33154|Opisthokonta	33154|Opisthokonta	A	zinc finger	-	-	-	-	-	-	-	-	-	-	-	-	RRM_1,zf-CCHC
TRINITY_DN4072_c1_g1_i15_1_6	32264.tetur07g02710.1	2.13E-109	339	COG2072@1|root,KOG1399@2759|Eukaryota,38FDI@33154|Opisthokonta,3BC4Q@33208|Metazoa,3CT6M@33213|Bilateria	33208|Metazoa	Q	N,N-dimethylaniline monooxygenase activity	-	GO:0000166,GO:0003674,GO:0003824,GO:0004497,GO:0004499,GO:0005488,GO:0005575,GO:0008150,GO:0008152,GO:0016020,GO:0016021,GO:0016491,GO:0016705,GO:0016709,GO:0031224,GO:0036094,GO:0043167,GO:0043168,GO:0044425,GO:0048037,GO:0050660,GO:0050661,GO:0050662,GO:0055114,GO:0097159,GO:1901265,GO:1901363	1.14.13.8	ko:K00485	ko00982,ko01120,map00982,map01120	-	R08266	RC02233	ko00000,ko00001,ko01000	-	-	-	FMO-like
TRINITY_DN4076_c0_g1_i17_5_4	126957.SMAR007456-PA	5.55E-176	503	COG1087@1|root,KOG1371@2759|Eukaryota,38C46@33154|Opisthokonta,3BFFH@33208|Metazoa,3CTIM@33213|Bilateria,41UUG@6656|Arthropoda	33208|Metazoa	M	UDP-glucose 4-epimerase	-	GO:0000003,GO:0002119,GO:0002164,GO:0003006,GO:0003674,GO:0003824,GO:0003974,GO:0003978,GO:0005975,GO:0005996,GO:0006012,GO:0006950,GO:0006952,GO:0007275,GO:0007548,GO:0008150,GO:0008152,GO:0008406,GO:0009605,GO:0009607,GO:0009617,GO:0009653,GO:0009790,GO:0009791,GO:0009792,GO:0009887,GO:0009966,GO:0009968,GO:0010646,GO:0010648,GO:0016853,GO:0016854,GO:0016857,GO:0019318,GO:0022414,GO:0023051,GO:…	5.1.3.2	ko:K01784	ko00052,ko00520,ko01100,map00052,map00520,map01100	M00361,M00362,M00632	R00291,R02984	RC00289	ko00000,ko00001,ko00002,ko01000	-	-	-	Epimerase,GDP_Man_Dehyd
TRINITY_DN4076_c0_g1_i5_6_4	126957.SMAR007456-PA	5.55E-176	503	COG1087@1|root,KOG1371@2759|Eukaryota,38C46@33154|Opisthokonta,3BFFH@33208|Metazoa,3CTIM@33213|Bilateria,41UUG@6656|Arthropoda	33208|Metazoa	M	UDP-glucose 4-epimerase	-	GO:0000003,GO:0002119,GO:0002164,GO:0003006,GO:0003674,GO:0003824,GO:0003974,GO:0003978,GO:0005975,GO:0005996,GO:0006012,GO:0006950,GO:0006952,GO:0007275,GO:0007548,GO:0008150,GO:0008152,GO:0008406,GO:0009605,GO:0009607,GO:0009617,GO:0009653,GO:0009790,GO:0009791,GO:0009792,GO:0009887,GO:0009966,GO:0009968,GO:0010646,GO:0010648,GO:0016853,GO:0016854,GO:0016857,GO:0019318,GO:0022414,GO:0023051,GO:…	5.1.3.2	ko:K01784	ko00052,ko00520,ko01100,map00052,map00520,map01100	M00361,M00362,M00632	R00291,R02984	RC00289	ko00000,ko00001,ko00002,ko01000	-	-	-	Epimerase,GDP_Man_Dehyd
TRINITY_DN4088_c0_g1_i15_1_7	136037.KDR17021	9.48E-111	327	KOG1471@1|root,KOG1471@2759|Eukaryota,39MFQ@33154|Opisthokonta,3BMHG@33208|Metazoa,3CZIN@33213|Bilateria,41YEY@6656|Arthropoda,3SK63@50557|Insecta	33208|Metazoa	I	Divergent CRAL/TRIO domain	-	GO:0003674,GO:0005488,GO:0005515,GO:0005575,GO:0005622,GO:0005623,GO:0005737,GO:0005794,GO:0012505,GO:0017016,GO:0017137,GO:0019899,GO:0031267,GO:0043226,GO:0043227,GO:0043229,GO:0043231,GO:0044424,GO:0044444,GO:0044464,GO:0051020	-	-	-	-	-	-	-	-	-	-	CRAL_TRIO
TRINITY_DN4088_c0_g1_i6_1_3	136037.KDR17021	1.66E-111	326	KOG1471@1|root,KOG1471@2759|Eukaryota,39MFQ@33154|Opisthokonta,3BMHG@33208|Metazoa,3CZIN@33213|Bilateria,41YEY@6656|Arthropoda,3SK63@50557|Insecta	33208|Metazoa	I	Divergent CRAL/TRIO domain	-	GO:0003674,GO:0005488,GO:0005515,GO:0005575,GO:0005622,GO:0005623,GO:0005737,GO:0005794,GO:0012505,GO:0017016,GO:0017137,GO:0019899,GO:0031267,GO:0043226,GO:0043227,GO:0043229,GO:0043231,GO:0044424,GO:0044444,GO:0044464,GO:0051020	-	-	-	-	-	-	-	-	-	-	CRAL_TRIO
TRINITY_DN4088_c0_g1_i7_1_7	136037.KDR17021	9.48E-111	327	KOG1471@1|root,KOG1471@2759|Eukaryota,39MFQ@33154|Opisthokonta,3BMHG@33208|Metazoa,3CZIN@33213|Bilateria,41YEY@6656|Arthropoda,3SK63@50557|Insecta	33208|Metazoa	I	Divergent CRAL/TRIO domain	-	GO:0003674,GO:0005488,GO:0005515,GO:0005575,GO:0005622,GO:0005623,GO:0005737,GO:0005794,GO:0012505,GO:0017016,GO:0017137,GO:0019899,GO:0031267,GO:0043226,GO:0043227,GO:0043229,GO:0043231,GO:0044424,GO:0044444,GO:0044464,GO:0051020	-	-	-	-	-	-	-	-	-	-	CRAL_TRIO
TRINITY_DN4088_c0_g1_i8_1_7	136037.KDR17021	9.48E-111	327	KOG1471@1|root,KOG1471@2759|Eukaryota,39MFQ@33154|Opisthokonta,3BMHG@33208|Metazoa,3CZIN@33213|Bilateria,41YEY@6656|Arthropoda,3SK63@50557|Insecta	33208|Metazoa	I	Divergent CRAL/TRIO domain	-	GO:0003674,GO:0005488,GO:0005515,GO:0005575,GO:0005622,GO:0005623,GO:0005737,GO:0005794,GO:0012505,GO:0017016,GO:0017137,GO:0019899,GO:0031267,GO:0043226,GO:0043227,GO:0043229,GO:0043231,GO:0044424,GO:0044444,GO:0044464,GO:0051020	-	-	-	-	-	-	-	-	-	-	CRAL_TRIO
TRINITY_DN4110_c0_g1_i5_2_2	27923.ML00351a-PA	3.55E-22	102	COG0500@1|root,KOG3010@2759|Eukaryota,39XVG@33154|Opisthokonta,3BCHS@33208|Metazoa	33208|Metazoa	M	Methyltransferase domain	-	-	-	-	-	-	-	-	-	-	-	-	Methyltransf_11
TRINITY_DN41134_c0_g1_i5_5_12	6669.EFX87565	1.85E-99	311	COG2124@1|root,KOG0158@2759|Eukaryota,38BTY@33154|Opisthokonta,3BF8S@33208|Metazoa,3CV2F@33213|Bilateria	33208|Metazoa	Q	cytochrome P450	-	GO:0003674,GO:0003824,GO:0004497,GO:0005488,GO:0005506,GO:0005575,GO:0008150,GO:0008152,GO:0016020,GO:0016021,GO:0016491,GO:0016705,GO:0020037,GO:0031224,GO:0043167,GO:0043169,GO:0044425,GO:0046872,GO:0046906,GO:0046914,GO:0048037,GO:0055114,GO:0097159,GO:1901363	1.14.14.1,5.3.99.5	ko:K01832,ko:K07424	ko00140,ko00590,ko00591,ko00830,ko01100,ko04611,ko05204,map00140,map00590,map00591,map00830,map01100,map04611,map05204	-	R02268,R02356,R03408,R07055,R07056,R08390,R08391,R08392	RC00674,RC00704,RC00723,RC00724,RC01624,RC01711	ko00000,ko00001,ko00199,ko01000	-	-	-	p450
TRINITY_DN4118_c1_g1_i2_6_1	126957.SMAR009931-PA	4.29E-275	772	2CMX0@1|root,2QSGS@2759|Eukaryota,39WWQ@33154|Opisthokonta,3BMD1@33208|Metazoa,3D3VD@33213|Bilateria,41VYE@6656|Arthropoda	33208|Metazoa	-	-	-	GO:0003674,GO:0005575,GO:0006950,GO:0008150,GO:0009611,GO:0042060,GO:0050896	-	-	-	-	-	-	-	-	-	-	-
TRINITY_DN41332_c0_g1_i6_6_1	132113.XP_003492271.1	8.14E-06	53.9	2E0CJ@1|root,2S7TC@2759|Eukaryota,3AAF0@33154|Opisthokonta,3BVAA@33208|Metazoa,3DBS0@33213|Bilateria,4215I@6656|Arthropoda,3SPAE@50557|Insecta,46J6V@7399|Hymenoptera	33208|Metazoa	Z	Microtubule-Associated protein Jupiter	-	GO:0003674,GO:0005198,GO:0005200,GO:0005488,GO:0005515,GO:0005575,GO:0005622,GO:0005623,GO:0005634,GO:0005737,GO:0005819,GO:0005829,GO:0005856,GO:0005874,GO:0005875,GO:0006996,GO:0007010,GO:0008017,GO:0008092,GO:0008150,GO:0009987,GO:0010638,GO:0015630,GO:0015631,GO:0016043,GO:0031110,GO:0031112,GO:0031113,GO:0031116,GO:0031334,GO:0032271,GO:0032273,GO:0032886,GO:0032991,GO:0033043,GO:0043226,GO:…	-	-	-	-	-	-	-	-	-	-	JUPITER
TRINITY_DN41332_c0_g1_i7_6_4	132113.XP_003492271.1	1.63E-12	72	2E0CJ@1|root,2S7TC@2759|Eukaryota,3AAF0@33154|Opisthokonta,3BVAA@33208|Metazoa,3DBS0@33213|Bilateria,4215I@6656|Arthropoda,3SPAE@50557|Insecta,46J6V@7399|Hymenoptera	33208|Metazoa	Z	Microtubule-Associated protein Jupiter	-	GO:0003674,GO:0005198,GO:0005200,GO:0005488,GO:0005515,GO:0005575,GO:0005622,GO:0005623,GO:0005634,GO:0005737,GO:0005819,GO:0005829,GO:0005856,GO:0005874,GO:0005875,GO:0006996,GO:0007010,GO:0008017,GO:0008092,GO:0008150,GO:0009987,GO:0010638,GO:0015630,GO:0015631,GO:0016043,GO:0031110,GO:0031112,GO:0031113,GO:0031116,GO:0031334,GO:0032271,GO:0032273,GO:0032886,GO:0032991,GO:0033043,GO:0043226,GO:…	-	-	-	-	-	-	-	-	-	-	JUPITER
TRINITY_DN414_c0_g2_i1_1_1	32264.tetur04g08530.1	1.48E-118	360	COG0451@1|root,KOG1502@2759|Eukaryota,38GV9@33154|Opisthokonta,3BI6K@33208|Metazoa,3D5QY@33213|Bilateria	33208|Metazoa	V	NmrA-like family	-	GO:0003674,GO:0003824,GO:0003854,GO:0006629,GO:0006694,GO:0008150,GO:0008152,GO:0008202,GO:0008610,GO:0009058,GO:0016229,GO:0016491,GO:0016614,GO:0016616,GO:0033764,GO:0044238,GO:0055114,GO:0071704,GO:1901360,GO:1901362,GO:1901576	-	-	-	-	-	-	-	-	-	-	3Beta_HSD,Epimerase
TRINITY_DN414_c0_g2_i2_1_1	32264.tetur04g08530.1	1.48E-118	360	COG0451@1|root,KOG1502@2759|Eukaryota,38GV9@33154|Opisthokonta,3BI6K@33208|Metazoa,3D5QY@33213|Bilateria	33208|Metazoa	V	NmrA-like family	-	GO:0003674,GO:0003824,GO:0003854,GO:0006629,GO:0006694,GO:0008150,GO:0008152,GO:0008202,GO:0008610,GO:0009058,GO:0016229,GO:0016491,GO:0016614,GO:0016616,GO:0033764,GO:0044238,GO:0055114,GO:0071704,GO:1901360,GO:1901362,GO:1901576	-	-	-	-	-	-	-	-	-	-	3Beta_HSD,Epimerase
TRINITY_DN416_c0_g1_i2_4_1	32264.tetur02g11200.1	1.16E-06	53.9	KOG0109@1|root,KOG0109@2759|Eukaryota,38V49@33154|Opisthokonta,3BJKJ@33208|Metazoa,3CUJ2@33213|Bilateria,41XER@6656|Arthropoda	33208|Metazoa	A	Zinc knuckle	-	GO:0000003,GO:0000375,GO:0000377,GO:0000398,GO:0003006,GO:0003674,GO:0003676,GO:0003723,GO:0003729,GO:0005488,GO:0005575,GO:0005622,GO:0005623,GO:0005634,GO:0005737,GO:0006139,GO:0006396,GO:0006397,GO:0006417,GO:0006725,GO:0006807,GO:0006810,GO:0006996,GO:0007010,GO:0007275,GO:0007276,GO:0007281,GO:0007283,GO:0007292,GO:0007300,GO:0007303,GO:0007562,GO:0007563,GO:0007610,GO:0007622,GO:0007623,GO:…	-	ko:K13187	-	-	-	-	ko00000,ko03041	-	-	-	RRM_1,zf-CCHC
TRINITY_DN41832_c0_g1_i1_6_5	7220.FBpp0143069	2.40E-09	67	28N19@1|root,2QVV6@2759|Eukaryota,39WK2@33154|Opisthokonta,3BKXS@33208|Metazoa,3D3W4@33213|Bilateria,41WXJ@6656|Arthropoda,3SKA8@50557|Insecta,44XQ2@7147|Diptera,45SC8@7214|Drosophilidae	33208|Metazoa	O	Carboxylic ester hydrolase activity	-	GO:0003674,GO:0003824,GO:0006629,GO:0008150,GO:0008152,GO:0016787,GO:0016788,GO:0044238,GO:0052689,GO:0071704	-	-	-	-	-	-	-	-	-	-	Lipase
TRINITY_DN41832_c0_g1_i2_6_5	7220.FBpp0143069	2.40E-09	67	28N19@1|root,2QVV6@2759|Eukaryota,39WK2@33154|Opisthokonta,3BKXS@33208|Metazoa,3D3W4@33213|Bilateria,41WXJ@6656|Arthropoda,3SKA8@50557|Insecta,44XQ2@7147|Diptera,45SC8@7214|Drosophilidae	33208|Metazoa	O	Carboxylic ester hydrolase activity	-	GO:0003674,GO:0003824,GO:0006629,GO:0008150,GO:0008152,GO:0016787,GO:0016788,GO:0044238,GO:0052689,GO:0071704	-	-	-	-	-	-	-	-	-	-	Lipase
TRINITY_DN41832_c0_g1_i6_4_5	7220.FBpp0143069	2.40E-09	67	28N19@1|root,2QVV6@2759|Eukaryota,39WK2@33154|Opisthokonta,3BKXS@33208|Metazoa,3D3W4@33213|Bilateria,41WXJ@6656|Arthropoda,3SKA8@50557|Insecta,44XQ2@7147|Diptera,45SC8@7214|Drosophilidae	33208|Metazoa	O	Carboxylic ester hydrolase activity	-	GO:0003674,GO:0003824,GO:0006629,GO:0008150,GO:0008152,GO:0016787,GO:0016788,GO:0044238,GO:0052689,GO:0071704	-	-	-	-	-	-	-	-	-	-	Lipase
TRINITY_DN418991_c0_g1_i1_2_4	7897.ENSLACP00000008864	5.64E-54	183	COG5023@1|root,KOG1376@2759|Eukaryota,38E06@33154|Opisthokonta,3BMK3@33208|Metazoa,3D0FX@33213|Bilateria,48AV0@7711|Chordata,49AJ1@7742|Vertebrata	33208|Metazoa	Z	Tubulin/FtsZ family, C-terminal domain	-	-	-	ko:K07374	ko04145,ko04210,ko04530,ko04540,ko05130,map04145,map04210,map04530,map04540,map05130	-	-	-	ko00000,ko00001,ko03019,ko03036,ko04147,ko04812	-	-	-	Tubulin,Tubulin_C
TRINITY_DN418991_c1_g1_i1_4_4	7897.ENSLACP00000008864	5.64E-54	183	COG5023@1|root,KOG1376@2759|Eukaryota,38E06@33154|Opisthokonta,3BMK3@33208|Metazoa,3D0FX@33213|Bilateria,48AV0@7711|Chordata,49AJ1@7742|Vertebrata	33208|Metazoa	Z	Tubulin/FtsZ family, C-terminal domain	-	-	-	ko:K07374	ko04145,ko04210,ko04530,ko04540,ko05130,map04145,map04210,map04530,map04540,map05130	-	-	-	ko00000,ko00001,ko03019,ko03036,ko04147,ko04812	-	-	-	Tubulin,Tubulin_C
TRINITY_DN4229_c0_g1_i10_4_10	7091.BGIBMGA007062-TA	1.13E-22	99	2BVIF@1|root,2S2A6@2759|Eukaryota,3A5HS@33154|Opisthokonta,3BRWC@33208|Metazoa,3D87T@33213|Bilateria,4200V@6656|Arthropoda,3SN0Z@50557|Insecta,4455H@7088|Lepidoptera	33208|Metazoa	-	-	-	-	-	-	-	-	-	-	-	-	-	-	-
TRINITY_DN4229_c0_g1_i11_4_10	7091.BGIBMGA007062-TA	1.13E-22	99	2BVIF@1|root,2S2A6@2759|Eukaryota,3A5HS@33154|Opisthokonta,3BRWC@33208|Metazoa,3D87T@33213|Bilateria,4200V@6656|Arthropoda,3SN0Z@50557|Insecta,4455H@7088|Lepidoptera	33208|Metazoa	-	-	-	-	-	-	-	-	-	-	-	-	-	-	-
TRINITY_DN4229_c0_g1_i9_5_10	7091.BGIBMGA007062-TA	1.13E-22	99	2BVIF@1|root,2S2A6@2759|Eukaryota,3A5HS@33154|Opisthokonta,3BRWC@33208|Metazoa,3D87T@33213|Bilateria,4200V@6656|Arthropoda,3SN0Z@50557|Insecta,4455H@7088|Lepidoptera	33208|Metazoa	-	-	-	-	-	-	-	-	-	-	-	-	-	-	-
TRINITY_DN423_c0_g1_i17_1_2	126957.SMAR011047-PA	1.92E-59	214	KOG4193@1|root,KOG4193@2759|Eukaryota,38BU2@33154|Opisthokonta,3BJP4@33208|Metazoa,3CUR3@33213|Bilateria,41Z7M@6656|Arthropoda	33208|Metazoa	T	7 transmembrane receptor (Secretin family)	-	-	-	ko:K08451,ko:K08463	-	-	-	-	ko00000,ko04030	-	-	-	7tm_2,GPS
TRINITY_DN423_c0_g1_i2_2_84	126957.SMAR011047-PA	3.62E-64	229	KOG4193@1|root,KOG4193@2759|Eukaryota,38BU2@33154|Opisthokonta,3BJP4@33208|Metazoa,3CUR3@33213|Bilateria,41Z7M@6656|Arthropoda	33208|Metazoa	T	7 transmembrane receptor (Secretin family)	-	-	-	ko:K08451,ko:K08463	-	-	-	-	ko00000,ko04030	-	-	-	7tm_2,GPS
TRINITY_DN423_c0_g1_i9_1_71	126957.SMAR011047-PA	3.62E-64	229	KOG4193@1|root,KOG4193@2759|Eukaryota,38BU2@33154|Opisthokonta,3BJP4@33208|Metazoa,3CUR3@33213|Bilateria,41Z7M@6656|Arthropoda	33208|Metazoa	T	7 transmembrane receptor (Secretin family)	-	-	-	ko:K08451,ko:K08463	-	-	-	-	ko00000,ko04030	-	-	-	7tm_2,GPS
TRINITY_DN424_c0_g1_i10_1_15	7176.CPIJ005657-PA	7.14E-123	364	KOG0621@1|root,KOG0621@2759|Eukaryota,38I3R@33154|Opisthokonta,3BBDE@33208|Metazoa,3CU2Y@33213|Bilateria,41XAB@6656|Arthropoda,3SGDT@50557|Insecta,44YDY@7147|Diptera,45FXN@7148|Nematocera	33208|Metazoa	M	May mediate accelerated ATP-independent bidirectional transbilayer migration of phospholipids upon binding calcium ions that results in a loss of phospholipid asymmetry in the plasma membrane	-	GO:0003674,GO:0005215,GO:0005319,GO:0005548,GO:0005575,GO:0006810,GO:0006811,GO:0006820,GO:0006869,GO:0007009,GO:0007154,GO:0007267,GO:0007268,GO:0008150,GO:0009987,GO:0010256,GO:0010876,GO:0015711,GO:0015748,GO:0015914,GO:0016020,GO:0016043,GO:0017121,GO:0017128,GO:0023052,GO:0033036,GO:0051179,GO:0051234,GO:0061024,GO:0065007,GO:0065008,GO:0071702,GO:0071840,GO:0097035,GO:0098916,GO:0099536,GO:…	-	-	-	-	-	-	-	-	-	-	Scramblase
TRINITY_DN424_c0_g1_i4_3_8	7176.CPIJ005657-PA	7.14E-123	364	KOG0621@1|root,KOG0621@2759|Eukaryota,38I3R@33154|Opisthokonta,3BBDE@33208|Metazoa,3CU2Y@33213|Bilateria,41XAB@6656|Arthropoda,3SGDT@50557|Insecta,44YDY@7147|Diptera,45FXN@7148|Nematocera	33208|Metazoa	M	May mediate accelerated ATP-independent bidirectional transbilayer migration of phospholipids upon binding calcium ions that results in a loss of phospholipid asymmetry in the plasma membrane	-	GO:0003674,GO:0005215,GO:0005319,GO:0005548,GO:0005575,GO:0006810,GO:0006811,GO:0006820,GO:0006869,GO:0007009,GO:0007154,GO:0007267,GO:0007268,GO:0008150,GO:0009987,GO:0010256,GO:0010876,GO:0015711,GO:0015748,GO:0015914,GO:0016020,GO:0016043,GO:0017121,GO:0017128,GO:0023052,GO:0033036,GO:0051179,GO:0051234,GO:0061024,GO:0065007,GO:0065008,GO:0071702,GO:0071840,GO:0097035,GO:0098916,GO:0099536,GO:…	-	-	-	-	-	-	-	-	-	-	Scramblase
TRINITY_DN424_c0_g1_i9_3_9	7176.CPIJ005657-PA	7.14E-123	364	KOG0621@1|root,KOG0621@2759|Eukaryota,38I3R@33154|Opisthokonta,3BBDE@33208|Metazoa,3CU2Y@33213|Bilateria,41XAB@6656|Arthropoda,3SGDT@50557|Insecta,44YDY@7147|Diptera,45FXN@7148|Nematocera	33208|Metazoa	M	May mediate accelerated ATP-independent bidirectional transbilayer migration of phospholipids upon binding calcium ions that results in a loss of phospholipid asymmetry in the plasma membrane	-	GO:0003674,GO:0005215,GO:0005319,GO:0005548,GO:0005575,GO:0006810,GO:0006811,GO:0006820,GO:0006869,GO:0007009,GO:0007154,GO:0007267,GO:0007268,GO:0008150,GO:0009987,GO:0010256,GO:0010876,GO:0015711,GO:0015748,GO:0015914,GO:0016020,GO:0016043,GO:0017121,GO:0017128,GO:0023052,GO:0033036,GO:0051179,GO:0051234,GO:0061024,GO:0065007,GO:0065008,GO:0071702,GO:0071840,GO:0097035,GO:0098916,GO:0099536,GO:…	-	-	-	-	-	-	-	-	-	-	Scramblase
TRINITY_DN42_c1_g1_i7_1_1	7234.FBpp0190038	6.08E-13	74.7	KOG3776@1|root,KOG3776@2759|Eukaryota,38CP8@33154|Opisthokonta,3BJ5B@33208|Metazoa,3D52Y@33213|Bilateria,42AAU@6656|Arthropoda,3SKU1@50557|Insecta,4502R@7147|Diptera,45ZJ5@7214|Drosophilidae	33208|Metazoa	T	It is involved in the biological process described with cell adhesion	-	-	-	ko:K13885	ko04145,ko04913,ko04925,ko04927,ko04934,ko04975,ko04976,ko04977,ko04979,ko05160,map04145,map04913,map04925,map04927,map04934,map04975,map04976,map04977,map04979,map05160	-	-	-	ko00000,ko00001,ko04131,ko04147	9.B.39.1.3	-	-	CD36
TRINITY_DN43015_c0_g1_i10_3_5	7370.XP_005181815.1	1.30E-05	46.6	2C3MP@1|root,2SXH9@2759|Eukaryota,3ABZH@33154|Opisthokonta,3BVZP@33208|Metazoa,3DJSY@33213|Bilateria,421S9@6656|Arthropoda,3SPZE@50557|Insecta,454RH@7147|Diptera	33208|Metazoa	-	-	-	-	-	-	-	-	-	-	-	-	-	-	-
TRINITY_DN43015_c0_g1_i5_3_5	7370.XP_005181815.1	1.30E-05	46.6	2C3MP@1|root,2SXH9@2759|Eukaryota,3ABZH@33154|Opisthokonta,3BVZP@33208|Metazoa,3DJSY@33213|Bilateria,421S9@6656|Arthropoda,3SPZE@50557|Insecta,454RH@7147|Diptera	33208|Metazoa	-	-	-	-	-	-	-	-	-	-	-	-	-	-	-
TRINITY_DN43015_c0_g1_i9_3_5	7370.XP_005181815.1	1.30E-05	46.6	2C3MP@1|root,2SXH9@2759|Eukaryota,3ABZH@33154|Opisthokonta,3BVZP@33208|Metazoa,3DJSY@33213|Bilateria,421S9@6656|Arthropoda,3SPZE@50557|Insecta,454RH@7147|Diptera	33208|Metazoa	-	-	-	-	-	-	-	-	-	-	-	-	-	-	-
TRINITY_DN4311_c0_g1_i11_4_24	136037.KDR15750	5.48E-29	105	KOG4319@1|root,KOG4319@2759|Eukaryota,3AA9F@33154|Opisthokonta,3BUKU@33208|Metazoa,3DBEN@33213|Bilateria,4215D@6656|Arthropoda,3SP67@50557|Insecta	33208|Metazoa	K	DNA-binding nuclear phosphoprotein p8	-	GO:0003674,GO:0003682,GO:0005488,GO:0005575,GO:0005622,GO:0005623,GO:0005634,GO:0006355,GO:0006357,GO:0008150,GO:0009889,GO:0010468,GO:0010556,GO:0019219,GO:0019222,GO:0031323,GO:0031326,GO:0043226,GO:0043227,GO:0043229,GO:0043231,GO:0044424,GO:0044464,GO:0050789,GO:0050794,GO:0051171,GO:0051252,GO:0060255,GO:0065007,GO:0080090,GO:1903506,GO:2000112,GO:2001141	-	ko:K15626	ko05202,map05202	-	-	-	ko00000,ko00001	-	-	-	Phospho_p8
TRINITY_DN4311_c0_g1_i1_5_24	136037.KDR15750	5.48E-29	105	KOG4319@1|root,KOG4319@2759|Eukaryota,3AA9F@33154|Opisthokonta,3BUKU@33208|Metazoa,3DBEN@33213|Bilateria,4215D@6656|Arthropoda,3SP67@50557|Insecta	33208|Metazoa	K	DNA-binding nuclear phosphoprotein p8	-	GO:0003674,GO:0003682,GO:0005488,GO:0005575,GO:0005622,GO:0005623,GO:0005634,GO:0006355,GO:0006357,GO:0008150,GO:0009889,GO:0010468,GO:0010556,GO:0019219,GO:0019222,GO:0031323,GO:0031326,GO:0043226,GO:0043227,GO:0043229,GO:0043231,GO:0044424,GO:0044464,GO:0050789,GO:0050794,GO:0051171,GO:0051252,GO:0060255,GO:0065007,GO:0080090,GO:1903506,GO:2000112,GO:2001141	-	ko:K15626	ko05202,map05202	-	-	-	ko00000,ko00001	-	-	-	Phospho_p8
TRINITY_DN4311_c0_g1_i2_6_1	136037.KDR15750	3.39E-29	105	KOG4319@1|root,KOG4319@2759|Eukaryota,3AA9F@33154|Opisthokonta,3BUKU@33208|Metazoa,3DBEN@33213|Bilateria,4215D@6656|Arthropoda,3SP67@50557|Insecta	33208|Metazoa	K	DNA-binding nuclear phosphoprotein p8	-	GO:0003674,GO:0003682,GO:0005488,GO:0005575,GO:0005622,GO:0005623,GO:0005634,GO:0006355,GO:0006357,GO:0008150,GO:0009889,GO:0010468,GO:0010556,GO:0019219,GO:0019222,GO:0031323,GO:0031326,GO:0043226,GO:0043227,GO:0043229,GO:0043231,GO:0044424,GO:0044464,GO:0050789,GO:0050794,GO:0051171,GO:0051252,GO:0060255,GO:0065007,GO:0080090,GO:1903506,GO:2000112,GO:2001141	-	ko:K15626	ko05202,map05202	-	-	-	ko00000,ko00001	-	-	-	Phospho_p8
TRINITY_DN4311_c0_g1_i7_5_21	136037.KDR15750	1.23E-28	105	KOG4319@1|root,KOG4319@2759|Eukaryota,3AA9F@33154|Opisthokonta,3BUKU@33208|Metazoa,3DBEN@33213|Bilateria,4215D@6656|Arthropoda,3SP67@50557|Insecta	33208|Metazoa	K	DNA-binding nuclear phosphoprotein p8	-	GO:0003674,GO:0003682,GO:0005488,GO:0005575,GO:0005622,GO:0005623,GO:0005634,GO:0006355,GO:0006357,GO:0008150,GO:0009889,GO:0010468,GO:0010556,GO:0019219,GO:0019222,GO:0031323,GO:0031326,GO:0043226,GO:0043227,GO:0043229,GO:0043231,GO:0044424,GO:0044464,GO:0050789,GO:0050794,GO:0051171,GO:0051252,GO:0060255,GO:0065007,GO:0080090,GO:1903506,GO:2000112,GO:2001141	-	ko:K15626	ko05202,map05202	-	-	-	ko00000,ko00001	-	-	-	Phospho_p8
TRINITY_DN4311_c0_g1_i9_5_24	136037.KDR15750	5.48E-29	105	KOG4319@1|root,KOG4319@2759|Eukaryota,3AA9F@33154|Opisthokonta,3BUKU@33208|Metazoa,3DBEN@33213|Bilateria,4215D@6656|Arthropoda,3SP67@50557|Insecta	33208|Metazoa	K	DNA-binding nuclear phosphoprotein p8	-	GO:0003674,GO:0003682,GO:0005488,GO:0005575,GO:0005622,GO:0005623,GO:0005634,GO:0006355,GO:0006357,GO:0008150,GO:0009889,GO:0010468,GO:0010556,GO:0019219,GO:0019222,GO:0031323,GO:0031326,GO:0043226,GO:0043227,GO:0043229,GO:0043231,GO:0044424,GO:0044464,GO:0050789,GO:0050794,GO:0051171,GO:0051252,GO:0060255,GO:0065007,GO:0080090,GO:1903506,GO:2000112,GO:2001141	-	ko:K15626	ko05202,map05202	-	-	-	ko00000,ko00001	-	-	-	Phospho_p8
TRINITY_DN43535_c4_g1_i1_5_1	136037.KDR18114	1.63E-147	419	KOG3188@1|root,KOG3188@2759|Eukaryota,38FG1@33154|Opisthokonta,3BA30@33208|Metazoa,3CXHP@33213|Bilateria,41TD8@6656|Arthropoda,3SHAF@50557|Insecta	33208|Metazoa	S	ER membrane protein complex subunit	-	GO:0001654,GO:0001745,GO:0001751,GO:0001754,GO:0003674,GO:0005575,GO:0005622,GO:0005623,GO:0005737,GO:0005783,GO:0005789,GO:0006457,GO:0006726,GO:0006807,GO:0006950,GO:0006996,GO:0007275,GO:0007399,GO:0007423,GO:0008150,GO:0008152,GO:0009058,GO:0009059,GO:0009611,GO:0009653,GO:0009887,GO:0009987,GO:0012505,GO:0016020,GO:0016021,GO:0016043,GO:0016063,GO:0019538,GO:0022008,GO:0030154,GO:0030176,GO:…	-	-	-	-	-	-	-	-	-	-	DUF106
TRINITY_DN43544_c0_g2_i5_6_7	69319.XP_008560473.1	3.80E-34	125	KOG4023@1|root,KOG4023@2759|Eukaryota,3A4II@33154|Opisthokonta,3BRI0@33208|Metazoa,3D8TH@33213|Bilateria,42000@6656|Arthropoda,3SZ44@50557|Insecta,46M7T@7399|Hymenoptera	33208|Metazoa	S	SH3-binding, glutamic acid-rich protein	-	-	-	-	-	-	-	-	-	-	-	-	SH3BGR
TRINITY_DN435_c2_g1_i1_6_1	32264.tetur06g00890.1	9.29E-84	257	KOG3882@1|root,KOG3882@2759|Eukaryota,3A1M6@33154|Opisthokonta,3BQU6@33208|Metazoa,3D7FS@33213|Bilateria,41ZEJ@6656|Arthropoda	33208|Metazoa	S	Tetraspanin family	-	GO:0003674,GO:0005575,GO:0005623,GO:0005886,GO:0005887,GO:0007154,GO:0007165,GO:0007166,GO:0008150,GO:0009987,GO:0016020,GO:0016021,GO:0023052,GO:0031224,GO:0031226,GO:0044425,GO:0044459,GO:0044464,GO:0050789,GO:0050794,GO:0050896,GO:0051716,GO:0065007,GO:0071944	-	ko:K06537,ko:K17352	-	-	-	-	ko00000,ko04090	-	-	-	Tetraspannin
TRINITY_DN435_c2_g1_i2_4_1	32264.tetur06g00890.1	1.05E-83	258	KOG3882@1|root,KOG3882@2759|Eukaryota,3A1M6@33154|Opisthokonta,3BQU6@33208|Metazoa,3D7FS@33213|Bilateria,41ZEJ@6656|Arthropoda	33208|Metazoa	S	Tetraspanin family	-	GO:0003674,GO:0005575,GO:0005623,GO:0005886,GO:0005887,GO:0007154,GO:0007165,GO:0007166,GO:0008150,GO:0009987,GO:0016020,GO:0016021,GO:0023052,GO:0031224,GO:0031226,GO:0044425,GO:0044459,GO:0044464,GO:0050789,GO:0050794,GO:0050896,GO:0051716,GO:0065007,GO:0071944	-	ko:K06537,ko:K17352	-	-	-	-	ko00000,ko04090	-	-	-	Tetraspannin
TRINITY_DN435_c2_g1_i3_5_9	32264.tetur06g00890.1	1.50E-83	257	KOG3882@1|root,KOG3882@2759|Eukaryota,3A1M6@33154|Opisthokonta,3BQU6@33208|Metazoa,3D7FS@33213|Bilateria,41ZEJ@6656|Arthropoda	33208|Metazoa	S	Tetraspanin family	-	GO:0003674,GO:0005575,GO:0005623,GO:0005886,GO:0005887,GO:0007154,GO:0007165,GO:0007166,GO:0008150,GO:0009987,GO:0016020,GO:0016021,GO:0023052,GO:0031224,GO:0031226,GO:0044425,GO:0044459,GO:0044464,GO:0050789,GO:0050794,GO:0050896,GO:0051716,GO:0065007,GO:0071944	-	ko:K06537,ko:K17352	-	-	-	-	ko00000,ko04090	-	-	-	Tetraspannin
TRINITY_DN436_c4_g1_i11_5_1	32264.tetur09g05420.1	6.41E-56	201	28K79@1|root,2QSMV@2759|Eukaryota,39Y12@33154|Opisthokonta,3BMJK@33208|Metazoa,3D4BQ@33213|Bilateria	33208|Metazoa	S	TIR domain	-	-	-	-	-	-	-	-	-	-	-	-	TIR_2
TRINITY_DN436_c4_g1_i14_5_1	32264.tetur09g05420.1	6.41E-56	201	28K79@1|root,2QSMV@2759|Eukaryota,39Y12@33154|Opisthokonta,3BMJK@33208|Metazoa,3D4BQ@33213|Bilateria	33208|Metazoa	S	TIR domain	-	-	-	-	-	-	-	-	-	-	-	-	TIR_2
TRINITY_DN436_c4_g1_i3_4_1	32264.tetur09g05420.1	6.41E-56	201	28K79@1|root,2QSMV@2759|Eukaryota,39Y12@33154|Opisthokonta,3BMJK@33208|Metazoa,3D4BQ@33213|Bilateria	33208|Metazoa	S	TIR domain	-	-	-	-	-	-	-	-	-	-	-	-	TIR_2
TRINITY_DN436_c4_g1_i4_5_1	32264.tetur09g05420.1	6.41E-56	201	28K79@1|root,2QSMV@2759|Eukaryota,39Y12@33154|Opisthokonta,3BMJK@33208|Metazoa,3D4BQ@33213|Bilateria	33208|Metazoa	S	TIR domain	-	-	-	-	-	-	-	-	-	-	-	-	TIR_2
TRINITY_DN436_c4_g1_i7_6_1	32264.tetur09g05420.1	6.41E-56	201	28K79@1|root,2QSMV@2759|Eukaryota,39Y12@33154|Opisthokonta,3BMJK@33208|Metazoa,3D4BQ@33213|Bilateria	33208|Metazoa	S	TIR domain	-	-	-	-	-	-	-	-	-	-	-	-	TIR_2
TRINITY_DN4392_c0_g2_i4_5_2	7091.BGIBMGA000759-TA	1.42E-14	70.5	2E0HW@1|root,2S7Y5@2759|Eukaryota,3AA64@33154|Opisthokonta,3BU13@33208|Metazoa,3DAXR@33213|Bilateria,4212I@6656|Arthropoda,3SPGM@50557|Insecta,447D9@7088|Lepidoptera	33208|Metazoa	-	-	-	GO:0006726,GO:0006807,GO:0008150,GO:0008152,GO:0009058,GO:0009059,GO:0009987,GO:0016063,GO:0019538,GO:0042440,GO:0042441,GO:0043170,GO:0043324,GO:0043473,GO:0043474,GO:0044237,GO:0044238,GO:0044249,GO:0044260,GO:0044267,GO:0046148,GO:0046154,GO:0048066,GO:0048069,GO:0071704,GO:1901564,GO:1901566,GO:1901576	-	-	-	-	-	-	-	-	-	-	-
TRINITY_DN4392_c0_g3_i2_1_2	7091.BGIBMGA000759-TA	1.42E-14	70.5	2E0HW@1|root,2S7Y5@2759|Eukaryota,3AA64@33154|Opisthokonta,3BU13@33208|Metazoa,3DAXR@33213|Bilateria,4212I@6656|Arthropoda,3SPGM@50557|Insecta,447D9@7088|Lepidoptera	33208|Metazoa	-	-	-	GO:0006726,GO:0006807,GO:0008150,GO:0008152,GO:0009058,GO:0009059,GO:0009987,GO:0016063,GO:0019538,GO:0042440,GO:0042441,GO:0043170,GO:0043324,GO:0043473,GO:0043474,GO:0044237,GO:0044238,GO:0044249,GO:0044260,GO:0044267,GO:0046148,GO:0046154,GO:0048066,GO:0048069,GO:0071704,GO:1901564,GO:1901566,GO:1901576	-	-	-	-	-	-	-	-	-	-	-
TRINITY_DN4402_c0_g1_i2_6_1	136037.KDR11741	2.81E-74	244	COG0733@1|root,KOG3660@2759|Eukaryota,38EZH@33154|Opisthokonta,3BJHM@33208|Metazoa,3D3YM@33213|Bilateria,41V65@6656|Arthropoda,3SJ9R@50557|Insecta	33208|Metazoa	P	Belongs to the sodium neurotransmitter symporter (SNF) (TC 2.A.22) family	-	GO:0003674,GO:0005215,GO:0005326,GO:0005328,GO:0005575,GO:0005623,GO:0005886,GO:0006810,GO:0006811,GO:0006812,GO:0006814,GO:0006836,GO:0008150,GO:0008324,GO:0008519,GO:0015075,GO:0015077,GO:0015081,GO:0015101,GO:0015199,GO:0015291,GO:0015293,GO:0015294,GO:0015318,GO:0015370,GO:0015651,GO:0015672,GO:0015695,GO:0015696,GO:0015697,GO:0015838,GO:0016020,GO:0016021,GO:0022804,GO:0022857,GO:0022890,GO:…	-	ko:K05034	ko04727,map04727	-	-	-	ko00000,ko00001,ko02000	2.A.22.3.2	-	-	SNF
TRINITY_DN4402_c0_g1_i3_6_7	136037.KDR11741	7.68E-74	244	COG0733@1|root,KOG3660@2759|Eukaryota,38EZH@33154|Opisthokonta,3BJHM@33208|Metazoa,3D3YM@33213|Bilateria,41V65@6656|Arthropoda,3SJ9R@50557|Insecta	33208|Metazoa	P	Belongs to the sodium neurotransmitter symporter (SNF) (TC 2.A.22) family	-	GO:0003674,GO:0005215,GO:0005326,GO:0005328,GO:0005575,GO:0005623,GO:0005886,GO:0006810,GO:0006811,GO:0006812,GO:0006814,GO:0006836,GO:0008150,GO:0008324,GO:0008519,GO:0015075,GO:0015077,GO:0015081,GO:0015101,GO:0015199,GO:0015291,GO:0015293,GO:0015294,GO:0015318,GO:0015370,GO:0015651,GO:0015672,GO:0015695,GO:0015696,GO:0015697,GO:0015838,GO:0016020,GO:0016021,GO:0022804,GO:0022857,GO:0022890,GO:…	-	ko:K05034	ko04727,map04727	-	-	-	ko00000,ko00001,ko02000	2.A.22.3.2	-	-	SNF
TRINITY_DN44280_c0_g1_i1_1_4	32264.tetur03g08550.1	1.41E-217	614	COG0427@1|root,KOG2828@2759|Eukaryota,38R8D@33154|Opisthokonta,3B97E@33208|Metazoa,3CRXM@33213|Bilateria,41VH6@6656|Arthropoda	33208|Metazoa	C	activity. It is involved in the biological process described with acetyl-CoA metabolic process	-	GO:0003674,GO:0003824,GO:0006084,GO:0006139,GO:0006163,GO:0006637,GO:0006725,GO:0006732,GO:0006753,GO:0006790,GO:0006793,GO:0006796,GO:0006807,GO:0008150,GO:0008152,GO:0009117,GO:0009150,GO:0009259,GO:0009987,GO:0019637,GO:0019693,GO:0033865,GO:0033875,GO:0034032,GO:0034641,GO:0035383,GO:0043603,GO:0044237,GO:0044238,GO:0044281,GO:0046483,GO:0051186,GO:0055086,GO:0071704,GO:0072521,GO:1901135,GO:…	-	-	-	-	-	-	-	-	-	-	AcetylCoA_hyd_C,AcetylCoA_hydro
TRINITY_DN44280_c0_g1_i7_1_4	32264.tetur03g08550.1	1.41E-217	614	COG0427@1|root,KOG2828@2759|Eukaryota,38R8D@33154|Opisthokonta,3B97E@33208|Metazoa,3CRXM@33213|Bilateria,41VH6@6656|Arthropoda	33208|Metazoa	C	activity. It is involved in the biological process described with acetyl-CoA metabolic process	-	GO:0003674,GO:0003824,GO:0006084,GO:0006139,GO:0006163,GO:0006637,GO:0006725,GO:0006732,GO:0006753,GO:0006790,GO:0006793,GO:0006796,GO:0006807,GO:0008150,GO:0008152,GO:0009117,GO:0009150,GO:0009259,GO:0009987,GO:0019637,GO:0019693,GO:0033865,GO:0033875,GO:0034032,GO:0034641,GO:0035383,GO:0043603,GO:0044237,GO:0044238,GO:0044281,GO:0046483,GO:0051186,GO:0055086,GO:0071704,GO:0072521,GO:1901135,GO:…	-	-	-	-	-	-	-	-	-	-	AcetylCoA_hyd_C,AcetylCoA_hydro
TRINITY_DN4428_c0_g1_i15_6_4	7165.AGAP007347-PA	1.82E-49	163	2BPI7@1|root,2S4CB@2759|Eukaryota,3A79H@33154|Opisthokonta,3BTFJ@33208|Metazoa,3E5IC@33213|Bilateria,42AUI@6656|Arthropoda,3T083@50557|Insecta,459AK@7147|Diptera,45MSB@7148|Nematocera	33208|Metazoa	G	Alpha-lactalbumin / lysozyme C	-	GO:0003674,GO:0003796,GO:0003824,GO:0004553,GO:0005575,GO:0005576,GO:0005615,GO:0006950,GO:0006952,GO:0007586,GO:0008150,GO:0008152,GO:0009056,GO:0009605,GO:0009607,GO:0009617,GO:0009987,GO:0016787,GO:0016798,GO:0016998,GO:0019835,GO:0032501,GO:0042742,GO:0043170,GO:0043207,GO:0044036,GO:0044237,GO:0044248,GO:0044260,GO:0044421,GO:0050829,GO:0050830,GO:0050896,GO:0051704,GO:0051707,GO:0061783,GO:…	3.2.1.17	ko:K01185,ko:K13915	ko04970,map04970	-	-	-	ko00000,ko00001,ko01000,ko04147	-	-	-	Lys
TRINITY_DN4428_c0_g1_i34_6_4	7165.AGAP007347-PA	1.82E-49	163	2BPI7@1|root,2S4CB@2759|Eukaryota,3A79H@33154|Opisthokonta,3BTFJ@33208|Metazoa,3E5IC@33213|Bilateria,42AUI@6656|Arthropoda,3T083@50557|Insecta,459AK@7147|Diptera,45MSB@7148|Nematocera	33208|Metazoa	G	Alpha-lactalbumin / lysozyme C	-	GO:0003674,GO:0003796,GO:0003824,GO:0004553,GO:0005575,GO:0005576,GO:0005615,GO:0006950,GO:0006952,GO:0007586,GO:0008150,GO:0008152,GO:0009056,GO:0009605,GO:0009607,GO:0009617,GO:0009987,GO:0016787,GO:0016798,GO:0016998,GO:0019835,GO:0032501,GO:0042742,GO:0043170,GO:0043207,GO:0044036,GO:0044237,GO:0044248,GO:0044260,GO:0044421,GO:0050829,GO:0050830,GO:0050896,GO:0051704,GO:0051707,GO:0061783,GO:…	3.2.1.17	ko:K01185,ko:K13915	ko04970,map04970	-	-	-	ko00000,ko00001,ko01000,ko04147	-	-	-	Lys
TRINITY_DN4428_c0_g1_i5_5_4	7165.AGAP007347-PA	1.82E-49	163	2BPI7@1|root,2S4CB@2759|Eukaryota,3A79H@33154|Opisthokonta,3BTFJ@33208|Metazoa,3E5IC@33213|Bilateria,42AUI@6656|Arthropoda,3T083@50557|Insecta,459AK@7147|Diptera,45MSB@7148|Nematocera	33208|Metazoa	G	Alpha-lactalbumin / lysozyme C	-	GO:0003674,GO:0003796,GO:0003824,GO:0004553,GO:0005575,GO:0005576,GO:0005615,GO:0006950,GO:0006952,GO:0007586,GO:0008150,GO:0008152,GO:0009056,GO:0009605,GO:0009607,GO:0009617,GO:0009987,GO:0016787,GO:0016798,GO:0016998,GO:0019835,GO:0032501,GO:0042742,GO:0043170,GO:0043207,GO:0044036,GO:0044237,GO:0044248,GO:0044260,GO:0044421,GO:0050829,GO:0050830,GO:0050896,GO:0051704,GO:0051707,GO:0061783,GO:…	3.2.1.17	ko:K01185,ko:K13915	ko04970,map04970	-	-	-	ko00000,ko00001,ko01000,ko04147	-	-	-	Lys
TRINITY_DN4461_c0_g1_i1_5_2	126957.SMAR011118-PA	0	2801	COG0439@1|root,COG1132@1|root,KOG0054@2759|Eukaryota,KOG0368@2759|Eukaryota,38BBT@33154|Opisthokonta,3BD6M@33208|Metazoa,3CUQB@33213|Bilateria,41VTY@6656|Arthropoda	33208|Metazoa	I	acetyl-CoA carboxylase activity. It is involved in the biological process described with fatty acid biosynthetic process	-	GO:0000166,GO:0000902,GO:0002119,GO:0002164,GO:0003002,GO:0003674,GO:0003824,GO:0003989,GO:0005488,GO:0005524,GO:0005575,GO:0005622,GO:0005623,GO:0005737,GO:0005783,GO:0005789,GO:0005975,GO:0005976,GO:0005977,GO:0006073,GO:0006082,GO:0006091,GO:0006112,GO:0006629,GO:0006631,GO:0006633,GO:0006638,GO:0006639,GO:0006641,GO:0007163,GO:0007275,GO:0007389,GO:0008144,GO:0008150,GO:0008152,GO:0008610,GO:…	2.1.3.15,6.3.4.14,6.4.1.2	ko:K11262	ko00061,ko00254,ko00620,ko00640,ko01100,ko01110,ko01212,ko04152,ko04910,ko04922,map00061,map00254,map00620,map00640,map01100,map01110,map01212,map04152,map04910,map04922	M00082	R00742,R04385,R04386	RC00040,RC00253,RC00367	ko00000,ko00001,ko00002,ko01000	-	-	-	ACC_central,Biotin_carb_C,Biotin_carb_N,Biotin_lipoyl,CPSase_L_D2,Carboxyl_trans
TRINITY_DN44745_c0_g1_i12_3_4	126957.SMAR003973-PA	9.82E-269	754	COG0737@1|root,KOG4419@2759|Eukaryota,38CIK@33154|Opisthokonta,3BAV2@33208|Metazoa,3CZ0N@33213|Bilateria,41TQ7@6656|Arthropoda	33208|Metazoa	F	activity. It is involved in the biological process described with nucleotide catabolic process	-	GO:0003674,GO:0003824,GO:0006139,GO:0006725,GO:0006753,GO:0006793,GO:0006796,GO:0006807,GO:0008150,GO:0008152,GO:0009056,GO:0009058,GO:0009117,GO:0009166,GO:0009987,GO:0016787,GO:0018130,GO:0019438,GO:0019439,GO:0019637,GO:0034404,GO:0034641,GO:0034654,GO:0034655,GO:0044237,GO:0044238,GO:0044248,GO:0044249,GO:0044270,GO:0044271,GO:0044281,GO:0044283,GO:0046434,GO:0046483,GO:0046700,GO:0055086,GO:…	3.1.3.5	ko:K01081,ko:K19970	ko00230,ko00240,ko00760,ko01100,ko01110,map00230,map00240,map00760,map01100,map01110	-	R00183,R00511,R00963,R01126,R01227,R01569,R01664,R01968,R02088,R02102,R02323,R02719,R03346	RC00017	ko00000,ko00001,ko00537,ko01000,ko04090	-	-	-	5_nucleotid_C,Metallophos
TRINITY_DN4474_c1_g1_i11_1_5	10224.XP_002735512.2	5.20E-56	183	KOG0092@1|root,KOG0092@2759|Eukaryota,3A22T@33154|Opisthokonta,3BQZZ@33208|Metazoa,3D6BU@33213|Bilateria	33208|Metazoa	U	GTP binding. It is involved in the biological process described with protein transport	-	GO:0000166,GO:0001882,GO:0001883,GO:0003674,GO:0003824,GO:0003924,GO:0005488,GO:0005525,GO:0005575,GO:0006810,GO:0007154,GO:0007165,GO:0007264,GO:0007265,GO:0007275,GO:0007399,GO:0007422,GO:0008150,GO:0009987,GO:0016192,GO:0016462,GO:0016787,GO:0016817,GO:0016818,GO:0017076,GO:0017111,GO:0019001,GO:0023052,GO:0031982,GO:0032482,GO:0032501,GO:0032502,GO:0032549,GO:0032550,GO:0032553,GO:0032555,GO:…	-	ko:K07890	-	-	-	-	ko00000,ko04031,ko04131,ko04147	-	-	-	Ras
TRINITY_DN4474_c1_g1_i13_2_3	10224.XP_002735512.2	1.28E-57	190	KOG0092@1|root,KOG0092@2759|Eukaryota,3A22T@33154|Opisthokonta,3BQZZ@33208|Metazoa,3D6BU@33213|Bilateria	33208|Metazoa	U	GTP binding. It is involved in the biological process described with protein transport	-	GO:0000166,GO:0001882,GO:0001883,GO:0003674,GO:0003824,GO:0003924,GO:0005488,GO:0005525,GO:0005575,GO:0006810,GO:0007154,GO:0007165,GO:0007264,GO:0007265,GO:0007275,GO:0007399,GO:0007422,GO:0008150,GO:0009987,GO:0016192,GO:0016462,GO:0016787,GO:0016817,GO:0016818,GO:0017076,GO:0017111,GO:0019001,GO:0023052,GO:0031982,GO:0032482,GO:0032501,GO:0032502,GO:0032549,GO:0032550,GO:0032553,GO:0032555,GO:…	-	ko:K07890	-	-	-	-	ko00000,ko04031,ko04131,ko04147	-	-	-	Ras
TRINITY_DN4481_c1_g1_i2_1_40	43151.ADAC003570-PA	1.97E-66	212	COG4870@1|root,KOG1543@2759|Eukaryota,38I5R@33154|Opisthokonta,3BF68@33208|Metazoa,3CWSV@33213|Bilateria,41WFX@6656|Arthropoda,3SJWJ@50557|Insecta,44WTW@7147|Diptera,45FIK@7148|Nematocera	33208|Metazoa	O	Belongs to the peptidase C1 family	-	GO:0000323,GO:0003674,GO:0003824,GO:0004175,GO:0004197,GO:0005488,GO:0005515,GO:0005575,GO:0005576,GO:0005615,GO:0005622,GO:0005623,GO:0005737,GO:0005764,GO:0005773,GO:0006508,GO:0006807,GO:0008150,GO:0008152,GO:0008233,GO:0008234,GO:0009056,GO:0009057,GO:0009987,GO:0016787,GO:0019538,GO:0030163,GO:0031974,GO:0031982,GO:0031983,GO:0042718,GO:0043170,GO:0043226,GO:0043227,GO:0043229,GO:0043231,GO:…	3.4.22.15	ko:K01365	ko04140,ko04142,ko04145,ko04210,ko04612,ko05205,ko05323,ko05418,map04140,map04142,map04145,map04210,map04612,map05205,map05323,map05418	-	-	-	ko00000,ko00001,ko00537,ko01000,ko01002,ko03110	-	-	-	Inhibitor_I29,Peptidase_C1
TRINITY_DN4481_c1_g1_i4_2_9	43151.ADAC003570-PA	7.99E-66	211	COG4870@1|root,KOG1543@2759|Eukaryota,38I5R@33154|Opisthokonta,3BF68@33208|Metazoa,3CWSV@33213|Bilateria,41WFX@6656|Arthropoda,3SJWJ@50557|Insecta,44WTW@7147|Diptera,45FIK@7148|Nematocera	33208|Metazoa	O	Belongs to the peptidase C1 family	-	GO:0000323,GO:0003674,GO:0003824,GO:0004175,GO:0004197,GO:0005488,GO:0005515,GO:0005575,GO:0005576,GO:0005615,GO:0005622,GO:0005623,GO:0005737,GO:0005764,GO:0005773,GO:0006508,GO:0006807,GO:0008150,GO:0008152,GO:0008233,GO:0008234,GO:0009056,GO:0009057,GO:0009987,GO:0016787,GO:0019538,GO:0030163,GO:0031974,GO:0031982,GO:0031983,GO:0042718,GO:0043170,GO:0043226,GO:0043227,GO:0043229,GO:0043231,GO:…	3.4.22.15	ko:K01365	ko04140,ko04142,ko04145,ko04210,ko04612,ko05205,ko05323,ko05418,map04140,map04142,map04145,map04210,map04612,map05205,map05323,map05418	-	-	-	ko00000,ko00001,ko00537,ko01000,ko01002,ko03110	-	-	-	Inhibitor_I29,Peptidase_C1
TRINITY_DN4481_c1_g1_i5_1_40	43151.ADAC003570-PA	1.97E-66	212	COG4870@1|root,KOG1543@2759|Eukaryota,38I5R@33154|Opisthokonta,3BF68@33208|Metazoa,3CWSV@33213|Bilateria,41WFX@6656|Arthropoda,3SJWJ@50557|Insecta,44WTW@7147|Diptera,45FIK@7148|Nematocera	33208|Metazoa	O	Belongs to the peptidase C1 family	-	GO:0000323,GO:0003674,GO:0003824,GO:0004175,GO:0004197,GO:0005488,GO:0005515,GO:0005575,GO:0005576,GO:0005615,GO:0005622,GO:0005623,GO:0005737,GO:0005764,GO:0005773,GO:0006508,GO:0006807,GO:0008150,GO:0008152,GO:0008233,GO:0008234,GO:0009056,GO:0009057,GO:0009987,GO:0016787,GO:0019538,GO:0030163,GO:0031974,GO:0031982,GO:0031983,GO:0042718,GO:0043170,GO:0043226,GO:0043227,GO:0043229,GO:0043231,GO:…	3.4.22.15	ko:K01365	ko04140,ko04142,ko04145,ko04210,ko04612,ko05205,ko05323,ko05418,map04140,map04142,map04145,map04210,map04612,map05205,map05323,map05418	-	-	-	ko00000,ko00001,ko00537,ko01000,ko01002,ko03110	-	-	-	Inhibitor_I29,Peptidase_C1
TRINITY_DN4551_c1_g1_i1_1_16	12957.ACEP19776-PA	0	874	COG0459@1|root,KOG0356@2759|Eukaryota,38BJH@33154|Opisthokonta,3BE0G@33208|Metazoa,3CX9K@33213|Bilateria,41XXK@6656|Arthropoda,3SHJ5@50557|Insecta,46GJ6@7399|Hymenoptera	33208|Metazoa	O	TCP-1/cpn60 chaperonin family	-	-	-	ko:K04077	ko03018,ko04212,ko04940,ko05134,ko05152,map03018,map04212,map04940,map05134,map05152	-	-	-	ko00000,ko00001,ko03019,ko03029,ko03110,ko04147	-	-	-	Cpn60_TCP1
TRINITY_DN4551_c1_g1_i2_3_10	12957.ACEP19776-PA	0	874	COG0459@1|root,KOG0356@2759|Eukaryota,38BJH@33154|Opisthokonta,3BE0G@33208|Metazoa,3CX9K@33213|Bilateria,41XXK@6656|Arthropoda,3SHJ5@50557|Insecta,46GJ6@7399|Hymenoptera	33208|Metazoa	O	TCP-1/cpn60 chaperonin family	-	-	-	ko:K04077	ko03018,ko04212,ko04940,ko05134,ko05152,map03018,map04212,map04940,map05134,map05152	-	-	-	ko00000,ko00001,ko03019,ko03029,ko03110,ko04147	-	-	-	Cpn60_TCP1
TRINITY_DN4551_c1_g1_i4_1_8	12957.ACEP19776-PA	0	874	COG0459@1|root,KOG0356@2759|Eukaryota,38BJH@33154|Opisthokonta,3BE0G@33208|Metazoa,3CX9K@33213|Bilateria,41XXK@6656|Arthropoda,3SHJ5@50557|Insecta,46GJ6@7399|Hymenoptera	33208|Metazoa	O	TCP-1/cpn60 chaperonin family	-	-	-	ko:K04077	ko03018,ko04212,ko04940,ko05134,ko05152,map03018,map04212,map04940,map05134,map05152	-	-	-	ko00000,ko00001,ko03019,ko03029,ko03110,ko04147	-	-	-	Cpn60_TCP1
TRINITY_DN45718_c1_g1_i12_4_23	12957.ACEP27511-PA	1.57E-11	61.6	2BZ36@1|root,2SC8B@2759|Eukaryota,3ABX5@33154|Opisthokonta,3BVGF@33208|Metazoa,3DC2E@33213|Bilateria,421MA@6656|Arthropoda,3SQ1B@50557|Insecta	33208|Metazoa	S	NADH-ubiquinone oxidoreductase MWFE subunit	-	GO:0003674,GO:0005575,GO:0005622,GO:0005623,GO:0005737,GO:0005739,GO:0005740,GO:0005743,GO:0005746,GO:0005747,GO:0008150,GO:0016020,GO:0019866,GO:0030964,GO:0031090,GO:0031966,GO:0031967,GO:0031975,GO:0032991,GO:0043226,GO:0043227,GO:0043229,GO:0043231,GO:0044422,GO:0044424,GO:0044425,GO:0044429,GO:0044444,GO:0044446,GO:0044455,GO:0044464,GO:0045271,GO:0070469,GO:0098796,GO:0098798,GO:0098800,GO:…	-	ko:K03945	ko00190,ko01100,ko04714,ko04723,ko04932,ko05010,ko05012,ko05016,map00190,map01100,map04714,map04723,map04932,map05010,map05012,map05016	M00146	-	-	ko00000,ko00001,ko00002	3.D.1.6	-	-	MWFE
TRINITY_DN45718_c1_g1_i3_4_34	12957.ACEP27511-PA	1.57E-11	61.6	2BZ36@1|root,2SC8B@2759|Eukaryota,3ABX5@33154|Opisthokonta,3BVGF@33208|Metazoa,3DC2E@33213|Bilateria,421MA@6656|Arthropoda,3SQ1B@50557|Insecta	33208|Metazoa	S	NADH-ubiquinone oxidoreductase MWFE subunit	-	GO:0003674,GO:0005575,GO:0005622,GO:0005623,GO:0005737,GO:0005739,GO:0005740,GO:0005743,GO:0005746,GO:0005747,GO:0008150,GO:0016020,GO:0019866,GO:0030964,GO:0031090,GO:0031966,GO:0031967,GO:0031975,GO:0032991,GO:0043226,GO:0043227,GO:0043229,GO:0043231,GO:0044422,GO:0044424,GO:0044425,GO:0044429,GO:0044444,GO:0044446,GO:0044455,GO:0044464,GO:0045271,GO:0070469,GO:0098796,GO:0098798,GO:0098800,GO:…	-	ko:K03945	ko00190,ko01100,ko04714,ko04723,ko04932,ko05010,ko05012,ko05016,map00190,map01100,map04714,map04723,map04932,map05010,map05012,map05016	M00146	-	-	ko00000,ko00001,ko00002	3.D.1.6	-	-	MWFE
TRINITY_DN45718_c1_g1_i4_4_16	12957.ACEP27511-PA	1.57E-11	61.6	2BZ36@1|root,2SC8B@2759|Eukaryota,3ABX5@33154|Opisthokonta,3BVGF@33208|Metazoa,3DC2E@33213|Bilateria,421MA@6656|Arthropoda,3SQ1B@50557|Insecta	33208|Metazoa	S	NADH-ubiquinone oxidoreductase MWFE subunit	-	GO:0003674,GO:0005575,GO:0005622,GO:0005623,GO:0005737,GO:0005739,GO:0005740,GO:0005743,GO:0005746,GO:0005747,GO:0008150,GO:0016020,GO:0019866,GO:0030964,GO:0031090,GO:0031966,GO:0031967,GO:0031975,GO:0032991,GO:0043226,GO:0043227,GO:0043229,GO:0043231,GO:0044422,GO:0044424,GO:0044425,GO:0044429,GO:0044444,GO:0044446,GO:0044455,GO:0044464,GO:0045271,GO:0070469,GO:0098796,GO:0098798,GO:0098800,GO:…	-	ko:K03945	ko00190,ko01100,ko04714,ko04723,ko04932,ko05010,ko05012,ko05016,map00190,map01100,map04714,map04723,map04932,map05010,map05012,map05016	M00146	-	-	ko00000,ko00001,ko00002	3.D.1.6	-	-	MWFE
TRINITY_DN45718_c1_g1_i8_3_24	126957.SMAR014922-PA	4.30E-79	248	KOG4736@1|root,KOG4736@2759|Eukaryota,3A2N2@33154|Opisthokonta,3BQK2@33208|Metazoa,3D204@33213|Bilateria,41ZCG@6656|Arthropoda	33208|Metazoa	S	Metallo-beta-lactamase superfamily	-	-	-	-	-	-	-	-	-	-	-	-	Lactamase_B
TRINITY_DN45718_c1_g1_i8_4_132	12957.ACEP27511-PA	1.57E-11	61.6	2BZ36@1|root,2SC8B@2759|Eukaryota,3ABX5@33154|Opisthokonta,3BVGF@33208|Metazoa,3DC2E@33213|Bilateria,421MA@6656|Arthropoda,3SQ1B@50557|Insecta	33208|Metazoa	S	NADH-ubiquinone oxidoreductase MWFE subunit	-	GO:0003674,GO:0005575,GO:0005622,GO:0005623,GO:0005737,GO:0005739,GO:0005740,GO:0005743,GO:0005746,GO:0005747,GO:0008150,GO:0016020,GO:0019866,GO:0030964,GO:0031090,GO:0031966,GO:0031967,GO:0031975,GO:0032991,GO:0043226,GO:0043227,GO:0043229,GO:0043231,GO:0044422,GO:0044424,GO:0044425,GO:0044429,GO:0044444,GO:0044446,GO:0044455,GO:0044464,GO:0045271,GO:0070469,GO:0098796,GO:0098798,GO:0098800,GO:…	-	ko:K03945	ko00190,ko01100,ko04714,ko04723,ko04932,ko05010,ko05012,ko05016,map00190,map01100,map04714,map04723,map04932,map05010,map05012,map05016	M00146	-	-	ko00000,ko00001,ko00002	3.D.1.6	-	-	MWFE
TRINITY_DN45783_c1_g1_i5_3_6	7460.GB50183-PA	9.32E-37	137	COG5531@1|root,KOG1946@2759|Eukaryota,39UCZ@33154|Opisthokonta,3BNKX@33208|Metazoa,3D0XD@33213|Bilateria,41YHS@6656|Arthropoda,3SJ4Q@50557|Insecta,46GA0@7399|Hymenoptera	33208|Metazoa	K	DEK C terminal domain	-	GO:0003674,GO:0005488,GO:0005515,GO:0005575,GO:0005622,GO:0005623,GO:0005634,GO:0006139,GO:0006351,GO:0006725,GO:0006807,GO:0008134,GO:0008150,GO:0008152,GO:0009058,GO:0009059,GO:0009987,GO:0010467,GO:0016070,GO:0018130,GO:0019438,GO:0032774,GO:0034641,GO:0034645,GO:0034654,GO:0043170,GO:0043226,GO:0043227,GO:0043229,GO:0043231,GO:0044237,GO:0044238,GO:0044249,GO:0044260,GO:0044271,GO:0044424,GO:…	-	ko:K15223	-	-	-	-	ko00000,ko03021	-	-	-	DEK_C,SWIB
TRINITY_DN45783_c1_g1_i6_3_6	7460.GB50183-PA	3.35E-26	109	COG5531@1|root,KOG1946@2759|Eukaryota,39UCZ@33154|Opisthokonta,3BNKX@33208|Metazoa,3D0XD@33213|Bilateria,41YHS@6656|Arthropoda,3SJ4Q@50557|Insecta,46GA0@7399|Hymenoptera	33208|Metazoa	K	DEK C terminal domain	-	GO:0003674,GO:0005488,GO:0005515,GO:0005575,GO:0005622,GO:0005623,GO:0005634,GO:0006139,GO:0006351,GO:0006725,GO:0006807,GO:0008134,GO:0008150,GO:0008152,GO:0009058,GO:0009059,GO:0009987,GO:0010467,GO:0016070,GO:0018130,GO:0019438,GO:0032774,GO:0034641,GO:0034645,GO:0034654,GO:0043170,GO:0043226,GO:0043227,GO:0043229,GO:0043231,GO:0044237,GO:0044238,GO:0044249,GO:0044260,GO:0044271,GO:0044424,GO:…	-	ko:K15223	-	-	-	-	ko00000,ko03021	-	-	-	DEK_C,SWIB
TRINITY_DN460_c0_g1_i1_3_2	7070.TC014436-PA	9.84E-102	301	COG1100@1|root,KOG0098@2759|Eukaryota,39Z6V@33154|Opisthokonta,3BDPZ@33208|Metazoa,3D1MY@33213|Bilateria,41XE9@6656|Arthropoda,3SIY1@50557|Insecta	33208|Metazoa	U	GTP binding. It is involved in the biological process described with small GTPase mediated signal transduction	-	GO:0000166,GO:0001882,GO:0001883,GO:0003674,GO:0003824,GO:0003924,GO:0005488,GO:0005525,GO:0005575,GO:0005622,GO:0005623,GO:0005737,GO:0005794,GO:0006810,GO:0006996,GO:0007154,GO:0007165,GO:0007264,GO:0007265,GO:0008150,GO:0009987,GO:0012505,GO:0016043,GO:0016192,GO:0016462,GO:0016787,GO:0016817,GO:0016818,GO:0017076,GO:0017111,GO:0019001,GO:0023052,GO:0031982,GO:0032482,GO:0032549,GO:0032550,GO:…	-	-	-	-	-	-	-	-	-	-	Ras
TRINITY_DN462_c0_g1_i12_1_19	32264.tetur02g11200.1	2.96E-46	162	KOG0109@1|root,KOG0109@2759|Eukaryota,38V49@33154|Opisthokonta,3BJKJ@33208|Metazoa,3CUJ2@33213|Bilateria,41XER@6656|Arthropoda	33208|Metazoa	A	Zinc knuckle	-	GO:0000003,GO:0000375,GO:0000377,GO:0000398,GO:0003006,GO:0003674,GO:0003676,GO:0003723,GO:0003729,GO:0005488,GO:0005575,GO:0005622,GO:0005623,GO:0005634,GO:0005737,GO:0006139,GO:0006396,GO:0006397,GO:0006417,GO:0006725,GO:0006807,GO:0006810,GO:0006996,GO:0007010,GO:0007275,GO:0007276,GO:0007281,GO:0007283,GO:0007292,GO:0007300,GO:0007303,GO:0007562,GO:0007563,GO:0007610,GO:0007622,GO:0007623,GO:…	-	ko:K13187	-	-	-	-	ko00000,ko03041	-	-	-	RRM_1,zf-CCHC
TRINITY_DN462_c0_g1_i8_1_20	32264.tetur02g11200.1	2.96E-46	162	KOG0109@1|root,KOG0109@2759|Eukaryota,38V49@33154|Opisthokonta,3BJKJ@33208|Metazoa,3CUJ2@33213|Bilateria,41XER@6656|Arthropoda	33208|Metazoa	A	Zinc knuckle	-	GO:0000003,GO:0000375,GO:0000377,GO:0000398,GO:0003006,GO:0003674,GO:0003676,GO:0003723,GO:0003729,GO:0005488,GO:0005575,GO:0005622,GO:0005623,GO:0005634,GO:0005737,GO:0006139,GO:0006396,GO:0006397,GO:0006417,GO:0006725,GO:0006807,GO:0006810,GO:0006996,GO:0007010,GO:0007275,GO:0007276,GO:0007281,GO:0007283,GO:0007292,GO:0007300,GO:0007303,GO:0007562,GO:0007563,GO:0007610,GO:0007622,GO:0007623,GO:…	-	ko:K13187	-	-	-	-	ko00000,ko03041	-	-	-	RRM_1,zf-CCHC
TRINITY_DN4685_c0_g1_i5_4_7	136037.KDR21133	2.17E-109	339	COG1230@1|root,KOG1482@2759|Eukaryota,38G56@33154|Opisthokonta,3BAMD@33208|Metazoa,3E455@33213|Bilateria,42A8P@6656|Arthropoda,3SZQK@50557|Insecta	33208|Metazoa	P	Cation efflux family	-	-	-	ko:K14689	-	-	-	-	ko00000,ko02000	2.A.4.3.1,2.A.4.3.4	-	-	Cation_efflux
TRINITY_DN47077_c0_g4_i1_2_5	45351.EDO44897	6.75E-07	53.5	2E3A5@1|root,2SAE0@2759|Eukaryota,3ABE3@33154|Opisthokonta,3BVTE@33208|Metazoa	33208|Metazoa	-	-	-	GO:0003674,GO:0005488,GO:0005509,GO:0005515,GO:0005575,GO:0005622,GO:0005623,GO:0005737,GO:0005783,GO:0006457,GO:0008150,GO:0009987,GO:0012505,GO:0016020,GO:0016021,GO:0031224,GO:0043167,GO:0043169,GO:0043226,GO:0043227,GO:0043229,GO:0043231,GO:0044424,GO:0044425,GO:0044444,GO:0044464,GO:0046872,GO:0051082	-	-	-	-	-	-	-	-	-	-	-
TRINITY_DN47206_c0_g2_i1_3_6	32264.tetur26g01810.1	2.43E-75	239	COG0639@1|root,KOG0371@2759|Eukaryota,391PG@33154|Opisthokonta,3BR0B@33208|Metazoa,3D7HC@33213|Bilateria	33208|Metazoa	T	Calcineurin-like phosphoesterase	-	-	-	-	-	-	-	-	-	-	-	-	Metallophos
TRINITY_DN4736_c0_g1_i14_1_6	69319.XP_008544735.1	7.02E-191	566	KOG3626@1|root,KOG3626@2759|Eukaryota,38TSY@33154|Opisthokonta,3BI05@33208|Metazoa,3CWYC@33213|Bilateria,41XPD@6656|Arthropoda,3SG5Z@50557|Insecta,46FFW@7399|Hymenoptera	33208|Metazoa	Q	Solute carrier organic anion transporter family member	-	GO:0003674,GO:0005215,GO:0005575,GO:0005622,GO:0005623,GO:0005886,GO:0005887,GO:0006810,GO:0006811,GO:0006820,GO:0008150,GO:0008509,GO:0008514,GO:0015075,GO:0015291,GO:0015347,GO:0015711,GO:0016020,GO:0016021,GO:0022804,GO:0022857,GO:0031224,GO:0031226,GO:0034220,GO:0043226,GO:0043229,GO:0043252,GO:0044424,GO:0044425,GO:0044459,GO:0044464,GO:0051179,GO:0051234,GO:0055085,GO:0071702,GO:0071944,GO:…	-	ko:K14353	-	-	-	-	ko00000,ko02000	2.A.60.1	-	-	Kazal_2,OATP
TRINITY_DN4736_c0_g1_i15_2_13	69319.XP_008544735.1	5.55E-118	372	KOG3626@1|root,KOG3626@2759|Eukaryota,38TSY@33154|Opisthokonta,3BI05@33208|Metazoa,3CWYC@33213|Bilateria,41XPD@6656|Arthropoda,3SG5Z@50557|Insecta,46FFW@7399|Hymenoptera	33208|Metazoa	Q	Solute carrier organic anion transporter family member	-	GO:0003674,GO:0005215,GO:0005575,GO:0005622,GO:0005623,GO:0005886,GO:0005887,GO:0006810,GO:0006811,GO:0006820,GO:0008150,GO:0008509,GO:0008514,GO:0015075,GO:0015291,GO:0015347,GO:0015711,GO:0016020,GO:0016021,GO:0022804,GO:0022857,GO:0031224,GO:0031226,GO:0034220,GO:0043226,GO:0043229,GO:0043252,GO:0044424,GO:0044425,GO:0044459,GO:0044464,GO:0051179,GO:0051234,GO:0055085,GO:0071702,GO:0071944,GO:…	-	ko:K14353	-	-	-	-	ko00000,ko02000	2.A.60.1	-	-	Kazal_2,OATP
TRINITY_DN4736_c0_g1_i16_1_6	69319.XP_008544735.1	2.45E-190	565	KOG3626@1|root,KOG3626@2759|Eukaryota,38TSY@33154|Opisthokonta,3BI05@33208|Metazoa,3CWYC@33213|Bilateria,41XPD@6656|Arthropoda,3SG5Z@50557|Insecta,46FFW@7399|Hymenoptera	33208|Metazoa	Q	Solute carrier organic anion transporter family member	-	GO:0003674,GO:0005215,GO:0005575,GO:0005622,GO:0005623,GO:0005886,GO:0005887,GO:0006810,GO:0006811,GO:0006820,GO:0008150,GO:0008509,GO:0008514,GO:0015075,GO:0015291,GO:0015347,GO:0015711,GO:0016020,GO:0016021,GO:0022804,GO:0022857,GO:0031224,GO:0031226,GO:0034220,GO:0043226,GO:0043229,GO:0043252,GO:0044424,GO:0044425,GO:0044459,GO:0044464,GO:0051179,GO:0051234,GO:0055085,GO:0071702,GO:0071944,GO:…	-	ko:K14353	-	-	-	-	ko00000,ko02000	2.A.60.1	-	-	Kazal_2,OATP
TRINITY_DN4736_c0_g1_i18_1_6	69319.XP_008544735.1	1.23E-117	371	KOG3626@1|root,KOG3626@2759|Eukaryota,38TSY@33154|Opisthokonta,3BI05@33208|Metazoa,3CWYC@33213|Bilateria,41XPD@6656|Arthropoda,3SG5Z@50557|Insecta,46FFW@7399|Hymenoptera	33208|Metazoa	Q	Solute carrier organic anion transporter family member	-	GO:0003674,GO:0005215,GO:0005575,GO:0005622,GO:0005623,GO:0005886,GO:0005887,GO:0006810,GO:0006811,GO:0006820,GO:0008150,GO:0008509,GO:0008514,GO:0015075,GO:0015291,GO:0015347,GO:0015711,GO:0016020,GO:0016021,GO:0022804,GO:0022857,GO:0031224,GO:0031226,GO:0034220,GO:0043226,GO:0043229,GO:0043252,GO:0044424,GO:0044425,GO:0044459,GO:0044464,GO:0051179,GO:0051234,GO:0055085,GO:0071702,GO:0071944,GO:…	-	ko:K14353	-	-	-	-	ko00000,ko02000	2.A.60.1	-	-	Kazal_2,OATP
TRINITY_DN4736_c0_g1_i3_3_11	69319.XP_008544735.1	2.83E-228	665	KOG3626@1|root,KOG3626@2759|Eukaryota,38TSY@33154|Opisthokonta,3BI05@33208|Metazoa,3CWYC@33213|Bilateria,41XPD@6656|Arthropoda,3SG5Z@50557|Insecta,46FFW@7399|Hymenoptera	33208|Metazoa	Q	Solute carrier organic anion transporter family member	-	GO:0003674,GO:0005215,GO:0005575,GO:0005622,GO:0005623,GO:0005886,GO:0005887,GO:0006810,GO:0006811,GO:0006820,GO:0008150,GO:0008509,GO:0008514,GO:0015075,GO:0015291,GO:0015347,GO:0015711,GO:0016020,GO:0016021,GO:0022804,GO:0022857,GO:0031224,GO:0031226,GO:0034220,GO:0043226,GO:0043229,GO:0043252,GO:0044424,GO:0044425,GO:0044459,GO:0044464,GO:0051179,GO:0051234,GO:0055085,GO:0071702,GO:0071944,GO:…	-	ko:K14353	-	-	-	-	ko00000,ko02000	2.A.60.1	-	-	Kazal_2,OATP
TRINITY_DN4736_c0_g1_i7_3_11	69319.XP_008544735.1	2.83E-228	665	KOG3626@1|root,KOG3626@2759|Eukaryota,38TSY@33154|Opisthokonta,3BI05@33208|Metazoa,3CWYC@33213|Bilateria,41XPD@6656|Arthropoda,3SG5Z@50557|Insecta,46FFW@7399|Hymenoptera	33208|Metazoa	Q	Solute carrier organic anion transporter family member	-	GO:0003674,GO:0005215,GO:0005575,GO:0005622,GO:0005623,GO:0005886,GO:0005887,GO:0006810,GO:0006811,GO:0006820,GO:0008150,GO:0008509,GO:0008514,GO:0015075,GO:0015291,GO:0015347,GO:0015711,GO:0016020,GO:0016021,GO:0022804,GO:0022857,GO:0031224,GO:0031226,GO:0034220,GO:0043226,GO:0043229,GO:0043252,GO:0044424,GO:0044425,GO:0044459,GO:0044464,GO:0051179,GO:0051234,GO:0055085,GO:0071702,GO:0071944,GO:…	-	ko:K14353	-	-	-	-	ko00000,ko02000	2.A.60.1	-	-	Kazal_2,OATP
TRINITY_DN47416_c0_g1_i10_2_22	45351.EDO44602	8.86E-247	697	COG0731@1|root,KOG1160@2759|Eukaryota,38C7H@33154|Opisthokonta,3BD3N@33208|Metazoa	33208|Metazoa	C	Protein 1) homolog	-	-	4.1.3.44	ko:K15449	-	-	-	-	ko00000,ko01000,ko03016	-	-	-	Flavodoxin_1,Radical_SAM,Wyosine_form
TRINITY_DN47416_c0_g1_i1_3_4	6087.XP_002165055.2	3.62E-169	500	COG0731@1|root,KOG1160@2759|Eukaryota,38C7H@33154|Opisthokonta,3BD3N@33208|Metazoa	33208|Metazoa	C	Protein 1) homolog	-	-	4.1.3.44	ko:K15449	-	-	-	-	ko00000,ko01000,ko03016	-	-	-	Flavodoxin_1,Radical_SAM,Wyosine_form
TRINITY_DN47416_c0_g1_i4_3_4	6087.XP_002165055.2	9.41E-222	637	COG0731@1|root,KOG1160@2759|Eukaryota,38C7H@33154|Opisthokonta,3BD3N@33208|Metazoa	33208|Metazoa	C	Protein 1) homolog	-	-	4.1.3.44	ko:K15449	-	-	-	-	ko00000,ko01000,ko03016	-	-	-	Flavodoxin_1,Radical_SAM,Wyosine_form
TRINITY_DN47416_c0_g2_i3_6_13	45351.EDO44602	8.86E-247	697	COG0731@1|root,KOG1160@2759|Eukaryota,38C7H@33154|Opisthokonta,3BD3N@33208|Metazoa	33208|Metazoa	C	Protein 1) homolog	-	-	4.1.3.44	ko:K15449	-	-	-	-	ko00000,ko01000,ko03016	-	-	-	Flavodoxin_1,Radical_SAM,Wyosine_form
TRINITY_DN47478_c1_g1_i11_4_6	6669.EFX85169	1.52E-128	394	COG0252@1|root,KOG0503@2759|Eukaryota,38D57@33154|Opisthokonta,3BFKQ@33208|Metazoa,3CR8B@33213|Bilateria,41X1K@6656|Arthropoda	33208|Metazoa	E	It is involved in the biological process described with cellular amino acid metabolic process	-	GO:0003674,GO:0003824,GO:0004067,GO:0006082,GO:0006520,GO:0006528,GO:0006530,GO:0006807,GO:0008150,GO:0008152,GO:0009056,GO:0009063,GO:0009064,GO:0009065,GO:0009066,GO:0009068,GO:0009987,GO:0016054,GO:0016787,GO:0016810,GO:0016811,GO:0019752,GO:0032787,GO:0034641,GO:0043436,GO:0043603,GO:0044237,GO:0044238,GO:0044248,GO:0044281,GO:0044282,GO:0046395,GO:0071704,GO:0072329,GO:1901564,GO:1901565,GO:…	3.1.1.47,3.1.1.5,3.5.1.1	ko:K13278	-	-	-	-	ko00000,ko01000	-	-	-	Ank_2,Ank_3,Ank_4,Asparaginase
TRINITY_DN47478_c1_g1_i13_4_18	7227.FBpp0070595	7.47E-35	137	COG0252@1|root,KOG0503@2759|Eukaryota,38D57@33154|Opisthokonta,3BFKQ@33208|Metazoa,3CR8B@33213|Bilateria,41X1K@6656|Arthropoda,3SGAW@50557|Insecta,44XZ2@7147|Diptera,45QV5@7214|Drosophilidae	33208|Metazoa	E	It is involved in the biological process described with cellular amino acid metabolic process	-	GO:0003674,GO:0003824,GO:0004067,GO:0006082,GO:0006520,GO:0006528,GO:0006530,GO:0006807,GO:0008150,GO:0008152,GO:0009056,GO:0009063,GO:0009064,GO:0009065,GO:0009066,GO:0009068,GO:0009987,GO:0016054,GO:0016787,GO:0016810,GO:0016811,GO:0019752,GO:0032787,GO:0034641,GO:0043436,GO:0043603,GO:0044237,GO:0044238,GO:0044248,GO:0044281,GO:0044282,GO:0046395,GO:0071704,GO:0072329,GO:1901564,GO:1901565,GO:…	3.1.1.47,3.1.1.5,3.5.1.1	ko:K13278	-	-	-	-	ko00000,ko01000	-	-	-	Ank_2,Ank_3,Ank_4,Asparaginase
TRINITY_DN47478_c1_g1_i21_4_35	7227.FBpp0070595	7.47E-35	137	COG0252@1|root,KOG0503@2759|Eukaryota,38D57@33154|Opisthokonta,3BFKQ@33208|Metazoa,3CR8B@33213|Bilateria,41X1K@6656|Arthropoda,3SGAW@50557|Insecta,44XZ2@7147|Diptera,45QV5@7214|Drosophilidae	33208|Metazoa	E	It is involved in the biological process described with cellular amino acid metabolic process	-	GO:0003674,GO:0003824,GO:0004067,GO:0006082,GO:0006520,GO:0006528,GO:0006530,GO:0006807,GO:0008150,GO:0008152,GO:0009056,GO:0009063,GO:0009064,GO:0009065,GO:0009066,GO:0009068,GO:0009987,GO:0016054,GO:0016787,GO:0016810,GO:0016811,GO:0019752,GO:0032787,GO:0034641,GO:0043436,GO:0043603,GO:0044237,GO:0044238,GO:0044248,GO:0044281,GO:0044282,GO:0046395,GO:0071704,GO:0072329,GO:1901564,GO:1901565,GO:…	3.1.1.47,3.1.1.5,3.5.1.1	ko:K13278	-	-	-	-	ko00000,ko01000	-	-	-	Ank_2,Ank_3,Ank_4,Asparaginase
TRINITY_DN47478_c1_g1_i3_4_7	6669.EFX85169	1.52E-128	394	COG0252@1|root,KOG0503@2759|Eukaryota,38D57@33154|Opisthokonta,3BFKQ@33208|Metazoa,3CR8B@33213|Bilateria,41X1K@6656|Arthropoda	33208|Metazoa	E	It is involved in the biological process described with cellular amino acid metabolic process	-	GO:0003674,GO:0003824,GO:0004067,GO:0006082,GO:0006520,GO:0006528,GO:0006530,GO:0006807,GO:0008150,GO:0008152,GO:0009056,GO:0009063,GO:0009064,GO:0009065,GO:0009066,GO:0009068,GO:0009987,GO:0016054,GO:0016787,GO:0016810,GO:0016811,GO:0019752,GO:0032787,GO:0034641,GO:0043436,GO:0043603,GO:0044237,GO:0044238,GO:0044248,GO:0044281,GO:0044282,GO:0046395,GO:0071704,GO:0072329,GO:1901564,GO:1901565,GO:…	3.1.1.47,3.1.1.5,3.5.1.1	ko:K13278	-	-	-	-	ko00000,ko01000	-	-	-	Ank_2,Ank_3,Ank_4,Asparaginase
TRINITY_DN47478_c1_g1_i9_4_4	6669.EFX85169	7.28E-113	352	COG0252@1|root,KOG0503@2759|Eukaryota,38D57@33154|Opisthokonta,3BFKQ@33208|Metazoa,3CR8B@33213|Bilateria,41X1K@6656|Arthropoda	33208|Metazoa	E	It is involved in the biological process described with cellular amino acid metabolic process	-	GO:0003674,GO:0003824,GO:0004067,GO:0006082,GO:0006520,GO:0006528,GO:0006530,GO:0006807,GO:0008150,GO:0008152,GO:0009056,GO:0009063,GO:0009064,GO:0009065,GO:0009066,GO:0009068,GO:0009987,GO:0016054,GO:0016787,GO:0016810,GO:0016811,GO:0019752,GO:0032787,GO:0034641,GO:0043436,GO:0043603,GO:0044237,GO:0044238,GO:0044248,GO:0044281,GO:0044282,GO:0046395,GO:0071704,GO:0072329,GO:1901564,GO:1901565,GO:…	3.1.1.47,3.1.1.5,3.5.1.1	ko:K13278	-	-	-	-	ko00000,ko01000	-	-	-	Ank_2,Ank_3,Ank_4,Asparaginase
TRINITY_DN47478_c1_g2_i13_1_42	7955.ENSDARP00000114283	8.27E-16	77.4	COG0252@1|root,KOG0503@2759|Eukaryota,3AJD7@33154|Opisthokonta,3BXC8@33208|Metazoa,3DDGK@33213|Bilateria,48I57@7711|Chordata,49FY1@7742|Vertebrata,4A588@7898|Actinopterygii	33208|Metazoa	E	Ankyrin repeat	-	-	-	-	-	-	-	-	-	-	-	-	Ank,Ank_2
TRINITY_DN47478_c1_g2_i15_1_67	7955.ENSDARP00000114283	8.27E-16	77.4	COG0252@1|root,KOG0503@2759|Eukaryota,3AJD7@33154|Opisthokonta,3BXC8@33208|Metazoa,3DDGK@33213|Bilateria,48I57@7711|Chordata,49FY1@7742|Vertebrata,4A588@7898|Actinopterygii	33208|Metazoa	E	Ankyrin repeat	-	-	-	-	-	-	-	-	-	-	-	-	Ank,Ank_2
TRINITY_DN47478_c1_g2_i26_3_72	7955.ENSDARP00000114283	8.27E-16	77.4	COG0252@1|root,KOG0503@2759|Eukaryota,3AJD7@33154|Opisthokonta,3BXC8@33208|Metazoa,3DDGK@33213|Bilateria,48I57@7711|Chordata,49FY1@7742|Vertebrata,4A588@7898|Actinopterygii	33208|Metazoa	E	Ankyrin repeat	-	-	-	-	-	-	-	-	-	-	-	-	Ank,Ank_2
TRINITY_DN4753_c0_g1_i1_2_4	7425.NV17925-PA	1.85E-20	90.1	2E2CV@1|root,2S9KT@2759|Eukaryota,3A8IM@33154|Opisthokonta,3BUUS@33208|Metazoa,3DAU4@33213|Bilateria,4214I@6656|Arthropoda,3SP7K@50557|Insecta,46IST@7399|Hymenoptera	33208|Metazoa	S	Domain of unknown function (DUF4508)	-	GO:0003674,GO:0005575,GO:0008150	-	-	-	-	-	-	-	-	-	-	DUF4508
TRINITY_DN4753_c0_g1_i2_2_4	7425.NV17925-PA	1.85E-20	90.1	2E2CV@1|root,2S9KT@2759|Eukaryota,3A8IM@33154|Opisthokonta,3BUUS@33208|Metazoa,3DAU4@33213|Bilateria,4214I@6656|Arthropoda,3SP7K@50557|Insecta,46IST@7399|Hymenoptera	33208|Metazoa	S	Domain of unknown function (DUF4508)	-	GO:0003674,GO:0005575,GO:0008150	-	-	-	-	-	-	-	-	-	-	DUF4508
TRINITY_DN4753_c0_g1_i3_2_4	7425.NV17925-PA	1.85E-20	90.1	2E2CV@1|root,2S9KT@2759|Eukaryota,3A8IM@33154|Opisthokonta,3BUUS@33208|Metazoa,3DAU4@33213|Bilateria,4214I@6656|Arthropoda,3SP7K@50557|Insecta,46IST@7399|Hymenoptera	33208|Metazoa	S	Domain of unknown function (DUF4508)	-	GO:0003674,GO:0005575,GO:0008150	-	-	-	-	-	-	-	-	-	-	DUF4508
TRINITY_DN4776_c0_g1_i3_4_10	8364.ENSXETP00000063490	3.53E-38	139	2BVFU@1|root,2S27U@2759|Eukaryota,3A329@33154|Opisthokonta,3BQX6@33208|Metazoa,3DB71@33213|Bilateria	33208|Metazoa	-	-	-	-	-	-	-	-	-	-	-	-	-	-	-
TRINITY_DN4776_c0_g1_i4_5_52	8364.ENSXETP00000063490	3.53E-38	139	2BVFU@1|root,2S27U@2759|Eukaryota,3A329@33154|Opisthokonta,3BQX6@33208|Metazoa,3DB71@33213|Bilateria	33208|Metazoa	-	-	-	-	-	-	-	-	-	-	-	-	-	-	-
TRINITY_DN4776_c1_g2_i1_6_17	32264.tetur07g01370.1	3.77E-251	707	COG0515@1|root,KOG0197@2759|Eukaryota,38E1B@33154|Opisthokonta,3BAZR@33208|Metazoa,3CTKV@33213|Bilateria,41XSC@6656|Arthropoda	33208|Metazoa	T	ATP binding. It is involved in the biological process described with protein phosphorylation	-	GO:0000003,GO:0000132,GO:0000165,GO:0000166,GO:0000226,GO:0000278,GO:0000578,GO:0000902,GO:0000904,GO:0001700,GO:0001704,GO:0001706,GO:0001708,GO:0001711,GO:0001714,GO:0001891,GO:0001932,GO:0001934,GO:0002009,GO:0002064,GO:0002065,GO:0002066,GO:0002376,GO:0003002,GO:0003006,GO:0003008,GO:0003674,GO:0003824,GO:0004672,GO:0004713,GO:0004715,GO:0005102,GO:0005488,GO:0005515,GO:0005524,GO:0005575,GO:…	2.7.10.2	ko:K05703,ko:K05704,ko:K08892	ko01521,ko01522,ko04012,ko04013,ko04015,ko04062,ko04071,ko04072,ko04137,ko04144,ko04360,ko04370,ko04380,ko04510,ko04520,ko04530,ko04540,ko04611,ko04650,ko04660,ko04664,ko04725,ko04727,ko04750,ko04810,ko04912,ko04915,ko04917,ko04919,ko04921,ko04926,ko05020,ko05100,ko05120,ko05130,ko05131,ko05152,ko05161,ko05162,ko05167,ko05203,ko05205,ko05219,ko05416,ko05418,map01521,map01522,map04012,map04013,map…	-	-	-	ko00000,ko00001,ko01000,ko01001,ko04131,ko04516	-	-	-	Pkinase_Tyr,SH2,SH3_1,SH3_9
TRINITY_DN4776_c1_g2_i2_6_7	32264.tetur07g01370.1	3.77E-251	707	COG0515@1|root,KOG0197@2759|Eukaryota,38E1B@33154|Opisthokonta,3BAZR@33208|Metazoa,3CTKV@33213|Bilateria,41XSC@6656|Arthropoda	33208|Metazoa	T	ATP binding. It is involved in the biological process described with protein phosphorylation	-	GO:0000003,GO:0000132,GO:0000165,GO:0000166,GO:0000226,GO:0000278,GO:0000578,GO:0000902,GO:0000904,GO:0001700,GO:0001704,GO:0001706,GO:0001708,GO:0001711,GO:0001714,GO:0001891,GO:0001932,GO:0001934,GO:0002009,GO:0002064,GO:0002065,GO:0002066,GO:0002376,GO:0003002,GO:0003006,GO:0003008,GO:0003674,GO:0003824,GO:0004672,GO:0004713,GO:0004715,GO:0005102,GO:0005488,GO:0005515,GO:0005524,GO:0005575,GO:…	2.7.10.2	ko:K05703,ko:K05704,ko:K08892	ko01521,ko01522,ko04012,ko04013,ko04015,ko04062,ko04071,ko04072,ko04137,ko04144,ko04360,ko04370,ko04380,ko04510,ko04520,ko04530,ko04540,ko04611,ko04650,ko04660,ko04664,ko04725,ko04727,ko04750,ko04810,ko04912,ko04915,ko04917,ko04919,ko04921,ko04926,ko05020,ko05100,ko05120,ko05130,ko05131,ko05152,ko05161,ko05162,ko05167,ko05203,ko05205,ko05219,ko05416,ko05418,map01521,map01522,map04012,map04013,map…	-	-	-	ko00000,ko00001,ko01000,ko01001,ko04131,ko04516	-	-	-	Pkinase_Tyr,SH2,SH3_1,SH3_9
TRINITY_DN4786_c2_g1_i1_4_7	7029.ACYPI35202-PA	1.32E-07	58.5	298CU@1|root,2RFDD@2759|Eukaryota,39UY8@33154|Opisthokonta,3BI8K@33208|Metazoa,3CZ3H@33213|Bilateria,42AQF@6656|Arthropoda,3SSGU@50557|Insecta	33208|Metazoa	S	Myb/SANT-like DNA-binding domain	-	GO:0002165,GO:0003674,GO:0003676,GO:0003677,GO:0003723,GO:0005488,GO:0006139,GO:0006259,GO:0006308,GO:0006725,GO:0006807,GO:0007275,GO:0008150,GO:0008152,GO:0009056,GO:0009057,GO:0009791,GO:0009987,GO:0019439,GO:0032501,GO:0032502,GO:0034641,GO:0034655,GO:0035074,GO:0035209,GO:0043170,GO:0044237,GO:0044238,GO:0044248,GO:0044260,GO:0044265,GO:0044270,GO:0046483,GO:0046700,GO:0048856,GO:0071704,GO:…	-	-	-	-	-	-	-	-	-	-	Myb_DNA-bind_5
TRINITY_DN47_c12_g1_i2_5_11	7070.TC004451-PA	9.52E-258	809	COG5043@1|root,KOG1809@2759|Eukaryota,38B64@33154|Opisthokonta,3BFU8@33208|Metazoa,3CWMY@33213|Bilateria,41XT3@6656|Arthropoda,3SGF7@50557|Insecta	33208|Metazoa	U	Vacuolar protein sorting-associated protein	-	GO:0005575,GO:0005622,GO:0005623,GO:0005737,GO:0005768,GO:0005770,GO:0006605,GO:0006623,GO:0006807,GO:0006810,GO:0006886,GO:0007034,GO:0008104,GO:0008150,GO:0008152,GO:0010008,GO:0012505,GO:0015031,GO:0015833,GO:0016020,GO:0019538,GO:0031090,GO:0031410,GO:0031902,GO:0031982,GO:0033036,GO:0033365,GO:0034613,GO:0042886,GO:0043170,GO:0043226,GO:0043227,GO:0043229,GO:0044238,GO:0044422,GO:0044424,GO:…	-	ko:K07050,ko:K19525	-	-	-	-	ko00000,ko01000,ko03016	-	-	-	ATG_C,Chorein_N,SHR-BD,VPS13,VPS13_C,VPS13_mid_rpt
TRINITY_DN47_c12_g1_i3_4_11	7070.TC004451-PA	9.52E-258	809	COG5043@1|root,KOG1809@2759|Eukaryota,38B64@33154|Opisthokonta,3BFU8@33208|Metazoa,3CWMY@33213|Bilateria,41XT3@6656|Arthropoda,3SGF7@50557|Insecta	33208|Metazoa	U	Vacuolar protein sorting-associated protein	-	GO:0005575,GO:0005622,GO:0005623,GO:0005737,GO:0005768,GO:0005770,GO:0006605,GO:0006623,GO:0006807,GO:0006810,GO:0006886,GO:0007034,GO:0008104,GO:0008150,GO:0008152,GO:0010008,GO:0012505,GO:0015031,GO:0015833,GO:0016020,GO:0019538,GO:0031090,GO:0031410,GO:0031902,GO:0031982,GO:0033036,GO:0033365,GO:0034613,GO:0042886,GO:0043170,GO:0043226,GO:0043227,GO:0043229,GO:0044238,GO:0044422,GO:0044424,GO:…	-	ko:K07050,ko:K19525	-	-	-	-	ko00000,ko01000,ko03016	-	-	-	ATG_C,Chorein_N,SHR-BD,VPS13,VPS13_C,VPS13_mid_rpt
TRINITY_DN480_c3_g2_i15_5_8	7425.NV13244-PA	2.49E-172	492	COG0639@1|root,KOG0375@2759|Eukaryota,38BQG@33154|Opisthokonta,3BAVD@33208|Metazoa,3CSW7@33213|Bilateria,41TKP@6656|Arthropoda,3SFKH@50557|Insecta,46KPK@7399|Hymenoptera	33208|Metazoa	T	Serine threonine-protein phosphatase	-	GO:0000003,GO:0000280,GO:0003674,GO:0003824,GO:0004721,GO:0004722,GO:0004723,GO:0005488,GO:0005515,GO:0005516,GO:0005575,GO:0005622,GO:0005623,GO:0005955,GO:0006464,GO:0006470,GO:0006793,GO:0006796,GO:0006807,GO:0006996,GO:0007049,GO:0007143,GO:0007275,GO:0007276,GO:0007292,GO:0007444,GO:0008150,GO:0008152,GO:0008287,GO:0009888,GO:0009987,GO:0016043,GO:0016311,GO:0016787,GO:0016788,GO:0016791,GO:…	3.1.3.16	ko:K04348	ko04010,ko04020,ko04022,ko04114,ko04218,ko04310,ko04360,ko04370,ko04380,ko04650,ko04658,ko04659,ko04660,ko04662,ko04720,ko04724,ko04728,ko04921,ko04922,ko04924,ko05010,ko05014,ko05031,ko05152,ko05166,ko05167,map04010,map04020,map04022,map04114,map04218,map04310,map04360,map04370,map04380,map04650,map04658,map04659,map04660,map04662,map04720,map04724,map04728,map04921,map04922,map04924,map05010,ma…	-	-	-	ko00000,ko00001,ko01000,ko01009	-	-	-	Metallophos
TRINITY_DN480_c3_g2_i8_5_13	6669.EFX87567	5.17E-197	558	COG0639@1|root,KOG0375@2759|Eukaryota,38BQG@33154|Opisthokonta,3BAVD@33208|Metazoa,3CSW7@33213|Bilateria,41TKP@6656|Arthropoda	33208|Metazoa	T	serine threonine-protein phosphatase	-	GO:0000003,GO:0000280,GO:0003674,GO:0003824,GO:0004721,GO:0004722,GO:0004723,GO:0005488,GO:0005515,GO:0005516,GO:0005575,GO:0005622,GO:0005623,GO:0005955,GO:0006464,GO:0006470,GO:0006793,GO:0006796,GO:0006807,GO:0006996,GO:0007049,GO:0007143,GO:0007275,GO:0007276,GO:0007292,GO:0007444,GO:0008150,GO:0008152,GO:0008287,GO:0009888,GO:0009987,GO:0016043,GO:0016311,GO:0016787,GO:0016788,GO:0016791,GO:…	3.1.3.16	ko:K04348	ko04010,ko04020,ko04022,ko04114,ko04218,ko04310,ko04360,ko04370,ko04380,ko04650,ko04658,ko04659,ko04660,ko04662,ko04720,ko04724,ko04728,ko04921,ko04922,ko04924,ko05010,ko05014,ko05031,ko05152,ko05166,ko05167,map04010,map04020,map04022,map04114,map04218,map04310,map04360,map04370,map04380,map04650,map04658,map04659,map04660,map04662,map04720,map04724,map04728,map04921,map04922,map04924,map05010,ma…	-	-	-	ko00000,ko00001,ko01000,ko01009	-	-	-	Metallophos
TRINITY_DN4832_c0_g1_i17_3_1	126957.SMAR010975-PA	9.42E-39	159	COG5213@1|root,KOG1049@2759|Eukaryota,38DU4@33154|Opisthokonta,3BIYC@33208|Metazoa,3CVRM@33213|Bilateria,41ZFW@6656|Arthropoda	33208|Metazoa	A	Fip1 motif	-	GO:0003674,GO:0005488,GO:0005515,GO:0005575,GO:0005622,GO:0005623,GO:0005634,GO:0005654,GO:0005847,GO:0005849,GO:0006139,GO:0006378,GO:0006379,GO:0006396,GO:0006397,GO:0006398,GO:0006725,GO:0006807,GO:0008092,GO:0008150,GO:0008152,GO:0008334,GO:0009987,GO:0010467,GO:0016070,GO:0016071,GO:0017022,GO:0031123,GO:0031124,GO:0031974,GO:0031981,GO:0032991,GO:0034641,GO:0043170,GO:0043226,GO:0043227,GO:…	-	ko:K14405	ko03015,map03015	-	-	-	ko00000,ko00001,ko03019	-	-	-	FF,Fip1
TRINITY_DN4833_c0_g1_i3_2_1	8153.XP_005914915.1	2.20E-09	63.9	2BSU8@1|root,2S1ZB@2759|Eukaryota,3A58K@33154|Opisthokonta,3BSFT@33208|Metazoa,3D8JJ@33213|Bilateria,48FHQ@7711|Chordata,49CFI@7742|Vertebrata,4A3WB@7898|Actinopterygii	33208|Metazoa	S	Si ch73-352p18.4	-	-	-	-	-	-	-	-	-	-	-	-	MRVI1
TRINITY_DN48485_c0_g1_i1_6_23	6669.EFX65172	9.51E-134	380	COG5126@1|root,KOG0044@2759|Eukaryota,38GAM@33154|Opisthokonta,3BD5S@33208|Metazoa,3CS7H@33213|Bilateria,41WAC@6656|Arthropoda	33208|Metazoa	T	Calcium ion binding	-	GO:0003674,GO:0005488,GO:0005509,GO:0043167,GO:0043169,GO:0046872	-	ko:K19695	ko04740,map04740	-	-	-	ko00000,ko00001	-	-	-	EF-hand_1,EF-hand_6,EF-hand_7,EF-hand_8
TRINITY_DN48485_c0_g1_i2_6_6	6669.EFX65172	9.51E-134	380	COG5126@1|root,KOG0044@2759|Eukaryota,38GAM@33154|Opisthokonta,3BD5S@33208|Metazoa,3CS7H@33213|Bilateria,41WAC@6656|Arthropoda	33208|Metazoa	T	Calcium ion binding	-	GO:0003674,GO:0005488,GO:0005509,GO:0043167,GO:0043169,GO:0046872	-	ko:K19695	ko04740,map04740	-	-	-	ko00000,ko00001	-	-	-	EF-hand_1,EF-hand_6,EF-hand_7,EF-hand_8
TRINITY_DN48485_c0_g1_i3_6_21	6669.EFX65172	9.51E-134	380	COG5126@1|root,KOG0044@2759|Eukaryota,38GAM@33154|Opisthokonta,3BD5S@33208|Metazoa,3CS7H@33213|Bilateria,41WAC@6656|Arthropoda	33208|Metazoa	T	Calcium ion binding	-	GO:0003674,GO:0005488,GO:0005509,GO:0043167,GO:0043169,GO:0046872	-	ko:K19695	ko04740,map04740	-	-	-	ko00000,ko00001	-	-	-	EF-hand_1,EF-hand_6,EF-hand_7,EF-hand_8
TRINITY_DN48746_c0_g1_i3_2_13	121225.PHUM617250-PA	3.19E-12	65.1	2D0ZZ@1|root,2SG6N@2759|Eukaryota,3ACNP@33154|Opisthokonta,3BVWB@33208|Metazoa,3DCJV@33213|Bilateria,421M1@6656|Arthropoda,3SPSS@50557|Insecta,3EDYG@33342|Paraneoptera	33208|Metazoa	-	-	-	GO:0002164,GO:0002376,GO:0002520,GO:0003674,GO:0005575,GO:0007275,GO:0008150,GO:0009791,GO:0030097,GO:0032501,GO:0032502,GO:0035166,GO:0035167,GO:0048513,GO:0048534,GO:0048542,GO:0048569,GO:0048731,GO:0048732,GO:0048856	-	ko:K17434	-	-	-	-	br01610,ko00000,ko03011	-	-	-	-
TRINITY_DN48746_c0_g1_i4_3_6	121225.PHUM617250-PA	3.19E-12	65.1	2D0ZZ@1|root,2SG6N@2759|Eukaryota,3ACNP@33154|Opisthokonta,3BVWB@33208|Metazoa,3DCJV@33213|Bilateria,421M1@6656|Arthropoda,3SPSS@50557|Insecta,3EDYG@33342|Paraneoptera	33208|Metazoa	-	-	-	GO:0002164,GO:0002376,GO:0002520,GO:0003674,GO:0005575,GO:0007275,GO:0008150,GO:0009791,GO:0030097,GO:0032501,GO:0032502,GO:0035166,GO:0035167,GO:0048513,GO:0048534,GO:0048542,GO:0048569,GO:0048731,GO:0048732,GO:0048856	-	ko:K17434	-	-	-	-	br01610,ko00000,ko03011	-	-	-	-
TRINITY_DN48946_c0_g1_i5_1_1	13249.RPRC010827-PA	3.88E-88	263	COG0432@1|root,KOG3267@2759|Eukaryota,38FBH@33154|Opisthokonta,3BJRU@33208|Metazoa,3D72H@33213|Bilateria,41YXC@6656|Arthropoda,3SJBU@50557|Insecta,3E8TM@33342|Paraneoptera	33208|Metazoa	S	Uncharacterised protein family UPF0047	-	GO:0003674,GO:0005575,GO:0008150	-	-	-	-	-	-	-	-	-	-	UPF0047
TRINITY_DN4914_c0_g1_i1_5_25	13249.RPRC005498-PA	8.29E-108	314	COG1100@1|root,KOG0395@2759|Eukaryota,38TG4@33154|Opisthokonta,3BCK4@33208|Metazoa,3CSJH@33213|Bilateria,41X2V@6656|Arthropoda,3SJYS@50557|Insecta,3E7BP@33342|Paraneoptera	33208|Metazoa	U	Ras subfamily of RAS small GTPases	-	GO:0000003,GO:0000166,GO:0001654,GO:0001667,GO:0001700,GO:0001736,GO:0001738,GO:0001745,GO:0001751,GO:0001752,GO:0001754,GO:0001882,GO:0001883,GO:0001932,GO:0001933,GO:0002009,GO:0002064,GO:0002065,GO:0002066,GO:0002376,GO:0003006,GO:0003674,GO:0003824,GO:0003924,GO:0005488,GO:0005515,GO:0005525,GO:0005575,GO:0005623,GO:0005886,GO:0006928,GO:0006950,GO:0006952,GO:0006955,GO:0007154,GO:0007163,GO:…	-	ko:K07834	ko04014,ko04015,ko04072,ko05200,ko05210,ko05212,map04014,map04015,map04072,map05200,map05210,map05212	-	-	-	ko00000,ko00001,ko04031,ko04131	-	-	-	Ras
TRINITY_DN4914_c0_g1_i5_5_2	13249.RPRC005498-PA	8.29E-108	314	COG1100@1|root,KOG0395@2759|Eukaryota,38TG4@33154|Opisthokonta,3BCK4@33208|Metazoa,3CSJH@33213|Bilateria,41X2V@6656|Arthropoda,3SJYS@50557|Insecta,3E7BP@33342|Paraneoptera	33208|Metazoa	U	Ras subfamily of RAS small GTPases	-	GO:0000003,GO:0000166,GO:0001654,GO:0001667,GO:0001700,GO:0001736,GO:0001738,GO:0001745,GO:0001751,GO:0001752,GO:0001754,GO:0001882,GO:0001883,GO:0001932,GO:0001933,GO:0002009,GO:0002064,GO:0002065,GO:0002066,GO:0002376,GO:0003006,GO:0003674,GO:0003824,GO:0003924,GO:0005488,GO:0005515,GO:0005525,GO:0005575,GO:0005623,GO:0005886,GO:0006928,GO:0006950,GO:0006952,GO:0006955,GO:0007154,GO:0007163,GO:…	-	ko:K07834	ko04014,ko04015,ko04072,ko05200,ko05210,ko05212,map04014,map04015,map04072,map05200,map05210,map05212	-	-	-	ko00000,ko00001,ko04031,ko04131	-	-	-	Ras
TRINITY_DN4914_c0_g1_i7_6_8	13249.RPRC005498-PA	8.29E-108	314	COG1100@1|root,KOG0395@2759|Eukaryota,38TG4@33154|Opisthokonta,3BCK4@33208|Metazoa,3CSJH@33213|Bilateria,41X2V@6656|Arthropoda,3SJYS@50557|Insecta,3E7BP@33342|Paraneoptera	33208|Metazoa	U	Ras subfamily of RAS small GTPases	-	GO:0000003,GO:0000166,GO:0001654,GO:0001667,GO:0001700,GO:0001736,GO:0001738,GO:0001745,GO:0001751,GO:0001752,GO:0001754,GO:0001882,GO:0001883,GO:0001932,GO:0001933,GO:0002009,GO:0002064,GO:0002065,GO:0002066,GO:0002376,GO:0003006,GO:0003674,GO:0003824,GO:0003924,GO:0005488,GO:0005515,GO:0005525,GO:0005575,GO:0005623,GO:0005886,GO:0006928,GO:0006950,GO:0006952,GO:0006955,GO:0007154,GO:0007163,GO:…	-	ko:K07834	ko04014,ko04015,ko04072,ko05200,ko05210,ko05212,map04014,map04015,map04072,map05200,map05210,map05212	-	-	-	ko00000,ko00001,ko04031,ko04131	-	-	-	Ras
TRINITY_DN4916_c0_g1_i6_3_3	7668.SPU_008828-tr	1.11E-14	71.6	2DDYJ@1|root,2S5NZ@2759|Eukaryota,3A7SM@33154|Opisthokonta,3BTDI@33208|Metazoa,3D995@33213|Bilateria	33208|Metazoa	S	Si ch211-191j22.3	-	-	-	-	-	-	-	-	-	-	-	-	-
TRINITY_DN4920_c0_g1_i1_4_8	32264.tetur06g05470.1	3.74E-150	456	KOG2504@1|root,KOG2504@2759|Eukaryota,38GN2@33154|Opisthokonta,3B9WM@33208|Metazoa,3CVEZ@33213|Bilateria,41XBS@6656|Arthropoda	33208|Metazoa	G	It is involved in the biological process described with transmembrane transport	-	GO:0003674,GO:0005215,GO:0005342,GO:0005575,GO:0006810,GO:0006811,GO:0006820,GO:0008028,GO:0008150,GO:0008509,GO:0008514,GO:0015075,GO:0015318,GO:0015711,GO:0015718,GO:0015849,GO:0016020,GO:0016021,GO:0022857,GO:0031224,GO:0034220,GO:0044425,GO:0046942,GO:0046943,GO:0051179,GO:0051234,GO:0055085,GO:0071702,GO:0098656,GO:1903825,GO:1905039	-	-	-	-	-	-	-	-	-	-	MFS_1
TRINITY_DN4920_c0_g1_i2_4_8	32264.tetur06g05470.1	3.74E-150	456	KOG2504@1|root,KOG2504@2759|Eukaryota,38GN2@33154|Opisthokonta,3B9WM@33208|Metazoa,3CVEZ@33213|Bilateria,41XBS@6656|Arthropoda	33208|Metazoa	G	It is involved in the biological process described with transmembrane transport	-	GO:0003674,GO:0005215,GO:0005342,GO:0005575,GO:0006810,GO:0006811,GO:0006820,GO:0008028,GO:0008150,GO:0008509,GO:0008514,GO:0015075,GO:0015318,GO:0015711,GO:0015718,GO:0015849,GO:0016020,GO:0016021,GO:0022857,GO:0031224,GO:0034220,GO:0044425,GO:0046942,GO:0046943,GO:0051179,GO:0051234,GO:0055085,GO:0071702,GO:0098656,GO:1903825,GO:1905039	-	-	-	-	-	-	-	-	-	-	MFS_1
TRINITY_DN4970_c7_g1_i5_1_57	7217.FBpp0124512	1.43E-89	284	KOG2532@1|root,KOG2532@2759|Eukaryota,38CXA@33154|Opisthokonta,3BBSD@33208|Metazoa,3CR7D@33213|Bilateria,41THY@6656|Arthropoda,3SKJN@50557|Insecta,4512W@7147|Diptera,45WHN@7214|Drosophilidae	33208|Metazoa	G	It is involved in the biological process described with transmembrane transport	-	GO:0003674,GO:0005215,GO:0005575,GO:0005623,GO:0005886,GO:0006810,GO:0006811,GO:0006812,GO:0006814,GO:0006817,GO:0006820,GO:0008150,GO:0008509,GO:0015075,GO:0015103,GO:0015114,GO:0015291,GO:0015293,GO:0015318,GO:0015672,GO:0015698,GO:0016020,GO:0016021,GO:0022804,GO:0022857,GO:0030001,GO:0031224,GO:0034220,GO:0035435,GO:0044425,GO:0044464,GO:0051179,GO:0051234,GO:0055085,GO:0071944,GO:0098656,GO:…	-	ko:K08193,ko:K12301	ko04142,map04142	-	-	-	ko00000,ko00001,ko02000	2.A.1.14,2.A.1.14.10	-	-	MFS_1
TRINITY_DN49934_c0_g1_i4_1_6	13249.RPRC003469-PA	1.79E-25	97.4	COG5059@1|root,KOG4280@2759|Eukaryota,3A76D@33154|Opisthokonta,3BT0M@33208|Metazoa,3D9BD@33213|Bilateria,420CM@6656|Arthropoda,3SNU6@50557|Insecta,3EAZN@33342|Paraneoptera	33208|Metazoa	Z	G protein gamma subunit-like motifs	-	GO:0001667,GO:0001700,GO:0002009,GO:0003007,GO:0003008,GO:0003013,GO:0003015,GO:0003365,GO:0003371,GO:0003379,GO:0003380,GO:0003674,GO:0003824,GO:0003924,GO:0005575,GO:0005622,GO:0005623,GO:0005834,GO:0005886,GO:0006928,GO:0006996,GO:0007010,GO:0007154,GO:0007155,GO:0007163,GO:0007165,GO:0007186,GO:0007275,GO:0007369,GO:0007391,GO:0007398,GO:0007399,GO:0007405,GO:0007498,GO:0007507,GO:0007584,GO:…	-	-	-	-	-	-	-	-	-	-	G-gamma
TRINITY_DN49934_c0_g1_i5_3_9	13249.RPRC003469-PA	1.79E-25	97.4	COG5059@1|root,KOG4280@2759|Eukaryota,3A76D@33154|Opisthokonta,3BT0M@33208|Metazoa,3D9BD@33213|Bilateria,420CM@6656|Arthropoda,3SNU6@50557|Insecta,3EAZN@33342|Paraneoptera	33208|Metazoa	Z	G protein gamma subunit-like motifs	-	GO:0001667,GO:0001700,GO:0002009,GO:0003007,GO:0003008,GO:0003013,GO:0003015,GO:0003365,GO:0003371,GO:0003379,GO:0003380,GO:0003674,GO:0003824,GO:0003924,GO:0005575,GO:0005622,GO:0005623,GO:0005834,GO:0005886,GO:0006928,GO:0006996,GO:0007010,GO:0007154,GO:0007155,GO:0007163,GO:0007165,GO:0007186,GO:0007275,GO:0007369,GO:0007391,GO:0007398,GO:0007399,GO:0007405,GO:0007498,GO:0007507,GO:0007584,GO:…	-	-	-	-	-	-	-	-	-	-	G-gamma
TRINITY_DN5006_c0_g1_i1_4_2	136037.KDR23023	9.05E-177	512	COG4809@1|root,KOG4184@2759|Eukaryota,39RHF@33154|Opisthokonta,3BD0K@33208|Metazoa,3CRZQ@33213|Bilateria,41V5J@6656|Arthropoda,3SGEE@50557|Insecta	33208|Metazoa	G	Phosphotransferase activity, alcohol group as acceptor. It is involved in the biological process described with carbohydrate metabolic process	-	GO:0003674,GO:0003824,GO:0005975,GO:0008150,GO:0008152,GO:0016740,GO:0016772,GO:0016773,GO:0044238,GO:0071704	2.7.1.147	ko:K08074	ko00010,ko01100,ko01110,ko01130,ko01200,map00010,map01100,map01110,map01130,map01200	M00001	R05804,R09085,R09086	RC00002,RC00017	ko00000,ko00001,ko00002,ko01000	-	-	-	ADP_PFK_GK
TRINITY_DN5006_c0_g1_i4_6_2	136037.KDR23023	9.05E-177	512	COG4809@1|root,KOG4184@2759|Eukaryota,39RHF@33154|Opisthokonta,3BD0K@33208|Metazoa,3CRZQ@33213|Bilateria,41V5J@6656|Arthropoda,3SGEE@50557|Insecta	33208|Metazoa	G	Phosphotransferase activity, alcohol group as acceptor. It is involved in the biological process described with carbohydrate metabolic process	-	GO:0003674,GO:0003824,GO:0005975,GO:0008150,GO:0008152,GO:0016740,GO:0016772,GO:0016773,GO:0044238,GO:0071704	2.7.1.147	ko:K08074	ko00010,ko01100,ko01110,ko01130,ko01200,map00010,map01100,map01110,map01130,map01200	M00001	R05804,R09085,R09086	RC00002,RC00017	ko00000,ko00001,ko00002,ko01000	-	-	-	ADP_PFK_GK
TRINITY_DN5043_c2_g2_i46_6_3	45351.EDO33386	5.75E-114	380	KOG0988@1|root,KOG0988@2759|Eukaryota,38HE1@33154|Opisthokonta,3BJ41@33208|Metazoa	33208|Metazoa	A	RNA dependent RNA polymerase	-	GO:0001172,GO:0003674,GO:0003824,GO:0003968,GO:0005488,GO:0005515,GO:0006139,GO:0006325,GO:0006342,GO:0006355,GO:0006725,GO:0006807,GO:0006996,GO:0008150,GO:0008152,GO:0009058,GO:0009059,GO:0009889,GO:0009890,GO:0009892,GO:0009987,GO:0010468,GO:0010556,GO:0010558,GO:0010605,GO:0010629,GO:0016043,GO:0016070,GO:0016458,GO:0016740,GO:0016772,GO:0016779,GO:0018130,GO:0019219,GO:0019222,GO:0019438,GO:…	2.7.7.48	ko:K11699	-	-	-	-	ko00000,ko01000,ko03036	-	-	-	RdRP
TRINITY_DN5047_c2_g1_i7_5_2	7425.NV11242-PA	1.05E-16	84.7	COG1052@1|root,KOG0069@2759|Eukaryota,3A1SU@33154|Opisthokonta,3BQAZ@33208|Metazoa,3D7NZ@33213|Bilateria,41ZMJ@6656|Arthropoda,3SPCP@50557|Insecta,46GQ4@7399|Hymenoptera	33208|Metazoa	C	D-isomer specific 2-hydroxyacid dehydrogenase, NAD binding domain	-	-	-	-	-	-	-	-	-	-	-	-	2-Hacid_dh_C
TRINITY_DN5054_c0_g1_i1_4_2	126957.SMAR014676-PA	5.26E-157	479	COG1824@1|root,KOG3788@2759|Eukaryota,38B5X@33154|Opisthokonta,3BB4Z@33208|Metazoa,3CUBY@33213|Bilateria,41TZ7@6656|Arthropoda	33208|Metazoa	P	Cation transmembrane transporter activity. It is involved in the biological process described with cation transport	-	-	-	ko:K15122	-	-	-	-	ko00000,ko02000	1.A.26.2	-	-	MgtE
TRINITY_DN5070_c0_g1_i1_1_38	32264.tetur06g05470.1	1.96E-110	350	KOG2504@1|root,KOG2504@2759|Eukaryota,38GN2@33154|Opisthokonta,3B9WM@33208|Metazoa,3CVEZ@33213|Bilateria,41XBS@6656|Arthropoda	33208|Metazoa	G	It is involved in the biological process described with transmembrane transport	-	GO:0003674,GO:0005215,GO:0005342,GO:0005575,GO:0006810,GO:0006811,GO:0006820,GO:0008028,GO:0008150,GO:0008509,GO:0008514,GO:0015075,GO:0015318,GO:0015711,GO:0015718,GO:0015849,GO:0016020,GO:0016021,GO:0022857,GO:0031224,GO:0034220,GO:0044425,GO:0046942,GO:0046943,GO:0051179,GO:0051234,GO:0055085,GO:0071702,GO:0098656,GO:1903825,GO:1905039	-	-	-	-	-	-	-	-	-	-	MFS_1
TRINITY_DN5070_c0_g1_i2_3_16	32264.tetur06g05470.1	1.96E-110	350	KOG2504@1|root,KOG2504@2759|Eukaryota,38GN2@33154|Opisthokonta,3B9WM@33208|Metazoa,3CVEZ@33213|Bilateria,41XBS@6656|Arthropoda	33208|Metazoa	G	It is involved in the biological process described with transmembrane transport	-	GO:0003674,GO:0005215,GO:0005342,GO:0005575,GO:0006810,GO:0006811,GO:0006820,GO:0008028,GO:0008150,GO:0008509,GO:0008514,GO:0015075,GO:0015318,GO:0015711,GO:0015718,GO:0015849,GO:0016020,GO:0016021,GO:0022857,GO:0031224,GO:0034220,GO:0044425,GO:0046942,GO:0046943,GO:0051179,GO:0051234,GO:0055085,GO:0071702,GO:0098656,GO:1903825,GO:1905039	-	-	-	-	-	-	-	-	-	-	MFS_1
TRINITY_DN5070_c3_g2_i12_3_16	13249.RPRC005498-PA	8.29E-108	314	COG1100@1|root,KOG0395@2759|Eukaryota,38TG4@33154|Opisthokonta,3BCK4@33208|Metazoa,3CSJH@33213|Bilateria,41X2V@6656|Arthropoda,3SJYS@50557|Insecta,3E7BP@33342|Paraneoptera	33208|Metazoa	U	Ras subfamily of RAS small GTPases	-	GO:0000003,GO:0000166,GO:0001654,GO:0001667,GO:0001700,GO:0001736,GO:0001738,GO:0001745,GO:0001751,GO:0001752,GO:0001754,GO:0001882,GO:0001883,GO:0001932,GO:0001933,GO:0002009,GO:0002064,GO:0002065,GO:0002066,GO:0002376,GO:0003006,GO:0003674,GO:0003824,GO:0003924,GO:0005488,GO:0005515,GO:0005525,GO:0005575,GO:0005623,GO:0005886,GO:0006928,GO:0006950,GO:0006952,GO:0006955,GO:0007154,GO:0007163,GO:…	-	ko:K07834	ko04014,ko04015,ko04072,ko05200,ko05210,ko05212,map04014,map04015,map04072,map05200,map05210,map05212	-	-	-	ko00000,ko00001,ko04031,ko04131	-	-	-	Ras
TRINITY_DN5070_c3_g2_i14_3_16	13249.RPRC005498-PA	8.29E-108	314	COG1100@1|root,KOG0395@2759|Eukaryota,38TG4@33154|Opisthokonta,3BCK4@33208|Metazoa,3CSJH@33213|Bilateria,41X2V@6656|Arthropoda,3SJYS@50557|Insecta,3E7BP@33342|Paraneoptera	33208|Metazoa	U	Ras subfamily of RAS small GTPases	-	GO:0000003,GO:0000166,GO:0001654,GO:0001667,GO:0001700,GO:0001736,GO:0001738,GO:0001745,GO:0001751,GO:0001752,GO:0001754,GO:0001882,GO:0001883,GO:0001932,GO:0001933,GO:0002009,GO:0002064,GO:0002065,GO:0002066,GO:0002376,GO:0003006,GO:0003674,GO:0003824,GO:0003924,GO:0005488,GO:0005515,GO:0005525,GO:0005575,GO:0005623,GO:0005886,GO:0006928,GO:0006950,GO:0006952,GO:0006955,GO:0007154,GO:0007163,GO:…	-	ko:K07834	ko04014,ko04015,ko04072,ko05200,ko05210,ko05212,map04014,map04015,map04072,map05200,map05210,map05212	-	-	-	ko00000,ko00001,ko04031,ko04131	-	-	-	Ras
TRINITY_DN5070_c3_g2_i6_1_12	13249.RPRC005498-PA	8.29E-108	314	COG1100@1|root,KOG0395@2759|Eukaryota,38TG4@33154|Opisthokonta,3BCK4@33208|Metazoa,3CSJH@33213|Bilateria,41X2V@6656|Arthropoda,3SJYS@50557|Insecta,3E7BP@33342|Paraneoptera	33208|Metazoa	U	Ras subfamily of RAS small GTPases	-	GO:0000003,GO:0000166,GO:0001654,GO:0001667,GO:0001700,GO:0001736,GO:0001738,GO:0001745,GO:0001751,GO:0001752,GO:0001754,GO:0001882,GO:0001883,GO:0001932,GO:0001933,GO:0002009,GO:0002064,GO:0002065,GO:0002066,GO:0002376,GO:0003006,GO:0003674,GO:0003824,GO:0003924,GO:0005488,GO:0005515,GO:0005525,GO:0005575,GO:0005623,GO:0005886,GO:0006928,GO:0006950,GO:0006952,GO:0006955,GO:0007154,GO:0007163,GO:…	-	ko:K07834	ko04014,ko04015,ko04072,ko05200,ko05210,ko05212,map04014,map04015,map04072,map05200,map05210,map05212	-	-	-	ko00000,ko00001,ko04031,ko04131	-	-	-	Ras
TRINITY_DN5100_c0_g1_i3_3_2	136037.KDR23023	4.50E-177	513	COG4809@1|root,KOG4184@2759|Eukaryota,39RHF@33154|Opisthokonta,3BD0K@33208|Metazoa,3CRZQ@33213|Bilateria,41V5J@6656|Arthropoda,3SGEE@50557|Insecta	33208|Metazoa	G	Phosphotransferase activity, alcohol group as acceptor. It is involved in the biological process described with carbohydrate metabolic process	-	GO:0003674,GO:0003824,GO:0005975,GO:0008150,GO:0008152,GO:0016740,GO:0016772,GO:0016773,GO:0044238,GO:0071704	2.7.1.147	ko:K08074	ko00010,ko01100,ko01110,ko01130,ko01200,map00010,map01100,map01110,map01130,map01200	M00001	R05804,R09085,R09086	RC00002,RC00017	ko00000,ko00001,ko00002,ko01000	-	-	-	ADP_PFK_GK
TRINITY_DN5100_c0_g1_i4_3_2	136037.KDR23023	4.50E-177	513	COG4809@1|root,KOG4184@2759|Eukaryota,39RHF@33154|Opisthokonta,3BD0K@33208|Metazoa,3CRZQ@33213|Bilateria,41V5J@6656|Arthropoda,3SGEE@50557|Insecta	33208|Metazoa	G	Phosphotransferase activity, alcohol group as acceptor. It is involved in the biological process described with carbohydrate metabolic process	-	GO:0003674,GO:0003824,GO:0005975,GO:0008150,GO:0008152,GO:0016740,GO:0016772,GO:0016773,GO:0044238,GO:0071704	2.7.1.147	ko:K08074	ko00010,ko01100,ko01110,ko01130,ko01200,map00010,map01100,map01110,map01130,map01200	M00001	R05804,R09085,R09086	RC00002,RC00017	ko00000,ko00001,ko00002,ko01000	-	-	-	ADP_PFK_GK
TRINITY_DN5100_c0_g1_i5_3_2	136037.KDR23023	4.50E-177	513	COG4809@1|root,KOG4184@2759|Eukaryota,39RHF@33154|Opisthokonta,3BD0K@33208|Metazoa,3CRZQ@33213|Bilateria,41V5J@6656|Arthropoda,3SGEE@50557|Insecta	33208|Metazoa	G	Phosphotransferase activity, alcohol group as acceptor. It is involved in the biological process described with carbohydrate metabolic process	-	GO:0003674,GO:0003824,GO:0005975,GO:0008150,GO:0008152,GO:0016740,GO:0016772,GO:0016773,GO:0044238,GO:0071704	2.7.1.147	ko:K08074	ko00010,ko01100,ko01110,ko01130,ko01200,map00010,map01100,map01110,map01130,map01200	M00001	R05804,R09085,R09086	RC00002,RC00017	ko00000,ko00001,ko00002,ko01000	-	-	-	ADP_PFK_GK
TRINITY_DN512493_c0_g1_i1_2_3	126957.SMAR005847-PA	1.78E-51	173	2B0IP@1|root,2S083@2759|Eukaryota,3A1RQ@33154|Opisthokonta,3BQAE@33208|Metazoa,3D824@33213|Bilateria,41ZKJ@6656|Arthropoda	33208|Metazoa	S	Protein of unknown function (DUF3421)	-	-	-	-	-	-	-	-	-	-	-	-	DUF3421
[truncated: 13,954 more rows]

## Sheet: Blast2Go_Annotation
trinity_ref	blast2GO	blast2GO.e.value	Identity.max	species
TRINITY_DN13211_c1_g1	ATP synthase F0 subunit 6	3e-60	86	r.microplus
TRINITY_DN129574_c1_g1	BEN domian-containing protein 5-like	4e-25	0.75	microplus
TRINITY_DN14715_c1_g3	CUE domain containing protein 1-like	3e-40	98	microplus
TRINITY_DN14715_c1_g1	CUE domain containing protein 1-like	6e-121	99	microplus
TRINITY_DN14715_c1_g1	CUE domain containing protein 1-like	7e-119	88	microplus
TRINITY_DN124518_c1_g1	CUE domain-containing protein 1-like	1e-75	100	microplus
[truncated: 365 more rows]

## Sheet: asmbl_trinity_reference
asmbl_acc	cdna_acc
[truncated: 1,022,389+ more rows]
