# Supplementary material for: Multi-omics analysis of SFTS virus infection in Rhipicephalus microplus cells reveals antiviral tick factors
Source: Nat Commun. 2025 May 21;16:4732. doi: 10.1038/s41467-025-59565-w (PMC12095547; doi:10.1038/s41467-025-59565-w)
Supplement: Supplementary file 7 — Supplementary Data 6 [file 41467_2025_59565_MOESM7_ESM.xlsx]

## Sheet: iprscan5-R20240530-195008-0547-
Trinity_ID	Database	Database_domain_ID	Domain_Name	start	stop	E-value	Interproscan_ID	Interproscan_description	Gene_Ontology_term_associated
TRINITY_DN1364_c0_g1_i2_2_7	Pfam	PF22562	UBA-like domain	32	78	1.8e-10	IPR015940	Ubiquitin-associated domain	-
TRINITY_DN1364_c0_g1_i2_2_7	CDD	cd14296	UBA1_scUBP14_like	33	71	1.47215e-14	-	-	-
TRINITY_DN1364_c0_g1_i2_2_7	Gene3D	G3DSA:1.10.8.10	-	16	81	6.6e-12	-	-	-
TRINITY_DN1364_c0_g1_i2_2_7	SMART	SM00165	uba_6	32	70	0.00012	IPR015940	Ubiquitin-associated domain	-
TRINITY_DN1364_c0_g1_i2_2_7	CDD	cd02430	PTH2	99	215	1.79909e-49	IPR002833	Peptidyl-tRNA hydrolase, PTH2	GO:0004045(InterPro)
TRINITY_DN1364_c0_g1_i2_2_7	NCBIfam	TIGR00283	aminoacyl-tRNA hydrolase	100	215	4.3e-22	IPR002833	Peptidyl-tRNA hydrolase, PTH2	GO:0004045(InterPro)
TRINITY_DN1364_c0_g1_i2_2_7	ProSiteProfiles	PS50030	Ubiquitin-associated domain (UBA) profile.	30	71	10.4023	IPR015940	Ubiquitin-associated domain	-
TRINITY_DN1364_c0_g1_i2_2_7	SUPERFAMILY	SSF46934	UBA-like	18	79	1.94e-13	IPR009060	UBA-like superfamily	GO:0005515(InterPro)
TRINITY_DN1364_c0_g1_i2_2_7	FunFam	G3DSA:3.40.1490.10:FF:000002	Peptidyl-tRNA hydrolase 2, mitochondrial	97	215	1.2e-42	-	-	-
TRINITY_DN1364_c0_g1_i2_2_7	Pfam	PF01981	Peptidyl-tRNA hydrolase PTH2	99	215	2e-30	IPR002833	Peptidyl-tRNA hydrolase, PTH2	GO:0004045(InterPro)
TRINITY_DN1364_c0_g1_i2_2_7	MobiDBLite	mobidb-lite	consensus disorder prediction	1	18	-	-	-	-
TRINITY_DN1364_c0_g1_i2_2_7	Gene3D	G3DSA:3.40.1490.10	Bit1	98	215	1.8e-36	IPR023476	Peptidyl-tRNA hydrolase II domain superfamily	-
TRINITY_DN1364_c0_g1_i2_2_7	MobiDBLite	mobidb-lite	consensus disorder prediction	1	30	-	-	-	-
TRINITY_DN1364_c0_g1_i2_2_7	SUPERFAMILY	SSF102462	Peptidyl-tRNA hydrolase II	98	215	6.28e-33	IPR023476	Peptidyl-tRNA hydrolase II domain superfamily	-
TRINITY_DN1364_c0_g1_i2_2_7	PANTHER	PTHR12649	PEPTIDYL-TRNA HYDROLASE 2	38	215	2.3e-45	IPR002833	Peptidyl-tRNA hydrolase, PTH2	GO:0004045(PANTHER)|GO:0004045(InterPro)|GO:0005739(PANTHER)|GO:0005829(PANTHER)
TRINITY_DN1364_c0_g1_i3_2_7	Pfam	PF22562	UBA-like domain	32	78	1.8e-10	IPR015940	Ubiquitin-associated domain	-
TRINITY_DN1364_c0_g1_i3_2_7	CDD	cd14296	UBA1_scUBP14_like	33	71	1.47215e-14	-	-	-
TRINITY_DN1364_c0_g1_i3_2_7	Gene3D	G3DSA:1.10.8.10	-	16	81	6.6e-12	-	-	-
TRINITY_DN1364_c0_g1_i3_2_7	SMART	SM00165	uba_6	32	70	0.00012	IPR015940	Ubiquitin-associated domain	-
TRINITY_DN1364_c0_g1_i3_2_7	CDD	cd02430	PTH2	99	215	1.79909e-49	IPR002833	Peptidyl-tRNA hydrolase, PTH2	GO:0004045(InterPro)
TRINITY_DN1364_c0_g1_i3_2_7	NCBIfam	TIGR00283	aminoacyl-tRNA hydrolase	100	215	4.3e-22	IPR002833	Peptidyl-tRNA hydrolase, PTH2	GO:0004045(InterPro)
TRINITY_DN1364_c0_g1_i3_2_7	ProSiteProfiles	PS50030	Ubiquitin-associated domain (UBA) profile.	30	71	10.4023	IPR015940	Ubiquitin-associated domain	-
TRINITY_DN1364_c0_g1_i3_2_7	SUPERFAMILY	SSF46934	UBA-like	18	79	1.94e-13	IPR009060	UBA-like superfamily	GO:0005515(InterPro)
TRINITY_DN1364_c0_g1_i3_2_7	FunFam	G3DSA:3.40.1490.10:FF:000002	Peptidyl-tRNA hydrolase 2, mitochondrial	97	215	1.2e-42	-	-	-
TRINITY_DN1364_c0_g1_i3_2_7	Pfam	PF01981	Peptidyl-tRNA hydrolase PTH2	99	215	2e-30	IPR002833	Peptidyl-tRNA hydrolase, PTH2	GO:0004045(InterPro)
TRINITY_DN1364_c0_g1_i3_2_7	MobiDBLite	mobidb-lite	consensus disorder prediction	1	18	-	-	-	-
TRINITY_DN1364_c0_g1_i3_2_7	Gene3D	G3DSA:3.40.1490.10	Bit1	98	215	1.8e-36	IPR023476	Peptidyl-tRNA hydrolase II domain superfamily	-
TRINITY_DN1364_c0_g1_i3_2_7	MobiDBLite	mobidb-lite	consensus disorder prediction	1	30	-	-	-	-
TRINITY_DN1364_c0_g1_i3_2_7	SUPERFAMILY	SSF102462	Peptidyl-tRNA hydrolase II	98	215	6.28e-33	IPR023476	Peptidyl-tRNA hydrolase II domain superfamily	-
TRINITY_DN1364_c0_g1_i3_2_7	PANTHER	PTHR12649	PEPTIDYL-TRNA HYDROLASE 2	38	215	2.3e-45	IPR002833	Peptidyl-tRNA hydrolase, PTH2	GO:0004045(PANTHER)|GO:0004045(InterPro)|GO:0005739(PANTHER)|GO:0005829(PANTHER)
TRINITY_DN1364_c0_g1_i4_2_7	Pfam	PF22562	UBA-like domain	32	78	1.8e-10	IPR015940	Ubiquitin-associated domain	-
TRINITY_DN1364_c0_g1_i4_2_7	CDD	cd14296	UBA1_scUBP14_like	33	71	1.47215e-14	-	-	-
TRINITY_DN1364_c0_g1_i4_2_7	Gene3D	G3DSA:1.10.8.10	-	16	81	6.6e-12	-	-	-
TRINITY_DN1364_c0_g1_i4_2_7	SMART	SM00165	uba_6	32	70	0.00012	IPR015940	Ubiquitin-associated domain	-
TRINITY_DN1364_c0_g1_i4_2_7	CDD	cd02430	PTH2	99	215	1.79909e-49	IPR002833	Peptidyl-tRNA hydrolase, PTH2	GO:0004045(InterPro)
TRINITY_DN1364_c0_g1_i4_2_7	NCBIfam	TIGR00283	aminoacyl-tRNA hydrolase	100	215	4.3e-22	IPR002833	Peptidyl-tRNA hydrolase, PTH2	GO:0004045(InterPro)
TRINITY_DN1364_c0_g1_i4_2_7	ProSiteProfiles	PS50030	Ubiquitin-associated domain (UBA) profile.	30	71	10.4023	IPR015940	Ubiquitin-associated domain	-
TRINITY_DN1364_c0_g1_i4_2_7	SUPERFAMILY	SSF46934	UBA-like	18	79	1.94e-13	IPR009060	UBA-like superfamily	GO:0005515(InterPro)
TRINITY_DN1364_c0_g1_i4_2_7	FunFam	G3DSA:3.40.1490.10:FF:000002	Peptidyl-tRNA hydrolase 2, mitochondrial	97	215	1.2e-42	-	-	-
TRINITY_DN1364_c0_g1_i4_2_7	Pfam	PF01981	Peptidyl-tRNA hydrolase PTH2	99	215	2e-30	IPR002833	Peptidyl-tRNA hydrolase, PTH2	GO:0004045(InterPro)
TRINITY_DN1364_c0_g1_i4_2_7	MobiDBLite	mobidb-lite	consensus disorder prediction	1	18	-	-	-	-
TRINITY_DN1364_c0_g1_i4_2_7	Gene3D	G3DSA:3.40.1490.10	Bit1	98	215	1.8e-36	IPR023476	Peptidyl-tRNA hydrolase II domain superfamily	-
TRINITY_DN1364_c0_g1_i4_2_7	MobiDBLite	mobidb-lite	consensus disorder prediction	1	30	-	-	-	-
TRINITY_DN1364_c0_g1_i4_2_7	SUPERFAMILY	SSF102462	Peptidyl-tRNA hydrolase II	98	215	6.28e-33	IPR023476	Peptidyl-tRNA hydrolase II domain superfamily	-
TRINITY_DN1364_c0_g1_i4_2_7	PANTHER	PTHR12649	PEPTIDYL-TRNA HYDROLASE 2	38	215	2.3e-45	IPR002833	Peptidyl-tRNA hydrolase, PTH2	GO:0004045(PANTHER)|GO:0004045(InterPro)|GO:0005739(PANTHER)|GO:0005829(PANTHER)
TRINITY_DN13680_c0_g1_i1_4_3	FunFam	G3DSA:3.30.60.30:FF:000024	Transmembrane agrin	70	140	1.2e-15	-	-	-
TRINITY_DN13680_c0_g1_i1_4_3	Gene3D	G3DSA:3.30.60.30	-	72	138	4e-18	-	-	-
TRINITY_DN13680_c0_g1_i1_4_3	PANTHER	PTHR10913	FOLLISTATIN-RELATED	66	320	2.4e-29	IPR050653	Protease Inhibitors and Growth Factor Antagonists	GO:0005615(PANTHER)|GO:0007275(PANTHER)|GO:0030154(PANTHER)|GO:0030510(PANTHER)
TRINITY_DN13680_c0_g1_i1_4_3	SUPERFAMILY	SSF100895	Kazal-type serine protease inhibitors	76	140	1.8e-16	IPR036058	Kazal domain superfamily	GO:0005515(InterPro)
TRINITY_DN13680_c0_g1_i1_4_3	SUPERFAMILY	SSF47473	EF-hand	188	261	2.74e-09	IPR011992	EF-hand domain pair	-
TRINITY_DN13680_c0_g1_i1_4_3	Gene3D	G3DSA:1.10.238.10	-	187	264	3.1e-08	-	-	-
TRINITY_DN13680_c0_g1_i1_4_3	ProSiteProfiles	PS50222	EF-hand calcium-binding domain profile.	184	219	8.54379	IPR002048	EF-hand domain	GO:0005509(InterPro)
TRINITY_DN13680_c0_g1_i1_4_3	SMART	SM00280	kazal_3	95	140	1.1e-14	IPR002350	Kazal domain	GO:0005515(InterPro)
TRINITY_DN13680_c0_g1_i1_4_3	ProSiteProfiles	PS50222	EF-hand calcium-binding domain profile.	231	266	8.99012	IPR002048	EF-hand domain	GO:0005509(InterPro)
TRINITY_DN13680_c0_g1_i1_4_3	CDD	cd00104	KAZAL_FS	100	140	2.47036e-12	-	-	-
TRINITY_DN13680_c0_g1_i1_4_3	Pfam	PF07648	Kazal-type serine protease inhibitor domain	95	140	3.5e-09	IPR002350	Kazal domain	GO:0005515(InterPro)
TRINITY_DN13680_c0_g1_i1_4_3	ProSitePatterns	PS00018	EF-hand calcium-binding domain.	197	209	-	IPR018247	EF-Hand 1, calcium-binding site	-
TRINITY_DN13680_c0_g1_i1_4_3	SUPERFAMILY	SSF57603	FnI-like domain	265	308	4.5e-08	-	-	-
TRINITY_DN13680_c0_g1_i1_4_3	ProSiteProfiles	PS51465	Kazal domain profile.	95	142	12.0802	IPR002350	Kazal domain	GO:0005515(InterPro)
TRINITY_DN13695_c0_g1_i16_4_1	Gene3D	G3DSA:6.10.250.130	-	508	560	3.4e-13	-	-	-
TRINITY_DN13695_c0_g1_i16_4_1	FunFam	G3DSA:1.10.405.10:FF:000005	Amine oxidase [flavin-containing]	149	241	4.1e-38	-	-	-
TRINITY_DN13695_c0_g1_i16_4_1	Phobius	SIGNAL_PEPTIDE	Signal peptide region	1	22	-	-	-	-
TRINITY_DN13695_c0_g1_i16_4_1	Gene3D	G3DSA:3.90.660.10	-	81	442	4e-152	-	-	-
TRINITY_DN13695_c0_g1_i16_4_1	Gene3D	G3DSA:1.10.405.10	Guanine Nucleotide Dissociation Inhibitor, domain 1	148	241	4e-152	-	-	-
TRINITY_DN13695_c0_g1_i16_4_1	Phobius	TRANSMEMBRANE	Region of a membrane-bound protein predicted to be embedded in the membrane.	536	558	-	-	-	-
TRINITY_DN13695_c0_g1_i16_4_1	CDD	cd06223	PRTases_typeI	31	118	0.00182007	IPR000836	Phosphoribosyltransferase domain	-
TRINITY_DN13695_c0_g1_i16_4_1	TMHMM	TMhelix	Region of a membrane-bound protein predicted to be embedded in the membrane.	536	558	-	-	-	-
TRINITY_DN13695_c0_g1_i16_4_1	Phobius	SIGNAL_PEPTIDE_C_REGION	C-terminal region of a signal peptide.	18	22	-	-	-	-
TRINITY_DN13695_c0_g1_i16_4_1	Phobius	NON_CYTOPLASMIC_DOMAIN	Region of a membrane-bound protein predicted to be outside the membrane, in the extracellular region.	23	535	-	-	-	-
TRINITY_DN13695_c0_g1_i16_4_1	SignalP_GRAM_POSITIVE	SignalP-TM	SignalP-TM	1	24	-	-	-	-
TRINITY_DN13695_c0_g1_i16_4_1	Pfam	PF01593	Flavin containing amine oxidoreductase	53	494	1.2e-70	IPR002937	Amine oxidase	GO:0016491(InterPro)
TRINITY_DN13695_c0_g1_i16_4_1	SUPERFAMILY	SSF54373	FAD-linked reductases, C-terminal domain	332	443	1.05e-25	-	-	-
TRINITY_DN13695_c0_g1_i16_4_1	SUPERFAMILY	SSF51905	FAD/NAD(P)-binding domain	39	497	6.29e-72	IPR036188	FAD/NAD(P)-binding domain superfamily	-
TRINITY_DN13695_c0_g1_i16_4_1	Gene3D	G3DSA:3.50.50.60	-	46	491	4e-152	IPR036188	FAD/NAD(P)-binding domain superfamily	-
TRINITY_DN13695_c0_g1_i16_4_1	PANTHER	PTHR43563	AMINE OXIDASE	46	550	2.5e-174	IPR050703	Flavin Monoamine Oxidase	GO:0005739(PANTHER)|GO:0008131(PANTHER)|GO:0050660(PANTHER)
TRINITY_DN13695_c0_g1_i16_4_1	Phobius	SIGNAL_PEPTIDE_N_REGION	N-terminal region of a signal peptide.	1	8	-	-	-	-
TRINITY_DN13695_c0_g1_i16_4_1	PRINTS	PR00757	Flavin-containing amine oxidase signature	134	156	1.1e-61	IPR001613	Flavin amine oxidase	GO:0016491(InterPro)
TRINITY_DN13695_c0_g1_i16_4_1	PRINTS	PR00757	Flavin-containing amine oxidase signature	475	492	1.1e-61	IPR001613	Flavin amine oxidase	GO:0016491(InterPro)
TRINITY_DN13695_c0_g1_i16_4_1	PRINTS	PR00757	Flavin-containing amine oxidase signature	239	261	1.1e-61	IPR001613	Flavin amine oxidase	GO:0016491(InterPro)
TRINITY_DN13695_c0_g1_i16_4_1	PRINTS	PR00757	Flavin-containing amine oxidase signature	216	237	1.1e-61	IPR001613	Flavin amine oxidase	GO:0016491(InterPro)
TRINITY_DN13695_c0_g1_i16_4_1	PRINTS	PR00757	Flavin-containing amine oxidase signature	336	355	1.1e-61	IPR001613	Flavin amine oxidase	GO:0016491(InterPro)
TRINITY_DN13695_c0_g1_i16_4_1	PRINTS	PR00757	Flavin-containing amine oxidase signature	423	442	1.1e-61	IPR001613	Flavin amine oxidase	GO:0016491(InterPro)
TRINITY_DN13695_c0_g1_i16_4_1	PRINTS	PR00757	Flavin-containing amine oxidase signature	45	64	1.1e-61	IPR001613	Flavin amine oxidase	GO:0016491(InterPro)
TRINITY_DN13695_c0_g1_i16_4_1	PRINTS	PR00757	Flavin-containing amine oxidase signature	444	466	1.1e-61	IPR001613	Flavin amine oxidase	GO:0016491(InterPro)
TRINITY_DN13695_c0_g1_i16_4_1	PRINTS	PR00757	Flavin-containing amine oxidase signature	506	528	1.1e-61	IPR001613	Flavin amine oxidase	GO:0016491(InterPro)
TRINITY_DN13695_c0_g1_i16_4_1	Phobius	CYTOPLASMIC_DOMAIN	Region of a membrane-bound protein predicted to be outside the membrane, in the cytoplasm.	559	560	-	-	-	-
TRINITY_DN13695_c0_g1_i16_4_1	Phobius	SIGNAL_PEPTIDE_H_REGION	Hydrophobic region of a signal peptide.	9	17	-	-	-	-
TRINITY_DN136428_c0_g3_i3_3_1	CDD	cd00143	PP2Cc	2	107	5.40391e-36	IPR001932	PPM-type phosphatase-like domain	-
TRINITY_DN136428_c0_g3_i3_3_1	Pfam	PF00481	Protein phosphatase 2C	2	101	4.6e-27	IPR001932	PPM-type phosphatase-like domain	-
TRINITY_DN136428_c0_g3_i3_3_1	Gene3D	G3DSA:3.60.40.10	-	1	109	1.6e-35	IPR036457	PPM-type phosphatase-like domain superfamily	-
TRINITY_DN136428_c0_g3_i3_3_1	PANTHER	PTHR47992	PROTEIN PHOSPHATASE	5	104	2.6e-26	IPR015655	Protein phosphatase 2C	GO:0004722(PANTHER)|GO:0004722(InterPro)|GO:0005634(PANTHER)|GO:0005739(PANTHER)|GO:0005829(PANTHER)|GO:0006470(InterPro)|GO:0035970(PANTHER)
TRINITY_DN136428_c0_g3_i3_3_1	ProSiteProfiles	PS51746	PPM-type phosphatase domain profile.	1	110	21.9387	IPR001932	PPM-type phosphatase-like domain	-
TRINITY_DN136428_c0_g3_i3_3_1	SUPERFAMILY	SSF81606	PP2C-like	3	105	1.96e-28	IPR036457	PPM-type phosphatase-like domain superfamily	-
TRINITY_DN1367_c1_g1_i20_1_25	Phobius	CYTOPLASMIC_DOMAIN	Region of a membrane-bound protein predicted to be outside the membrane, in the cytoplasm.	473	492	-	-	-	-
TRINITY_DN1367_c1_g1_i20_1_25	MobiDBLite	mobidb-lite	consensus disorder prediction	728	756	-	-	-	-
TRINITY_DN1367_c1_g1_i20_1_25	Phobius	TRANSMEMBRANE	Region of a membrane-bound protein predicted to be embedded in the membrane.	493	512	-	-	-	-
TRINITY_DN1367_c1_g1_i20_1_25	Phobius	TRANSMEMBRANE	Region of a membrane-bound protein predicted to be embedded in the membrane.	373	392	-	-	-	-
TRINITY_DN1367_c1_g1_i20_1_25	Phobius	NON_CYTOPLASMIC_DOMAIN	Region of a membrane-bound protein predicted to be outside the membrane, in the extracellular region.	870	1046	-	-	-	-
TRINITY_DN1367_c1_g1_i20_1_25	MobiDBLite	mobidb-lite	consensus disorder prediction	731	748	-	-	-	-
TRINITY_DN1367_c1_g1_i20_1_25	TMHMM	TMhelix	Region of a membrane-bound protein predicted to be embedded in the membrane.	451	473	-	-	-	-
TRINITY_DN1367_c1_g1_i20_1_25	Phobius	CYTOPLASMIC_DOMAIN	Region of a membrane-bound protein predicted to be outside the membrane, in the cytoplasm.	393	403	-	-	-	-
TRINITY_DN1367_c1_g1_i20_1_25	Phobius	TRANSMEMBRANE	Region of a membrane-bound protein predicted to be embedded in the membrane.	849	869	-	-	-	-
TRINITY_DN1367_c1_g1_i20_1_25	Phobius	CYTOPLASMIC_DOMAIN	Region of a membrane-bound protein predicted to be outside the membrane, in the cytoplasm.	1	116	-	-	-	-
TRINITY_DN1367_c1_g1_i20_1_25	TMHMM	TMhelix	Region of a membrane-bound protein predicted to be embedded in the membrane.	372	394	-	-	-	-
TRINITY_DN1367_c1_g1_i20_1_25	Phobius	TRANSMEMBRANE	Region of a membrane-bound protein predicted to be embedded in the membrane.	532	559	-	-	-	-
TRINITY_DN1367_c1_g1_i20_1_25	Phobius	CYTOPLASMIC_DOMAIN	Region of a membrane-bound protein predicted to be outside the membrane, in the cytoplasm.	629	848	-	-	-	-
TRINITY_DN1367_c1_g1_i20_1_25	TMHMM	TMhelix	Region of a membrane-bound protein predicted to be embedded in the membrane.	604	626	-	-	-	-
TRINITY_DN1367_c1_g1_i20_1_25	Phobius	TRANSMEMBRANE	Region of a membrane-bound protein predicted to be embedded in the membrane.	404	431	-	-	-	-
TRINITY_DN1367_c1_g1_i20_1_25	TMHMM	TMhelix	Region of a membrane-bound protein predicted to be embedded in the membrane.	847	869	-	-	-	-
TRINITY_DN1367_c1_g1_i20_1_25	TMHMM	TMhelix	Region of a membrane-bound protein predicted to be embedded in the membrane.	115	137	-	-	-	-
TRINITY_DN1367_c1_g1_i20_1_25	TMHMM	TMhelix	Region of a membrane-bound protein predicted to be embedded in the membrane.	406	428	-	-	-	-
TRINITY_DN1367_c1_g1_i20_1_25	Phobius	NON_CYTOPLASMIC_DOMAIN	Region of a membrane-bound protein predicted to be outside the membrane, in the extracellular region.	513	531	-	-	-	-
TRINITY_DN1367_c1_g1_i20_1_25	Phobius	NON_CYTOPLASMIC_DOMAIN	Region of a membrane-bound protein predicted to be outside the membrane, in the extracellular region.	432	450	-	-	-	-
TRINITY_DN1367_c1_g1_i20_1_25	Phobius	TRANSMEMBRANE	Region of a membrane-bound protein predicted to be embedded in the membrane.	580	598	-	-	-	-
TRINITY_DN1367_c1_g1_i20_1_25	ProSiteProfiles	PS50156	Sterol-sensing domain (SSD) profile.	375	626	34.3404	IPR000731	Sterol-sensing domain	-
TRINITY_DN1367_c1_g1_i20_1_25	Phobius	NON_CYTOPLASMIC_DOMAIN	Region of a membrane-bound protein predicted to be outside the membrane, in the extracellular region.	136	372	-	-	-	-
TRINITY_DN1367_c1_g1_i20_1_25	TMHMM	TMhelix	Region of a membrane-bound protein predicted to be embedded in the membrane.	775	797	-	-	-	-
TRINITY_DN1367_c1_g1_i20_1_25	Phobius	TRANSMEMBRANE	Region of a membrane-bound protein predicted to be embedded in the membrane.	117	135	-	-	-	-
TRINITY_DN1367_c1_g1_i20_1_25	Phobius	NON_CYTOPLASMIC_DOMAIN	Region of a membrane-bound protein predicted to be outside the membrane, in the extracellular region.	599	603	-	-	-	-
TRINITY_DN1367_c1_g1_i20_1_25	PANTHER	PTHR46378	STEROL REGULATORY ELEMENT-BINDING PROTEIN CLEAVAGE-ACTIVATING PROTEIN	88	511	0	IPR030225	Sterol regulatory element-binding protein cleavage-activating protein	GO:0000139(InterPro)|GO:0005789(InterPro)|GO:0005789(PANTHER)|GO:0032933(InterPro)|GO:0032934(InterPro)|GO:0032936(PANTHER)|GO:0045540(PANTHER)
TRINITY_DN1367_c1_g1_i20_1_25	SUPERFAMILY	SSF50978	WD40 repeat-like	904	949	4.03e-05	IPR036322	WD40-repeat-containing domain superfamily	GO:0005515(InterPro)
TRINITY_DN1367_c1_g1_i20_1_25	Phobius	TRANSMEMBRANE	Region of a membrane-bound protein predicted to be embedded in the membrane.	604	628	-	-	-	-
TRINITY_DN1367_c1_g1_i20_1_25	ProSiteProfiles	PS50082	Trp-Asp (WD) repeats profile.	906	945	8.83754	IPR001680	WD40 repeat	GO:0005515(InterPro)
TRINITY_DN1367_c1_g1_i20_1_25	Pfam	PF12349	Sterol-sensing domain of SREBP cleavage-activation	400	511	5.5e-19	IPR053958	HMGCR/SNAP/NPC1-like, sterol-sensing domain	-
TRINITY_DN1367_c1_g1_i20_1_25	Pfam	PF12349	Sterol-sensing domain of SREBP cleavage-activation	525	638	3.5e-34	IPR053958	HMGCR/SNAP/NPC1-like, sterol-sensing domain	-
TRINITY_DN1367_c1_g1_i20_1_25	Phobius	CYTOPLASMIC_DOMAIN	Region of a membrane-bound protein predicted to be outside the membrane, in the cytoplasm.	560	579	-	-	-	-
TRINITY_DN1367_c1_g1_i20_1_25	TMHMM	TMhelix	Region of a membrane-bound protein predicted to be embedded in the membrane.	580	599	-	-	-	-
TRINITY_DN1367_c1_g1_i20_1_25	Phobius	TRANSMEMBRANE	Region of a membrane-bound protein predicted to be embedded in the membrane.	451	472	-	-	-	-
TRINITY_DN1371_c0_g1_i25_4_59	Phobius	NON_CYTOPLASMIC_DOMAIN	Region of a membrane-bound protein predicted to be outside the membrane, in the extracellular region.	69	303	-	-	-	-
TRINITY_DN1371_c0_g1_i25_4_59	Pfam	PF21033	Regulator of microtubule dynamics protein 1-3	78	285	3e-31	IPR049039	Regulator of microtubule dynamics protein 1-3, alpha helical repeats	-
TRINITY_DN1371_c0_g1_i25_4_59	SUPERFAMILY	SSF48452	TPR-like	131	274	2.66e-10	IPR011990	Tetratricopeptide-like helical domain superfamily	GO:0005515(InterPro)
TRINITY_DN1371_c0_g1_i25_4_59	Phobius	CYTOPLASMIC_DOMAIN	Region of a membrane-bound protein predicted to be outside the membrane, in the cytoplasm.	30	49	-	-	-	-
TRINITY_DN1371_c0_g1_i25_4_59	Gene3D	G3DSA:1.25.40.10	Tetratricopeptide repeat domain	53	285	6.4e-12	IPR011990	Tetratricopeptide-like helical domain superfamily	GO:0005515(InterPro)
TRINITY_DN1371_c0_g1_i25_4_59	Phobius	TRANSMEMBRANE	Region of a membrane-bound protein predicted to be embedded in the membrane.	12	29	-	-	-	-
TRINITY_DN1371_c0_g1_i25_4_59	Phobius	TRANSMEMBRANE	Region of a membrane-bound protein predicted to be embedded in the membrane.	50	68	-	-	-	-
TRINITY_DN1371_c0_g1_i25_4_59	Phobius	NON_CYTOPLASMIC_DOMAIN	Region of a membrane-bound protein predicted to be outside the membrane, in the extracellular region.	1	11	-	-	-	-
TRINITY_DN1371_c0_g1_i25_4_59	PANTHER	PTHR16056	REGULATOR OF MICROTUBULE DYNAMICS PROTEIN	73	300	1.8e-41	-	-	GO:0005737(PANTHER)|GO:0005739(PANTHER)|GO:0005876(PANTHER)|GO:0008017(PANTHER)|GO:0097431(PANTHER)
TRINITY_DN13673_c0_g1_i17_1_3	MobiDBLite	mobidb-lite	consensus disorder prediction	260	276	-	-	-	-
TRINITY_DN13673_c0_g1_i17_1_3	TMHMM	TMhelix	Region of a membrane-bound protein predicted to be embedded in the membrane.	454	476	-	-	-	-
TRINITY_DN13673_c0_g1_i17_1_3	MobiDBLite	mobidb-lite	consensus disorder prediction	68	87	-	-	-	-
TRINITY_DN13673_c0_g1_i17_1_3	PANTHER	PTHR33966	PROTEIN ODR-4 HOMOLOG	24	477	2.5e-96	IPR029454	ODR-4-like	GO:0008104(PANTHER)|GO:0012505(PANTHER)
TRINITY_DN13673_c0_g1_i17_1_3	MobiDBLite	mobidb-lite	consensus disorder prediction	250	276	-	-	-	-
TRINITY_DN13673_c0_g1_i17_1_3	Phobius	CYTOPLASMIC_DOMAIN	Region of a membrane-bound protein predicted to be outside the membrane, in the cytoplasm.	477	478	-	-	-	-
TRINITY_DN13673_c0_g1_i17_1_3	Pfam	PF14778	Odorant response abnormal 4-like	51	419	6.2e-96	IPR029454	ODR-4-like	-
TRINITY_DN13673_c0_g1_i17_1_3	Phobius	NON_CYTOPLASMIC_DOMAIN	Region of a membrane-bound protein predicted to be outside the membrane, in the extracellular region.	1	454	-	-	-	-
TRINITY_DN13673_c0_g1_i17_1_3	MobiDBLite	mobidb-lite	consensus disorder prediction	68	90	-	-	-	-
TRINITY_DN13673_c0_g1_i17_1_3	Phobius	TRANSMEMBRANE	Region of a membrane-bound protein predicted to be embedded in the membrane.	455	476	-	-	-	-
TRINITY_DN13706_c0_g1_i10_4_1	Coils	Coil	Coil	510	533	-	-	-	-
TRINITY_DN13706_c0_g1_i10_4_1	Gene3D	G3DSA:1.10.10.440	FF domain	456	521	8.4e-20	IPR036517	FF domain superfamily	-
TRINITY_DN13706_c0_g1_i10_4_1	Coils	Coil	Coil	751	771	-	-	-	-
TRINITY_DN13706_c0_g1_i10_4_1	PANTHER	PTHR15377	TRANSCRIPTION ELONGATION REGULATOR 1	18	837	3.4e-230	IPR045148	Transcription elongation regulator 1-like	GO:0003712(PANTHER)|GO:0005634(PANTHER)|GO:0070063(PANTHER)|GO:0070063(InterPro)
TRINITY_DN13706_c0_g1_i10_4_1	CDD	cd00201	WW	219	245	2.60658e-09	IPR001202	WW domain	GO:0005515(InterPro)
TRINITY_DN13706_c0_g1_i10_4_1	SMART	SM00441	FF_2	458	511	4.9e-10	IPR002713	FF domain	-
TRINITY_DN13706_c0_g1_i10_4_1	SMART	SM00441	FF_2	591	646	1.1e-06	IPR002713	FF domain	-
TRINITY_DN13706_c0_g1_i10_4_1	SMART	SM00441	FF_2	700	756	7.2e-08	IPR002713	FF domain	-
TRINITY_DN13706_c0_g1_i10_4_1	SMART	SM00441	FF_2	758	814	4.8e-10	IPR002713	FF domain	-
TRINITY_DN13706_c0_g1_i10_4_1	SMART	SM00441	FF_2	524	578	1.4e-11	IPR002713	FF domain	-
TRINITY_DN13706_c0_g1_i10_4_1	SUPERFAMILY	SSF51045	WW domain	218	250	1.01e-09	IPR036020	WW domain superfamily	GO:0005515(InterPro)
TRINITY_DN13706_c0_g1_i10_4_1	MobiDBLite	mobidb-lite	consensus disorder prediction	1	137	-	-	-	-
TRINITY_DN13706_c0_g1_i10_4_1	FunFam	G3DSA:1.10.10.440:FF:000001	Transcription elongation regulator 1 like	453	521	6.4e-36	-	-	-
TRINITY_DN13706_c0_g1_i10_4_1	SUPERFAMILY	SSF81698	FF domain	758	817	3.66e-10	IPR036517	FF domain superfamily	-
TRINITY_DN13706_c0_g1_i10_4_1	Gene3D	G3DSA:1.10.10.440	FF domain	696	757	2.1e-20	IPR036517	FF domain superfamily	-
TRINITY_DN13706_c0_g1_i10_4_1	ProSiteProfiles	PS51676	FF domain profile.	456	511	10.434	IPR002713	FF domain	-
TRINITY_DN13706_c0_g1_i10_4_1	MobiDBLite	mobidb-lite	consensus disorder prediction	296	312	-	-	-	-
TRINITY_DN13706_c0_g1_i10_4_1	Pfam	PF00397	WW domain	218	244	1.2e-05	IPR001202	WW domain	GO:0005515(InterPro)
TRINITY_DN13706_c0_g1_i10_4_1	Pfam	PF00397	WW domain	337	364	0.00059	IPR001202	WW domain	GO:0005515(InterPro)
TRINITY_DN13706_c0_g1_i10_4_1	Gene3D	G3DSA:1.10.10.440	FF domain	582	654	5e-20	IPR036517	FF domain superfamily	-
TRINITY_DN13706_c0_g1_i10_4_1	ProSitePatterns	PS01159	WW/rsp5/WWP domain signature.	219	244	-	IPR001202	WW domain	GO:0005515(InterPro)
TRINITY_DN13706_c0_g1_i10_4_1	Pfam	PF01846	FF domain	593	643	4.4e-07	IPR002713	FF domain	-
TRINITY_DN13706_c0_g1_i10_4_1	Pfam	PF01846	FF domain	462	508	3.3e-08	IPR002713	FF domain	-
TRINITY_DN13706_c0_g1_i10_4_1	Pfam	PF01846	FF domain	526	575	7.6e-09	IPR002713	FF domain	-
TRINITY_DN13706_c0_g1_i10_4_1	Pfam	PF01846	FF domain	760	811	1.1e-06	IPR002713	FF domain	-
TRINITY_DN13706_c0_g1_i10_4_1	Pfam	PF01846	FF domain	702	753	4.5e-07	IPR002713	FF domain	-
TRINITY_DN13706_c0_g1_i10_4_1	SUPERFAMILY	SSF81698	FF domain	692	763	2.09e-14	IPR036517	FF domain superfamily	-
TRINITY_DN13706_c0_g1_i10_4_1	MobiDBLite	mobidb-lite	consensus disorder prediction	259	339	-	-	-	-
TRINITY_DN13706_c0_g1_i10_4_1	SUPERFAMILY	SSF81698	FF domain	584	647	8.5e-13	IPR036517	FF domain superfamily	-
TRINITY_DN13706_c0_g1_i10_4_1	Coils	Coil	Coil	565	592	-	-	-	-
TRINITY_DN13706_c0_g1_i10_4_1	FunFam	G3DSA:2.20.70.10:FF:000049	Transcription elongation regulator 1-like	320	390	4.6e-28	-	-	-
TRINITY_DN13706_c0_g1_i10_4_1	MobiDBLite	mobidb-lite	consensus disorder prediction	355	445	-	-	-	-
TRINITY_DN13706_c0_g1_i10_4_1	MobiDBLite	mobidb-lite	consensus disorder prediction	261	284	-	-	-	-
TRINITY_DN13706_c0_g1_i10_4_1	ProSiteProfiles	PS51676	FF domain profile.	523	578	11.5292	IPR002713	FF domain	-
TRINITY_DN13706_c0_g1_i10_4_1	ProSiteProfiles	PS51676	FF domain profile.	591	646	9.10889	IPR002713	FF domain	-
TRINITY_DN13706_c0_g1_i10_4_1	MobiDBLite	mobidb-lite	consensus disorder prediction	1	51	-	-	-	-
TRINITY_DN13706_c0_g1_i10_4_1	MobiDBLite	mobidb-lite	consensus disorder prediction	216	244	-	-	-	-
TRINITY_DN13706_c0_g1_i10_4_1	MobiDBLite	mobidb-lite	consensus disorder prediction	59	105	-	-	-	-
TRINITY_DN13706_c0_g1_i10_4_1	SUPERFAMILY	SSF81698	FF domain	515	579	3.92e-14	IPR036517	FF domain superfamily	-
TRINITY_DN13706_c0_g1_i10_4_1	MobiDBLite	mobidb-lite	consensus disorder prediction	645	685	-	-	-	-
TRINITY_DN13706_c0_g1_i10_4_1	ProSiteProfiles	PS51676	FF domain profile.	758	814	12.8136	IPR002713	FF domain	-
TRINITY_DN13706_c0_g1_i10_4_1	SUPERFAMILY	SSF81698	FF domain	454	517	6.41e-14	IPR036517	FF domain superfamily	-
TRINITY_DN13706_c0_g1_i10_4_1	Gene3D	G3DSA:2.20.70.10	-	320	388	3.1e-23	-	-	-
TRINITY_DN13706_c0_g1_i10_4_1	Gene3D	G3DSA:2.20.70.10	-	199	263	3.5e-15	-	-	-
TRINITY_DN13706_c0_g1_i10_4_1	ProSiteProfiles	PS50020	WW/rsp5/WWP domain profile.	213	246	12.6689	IPR001202	WW domain	GO:0005515(InterPro)
TRINITY_DN13706_c0_g1_i10_4_1	SMART	SM00456	ww_5	334	366	2e-06	IPR001202	WW domain	GO:0005515(InterPro)
TRINITY_DN13706_c0_g1_i10_4_1	SMART	SM00456	ww_5	214	246	1.2e-08	IPR001202	WW domain	GO:0005515(InterPro)
TRINITY_DN13706_c0_g1_i10_4_1	Gene3D	G3DSA:1.10.10.440	FF domain	522	581	1.2e-18	IPR036517	FF domain superfamily	-
TRINITY_DN13706_c0_g1_i10_4_1	ProSiteProfiles	PS51676	FF domain profile.	699	756	9.77593	IPR002713	FF domain	-
TRINITY_DN13706_c0_g1_i10_4_1	Gene3D	G3DSA:1.10.10.440	FF domain	758	817	7.1e-17	IPR036517	FF domain superfamily	-
TRINITY_DN13706_c0_g1_i10_4_1	SUPERFAMILY	SSF51045	WW domain	328	367	2.23e-08	IPR036020	WW domain superfamily	GO:0005515(InterPro)
TRINITY_DN13706_c0_g1_i10_4_1	CDD	cd00201	WW	337	366	1.78918e-06	IPR001202	WW domain	GO:0005515(InterPro)
TRINITY_DN13706_c0_g1_i10_4_1	FunFam	G3DSA:1.10.10.440:FF:000006	Transcription elongation regulator 1 (CA150)	758	818	8.3e-25	-	-	-
TRINITY_DN13706_c0_g1_i10_4_1	ProSiteProfiles	PS50020	WW/rsp5/WWP domain profile.	337	366	11.1914	IPR001202	WW domain	GO:0005515(InterPro)
TRINITY_DN13706_c0_g1_i10_4_1	MobiDBLite	mobidb-lite	consensus disorder prediction	394	410	-	-	-	-
TRINITY_DN13706_c0_g1_i10_4_1	FunFam	G3DSA:1.10.10.440:FF:000005	Transcription elongation regulator 1 (CA150)	696	756	2.8e-26	-	-	-
TRINITY_DN136428_c0_g3_i17_1_3	SMART	SM00331	PP2C_SIG_2	21	271	0.001	IPR001932	PPM-type phosphatase-like domain	-
TRINITY_DN136428_c0_g3_i17_1_3	Pfam	PF00481	Protein phosphatase 2C	39	263	7.9e-48	IPR001932	PPM-type phosphatase-like domain	-
TRINITY_DN136428_c0_g3_i17_1_3	ProSitePatterns	PS01032	PPM-type phosphatase domain signature.	45	53	-	IPR000222	PPM-type phosphatase, divalent cation binding	GO:0043169(InterPro)
TRINITY_DN136428_c0_g3_i17_1_3	CDD	cd00143	PP2Cc	38	271	1.67809e-67	IPR001932	PPM-type phosphatase-like domain	-
TRINITY_DN136428_c0_g3_i17_1_3	ProSiteProfiles	PS51746	PPM-type phosphatase domain profile.	12	271	38.4214	IPR001932	PPM-type phosphatase-like domain	-
TRINITY_DN136428_c0_g3_i17_1_3	SMART	SM00332	PP2C_4	10	269	4.2e-51	IPR001932	PPM-type phosphatase-like domain	-
TRINITY_DN136428_c0_g3_i17_1_3	Gene3D	G3DSA:3.60.40.10	-	19	282	6.6e-74	IPR036457	PPM-type phosphatase-like domain superfamily	-
TRINITY_DN136428_c0_g3_i17_1_3	PANTHER	PTHR47992	PROTEIN PHOSPHATASE	38	269	1.7e-53	IPR015655	Protein phosphatase 2C	GO:0004722(PANTHER)|GO:0004722(InterPro)|GO:0005634(PANTHER)|GO:0005739(PANTHER)|GO:0005829(PANTHER)|GO:0006470(InterPro)|GO:0035970(PANTHER)
TRINITY_DN136428_c0_g3_i17_1_3	SUPERFAMILY	SSF81606	PP2C-like	36	275	2.88e-62	IPR036457	PPM-type phosphatase-like domain superfamily	-
TRINITY_DN13673_c0_g1_i11_1_3	PANTHER	PTHR33966	PROTEIN ODR-4 HOMOLOG	24	439	8.6e-95	IPR029454	ODR-4-like	GO:0008104(PANTHER)|GO:0012505(PANTHER)
TRINITY_DN13673_c0_g1_i11_1_3	MobiDBLite	mobidb-lite	consensus disorder prediction	260	276	-	-	-	-
TRINITY_DN13673_c0_g1_i11_1_3	MobiDBLite	mobidb-lite	consensus disorder prediction	68	87	-	-	-	-
TRINITY_DN13673_c0_g1_i11_1_3	MobiDBLite	mobidb-lite	consensus disorder prediction	68	90	-	-	-	-
TRINITY_DN13673_c0_g1_i11_1_3	Pfam	PF14778	Odorant response abnormal 4-like	51	419	6.2e-96	IPR029454	ODR-4-like	-
TRINITY_DN13673_c0_g1_i11_1_3	MobiDBLite	mobidb-lite	consensus disorder prediction	250	276	-	-	-	-
TRINITY_DN1368_c0_g1_i4_3_7	SignalP_EUK	SignalP-noTM	SignalP-noTM	1	35	-	-	-	-
TRINITY_DN1368_c0_g1_i4_3_7	SignalP_GRAM_NEGATIVE	SignalP-noTM	SignalP-noTM	1	35	-	-	-	-
TRINITY_DN1368_c0_g1_i4_3_7	Gene3D	G3DSA:2.40.128.20	-	41	192	1.5e-14	IPR012674	Calycin	-
TRINITY_DN1368_c0_g1_i4_3_7	SUPERFAMILY	SSF50814	Lipocalins	74	192	4.06e-09	IPR012674	Calycin	-
TRINITY_DN1368_c0_g1_i4_3_7	Pfam	PF02098	Tick histamine binding protein	116	179	0.11	IPR002970	Tick histamine-binding protein	GO:0030682(InterPro)|GO:0043176(InterPro)
TRINITY_DN13640_c0_g1_i7_4_6	CDD	cd22209	EMC10	29	168	3.76491e-35	-	-	-
TRINITY_DN13640_c0_g1_i7_4_6	Phobius	SIGNAL_PEPTIDE_N_REGION	N-terminal region of a signal peptide.	1	4	-	-	-	-
TRINITY_DN13640_c0_g1_i7_4_6	Pfam	PF21203	ER membrane protein complex subunit 10	168	209	0.014	-	-	-
TRINITY_DN13640_c0_g1_i7_4_6	Phobius	NON_CYTOPLASMIC_DOMAIN	Region of a membrane-bound protein predicted to be outside the membrane, in the extracellular region.	22	198	-	-	-	-
TRINITY_DN13640_c0_g1_i7_4_6	Phobius	SIGNAL_PEPTIDE_H_REGION	Hydrophobic region of a signal peptide.	5	16	-	-	-	-
TRINITY_DN13640_c0_g1_i7_4_6	Phobius	CYTOPLASMIC_DOMAIN	Region of a membrane-bound protein predicted to be outside the membrane, in the cytoplasm.	219	228	-	-	-	-
TRINITY_DN13640_c0_g1_i7_4_6	TMHMM	TMhelix	Region of a membrane-bound protein predicted to be embedded in the membrane.	194	216	-	-	-	-
TRINITY_DN13640_c0_g1_i7_4_6	Phobius	SIGNAL_PEPTIDE	Signal peptide region	1	21	-	-	-	-
TRINITY_DN13640_c0_g1_i7_4_6	SignalP_EUK	SignalP-noTM	SignalP-noTM	1	21	-	-	-	-
TRINITY_DN13640_c0_g1_i7_4_6	Phobius	SIGNAL_PEPTIDE_C_REGION	C-terminal region of a signal peptide.	17	21	-	-	-	-
TRINITY_DN13640_c0_g1_i7_4_6	PANTHER	PTHR21397	CHROMATIN COMPLEXES SUBUNIT BAP18-RELATED	22	225	2.9e-38	IPR051754	Chromatin and ER Membrane Complex Protein	GO:0072546(PANTHER)
TRINITY_DN13640_c0_g1_i7_4_6	Phobius	TRANSMEMBRANE	Region of a membrane-bound protein predicted to be embedded in the membrane.	199	218	-	-	-	-
TRINITY_DN13680_c6_g1_i1_1_4	Gene3D	G3DSA:3.30.450.70	-	4	221	1.7e-43	-	-	-
TRINITY_DN13680_c6_g1_i1_1_4	CDD	cd14856	TRAPPC4_synbindin	7	211	1.6085e-72	-	-	-
TRINITY_DN13680_c6_g1_i1_1_4	FunFam	G3DSA:3.30.450.70:FF:000009	Trafficking protein particle complex 4	109	215	1.3e-60	-	-	-
TRINITY_DN13680_c6_g1_i1_1_4	Pfam	PF04099	Sybindin-like family	6	214	3.9e-41	IPR007233	Trafficking protein particle complex subunit	GO:0016192(InterPro)|GO:0030008(InterPro)
TRINITY_DN13680_c6_g1_i1_1_4	SUPERFAMILY	SSF64356	SNARE-like	104	215	3.84e-29	IPR011012	Longin-like domain superfamily	-
TRINITY_DN13680_c6_g1_i1_1_4	Gene3D	G3DSA:2.30.42.40	-	21	109	2.4e-32	-	-	-
TRINITY_DN13680_c6_g1_i1_1_4	PANTHER	PTHR23249	TRAFFICKING PROTEIN PARTICLE COMPLEX SUBUNIT	4	216	1.2e-44	IPR007233	Trafficking protein particle complex subunit	GO:0006888(PANTHER)|GO:0016192(InterPro)|GO:0030008(InterPro)|GO:0030008(PANTHER)
TRINITY_DN13680_c6_g1_i1_1_4	SMART	SM01399	Sybindin_2	6	215	2.3e-99	IPR007233	Trafficking protein particle complex subunit	GO:0016192(InterPro)|GO:0030008(InterPro)
TRINITY_DN136428_c0_g3_i27_1_9	SUPERFAMILY	SSF81606	PP2C-like	120	379	6.8e-67	IPR036457	PPM-type phosphatase-like domain superfamily	-
TRINITY_DN136428_c0_g3_i27_1_9	SMART	SM00331	PP2C_SIG_2	124	375	0.00047	IPR001932	PPM-type phosphatase-like domain	-
TRINITY_DN136428_c0_g3_i27_1_9	Pfam	PF00481	Protein phosphatase 2C	149	367	3.5e-47	IPR001932	PPM-type phosphatase-like domain	-
TRINITY_DN136428_c0_g3_i27_1_9	CDD	cd00143	PP2Cc	121	375	1.03539e-72	IPR001932	PPM-type phosphatase-like domain	-
TRINITY_DN136428_c0_g3_i27_1_9	PANTHER	PTHR47992	PROTEIN PHOSPHATASE	109	373	3.8e-56	IPR015655	Protein phosphatase 2C	GO:0004722(PANTHER)|GO:0004722(InterPro)|GO:0005634(PANTHER)|GO:0005739(PANTHER)|GO:0005829(PANTHER)|GO:0006470(InterPro)|GO:0035970(PANTHER)
TRINITY_DN136428_c0_g3_i27_1_9	Gene3D	G3DSA:3.60.40.10	-	115	386	7.4e-80	IPR036457	PPM-type phosphatase-like domain superfamily	-
TRINITY_DN136428_c0_g3_i27_1_9	ProSiteProfiles	PS51746	PPM-type phosphatase domain profile.	121	375	41.4539	IPR001932	PPM-type phosphatase-like domain	-
TRINITY_DN136428_c0_g3_i27_1_9	SMART	SM00332	PP2C_4	111	373	2.3e-59	IPR001932	PPM-type phosphatase-like domain	-
TRINITY_DN136428_c0_g3_i27_1_9	ProSitePatterns	PS01032	PPM-type phosphatase domain signature.	149	157	-	IPR000222	PPM-type phosphatase, divalent cation binding	GO:0043169(InterPro)
TRINITY_DN13711_c0_g1_i2_2_3	MobiDBLite	mobidb-lite	consensus disorder prediction	93	109	-	-	-	-
TRINITY_DN13711_c0_g1_i2_2_3	Coils	Coil	Coil	154	177	-	-	-	-
TRINITY_DN13711_c0_g1_i2_2_3	Phobius	CYTOPLASMIC_DOMAIN	Region of a membrane-bound protein predicted to be outside the membrane, in the cytoplasm.	37	364	-	-	-	-
TRINITY_DN13711_c0_g1_i2_2_3	Phobius	TRANSMEMBRANE	Region of a membrane-bound protein predicted to be embedded in the membrane.	17	36	-	-	-	-
TRINITY_DN13711_c0_g1_i2_2_3	MobiDBLite	mobidb-lite	consensus disorder prediction	301	334	-	-	-	-
TRINITY_DN13711_c0_g1_i2_2_3	TMHMM	TMhelix	Region of a membrane-bound protein predicted to be embedded in the membrane.	13	35	-	-	-	-
TRINITY_DN13711_c0_g1_i2_2_3	MobiDBLite	mobidb-lite	consensus disorder prediction	153	215	-	-	-	-
TRINITY_DN13711_c0_g1_i2_2_3	MobiDBLite	mobidb-lite	consensus disorder prediction	43	364	-	-	-	-
TRINITY_DN13711_c0_g1_i2_2_3	Phobius	NON_CYTOPLASMIC_DOMAIN	Region of a membrane-bound protein predicted to be outside the membrane, in the extracellular region.	1	16	-	-	-	-
TRINITY_DN13711_c0_g1_i2_2_3	MobiDBLite	mobidb-lite	consensus disorder prediction	231	300	-	-	-	-
TRINITY_DN13661_c0_g1_i2_6_49	SUPERFAMILY	SSF52540	P-loop containing nucleoside triphosphate hydrolases	19	185	6.49e-54	IPR027417	P-loop containing nucleoside triphosphate hydrolase	-
TRINITY_DN13661_c0_g1_i2_6_49	ProSiteProfiles	PS51419	small GTPase Rab1 family profile.	12	186	8.99367	-	-	-
TRINITY_DN13661_c0_g1_i2_6_49	FunFam	G3DSA:3.40.50.300:FF:000306	ADP-ribosylation factor-like protein 1	13	186	1.7e-99	-	-	-
TRINITY_DN13661_c0_g1_i2_6_49	PRINTS	PR00328	GTP-binding SAR1 protein signature	52	76	4.7e-21	IPR006689	Small GTPase superfamily, ARF/SAR type	GO:0003924(InterPro)|GO:0005525(InterPro)
TRINITY_DN13661_c0_g1_i2_6_49	PRINTS	PR00328	GTP-binding SAR1 protein signature	79	104	4.7e-21	IPR006689	Small GTPase superfamily, ARF/SAR type	GO:0003924(InterPro)|GO:0005525(InterPro)
TRINITY_DN13661_c0_g1_i2_6_49	PRINTS	PR00328	GTP-binding SAR1 protein signature	24	47	4.7e-21	IPR006689	Small GTPase superfamily, ARF/SAR type	GO:0003924(InterPro)|GO:0005525(InterPro)
TRINITY_DN13661_c0_g1_i2_6_49	PRINTS	PR00328	GTP-binding SAR1 protein signature	124	145	4.7e-21	IPR006689	Small GTPase superfamily, ARF/SAR type	GO:0003924(InterPro)|GO:0005525(InterPro)
TRINITY_DN13661_c0_g1_i2_6_49	SMART	SM00177	arf_sub_2	7	186	7.3e-83	-	-	-
TRINITY_DN13661_c0_g1_i2_6_49	CDD	cd04151	Arl1	24	181	2.5508e-115	-	-	-
TRINITY_DN13661_c0_g1_i2_6_49	NCBIfam	TIGR00231	small GTP-binding protein domain	21	177	2e-17	IPR005225	Small GTP-binding protein domain	GO:0005525(InterPro)
TRINITY_DN13661_c0_g1_i2_6_49	SMART	SM00175	rab_sub_5	23	185	1.5e-05	-	-	-
TRINITY_DN13661_c0_g1_i2_6_49	SMART	SM00178	sar_sub_1	11	182	2.4e-28	IPR006689	Small GTPase superfamily, ARF/SAR type	GO:0003924(InterPro)|GO:0005525(InterPro)
TRINITY_DN13661_c0_g1_i2_6_49	Gene3D	G3DSA:3.40.50.300	-	8	183	4.7e-72	IPR027417	P-loop containing nucleoside triphosphate hydrolase	-
TRINITY_DN13661_c0_g1_i2_6_49	Pfam	PF00025	ADP-ribosylation factor family	12	181	2.1e-73	IPR006689	Small GTPase superfamily, ARF/SAR type	GO:0003924(InterPro)|GO:0005525(InterPro)
TRINITY_DN13661_c0_g1_i2_6_49	ProSiteProfiles	PS51417	small GTPase Arf family profile.	16	182	22.7579	-	-	-
TRINITY_DN13661_c0_g1_i2_6_49	PANTHER	PTHR11711	ADP RIBOSYLATION FACTOR-RELATED	11	183	8.9e-74	IPR024156	Small GTPase superfamily, ARF type	GO:0005525(PANTHER)|GO:0005525(InterPro)|GO:0005737(PANTHER)|GO:0005794(PANTHER)|GO:0006886(PANTHER)|GO:0016192(PANTHER)
TRINITY_DN13670_c4_g1_i4_6_6	PANTHER	PTHR47989	OS01G0750732 PROTEIN	196	588	2.3e-75	IPR050885	Innate Immune Response and Plant Defense Kinases	-
TRINITY_DN13670_c4_g1_i4_6_6	CDD	cd08307	Death_Pelle	30	126	9.48335e-42	IPR037924	Pelle, death domain	-
TRINITY_DN13670_c4_g1_i4_6_6	FunFam	G3DSA:1.10.510.10:FF:000754	Interleukin-1 receptor-associated kinase	388	590	3.7e-79	-	-	-
TRINITY_DN13670_c4_g1_i4_6_6	MobiDBLite	mobidb-lite	consensus disorder prediction	740	786	-	-	-	-
TRINITY_DN13670_c4_g1_i4_6_6	SMART	SM00220	serkin_6	306	584	7.8e-35	IPR000719	Protein kinase domain	GO:0004672(InterPro)|GO:0005524(InterPro)|GO:0006468(InterPro)
TRINITY_DN13670_c4_g1_i4_6_6	FunFam	G3DSA:1.10.533.10:FF:000094	Interleukin-1 receptor-associated kinase	24	127	7.8e-36	-	-	-
TRINITY_DN13670_c4_g1_i4_6_6	MobiDBLite	mobidb-lite	consensus disorder prediction	707	727	-	-	-	-
TRINITY_DN13670_c4_g1_i4_6_6	MobiDBLite	mobidb-lite	consensus disorder prediction	258	272	-	-	-	-
TRINITY_DN13670_c4_g1_i4_6_6	SUPERFAMILY	SSF56112	Protein kinase-like (PK-like)	288	582	4.86e-68	IPR011009	Protein kinase-like domain superfamily	-
TRINITY_DN13670_c4_g1_i4_6_6	Gene3D	G3DSA:1.10.533.10	Death Domain, Fas	22	127	1.2e-25	IPR011029	Death-like domain superfamily	-
TRINITY_DN13670_c4_g1_i4_6_6	MobiDBLite	mobidb-lite	consensus disorder prediction	758	773	-	-	-	-
TRINITY_DN13670_c4_g1_i4_6_6	SUPERFAMILY	SSF47986	DEATH domain	28	126	2.31e-23	IPR011029	Death-like domain superfamily	-
TRINITY_DN13670_c4_g1_i4_6_6	ProSitePatterns	PS00107	Protein kinases ATP-binding region signature.	312	333	-	IPR017441	Protein kinase, ATP binding site	GO:0005524(InterPro)
TRINITY_DN13670_c4_g1_i4_6_6	ProSitePatterns	PS00108	Serine/Threonine protein kinases active-site signature.	435	447	-	IPR008271	Serine/threonine-protein kinase, active site	GO:0004672(InterPro)|GO:0006468(InterPro)
TRINITY_DN13670_c4_g1_i4_6_6	Pfam	PF00531	Death domain	41	115	0.0012	IPR000488	Death domain	GO:0005515(InterPro)|GO:0007165(InterPro)
TRINITY_DN13670_c4_g1_i4_6_6	Gene3D	G3DSA:1.10.510.10	Transferase(Phosphotransferase) domain 1	388	597	9.9e-51	-	-	-
TRINITY_DN13670_c4_g1_i4_6_6	Pfam	PF00069	Protein kinase domain	307	582	1.1e-42	IPR000719	Protein kinase domain	GO:0004672(InterPro)|GO:0005524(InterPro)|GO:0006468(InterPro)
TRINITY_DN13670_c4_g1_i4_6_6	MobiDBLite	mobidb-lite	consensus disorder prediction	239	279	-	-	-	-
TRINITY_DN13670_c4_g1_i4_6_6	ProSiteProfiles	PS50011	Protein kinase domain profile.	306	591	34.4354	IPR000719	Protein kinase domain	GO:0004672(InterPro)|GO:0005524(InterPro)|GO:0006468(InterPro)
TRINITY_DN13670_c4_g1_i4_6_6	CDD	cd14066	STKc_IRAK	312	585	8.03372e-89	-	-	-
TRINITY_DN13670_c4_g1_i4_6_6	Gene3D	G3DSA:3.30.200.20	Phosphorylase Kinase; domain 1	285	387	1.2e-25	-	-	-
TRINITY_DN1371_c0_g1_i10_4_77	PANTHER	PTHR16056	REGULATOR OF MICROTUBULE DYNAMICS PROTEIN	88	314	2.2e-41	-	-	GO:0005737(PANTHER)|GO:0005739(PANTHER)|GO:0005876(PANTHER)|GO:0008017(PANTHER)|GO:0097431(PANTHER)
TRINITY_DN1371_c0_g1_i10_4_77	SUPERFAMILY	SSF48452	TPR-like	145	288	2.99e-10	IPR011990	Tetratricopeptide-like helical domain superfamily	GO:0005515(InterPro)
TRINITY_DN1371_c0_g1_i10_4_77	Pfam	PF21033	Regulator of microtubule dynamics protein 1-3	92	299	3.4e-31	IPR049039	Regulator of microtubule dynamics protein 1-3, alpha helical repeats	-
TRINITY_DN1371_c0_g1_i10_4_77	Gene3D	G3DSA:1.25.40.10	Tetratricopeptide repeat domain	68	299	7.4e-12	IPR011990	Tetratricopeptide-like helical domain superfamily	GO:0005515(InterPro)
TRINITY_DN13632_c4_g3_i1_2_2	ProSiteProfiles	PS50102	Eukaryotic RNA Recognition Motif (RRM) profile.	20	97	15.528	IPR000504	RNA recognition motif domain	GO:0003723(InterPro)
TRINITY_DN13632_c4_g3_i1_2_2	SUPERFAMILY	SSF54928	RNA-binding domain, RBD	12	97	4.43e-23	IPR035979	RNA-binding domain superfamily	GO:0003676(InterPro)
TRINITY_DN13632_c4_g3_i1_2_2	FunFam	G3DSA:3.30.70.330:FF:000494	28 kDa ribonucleoprotein, chloroplastic	16	95	2.7e-33	-	-	-
TRINITY_DN13632_c4_g3_i1_2_2	SMART	SM00360	rrm1_1	21	93	1.7e-18	IPR000504	RNA recognition motif domain	GO:0003723(InterPro)
TRINITY_DN13632_c4_g3_i1_2_2	Pfam	PF00076	RNA recognition motif	22	80	7.1e-13	IPR000504	RNA recognition motif domain	GO:0003723(InterPro)
TRINITY_DN13632_c4_g3_i1_2_2	Gene3D	G3DSA:3.30.70.330	-	15	96	8.7e-22	IPR012677	Nucleotide-binding alpha-beta plait domain superfamily	-
TRINITY_DN13632_c4_g3_i1_2_2	PANTHER	PTHR48024	GEO13361P1-RELATED	16	95	8.8e-22	IPR050886	RNA-binding_regulatory_proteins	GO:0003730(PANTHER)|GO:0005634(PANTHER)|GO:0005829(PANTHER)
TRINITY_DN13632_c4_g7_i1_4_2	ProSiteProfiles	PS50102	Eukaryotic RNA Recognition Motif (RRM) profile.	20	97	15.528	IPR000504	RNA recognition motif domain	GO:0003723(InterPro)
TRINITY_DN13632_c4_g7_i1_4_2	SUPERFAMILY	SSF54928	RNA-binding domain, RBD	12	97	4.43e-23	IPR035979	RNA-binding domain superfamily	GO:0003676(InterPro)
TRINITY_DN13632_c4_g7_i1_4_2	FunFam	G3DSA:3.30.70.330:FF:000494	28 kDa ribonucleoprotein, chloroplastic	16	95	2.7e-33	-	-	-
TRINITY_DN13632_c4_g7_i1_4_2	SMART	SM00360	rrm1_1	21	93	1.7e-18	IPR000504	RNA recognition motif domain	GO:0003723(InterPro)
TRINITY_DN13632_c4_g7_i1_4_2	Pfam	PF00076	RNA recognition motif	22	80	7.1e-13	IPR000504	RNA recognition motif domain	GO:0003723(InterPro)
TRINITY_DN13632_c4_g7_i1_4_2	Gene3D	G3DSA:3.30.70.330	-	15	96	8.7e-22	IPR012677	Nucleotide-binding alpha-beta plait domain superfamily	-
TRINITY_DN13632_c4_g7_i1_4_2	PANTHER	PTHR48024	GEO13361P1-RELATED	16	95	8.8e-22	IPR050886	RNA-binding_regulatory_proteins	GO:0003730(PANTHER)|GO:0005634(PANTHER)|GO:0005829(PANTHER)
TRINITY_DN13706_c0_g1_i3_5_34	MobiDBLite	mobidb-lite	consensus disorder prediction	49	107	-	-	-	-
TRINITY_DN13706_c0_g1_i3_5_34	ProSiteProfiles	PS51676	FF domain profile.	106	163	9.77593	IPR002713	FF domain	-
TRINITY_DN13706_c0_g1_i3_5_34	SUPERFAMILY	SSF81698	FF domain	99	170	4.45e-15	IPR036517	FF domain superfamily	-
TRINITY_DN13706_c0_g1_i3_5_34	SUPERFAMILY	SSF81698	FF domain	164	224	6.8e-11	IPR036517	FF domain superfamily	-
TRINITY_DN13706_c0_g1_i3_5_34	Gene3D	G3DSA:1.10.10.440	FF domain	103	164	5e-21	IPR036517	FF domain superfamily	-
TRINITY_DN13706_c0_g1_i3_5_34	Gene3D	G3DSA:1.10.10.440	FF domain	226	292	5e-27	IPR036517	FF domain superfamily	-
TRINITY_DN13706_c0_g1_i3_5_34	ProSiteProfiles	PS51676	FF domain profile.	165	221	12.8136	IPR002713	FF domain	-
TRINITY_DN13706_c0_g1_i3_5_34	Coils	Coil	Coil	158	178	-	-	-	-
TRINITY_DN13706_c0_g1_i3_5_34	FunFam	G3DSA:1.10.10.440:FF:000006	Transcription elongation regulator 1 (CA150)	165	225	2e-25	-	-	-
TRINITY_DN13706_c0_g1_i3_5_34	FunFam	G3DSA:1.10.10.440:FF:000008	Transcription elongation regulator 1 (CA150)	226	292	3.7e-33	-	-	-
TRINITY_DN13706_c0_g1_i3_5_34	PANTHER	PTHR15377	TRANSCRIPTION ELONGATION REGULATOR 1	2	307	8.7e-100	IPR045148	Transcription elongation regulator 1-like	GO:0003712(PANTHER)|GO:0005634(PANTHER)|GO:0070063(PANTHER)|GO:0070063(InterPro)
TRINITY_DN13706_c0_g1_i3_5_34	SMART	SM00441	FF_2	1	53	0.0032	IPR002713	FF domain	-
TRINITY_DN13706_c0_g1_i3_5_34	SMART	SM00441	FF_2	165	221	4.8e-10	IPR002713	FF domain	-
TRINITY_DN13706_c0_g1_i3_5_34	SMART	SM00441	FF_2	223	288	4.5e-12	IPR002713	FF domain	-
TRINITY_DN13706_c0_g1_i3_5_34	SMART	SM00441	FF_2	107	163	7.2e-08	IPR002713	FF domain	-
TRINITY_DN13706_c0_g1_i3_5_34	SUPERFAMILY	SSF81698	FF domain	2	54	8.11e-12	IPR036517	FF domain superfamily	-
TRINITY_DN13706_c0_g1_i3_5_34	Pfam	PF01846	FF domain	167	218	3.5e-07	IPR002713	FF domain	-
TRINITY_DN13706_c0_g1_i3_5_34	Pfam	PF01846	FF domain	109	160	1.1e-07	IPR002713	FF domain	-
TRINITY_DN13706_c0_g1_i3_5_34	Pfam	PF01846	FF domain	226	285	1.3e-05	IPR002713	FF domain	-
TRINITY_DN13706_c0_g1_i3_5_34	Pfam	PF01846	FF domain	2	50	1.5e-07	IPR002713	FF domain	-
TRINITY_DN13706_c0_g1_i3_5_34	Gene3D	G3DSA:1.10.10.440	FF domain	165	224	1.7e-17	IPR036517	FF domain superfamily	-
TRINITY_DN13706_c0_g1_i3_5_34	Gene3D	G3DSA:1.10.10.440	FF domain	1	60	3.6e-18	IPR036517	FF domain superfamily	-
TRINITY_DN13706_c0_g1_i3_5_34	MobiDBLite	mobidb-lite	consensus disorder prediction	287	308	-	-	-	-
TRINITY_DN13706_c0_g1_i3_5_34	ProSiteProfiles	PS51676	FF domain profile.	222	288	9.23058	IPR002713	FF domain	-
TRINITY_DN13706_c0_g1_i3_5_34	FunFam	G3DSA:1.10.10.440:FF:000005	Transcription elongation regulator 1 (CA150)	103	163	6.5e-27	-	-	-
TRINITY_DN13680_c1_g2_i5_6_23	Coils	Coil	Coil	539	565	-	-	-	-
TRINITY_DN13680_c1_g2_i5_6_23	ProSiteProfiles	PS50134	Zinc finger TAZ-type profile.	315	403	24.2976	IPR000197	Zinc finger, TAZ-type	-
TRINITY_DN13680_c1_g2_i5_6_23	PANTHER	PTHR13808	CBP/P300-RELATED	51	566	2.8e-50	IPR013178	Histone acetyltransferase Rtt109/CBP	GO:0000123(PANTHER)|GO:0003713(PANTHER)|GO:0004402(PANTHER)|GO:0004402(InterPro)|GO:0005667(PANTHER)|GO:0006355(InterPro)|GO:0016573(PANTHER)|GO:0031490(PANTHER)|GO:0045944(PANTHER)
TRINITY_DN13680_c1_g2_i5_6_23	MobiDBLite	mobidb-lite	consensus disorder prediction	481	503	-	-	-	-
TRINITY_DN13680_c1_g2_i5_6_23	MobiDBLite	mobidb-lite	consensus disorder prediction	105	146	-	-	-	-
TRINITY_DN13680_c1_g2_i5_6_23	MobiDBLite	mobidb-lite	consensus disorder prediction	221	320	-	-	-	-
TRINITY_DN13680_c1_g2_i5_6_23	Phobius	SIGNAL_PEPTIDE_N_REGION	N-terminal region of a signal peptide.	1	5	-	-	-	-
TRINITY_DN13680_c1_g2_i5_6_23	Phobius	NON_CYTOPLASMIC_DOMAIN	Region of a membrane-bound protein predicted to be outside the membrane, in the extracellular region.	23	584	-	-	-	-
TRINITY_DN13680_c1_g2_i5_6_23	Phobius	SIGNAL_PEPTIDE	Signal peptide region	1	22	-	-	-	-
TRINITY_DN13680_c1_g2_i5_6_23	MobiDBLite	mobidb-lite	consensus disorder prediction	517	531	-	-	-	-
TRINITY_DN13680_c1_g2_i5_6_23	MobiDBLite	mobidb-lite	consensus disorder prediction	275	307	-	-	-	-
TRINITY_DN13680_c1_g2_i5_6_23	MobiDBLite	mobidb-lite	consensus disorder prediction	247	272	-	-	-	-
TRINITY_DN13680_c1_g2_i5_6_23	MobiDBLite	mobidb-lite	consensus disorder prediction	88	209	-	-	-	-
TRINITY_DN13680_c1_g2_i5_6_23	SMART	SM00551	TAZ_2	316	403	2.1e-32	IPR000197	Zinc finger, TAZ-type	-
TRINITY_DN13680_c1_g2_i5_6_23	Gene3D	G3DSA:1.20.1020.10	TAZ domain	308	409	4.1e-40	IPR035898	TAZ domain superfamily	-
TRINITY_DN13680_c1_g2_i5_6_23	MobiDBLite	mobidb-lite	consensus disorder prediction	411	431	-	-	-	-
TRINITY_DN13680_c1_g2_i5_6_23	Pfam	PF02135	TAZ zinc finger	322	400	1.9e-16	IPR000197	Zinc finger, TAZ-type	-
TRINITY_DN13680_c1_g2_i5_6_23	FunFam	G3DSA:1.20.1020.10:FF:000002	E1A binding protein p300	308	409	1.2e-55	-	-	-
TRINITY_DN13680_c1_g2_i5_6_23	Phobius	SIGNAL_PEPTIDE_C_REGION	C-terminal region of a signal peptide.	18	22	-	-	-	-
TRINITY_DN13680_c1_g2_i5_6_23	SUPERFAMILY	SSF57933	TAZ domain	312	408	2.35e-28	IPR035898	TAZ domain superfamily	-
TRINITY_DN13680_c1_g2_i5_6_23	MobiDBLite	mobidb-lite	consensus disorder prediction	544	571	-	-	-	-
TRINITY_DN13680_c1_g2_i5_6_23	Phobius	SIGNAL_PEPTIDE_H_REGION	Hydrophobic region of a signal peptide.	6	17	-	-	-	-
TRINITY_DN13680_c1_g2_i5_6_23	MobiDBLite	mobidb-lite	consensus disorder prediction	462	584	-	-	-	-
TRINITY_DN1371_c0_g1_i22_5_49	MobiDBLite	mobidb-lite	consensus disorder prediction	110	193	-	-	-	-
TRINITY_DN1371_c0_g1_i22_5_49	SUPERFAMILY	SSF52954	Class II aaRS ABD-related	299	404	1.28e-31	-	-	-
TRINITY_DN1371_c0_g1_i22_5_49	MobiDBLite	mobidb-lite	consensus disorder prediction	456	473	-	-	-	-
TRINITY_DN1371_c0_g1_i22_5_49	MobiDBLite	mobidb-lite	consensus disorder prediction	454	536	-	-	-	-
TRINITY_DN1371_c0_g1_i22_5_49	Gene3D	G3DSA:3.40.50.800	-	293	406	2.6e-43	IPR036621	Anticodon-binding domain superfamily	-
TRINITY_DN1371_c0_g1_i22_5_49	PANTHER	PTHR23295	NUCLEAR RECEPTOR COACTIVATOR 5-RELATED	21	566	4.4e-92	IPR052600	Nuclear receptor coactivator/corepressor	-
TRINITY_DN1371_c0_g1_i22_5_49	MobiDBLite	mobidb-lite	consensus disorder prediction	209	240	-	-	-	-
TRINITY_DN1371_c0_g1_i22_5_49	Gene3D	G3DSA:3.30.70.330	-	19	119	2.3e-19	IPR012677	Nucleotide-binding alpha-beta plait domain superfamily	-
TRINITY_DN1371_c0_g1_i22_5_49	Pfam	PF00076	RNA recognition motif	34	96	6.1e-10	IPR000504	RNA recognition motif domain	GO:0003723(InterPro)
TRINITY_DN1371_c0_g1_i22_5_49	MobiDBLite	mobidb-lite	consensus disorder prediction	612	658	-	-	-	-
TRINITY_DN1371_c0_g1_i22_5_49	ProSiteProfiles	PS50102	Eukaryotic RNA Recognition Motif (RRM) profile.	32	105	15.1016	IPR000504	RNA recognition motif domain	GO:0003723(InterPro)
TRINITY_DN1371_c0_g1_i22_5_49	SMART	SM00360	rrm1_1	33	99	6.8e-16	IPR000504	RNA recognition motif domain	GO:0003723(InterPro)
TRINITY_DN1371_c0_g1_i22_5_49	SUPERFAMILY	SSF54928	RNA-binding domain, RBD	26	127	3.49e-19	IPR035979	RNA-binding domain superfamily	GO:0003676(InterPro)
TRINITY_DN1371_c0_g1_i22_5_49	MobiDBLite	mobidb-lite	consensus disorder prediction	493	536	-	-	-	-
TRINITY_DN1371_c0_g1_i22_5_49	MobiDBLite	mobidb-lite	consensus disorder prediction	248	269	-	-	-	-
TRINITY_DN1371_c0_g1_i22_5_49	MobiDBLite	mobidb-lite	consensus disorder prediction	478	492	-	-	-	-
TRINITY_DN1371_c0_g1_i22_5_49	MobiDBLite	mobidb-lite	consensus disorder prediction	110	297	-	-	-	-
TRINITY_DN1371_c0_g1_i10_4_48	MobiDBLite	mobidb-lite	consensus disorder prediction	110	193	-	-	-	-
TRINITY_DN1371_c0_g1_i10_4_48	SUPERFAMILY	SSF52954	Class II aaRS ABD-related	299	404	1.28e-31	-	-	-
TRINITY_DN1371_c0_g1_i10_4_48	MobiDBLite	mobidb-lite	consensus disorder prediction	456	473	-	-	-	-
TRINITY_DN1371_c0_g1_i10_4_48	MobiDBLite	mobidb-lite	consensus disorder prediction	454	536	-	-	-	-
TRINITY_DN1371_c0_g1_i10_4_48	Gene3D	G3DSA:3.40.50.800	-	293	406	2.6e-43	IPR036621	Anticodon-binding domain superfamily	-
TRINITY_DN1371_c0_g1_i10_4_48	PANTHER	PTHR23295	NUCLEAR RECEPTOR COACTIVATOR 5-RELATED	21	566	4.4e-92	IPR052600	Nuclear receptor coactivator/corepressor	-
TRINITY_DN1371_c0_g1_i10_4_48	MobiDBLite	mobidb-lite	consensus disorder prediction	209	240	-	-	-	-
TRINITY_DN1371_c0_g1_i10_4_48	Gene3D	G3DSA:3.30.70.330	-	19	119	2.3e-19	IPR012677	Nucleotide-binding alpha-beta plait domain superfamily	-
TRINITY_DN1371_c0_g1_i10_4_48	Pfam	PF00076	RNA recognition motif	34	96	6.1e-10	IPR000504	RNA recognition motif domain	GO:0003723(InterPro)
TRINITY_DN1371_c0_g1_i10_4_48	MobiDBLite	mobidb-lite	consensus disorder prediction	612	658	-	-	-	-
TRINITY_DN1371_c0_g1_i10_4_48	ProSiteProfiles	PS50102	Eukaryotic RNA Recognition Motif (RRM) profile.	32	105	15.1016	IPR000504	RNA recognition motif domain	GO:0003723(InterPro)
TRINITY_DN1371_c0_g1_i10_4_48	SMART	SM00360	rrm1_1	33	99	6.8e-16	IPR000504	RNA recognition motif domain	GO:0003723(InterPro)
TRINITY_DN1371_c0_g1_i10_4_48	SUPERFAMILY	SSF54928	RNA-binding domain, RBD	26	127	3.49e-19	IPR035979	RNA-binding domain superfamily	GO:0003676(InterPro)
TRINITY_DN1371_c0_g1_i10_4_48	MobiDBLite	mobidb-lite	consensus disorder prediction	493	536	-	-	-	-
TRINITY_DN1371_c0_g1_i10_4_48	MobiDBLite	mobidb-lite	consensus disorder prediction	248	269	-	-	-	-
TRINITY_DN1371_c0_g1_i10_4_48	MobiDBLite	mobidb-lite	consensus disorder prediction	478	492	-	-	-	-
TRINITY_DN1371_c0_g1_i10_4_48	MobiDBLite	mobidb-lite	consensus disorder prediction	110	297	-	-	-	-
TRINITY_DN1371_c0_g1_i32_4_48	MobiDBLite	mobidb-lite	consensus disorder prediction	110	193	-	-	-	-
TRINITY_DN1371_c0_g1_i32_4_48	SUPERFAMILY	SSF52954	Class II aaRS ABD-related	299	404	1.28e-31	-	-	-
TRINITY_DN1371_c0_g1_i32_4_48	MobiDBLite	mobidb-lite	consensus disorder prediction	456	473	-	-	-	-
TRINITY_DN1371_c0_g1_i32_4_48	MobiDBLite	mobidb-lite	consensus disorder prediction	454	536	-	-	-	-
TRINITY_DN1371_c0_g1_i32_4_48	Gene3D	G3DSA:3.40.50.800	-	293	406	2.6e-43	IPR036621	Anticodon-binding domain superfamily	-
TRINITY_DN1371_c0_g1_i32_4_48	PANTHER	PTHR23295	NUCLEAR RECEPTOR COACTIVATOR 5-RELATED	21	566	4.4e-92	IPR052600	Nuclear receptor coactivator/corepressor	-
TRINITY_DN1371_c0_g1_i32_4_48	MobiDBLite	mobidb-lite	consensus disorder prediction	209	240	-	-	-	-
TRINITY_DN1371_c0_g1_i32_4_48	Gene3D	G3DSA:3.30.70.330	-	19	119	2.3e-19	IPR012677	Nucleotide-binding alpha-beta plait domain superfamily	-
TRINITY_DN1371_c0_g1_i32_4_48	Pfam	PF00076	RNA recognition motif	34	96	6.1e-10	IPR000504	RNA recognition motif domain	GO:0003723(InterPro)
TRINITY_DN1371_c0_g1_i32_4_48	MobiDBLite	mobidb-lite	consensus disorder prediction	612	658	-	-	-	-
TRINITY_DN1371_c0_g1_i32_4_48	ProSiteProfiles	PS50102	Eukaryotic RNA Recognition Motif (RRM) profile.	32	105	15.1016	IPR000504	RNA recognition motif domain	GO:0003723(InterPro)
TRINITY_DN1371_c0_g1_i32_4_48	SMART	SM00360	rrm1_1	33	99	6.8e-16	IPR000504	RNA recognition motif domain	GO:0003723(InterPro)
TRINITY_DN1371_c0_g1_i32_4_48	SUPERFAMILY	SSF54928	RNA-binding domain, RBD	26	127	3.49e-19	IPR035979	RNA-binding domain superfamily	GO:0003676(InterPro)
TRINITY_DN1371_c0_g1_i32_4_48	MobiDBLite	mobidb-lite	consensus disorder prediction	493	536	-	-	-	-
TRINITY_DN1371_c0_g1_i32_4_48	MobiDBLite	mobidb-lite	consensus disorder prediction	248	269	-	-	-	-
TRINITY_DN1371_c0_g1_i32_4_48	MobiDBLite	mobidb-lite	consensus disorder prediction	478	492	-	-	-	-
TRINITY_DN1371_c0_g1_i32_4_48	MobiDBLite	mobidb-lite	consensus disorder prediction	110	297	-	-	-	-
TRINITY_DN1371_c0_g1_i26_5_45	MobiDBLite	mobidb-lite	consensus disorder prediction	110	193	-	-	-	-
TRINITY_DN1371_c0_g1_i26_5_45	SUPERFAMILY	SSF52954	Class II aaRS ABD-related	299	404	1.28e-31	-	-	-
TRINITY_DN1371_c0_g1_i26_5_45	MobiDBLite	mobidb-lite	consensus disorder prediction	456	473	-	-	-	-
TRINITY_DN1371_c0_g1_i26_5_45	MobiDBLite	mobidb-lite	consensus disorder prediction	454	536	-	-	-	-
TRINITY_DN1371_c0_g1_i26_5_45	Gene3D	G3DSA:3.40.50.800	-	293	406	2.6e-43	IPR036621	Anticodon-binding domain superfamily	-
TRINITY_DN1371_c0_g1_i26_5_45	PANTHER	PTHR23295	NUCLEAR RECEPTOR COACTIVATOR 5-RELATED	21	566	4.4e-92	IPR052600	Nuclear receptor coactivator/corepressor	-
TRINITY_DN1371_c0_g1_i26_5_45	MobiDBLite	mobidb-lite	consensus disorder prediction	209	240	-	-	-	-
TRINITY_DN1371_c0_g1_i26_5_45	Gene3D	G3DSA:3.30.70.330	-	19	119	2.3e-19	IPR012677	Nucleotide-binding alpha-beta plait domain superfamily	-
TRINITY_DN1371_c0_g1_i26_5_45	Pfam	PF00076	RNA recognition motif	34	96	6.1e-10	IPR000504	RNA recognition motif domain	GO:0003723(InterPro)
TRINITY_DN1371_c0_g1_i26_5_45	MobiDBLite	mobidb-lite	consensus disorder prediction	612	658	-	-	-	-
TRINITY_DN1371_c0_g1_i26_5_45	ProSiteProfiles	PS50102	Eukaryotic RNA Recognition Motif (RRM) profile.	32	105	15.1016	IPR000504	RNA recognition motif domain	GO:0003723(InterPro)
TRINITY_DN1371_c0_g1_i26_5_45	SMART	SM00360	rrm1_1	33	99	6.8e-16	IPR000504	RNA recognition motif domain	GO:0003723(InterPro)
TRINITY_DN1371_c0_g1_i26_5_45	SUPERFAMILY	SSF54928	RNA-binding domain, RBD	26	127	3.49e-19	IPR035979	RNA-binding domain superfamily	GO:0003676(InterPro)
TRINITY_DN1371_c0_g1_i26_5_45	MobiDBLite	mobidb-lite	consensus disorder prediction	493	536	-	-	-	-
TRINITY_DN1371_c0_g1_i26_5_45	MobiDBLite	mobidb-lite	consensus disorder prediction	248	269	-	-	-	-
TRINITY_DN1371_c0_g1_i26_5_45	MobiDBLite	mobidb-lite	consensus disorder prediction	478	492	-	-	-	-
TRINITY_DN1371_c0_g1_i26_5_45	MobiDBLite	mobidb-lite	consensus disorder prediction	110	297	-	-	-	-
TRINITY_DN136428_c0_g3_i15_2_8	Gene3D	G3DSA:3.60.40.10	-	1	123	8.7e-33	IPR036457	PPM-type phosphatase-like domain superfamily	-
TRINITY_DN136428_c0_g3_i15_2_8	PANTHER	PTHR47992	PROTEIN PHOSPHATASE	1	110	3.6e-20	IPR015655	Protein phosphatase 2C	GO:0004722(PANTHER)|GO:0004722(InterPro)|GO:0005634(PANTHER)|GO:0005739(PANTHER)|GO:0005829(PANTHER)|GO:0006470(InterPro)|GO:0035970(PANTHER)
TRINITY_DN136428_c0_g3_i15_2_8	ProSiteProfiles	PS51746	PPM-type phosphatase domain profile.	1	112	19.7915	IPR001932	PPM-type phosphatase-like domain	-
TRINITY_DN136428_c0_g3_i15_2_8	Pfam	PF00481	Protein phosphatase 2C	1	104	1.8e-15	IPR001932	PPM-type phosphatase-like domain	-
TRINITY_DN136428_c0_g3_i15_2_8	SUPERFAMILY	SSF81606	PP2C-like	2	116	4.32e-26	IPR036457	PPM-type phosphatase-like domain superfamily	-
TRINITY_DN136428_c0_g3_i15_2_8	CDD	cd00143	PP2Cc	1	112	5.68599e-25	IPR001932	PPM-type phosphatase-like domain	-
TRINITY_DN13680_c1_g2_i6_5_26	ProSiteProfiles	PS50134	Zinc finger TAZ-type profile.	315	403	24.2976	IPR000197	Zinc finger, TAZ-type	-
TRINITY_DN13680_c1_g2_i6_5_26	SUPERFAMILY	SSF57933	TAZ domain	312	408	1.57e-28	IPR035898	TAZ domain superfamily	-
TRINITY_DN13680_c1_g2_i6_5_26	MobiDBLite	mobidb-lite	consensus disorder prediction	105	146	-	-	-	-
TRINITY_DN13680_c1_g2_i6_5_26	MobiDBLite	mobidb-lite	consensus disorder prediction	221	320	-	-	-	-
TRINITY_DN13680_c1_g2_i6_5_26	Phobius	SIGNAL_PEPTIDE_N_REGION	N-terminal region of a signal peptide.	1	5	-	-	-	-
TRINITY_DN13680_c1_g2_i6_5_26	Phobius	SIGNAL_PEPTIDE	Signal peptide region	1	22	-	-	-	-
TRINITY_DN13680_c1_g2_i6_5_26	MobiDBLite	mobidb-lite	consensus disorder prediction	275	307	-	-	-	-
TRINITY_DN13680_c1_g2_i6_5_26	MobiDBLite	mobidb-lite	consensus disorder prediction	247	272	-	-	-	-
TRINITY_DN13680_c1_g2_i6_5_26	MobiDBLite	mobidb-lite	consensus disorder prediction	88	209	-	-	-	-
TRINITY_DN13680_c1_g2_i6_5_26	SMART	SM00551	TAZ_2	316	403	2.1e-32	IPR000197	Zinc finger, TAZ-type	-
TRINITY_DN13680_c1_g2_i6_5_26	Phobius	NON_CYTOPLASMIC_DOMAIN	Region of a membrane-bound protein predicted to be outside the membrane, in the extracellular region.	23	464	-	-	-	-
TRINITY_DN13680_c1_g2_i6_5_26	PANTHER	PTHR13808	CBP/P300-RELATED	51	417	1.5e-52	IPR013178	Histone acetyltransferase Rtt109/CBP	GO:0000123(PANTHER)|GO:0003713(PANTHER)|GO:0004402(PANTHER)|GO:0004402(InterPro)|GO:0005667(PANTHER)|GO:0006355(InterPro)|GO:0016573(PANTHER)|GO:0031490(PANTHER)|GO:0045944(PANTHER)
TRINITY_DN13680_c1_g2_i6_5_26	MobiDBLite	mobidb-lite	consensus disorder prediction	411	431	-	-	-	-
TRINITY_DN13680_c1_g2_i6_5_26	Phobius	SIGNAL_PEPTIDE_C_REGION	C-terminal region of a signal peptide.	18	22	-	-	-	-
TRINITY_DN13680_c1_g2_i6_5_26	FunFam	G3DSA:1.20.1020.10:FF:000002	E1A binding protein p300	308	409	8.5e-56	-	-	-
TRINITY_DN13680_c1_g2_i6_5_26	Gene3D	G3DSA:1.20.1020.10	TAZ domain	308	409	2.8e-40	IPR035898	TAZ domain superfamily	-
TRINITY_DN13680_c1_g2_i6_5_26	Pfam	PF02135	TAZ zinc finger	322	400	1.3e-16	IPR000197	Zinc finger, TAZ-type	-
TRINITY_DN13680_c1_g2_i6_5_26	Phobius	SIGNAL_PEPTIDE_H_REGION	Hydrophobic region of a signal peptide.	6	17	-	-	-	-
TRINITY_DN136428_c0_g3_i28_2_52	CDD	cd00143	PP2Cc	1	169	3.58046e-52	IPR001932	PPM-type phosphatase-like domain	-
TRINITY_DN136428_c0_g3_i28_2_52	SMART	SM00332	PP2C_4	1	167	8.2e-13	IPR001932	PPM-type phosphatase-like domain	-
TRINITY_DN136428_c0_g3_i28_2_52	Gene3D	G3DSA:3.60.40.10	-	1	180	5.9e-57	IPR036457	PPM-type phosphatase-like domain superfamily	-
TRINITY_DN136428_c0_g3_i28_2_52	ProSiteProfiles	PS51746	PPM-type phosphatase domain profile.	1	169	31.2324	IPR001932	PPM-type phosphatase-like domain	-
TRINITY_DN136428_c0_g3_i28_2_52	Pfam	PF00481	Protein phosphatase 2C	3	161	7.6e-39	IPR001932	PPM-type phosphatase-like domain	-
TRINITY_DN136428_c0_g3_i28_2_52	SUPERFAMILY	SSF81606	PP2C-like	5	173	4.97e-47	IPR036457	PPM-type phosphatase-like domain superfamily	-
TRINITY_DN136428_c0_g3_i28_2_52	PANTHER	PTHR47992	PROTEIN PHOSPHATASE	7	167	9.3e-40	IPR015655	Protein phosphatase 2C	GO:0004722(PANTHER)|GO:0004722(InterPro)|GO:0005634(PANTHER)|GO:0005739(PANTHER)|GO:0005829(PANTHER)|GO:0006470(InterPro)|GO:0035970(PANTHER)
TRINITY_DN13680_c0_g1_i2_4_5	ProSiteProfiles	PS50222	EF-hand calcium-binding domain profile.	129	164	8.54379	IPR002048	EF-hand domain	GO:0005509(InterPro)
TRINITY_DN13680_c0_g1_i2_4_5	FunFam	G3DSA:3.30.60.30:FF:000024	Transmembrane agrin	15	85	8.8e-16	-	-	-
TRINITY_DN13680_c0_g1_i2_4_5	ProSiteProfiles	PS51465	Kazal domain profile.	40	87	12.0802	IPR002350	Kazal domain	GO:0005515(InterPro)
TRINITY_DN13680_c0_g1_i2_4_5	PANTHER	PTHR10913	FOLLISTATIN-RELATED	15	265	1.4e-27	IPR050653	Protease Inhibitors and Growth Factor Antagonists	GO:0005615(PANTHER)|GO:0007275(PANTHER)|GO:0030154(PANTHER)|GO:0030510(PANTHER)
TRINITY_DN13680_c0_g1_i2_4_5	Gene3D	G3DSA:1.10.238.10	-	132	209	2.2e-08	-	-	-
TRINITY_DN13680_c0_g1_i2_4_5	CDD	cd00104	KAZAL_FS	45	85	1.04933e-11	-	-	-
TRINITY_DN13680_c0_g1_i2_4_5	SMART	SM00280	kazal_3	40	85	1.1e-14	IPR002350	Kazal domain	GO:0005515(InterPro)
TRINITY_DN13680_c0_g1_i2_4_5	SUPERFAMILY	SSF57603	FnI-like domain	210	253	3.35e-08	-	-	-
TRINITY_DN13680_c0_g1_i2_4_5	SUPERFAMILY	SSF100895	Kazal-type serine protease inhibitors	21	85	1.28e-16	IPR036058	Kazal domain superfamily	GO:0005515(InterPro)
TRINITY_DN13680_c0_g1_i2_4_5	Pfam	PF07648	Kazal-type serine protease inhibitor domain	40	85	2.7e-09	IPR002350	Kazal domain	GO:0005515(InterPro)
TRINITY_DN13680_c0_g1_i2_4_5	Gene3D	G3DSA:3.30.60.30	-	17	83	2.9e-18	-	-	-
TRINITY_DN13680_c0_g1_i2_4_5	ProSiteProfiles	PS50222	EF-hand calcium-binding domain profile.	176	211	8.99012	IPR002048	EF-hand domain	GO:0005509(InterPro)
TRINITY_DN13680_c0_g1_i2_4_5	SUPERFAMILY	SSF47473	EF-hand	133	206	1.82e-09	IPR011992	EF-hand domain pair	-
TRINITY_DN13680_c0_g1_i2_4_5	ProSitePatterns	PS00018	EF-hand calcium-binding domain.	142	154	-	IPR018247	EF-Hand 1, calcium-binding site	-
TRINITY_DN1367_c1_g1_i46_2_1	Phobius	NON_CYTOPLASMIC_DOMAIN	Region of a membrane-bound protein predicted to be outside the membrane, in the extracellular region.	252	256	-	-	-	-
TRINITY_DN1367_c1_g1_i46_2_1	TMHMM	TMhelix	Region of a membrane-bound protein predicted to be embedded in the membrane.	140	162	-	-	-	-
TRINITY_DN1367_c1_g1_i46_2_1	Phobius	TRANSMEMBRANE	Region of a membrane-bound protein predicted to be embedded in the membrane.	107	126	-	-	-	-
TRINITY_DN1367_c1_g1_i46_2_1	Phobius	TRANSMEMBRANE	Region of a membrane-bound protein predicted to be embedded in the membrane.	185	212	-	-	-	-
TRINITY_DN1367_c1_g1_i46_2_1	Phobius	TRANSMEMBRANE	Region of a membrane-bound protein predicted to be embedded in the membrane.	233	251	-	-	-	-
TRINITY_DN1367_c1_g1_i46_2_1	SUPERFAMILY	SSF50978	WD40 repeat-like	556	1001	1.32e-41	IPR036322	WD40-repeat-containing domain superfamily	GO:0005515(InterPro)
TRINITY_DN1367_c1_g1_i46_2_1	TMHMM	TMhelix	Region of a membrane-bound protein predicted to be embedded in the membrane.	257	279	-	-	-	-
TRINITY_DN1367_c1_g1_i46_2_1	TMHMM	TMhelix	Region of a membrane-bound protein predicted to be embedded in the membrane.	185	207	-	-	-	-
TRINITY_DN1367_c1_g1_i46_2_1	ProSiteProfiles	PS50082	Trp-Asp (WD) repeats profile.	559	598	8.83754	IPR001680	WD40 repeat	GO:0005515(InterPro)
TRINITY_DN1367_c1_g1_i46_2_1	ProSiteProfiles	PS50156	Sterol-sensing domain (SSD) profile.	109	279	40.0008	IPR000731	Sterol-sensing domain	-
TRINITY_DN1367_c1_g1_i46_2_1	TMHMM	TMhelix	Region of a membrane-bound protein predicted to be embedded in the membrane.	500	522	-	-	-	-
TRINITY_DN1367_c1_g1_i46_2_1	ProSiteProfiles	PS50082	Trp-Asp (WD) repeats profile.	877	919	10.3079	IPR001680	WD40 repeat	GO:0005515(InterPro)
TRINITY_DN1367_c1_g1_i46_2_1	Phobius	CYTOPLASMIC_DOMAIN	Region of a membrane-bound protein predicted to be outside the membrane, in the cytoplasm.	282	501	-	-	-	-
TRINITY_DN1367_c1_g1_i46_2_1	Phobius	SIGNAL_PEPTIDE_C_REGION	C-terminal region of a signal peptide.	13	20	-	-	-	-
TRINITY_DN1367_c1_g1_i46_2_1	Phobius	SIGNAL_PEPTIDE_N_REGION	N-terminal region of a signal peptide.	1	3	-	-	-	-
TRINITY_DN1367_c1_g1_i46_2_1	Gene3D	G3DSA:2.130.10.10	-	734	1036	1.9e-45	IPR015943	WD40/YVTN repeat-like-containing domain superfamily	GO:0005515(InterPro)
TRINITY_DN1367_c1_g1_i46_2_1	PANTHER	PTHR46378	STEROL REGULATORY ELEMENT-BINDING PROTEIN CLEAVAGE-ACTIVATING PROTEIN	24	1040	6.6e-286	IPR030225	Sterol regulatory element-binding protein cleavage-activating protein	GO:0000139(InterPro)|GO:0005789(InterPro)|GO:0005789(PANTHER)|GO:0032933(InterPro)|GO:0032934(InterPro)|GO:0032936(PANTHER)|GO:0045540(PANTHER)
TRINITY_DN1367_c1_g1_i46_2_1	MobiDBLite	mobidb-lite	consensus disorder prediction	689	730	-	-	-	-
TRINITY_DN1367_c1_g1_i46_2_1	Gene3D	G3DSA:1.20.1640.10	Multidrug efflux transporter AcrB transmembrane domain	77	293	1.3e-07	-	-	-
TRINITY_DN1367_c1_g1_i46_2_1	MobiDBLite	mobidb-lite	consensus disorder prediction	384	401	-	-	-	-
TRINITY_DN1367_c1_g1_i46_2_1	Phobius	TRANSMEMBRANE	Region of a membrane-bound protein predicted to be embedded in the membrane.	502	522	-	-	-	-
TRINITY_DN1367_c1_g1_i46_2_1	Phobius	NON_CYTOPLASMIC_DOMAIN	Region of a membrane-bound protein predicted to be outside the membrane, in the extracellular region.	166	184	-	-	-	-
TRINITY_DN1367_c1_g1_i46_2_1	MobiDBLite	mobidb-lite	consensus disorder prediction	380	409	-	-	-	-
TRINITY_DN1367_c1_g1_i46_2_1	SUPERFAMILY	SSF82866	Multidrug efflux transporter AcrB transmembrane domain	102	279	2.09e-08	-	-	-
TRINITY_DN1367_c1_g1_i46_2_1	Phobius	SIGNAL_PEPTIDE_H_REGION	Hydrophobic region of a signal peptide.	4	12	-	-	-	-
TRINITY_DN1367_c1_g1_i46_2_1	Pfam	PF12349	Sterol-sensing domain of SREBP cleavage-activation	134	291	5.6e-40	IPR053958	HMGCR/SNAP/NPC1-like, sterol-sensing domain	-
TRINITY_DN1367_c1_g1_i46_2_1	Pfam	PF00400	WD domain, G-beta repeat	914	950	32	IPR001680	WD40 repeat	GO:0005515(InterPro)
TRINITY_DN1367_c1_g1_i46_2_1	Pfam	PF00400	WD domain, G-beta repeat	873	910	0.46	IPR001680	WD40 repeat	GO:0005515(InterPro)
TRINITY_DN1367_c1_g1_i46_2_1	Phobius	SIGNAL_PEPTIDE	Signal peptide region	1	20	-	-	-	-
TRINITY_DN1367_c1_g1_i46_2_1	Phobius	TRANSMEMBRANE	Region of a membrane-bound protein predicted to be embedded in the membrane.	138	165	-	-	-	-
TRINITY_DN1367_c1_g1_i46_2_1	ProSiteProfiles	PS50082	Trp-Asp (WD) repeats profile.	920	959	10.2077	IPR001680	WD40 repeat	GO:0005515(InterPro)
TRINITY_DN1367_c1_g1_i46_2_1	TMHMM	TMhelix	Region of a membrane-bound protein predicted to be embedded in the membrane.	106	128	-	-	-	-
TRINITY_DN1367_c1_g1_i46_2_1	SMART	SM00320	WD40_4	913	950	0.0022	IPR001680	WD40 repeat	GO:0005515(InterPro)
TRINITY_DN1367_c1_g1_i46_2_1	SMART	SM00320	WD40_4	830	867	2.8	IPR001680	WD40 repeat	GO:0005515(InterPro)
TRINITY_DN1367_c1_g1_i46_2_1	SMART	SM00320	WD40_4	870	910	2.8e-06	IPR001680	WD40 repeat	GO:0005515(InterPro)
TRINITY_DN1367_c1_g1_i46_2_1	SMART	SM00320	WD40_4	953	990	160	IPR001680	WD40 repeat	GO:0005515(InterPro)
TRINITY_DN1367_c1_g1_i46_2_1	SMART	SM00320	WD40_4	769	806	15	IPR001680	WD40 repeat	GO:0005515(InterPro)
TRINITY_DN1367_c1_g1_i46_2_1	SMART	SM00320	WD40_4	552	589	7.7	IPR001680	WD40 repeat	GO:0005515(InterPro)
TRINITY_DN1367_c1_g1_i46_2_1	SMART	SM00320	WD40_4	733	766	77	IPR001680	WD40 repeat	GO:0005515(InterPro)
TRINITY_DN1367_c1_g1_i46_2_1	Phobius	CYTOPLASMIC_DOMAIN	Region of a membrane-bound protein predicted to be outside the membrane, in the cytoplasm.	213	232	-	-	-	-
TRINITY_DN1367_c1_g1_i46_2_1	Phobius	CYTOPLASMIC_DOMAIN	Region of a membrane-bound protein predicted to be outside the membrane, in the cytoplasm.	127	137	-	-	-	-
TRINITY_DN1367_c1_g1_i46_2_1	SignalP_EUK	SignalP-noTM	SignalP-noTM	1	20	-	-	-	-
TRINITY_DN1367_c1_g1_i46_2_1	TMHMM	TMhelix	Region of a membrane-bound protein predicted to be embedded in the membrane.	233	252	-	-	-	-
TRINITY_DN1367_c1_g1_i46_2_1	Phobius	NON_CYTOPLASMIC_DOMAIN	Region of a membrane-bound protein predicted to be outside the membrane, in the extracellular region.	21	106	-	-	-	-
TRINITY_DN1367_c1_g1_i46_2_1	Phobius	NON_CYTOPLASMIC_DOMAIN	Region of a membrane-bound protein predicted to be outside the membrane, in the extracellular region.	523	1042	-	-	-	-
TRINITY_DN1367_c1_g1_i46_2_1	ProSitePatterns	PS00678	Trp-Asp (WD) repeats signature.	897	911	-	IPR019775	WD40 repeat, conserved site	-
TRINITY_DN1367_c1_g1_i46_2_1	Phobius	TRANSMEMBRANE	Region of a membrane-bound protein predicted to be embedded in the membrane.	257	281	-	-	-	-
TRINITY_DN13680_c1_g1_i1_6_1	MobiDBLite	mobidb-lite	consensus disorder prediction	1	85	-	-	-	-
TRINITY_DN13680_c1_g1_i1_6_1	MobiDBLite	mobidb-lite	consensus disorder prediction	126	220	-	-	-	-
TRINITY_DN13680_c1_g1_i1_6_1	MobiDBLite	mobidb-lite	consensus disorder prediction	126	164	-	-	-	-
TRINITY_DN13680_c1_g1_i1_6_1	MobiDBLite	mobidb-lite	consensus disorder prediction	56	71	-	-	-	-
TRINITY_DN13680_c1_g1_i1_6_1	MobiDBLite	mobidb-lite	consensus disorder prediction	1	38	-	-	-	-
TRINITY_DN13680_c1_g1_i1_6_1	MobiDBLite	mobidb-lite	consensus disorder prediction	191	210	-	-	-	-
TRINITY_DN13642_c0_g1_i3_4_9	Pfam	PF04675	DNA ligase N terminus	34	233	1.9e-38	IPR012308	DNA ligase, ATP-dependent, N-terminal	GO:0003677(InterPro)|GO:0003910(InterPro)|GO:0006281(InterPro)|GO:0006310(InterPro)
TRINITY_DN13642_c0_g1_i3_4_9	Pfam	PF01068	ATP dependent DNA ligase domain	273	476	6.4e-45	IPR012310	DNA ligase, ATP-dependent, central	GO:0003910(InterPro)|GO:0005524(InterPro)|GO:0006281(InterPro)|GO:0006310(InterPro)
TRINITY_DN13642_c0_g1_i3_4_9	SUPERFAMILY	SSF56091	DNA ligase/mRNA capping enzyme, catalytic domain	229	477	1.37e-46	-	-	-
TRINITY_DN13642_c0_g1_i3_4_9	Gene3D	G3DSA:3.40.50.10190	BRCT domain	695	810	7.5e-24	IPR036420	BRCT domain superfamily	-
TRINITY_DN13642_c0_g1_i3_4_9	ProSiteProfiles	PS50172	BRCT domain profile.	682	771	8.02598	IPR001357	BRCT domain	-
TRINITY_DN13642_c0_g1_i3_4_9	SUPERFAMILY	SSF50249	Nucleic acid-binding proteins	485	632	4.28e-28	IPR012340	Nucleic acid-binding, OB-fold	-
TRINITY_DN13642_c0_g1_i3_4_9	FunFam	G3DSA:2.40.50.140:FF:000150	DNA ligase	479	638	1.7e-56	-	-	-
TRINITY_DN13642_c0_g1_i3_4_9	ProSitePatterns	PS00333	ATP-dependent DNA ligase signature 2.	452	476	-	IPR016059	DNA ligase, ATP-dependent, conserved site	GO:0003909(InterPro)
TRINITY_DN13642_c0_g1_i3_4_9	CDD	cd07903	Adenylation_DNA_ligase_IV	261	481	2.081e-102	IPR044125	DNA Ligase 4, adenylation domain	GO:0005524(InterPro)
TRINITY_DN13642_c0_g1_i3_4_9	SMART	SM00292	BRCT_7	684	761	3.1e-05	IPR001357	BRCT domain	-
TRINITY_DN13642_c0_g1_i3_4_9	PANTHER	PTHR45997	DNA LIGASE 4	29	870	4.7e-247	IPR029710	DNA ligase 4	GO:0003677(InterPro)|GO:0003677(PANTHER)|GO:0003910(InterPro)|GO:0003910(PANTHER)|GO:0005524(InterPro)|GO:0005524(PANTHER)|GO:0005958(PANTHER)|GO:0006281(InterPro)|GO:0006297(PANTHER)|GO:0006303(PANTHER)|GO:0032807(PANTHER)|GO:0051103(InterPro)
TRINITY_DN13642_c0_g1_i3_4_9	Pfam	PF00533	BRCA1 C Terminus (BRCT) domain	683	753	0.001	IPR001357	BRCT domain	-
TRINITY_DN13642_c0_g1_i3_4_9	ProSiteProfiles	PS50172	BRCT domain profile.	836	911	8.38764	IPR001357	BRCT domain	-
TRINITY_DN13642_c0_g1_i3_4_9	Pfam	PF11411	DNA ligase IV	780	810	0.17	IPR021536	DNA ligase IV domain	GO:0003910(InterPro)
TRINITY_DN13642_c0_g1_i3_4_9	ProSiteProfiles	PS50160	ATP-dependent DNA ligase family profile.	380	514	32.8209	IPR012310	DNA ligase, ATP-dependent, central	GO:0003910(InterPro)|GO:0005524(InterPro)|GO:0006281(InterPro)|GO:0006310(InterPro)
TRINITY_DN13642_c0_g1_i3_4_9	SUPERFAMILY	SSF52113	BRCT domain	686	767	3.05e-07	IPR036420	BRCT domain superfamily	-
TRINITY_DN13642_c0_g1_i3_4_9	SUPERFAMILY	SSF117018	ATP-dependent DNA ligase DNA-binding domain	22	231	6.02e-11	IPR036599	DNA ligase, ATP-dependent, N-terminal domain superfamily	GO:0003677(InterPro)|GO:0003910(InterPro)|GO:0006281(InterPro)|GO:0006310(InterPro)
TRINITY_DN13642_c0_g1_i3_4_9	Gene3D	G3DSA:2.40.50.140	-	479	637	5.6e-45	IPR012340	Nucleic acid-binding, OB-fold	-
TRINITY_DN13642_c0_g1_i3_4_9	NCBIfam	TIGR00574	ATP-dependent DNA ligase	103	628	9.7e-110	IPR000977	DNA ligase, ATP-dependent	GO:0003910(InterPro)|GO:0005524(InterPro)|GO:0071897(InterPro)
TRINITY_DN13642_c0_g1_i3_4_9	Gene3D	G3DSA:3.30.470.30	DNA ligase/mRNA capping enzyme	266	478	1.5e-69	-	-	-
TRINITY_DN13642_c0_g1_i3_4_9	CDD	cd07968	OBF_DNA_ligase_IV	484	624	2.54315e-62	-	-	-
TRINITY_DN13642_c0_g1_i3_4_9	Gene3D	G3DSA:1.10.3260.10	-	22	265	1.7e-78	IPR036599	DNA ligase, ATP-dependent, N-terminal domain superfamily	GO:0003677(InterPro)|GO:0003910(InterPro)|GO:0006281(InterPro)|GO:0006310(InterPro)
TRINITY_DN13642_c0_g1_i3_4_9	Pfam	PF04679	ATP dependent DNA ligase C terminal region	501	617	2.3e-08	IPR012309	DNA ligase, ATP-dependent, C-terminal	GO:0003910(InterPro)|GO:0006281(InterPro)|GO:0006310(InterPro)
TRINITY_DN1366_c0_g1_i7_5_8	MobiDBLite	mobidb-lite	consensus disorder prediction	128	196	-	-	-	-
TRINITY_DN1366_c0_g1_i1_4_8	MobiDBLite	mobidb-lite	consensus disorder prediction	128	196	-	-	-	-
TRINITY_DN1366_c0_g1_i4_4_8	MobiDBLite	mobidb-lite	consensus disorder prediction	128	196	-	-	-	-
TRINITY_DN1366_c0_g1_i3_5_8	MobiDBLite	mobidb-lite	consensus disorder prediction	128	196	-	-	-	-
TRINITY_DN1366_c0_g1_i9_5_8	MobiDBLite	mobidb-lite	consensus disorder prediction	128	196	-	-	-	-
TRINITY_DN13660_c0_g1_i1_6_3	CDD	cd15863	SNARE_GS27	130	195	9.34065e-34	-	-	-
TRINITY_DN13660_c0_g1_i1_6_3	Phobius	CYTOPLASMIC_DOMAIN	Region of a membrane-bound protein predicted to be outside the membrane, in the cytoplasm.	1	200	-	-	-	-
TRINITY_DN13660_c0_g1_i1_6_3	Phobius	TRANSMEMBRANE	Region of a membrane-bound protein predicted to be embedded in the membrane.	201	221	-	-	-	-
TRINITY_DN13660_c0_g1_i1_6_3	PANTHER	PTHR21230	VESICLE TRANSPORT V-SNARE PROTEIN VTI1-RELATED	13	221	2.1e-31	-	-	GO:0000149(PANTHER)|GO:0005484(PANTHER)|GO:0005789(PANTHER)|GO:0005794(PANTHER)|GO:0006906(PANTHER)|GO:0012507(PANTHER)|GO:0031201(PANTHER)|GO:0031902(PANTHER)
TRINITY_DN13660_c0_g1_i1_6_3	Gene3D	G3DSA:1.20.5.110	-	102	200	9.1e-07	-	-	-
TRINITY_DN13660_c0_g1_i1_6_3	Phobius	NON_CYTOPLASMIC_DOMAIN	Region of a membrane-bound protein predicted to be outside the membrane, in the extracellular region.	222	222	-	-	-	-
TRINITY_DN13660_c0_g1_i1_6_3	Coils	Coil	Coil	79	99	-	-	-	-
TRINITY_DN13660_c0_g1_i1_6_3	Pfam	PF12352	Snare region anchored in the vesicle membrane C-terminus	134	195	4.3e-14	-	-	-
TRINITY_DN13660_c0_g1_i1_6_3	TMHMM	TMhelix	Region of a membrane-bound protein predicted to be embedded in the membrane.	201	218	-	-	-	-
TRINITY_DN13660_c0_g1_i1_6_3	PIRSF	PIRSF028865	Membrin-2	10	222	4.4e-70	IPR027027	GOSR2/Membrin/Bos1	GO:0005484(InterPro)|GO:0005794(InterPro)|GO:0016192(InterPro)
TRINITY_DN13660_c0_g1_i1_6_3	SUPERFAMILY	SSF58038	SNARE fusion complex	136	191	1.13e-07	-	-	-
TRINITY_DN13660_c0_g2_i5_3_3	CDD	cd15863	SNARE_GS27	130	195	9.34065e-34	-	-	-
TRINITY_DN13660_c0_g2_i5_3_3	Phobius	CYTOPLASMIC_DOMAIN	Region of a membrane-bound protein predicted to be outside the membrane, in the cytoplasm.	1	200	-	-	-	-
TRINITY_DN13660_c0_g2_i5_3_3	Phobius	TRANSMEMBRANE	Region of a membrane-bound protein predicted to be embedded in the membrane.	201	221	-	-	-	-
TRINITY_DN13660_c0_g2_i5_3_3	PANTHER	PTHR21230	VESICLE TRANSPORT V-SNARE PROTEIN VTI1-RELATED	13	221	2.1e-31	-	-	GO:0000149(PANTHER)|GO:0005484(PANTHER)|GO:0005789(PANTHER)|GO:0005794(PANTHER)|GO:0006906(PANTHER)|GO:0012507(PANTHER)|GO:0031201(PANTHER)|GO:0031902(PANTHER)
TRINITY_DN13660_c0_g2_i5_3_3	Gene3D	G3DSA:1.20.5.110	-	102	200	9.1e-07	-	-	-
TRINITY_DN13660_c0_g2_i5_3_3	Phobius	NON_CYTOPLASMIC_DOMAIN	Region of a membrane-bound protein predicted to be outside the membrane, in the extracellular region.	222	222	-	-	-	-
TRINITY_DN13660_c0_g2_i5_3_3	Coils	Coil	Coil	79	99	-	-	-	-
TRINITY_DN13660_c0_g2_i5_3_3	Pfam	PF12352	Snare region anchored in the vesicle membrane C-terminus	134	195	4.3e-14	-	-	-
TRINITY_DN13660_c0_g2_i5_3_3	TMHMM	TMhelix	Region of a membrane-bound protein predicted to be embedded in the membrane.	201	218	-	-	-	-
TRINITY_DN13660_c0_g2_i5_3_3	PIRSF	PIRSF028865	Membrin-2	10	222	4.4e-70	IPR027027	GOSR2/Membrin/Bos1	GO:0005484(InterPro)|GO:0005794(InterPro)|GO:0016192(InterPro)
TRINITY_DN13660_c0_g2_i5_3_3	SUPERFAMILY	SSF58038	SNARE fusion complex	136	191	1.13e-07	-	-	-
TRINITY_DN13660_c0_g1_i14_4_3	CDD	cd15863	SNARE_GS27	130	195	9.34065e-34	-	-	-
TRINITY_DN13660_c0_g1_i14_4_3	Phobius	CYTOPLASMIC_DOMAIN	Region of a membrane-bound protein predicted to be outside the membrane, in the cytoplasm.	1	200	-	-	-	-
TRINITY_DN13660_c0_g1_i14_4_3	Phobius	TRANSMEMBRANE	Region of a membrane-bound protein predicted to be embedded in the membrane.	201	221	-	-	-	-
TRINITY_DN13660_c0_g1_i14_4_3	PANTHER	PTHR21230	VESICLE TRANSPORT V-SNARE PROTEIN VTI1-RELATED	13	221	2.1e-31	-	-	GO:0000149(PANTHER)|GO:0005484(PANTHER)|GO:0005789(PANTHER)|GO:0005794(PANTHER)|GO:0006906(PANTHER)|GO:0012507(PANTHER)|GO:0031201(PANTHER)|GO:0031902(PANTHER)
TRINITY_DN13660_c0_g1_i14_4_3	Gene3D	G3DSA:1.20.5.110	-	102	200	9.1e-07	-	-	-
TRINITY_DN13660_c0_g1_i14_4_3	Phobius	NON_CYTOPLASMIC_DOMAIN	Region of a membrane-bound protein predicted to be outside the membrane, in the extracellular region.	222	222	-	-	-	-
TRINITY_DN13660_c0_g1_i14_4_3	Coils	Coil	Coil	79	99	-	-	-	-
TRINITY_DN13660_c0_g1_i14_4_3	Pfam	PF12352	Snare region anchored in the vesicle membrane C-terminus	134	195	4.3e-14	-	-	-
TRINITY_DN13660_c0_g1_i14_4_3	TMHMM	TMhelix	Region of a membrane-bound protein predicted to be embedded in the membrane.	201	218	-	-	-	-
TRINITY_DN13660_c0_g1_i14_4_3	PIRSF	PIRSF028865	Membrin-2	10	222	4.4e-70	IPR027027	GOSR2/Membrin/Bos1	GO:0005484(InterPro)|GO:0005794(InterPro)|GO:0016192(InterPro)
TRINITY_DN13660_c0_g1_i14_4_3	SUPERFAMILY	SSF58038	SNARE fusion complex	136	191	1.13e-07	-	-	-
TRINITY_DN13660_c0_g1_i12_6_3	CDD	cd15863	SNARE_GS27	130	195	9.34065e-34	-	-	-
TRINITY_DN13660_c0_g1_i12_6_3	Phobius	CYTOPLASMIC_DOMAIN	Region of a membrane-bound protein predicted to be outside the membrane, in the cytoplasm.	1	200	-	-	-	-
TRINITY_DN13660_c0_g1_i12_6_3	Phobius	TRANSMEMBRANE	Region of a membrane-bound protein predicted to be embedded in the membrane.	201	221	-	-	-	-
TRINITY_DN13660_c0_g1_i12_6_3	PANTHER	PTHR21230	VESICLE TRANSPORT V-SNARE PROTEIN VTI1-RELATED	13	221	2.1e-31	-	-	GO:0000149(PANTHER)|GO:0005484(PANTHER)|GO:0005789(PANTHER)|GO:0005794(PANTHER)|GO:0006906(PANTHER)|GO:0012507(PANTHER)|GO:0031201(PANTHER)|GO:0031902(PANTHER)
TRINITY_DN13660_c0_g1_i12_6_3	Gene3D	G3DSA:1.20.5.110	-	102	200	9.1e-07	-	-	-
TRINITY_DN13660_c0_g1_i12_6_3	Phobius	NON_CYTOPLASMIC_DOMAIN	Region of a membrane-bound protein predicted to be outside the membrane, in the extracellular region.	222	222	-	-	-	-
TRINITY_DN13660_c0_g1_i12_6_3	Coils	Coil	Coil	79	99	-	-	-	-
TRINITY_DN13660_c0_g1_i12_6_3	Pfam	PF12352	Snare region anchored in the vesicle membrane C-terminus	134	195	4.3e-14	-	-	-
TRINITY_DN13660_c0_g1_i12_6_3	TMHMM	TMhelix	Region of a membrane-bound protein predicted to be embedded in the membrane.	201	218	-	-	-	-
TRINITY_DN13660_c0_g1_i12_6_3	PIRSF	PIRSF028865	Membrin-2	10	222	4.4e-70	IPR027027	GOSR2/Membrin/Bos1	GO:0005484(InterPro)|GO:0005794(InterPro)|GO:0016192(InterPro)
TRINITY_DN13660_c0_g1_i12_6_3	SUPERFAMILY	SSF58038	SNARE fusion complex	136	191	1.13e-07	-	-	-
TRINITY_DN13660_c0_g2_i3_3_3	CDD	cd15863	SNARE_GS27	130	195	9.34065e-34	-	-	-
TRINITY_DN13660_c0_g2_i3_3_3	Phobius	CYTOPLASMIC_DOMAIN	Region of a membrane-bound protein predicted to be outside the membrane, in the cytoplasm.	1	200	-	-	-	-
TRINITY_DN13660_c0_g2_i3_3_3	Phobius	TRANSMEMBRANE	Region of a membrane-bound protein predicted to be embedded in the membrane.	201	221	-	-	-	-
TRINITY_DN13660_c0_g2_i3_3_3	PANTHER	PTHR21230	VESICLE TRANSPORT V-SNARE PROTEIN VTI1-RELATED	13	221	2.1e-31	-	-	GO:0000149(PANTHER)|GO:0005484(PANTHER)|GO:0005789(PANTHER)|GO:0005794(PANTHER)|GO:0006906(PANTHER)|GO:0012507(PANTHER)|GO:0031201(PANTHER)|GO:0031902(PANTHER)
TRINITY_DN13660_c0_g2_i3_3_3	Gene3D	G3DSA:1.20.5.110	-	102	200	9.1e-07	-	-	-
TRINITY_DN13660_c0_g2_i3_3_3	Phobius	NON_CYTOPLASMIC_DOMAIN	Region of a membrane-bound protein predicted to be outside the membrane, in the extracellular region.	222	222	-	-	-	-
TRINITY_DN13660_c0_g2_i3_3_3	Coils	Coil	Coil	79	99	-	-	-	-
TRINITY_DN13660_c0_g2_i3_3_3	Pfam	PF12352	Snare region anchored in the vesicle membrane C-terminus	134	195	4.3e-14	-	-	-
TRINITY_DN13660_c0_g2_i3_3_3	TMHMM	TMhelix	Region of a membrane-bound protein predicted to be embedded in the membrane.	201	218	-	-	-	-
TRINITY_DN13660_c0_g2_i3_3_3	PIRSF	PIRSF028865	Membrin-2	10	222	4.4e-70	IPR027027	GOSR2/Membrin/Bos1	GO:0005484(InterPro)|GO:0005794(InterPro)|GO:0016192(InterPro)
TRINITY_DN13660_c0_g2_i3_3_3	SUPERFAMILY	SSF58038	SNARE fusion complex	136	191	1.13e-07	-	-	-
TRINITY_DN13686_c0_g1_i2_4_9	Phobius	TRANSMEMBRANE	Region of a membrane-bound protein predicted to be embedded in the membrane.	189	209	-	-	-	-
TRINITY_DN13686_c0_g1_i2_4_9	Phobius	TRANSMEMBRANE	Region of a membrane-bound protein predicted to be embedded in the membrane.	120	142	-	-	-	-
TRINITY_DN13686_c0_g1_i2_4_9	TMHMM	TMhelix	Region of a membrane-bound protein predicted to be embedded in the membrane.	281	303	-	-	-	-
TRINITY_DN13686_c0_g1_i2_4_9	Pfam	PF00876	Innexin	31	364	3.1e-111	IPR000990	Innexin	-
TRINITY_DN13686_c0_g1_i2_4_9	TMHMM	TMhelix	Region of a membrane-bound protein predicted to be embedded in the membrane.	120	142	-	-	-	-
TRINITY_DN13686_c0_g1_i2_4_9	TMHMM	TMhelix	Region of a membrane-bound protein predicted to be embedded in the membrane.	188	210	-	-	-	-
TRINITY_DN13686_c0_g1_i2_4_9	Phobius	TRANSMEMBRANE	Region of a membrane-bound protein predicted to be embedded in the membrane.	279	303	-	-	-	-
TRINITY_DN13686_c0_g1_i2_4_9	Phobius	CYTOPLASMIC_DOMAIN	Region of a membrane-bound protein predicted to be outside the membrane, in the cytoplasm.	304	385	-	-	-	-
TRINITY_DN13686_c0_g1_i2_4_9	Phobius	CYTOPLASMIC_DOMAIN	Region of a membrane-bound protein predicted to be outside the membrane, in the cytoplasm.	143	188	-	-	-	-
TRINITY_DN13686_c0_g1_i2_4_9	PANTHER	PTHR11893	INNEXIN	23	371	6.7e-72	IPR000990	Innexin	GO:0005243(PANTHER)|GO:0005886(PANTHER)|GO:0005921(PANTHER)|GO:0007602(PANTHER)
TRINITY_DN13686_c0_g1_i2_4_9	Phobius	CYTOPLASMIC_DOMAIN	Region of a membrane-bound protein predicted to be outside the membrane, in the cytoplasm.	1	40	-	-	-	-
TRINITY_DN13686_c0_g1_i2_4_9	Phobius	NON_CYTOPLASMIC_DOMAIN	Region of a membrane-bound protein predicted to be outside the membrane, in the extracellular region.	210	278	-	-	-	-
TRINITY_DN13686_c0_g1_i2_4_9	Phobius	NON_CYTOPLASMIC_DOMAIN	Region of a membrane-bound protein predicted to be outside the membrane, in the extracellular region.	61	119	-	-	-	-
TRINITY_DN13686_c0_g1_i2_4_9	TMHMM	TMhelix	Region of a membrane-bound protein predicted to be embedded in the membrane.	37	59	-	-	-	-
TRINITY_DN13686_c0_g1_i2_4_9	PRINTS	PR01262	Innexin signature	120	142	2.7e-27	IPR000990	Innexin	-
TRINITY_DN13686_c0_g1_i2_4_9	PRINTS	PR01262	Innexin signature	192	206	2.7e-27	IPR000990	Innexin	-
TRINITY_DN13686_c0_g1_i2_4_9	PRINTS	PR01262	Innexin signature	268	284	2.7e-27	IPR000990	Innexin	-
TRINITY_DN13686_c0_g1_i2_4_9	PRINTS	PR01262	Innexin signature	54	65	2.7e-27	IPR000990	Innexin	-
TRINITY_DN13686_c0_g1_i2_4_9	PRINTS	PR01262	Innexin signature	243	252	2.7e-27	IPR000990	Innexin	-
TRINITY_DN13686_c0_g1_i2_4_9	PRINTS	PR01262	Innexin signature	79	88	2.7e-27	IPR000990	Innexin	-
TRINITY_DN13686_c0_g1_i2_4_9	Phobius	TRANSMEMBRANE	Region of a membrane-bound protein predicted to be embedded in the membrane.	41	60	-	-	-	-
TRINITY_DN13686_c0_g1_i2_4_9	ProSiteProfiles	PS51013	Pannexin family profile.	26	371	30.934	IPR000990	Innexin	-
TRINITY_DN13686_c0_g1_i1_4_9	Phobius	TRANSMEMBRANE	Region of a membrane-bound protein predicted to be embedded in the membrane.	189	209	-	-	-	-
TRINITY_DN13686_c0_g1_i1_4_9	Phobius	TRANSMEMBRANE	Region of a membrane-bound protein predicted to be embedded in the membrane.	120	142	-	-	-	-
TRINITY_DN13686_c0_g1_i1_4_9	TMHMM	TMhelix	Region of a membrane-bound protein predicted to be embedded in the membrane.	281	303	-	-	-	-
TRINITY_DN13686_c0_g1_i1_4_9	Pfam	PF00876	Innexin	31	364	3.1e-111	IPR000990	Innexin	-
TRINITY_DN13686_c0_g1_i1_4_9	TMHMM	TMhelix	Region of a membrane-bound protein predicted to be embedded in the membrane.	120	142	-	-	-	-
TRINITY_DN13686_c0_g1_i1_4_9	TMHMM	TMhelix	Region of a membrane-bound protein predicted to be embedded in the membrane.	188	210	-	-	-	-
TRINITY_DN13686_c0_g1_i1_4_9	Phobius	TRANSMEMBRANE	Region of a membrane-bound protein predicted to be embedded in the membrane.	279	303	-	-	-	-
TRINITY_DN13686_c0_g1_i1_4_9	Phobius	CYTOPLASMIC_DOMAIN	Region of a membrane-bound protein predicted to be outside the membrane, in the cytoplasm.	304	385	-	-	-	-
TRINITY_DN13686_c0_g1_i1_4_9	Phobius	CYTOPLASMIC_DOMAIN	Region of a membrane-bound protein predicted to be outside the membrane, in the cytoplasm.	143	188	-	-	-	-
TRINITY_DN13686_c0_g1_i1_4_9	PANTHER	PTHR11893	INNEXIN	23	371	6.7e-72	IPR000990	Innexin	GO:0005243(PANTHER)|GO:0005886(PANTHER)|GO:0005921(PANTHER)|GO:0007602(PANTHER)
TRINITY_DN13686_c0_g1_i1_4_9	Phobius	CYTOPLASMIC_DOMAIN	Region of a membrane-bound protein predicted to be outside the membrane, in the cytoplasm.	1	40	-	-	-	-
TRINITY_DN13686_c0_g1_i1_4_9	Phobius	NON_CYTOPLASMIC_DOMAIN	Region of a membrane-bound protein predicted to be outside the membrane, in the extracellular region.	210	278	-	-	-	-
TRINITY_DN13686_c0_g1_i1_4_9	Phobius	NON_CYTOPLASMIC_DOMAIN	Region of a membrane-bound protein predicted to be outside the membrane, in the extracellular region.	61	119	-	-	-	-
TRINITY_DN13686_c0_g1_i1_4_9	TMHMM	TMhelix	Region of a membrane-bound protein predicted to be embedded in the membrane.	37	59	-	-	-	-
TRINITY_DN13686_c0_g1_i1_4_9	PRINTS	PR01262	Innexin signature	120	142	2.7e-27	IPR000990	Innexin	-
TRINITY_DN13686_c0_g1_i1_4_9	PRINTS	PR01262	Innexin signature	192	206	2.7e-27	IPR000990	Innexin	-
TRINITY_DN13686_c0_g1_i1_4_9	PRINTS	PR01262	Innexin signature	268	284	2.7e-27	IPR000990	Innexin	-
TRINITY_DN13686_c0_g1_i1_4_9	PRINTS	PR01262	Innexin signature	54	65	2.7e-27	IPR000990	Innexin	-
TRINITY_DN13686_c0_g1_i1_4_9	PRINTS	PR01262	Innexin signature	243	252	2.7e-27	IPR000990	Innexin	-
TRINITY_DN13686_c0_g1_i1_4_9	PRINTS	PR01262	Innexin signature	79	88	2.7e-27	IPR000990	Innexin	-
TRINITY_DN13686_c0_g1_i1_4_9	Phobius	TRANSMEMBRANE	Region of a membrane-bound protein predicted to be embedded in the membrane.	41	60	-	-	-	-
TRINITY_DN13686_c0_g1_i1_4_9	ProSiteProfiles	PS51013	Pannexin family profile.	26	371	30.934	IPR000990	Innexin	-
TRINITY_DN13660_c0_g1_i1_3_5	NCBIfam	TIGR00127	isocitrate dehydrogenase (NADP(+))	47	454	3.4e-225	IPR004790	Isocitrate dehydrogenase NADP-dependent	GO:0004450(InterPro)|GO:0006102(InterPro)
TRINITY_DN13660_c0_g1_i1_3_5	PIRSF	PIRSF000108	IDH_NADP	26	455	5.4e-239	IPR004790	Isocitrate dehydrogenase NADP-dependent	GO:0004450(InterPro)|GO:0006102(InterPro)
TRINITY_DN13660_c0_g1_i1_3_5	PANTHER	PTHR11822	NADP-SPECIFIC ISOCITRATE DEHYDROGENASE	46	454	1.3e-222	IPR004790	Isocitrate dehydrogenase NADP-dependent	GO:0004450(PANTHER)|GO:0004450(InterPro)|GO:0005739(PANTHER)|GO:0006102(InterPro)|GO:0006739(PANTHER)
TRINITY_DN13660_c0_g1_i1_3_5	FunFam	G3DSA:3.40.718.10:FF:000002	Isocitrate dehydrogenase [NADP]	45	455	4.2e-242	-	-	-
TRINITY_DN13660_c0_g1_i1_3_5	SUPERFAMILY	SSF53659	Isocitrate/Isopropylmalate dehydrogenase-like	46	454	1.29e-160	-	-	-
TRINITY_DN13660_c0_g1_i1_3_5	Gene3D	G3DSA:3.40.718.10	Isopropylmalate Dehydrogenase	45	455	8.3e-192	-	-	-
TRINITY_DN13660_c0_g1_i1_3_5	Pfam	PF00180	Isocitrate/isopropylmalate dehydrogenase	50	444	1.1e-67	IPR024084	Isopropylmalate dehydrogenase-like domain	-
TRINITY_DN13660_c0_g1_i1_3_5	SMART	SM01329	Iso_dh_2	53	445	1.6e-139	IPR024084	Isopropylmalate dehydrogenase-like domain	-
TRINITY_DN13660_c0_g1_i1_3_5	ProSitePatterns	PS00470	Isocitrate and isopropylmalate dehydrogenases signature.	315	334	-	IPR019818	Isocitrate/isopropylmalate dehydrogenase, conserved site	GO:0000287(InterPro)|GO:0016616(InterPro)|GO:0051287(InterPro)
TRINITY_DN13660_c0_g2_i3_6_5	NCBIfam	TIGR00127	isocitrate dehydrogenase (NADP(+))	47	454	3.4e-225	IPR004790	Isocitrate dehydrogenase NADP-dependent	GO:0004450(InterPro)|GO:0006102(InterPro)
TRINITY_DN13660_c0_g2_i3_6_5	PIRSF	PIRSF000108	IDH_NADP	26	455	5.4e-239	IPR004790	Isocitrate dehydrogenase NADP-dependent	GO:0004450(InterPro)|GO:0006102(InterPro)
TRINITY_DN13660_c0_g2_i3_6_5	PANTHER	PTHR11822	NADP-SPECIFIC ISOCITRATE DEHYDROGENASE	46	454	1.3e-222	IPR004790	Isocitrate dehydrogenase NADP-dependent	GO:0004450(PANTHER)|GO:0004450(InterPro)|GO:0005739(PANTHER)|GO:0006102(InterPro)|GO:0006739(PANTHER)
TRINITY_DN13660_c0_g2_i3_6_5	FunFam	G3DSA:3.40.718.10:FF:000002	Isocitrate dehydrogenase [NADP]	45	455	4.2e-242	-	-	-
TRINITY_DN13660_c0_g2_i3_6_5	SUPERFAMILY	SSF53659	Isocitrate/Isopropylmalate dehydrogenase-like	46	454	1.29e-160	-	-	-
TRINITY_DN13660_c0_g2_i3_6_5	Gene3D	G3DSA:3.40.718.10	Isopropylmalate Dehydrogenase	45	455	8.3e-192	-	-	-
TRINITY_DN13660_c0_g2_i3_6_5	Pfam	PF00180	Isocitrate/isopropylmalate dehydrogenase	50	444	1.1e-67	IPR024084	Isopropylmalate dehydrogenase-like domain	-
TRINITY_DN13660_c0_g2_i3_6_5	SMART	SM01329	Iso_dh_2	53	445	1.6e-139	IPR024084	Isopropylmalate dehydrogenase-like domain	-
TRINITY_DN13660_c0_g2_i3_6_5	ProSitePatterns	PS00470	Isocitrate and isopropylmalate dehydrogenases signature.	315	334	-	IPR019818	Isocitrate/isopropylmalate dehydrogenase, conserved site	GO:0000287(InterPro)|GO:0016616(InterPro)|GO:0051287(InterPro)
TRINITY_DN13673_c0_g1_i16_1_3	Phobius	NON_CYTOPLASMIC_DOMAIN	Region of a membrane-bound protein predicted to be outside the membrane, in the extracellular region.	306	306	-	-	-	-
TRINITY_DN13673_c0_g1_i16_1_3	MobiDBLite	mobidb-lite	consensus disorder prediction	68	87	-	-	-	-
TRINITY_DN13673_c0_g1_i16_1_3	PANTHER	PTHR33966	PROTEIN ODR-4 HOMOLOG	24	292	9.3e-59	IPR029454	ODR-4-like	GO:0008104(PANTHER)|GO:0012505(PANTHER)
TRINITY_DN13673_c0_g1_i16_1_3	MobiDBLite	mobidb-lite	consensus disorder prediction	250	275	-	-	-	-
TRINITY_DN13673_c0_g1_i16_1_3	Phobius	TRANSMEMBRANE	Region of a membrane-bound protein predicted to be embedded in the membrane.	282	305	-	-	-	-
TRINITY_DN13673_c0_g1_i16_1_3	MobiDBLite	mobidb-lite	consensus disorder prediction	260	275	-	-	-	-
TRINITY_DN13673_c0_g1_i16_1_3	TMHMM	TMhelix	Region of a membrane-bound protein predicted to be embedded in the membrane.	282	304	-	-	-	-
TRINITY_DN13673_c0_g1_i16_1_3	MobiDBLite	mobidb-lite	consensus disorder prediction	68	90	-	-	-	-
TRINITY_DN13673_c0_g1_i16_1_3	Phobius	CYTOPLASMIC_DOMAIN	Region of a membrane-bound protein predicted to be outside the membrane, in the cytoplasm.	1	281	-	-	-	-
TRINITY_DN13673_c0_g1_i16_1_3	Pfam	PF14778	Odorant response abnormal 4-like	51	290	3.7e-57	IPR029454	ODR-4-like	-
