# Supplementary material for: Multi-omics analysis of SFTS virus infection in Rhipicephalus microplus cells reveals antiviral tick factors
Source: Nat Commun. 2025 May 21;16:4732. doi: 10.1038/s41467-025-59565-w (PMC12095547; doi:10.1038/s41467-025-59565-w)
Supplement: Supplementary file 10 — Source data [file 41467_2025_59565_MOESM10_ESM.zip]

Archive with 11 entries (11 files):
- Source_data_Petit_2025/desktop.ini
- Source_data_Petit_2025/Figure_1_source_data.xlsx
- Source_data_Petit_2025/Figure_2_source_data.xlsx
- Source_data_Petit_2025/Figure_3_source_data.xlsx
- Source_data_Petit_2025/Figure_4_source_data.xlsx
- Source_data_Petit_2025/Figure_5_source_data.xlsx
- Source_data_Petit_2025/Supplementary_Figure_1_source_data.xlsx
- Source_data_Petit_2025/Supplementary_Figure_2_source_data.xlsx
- Source_data_Petit_2025/Supplementary_Figure_5_source_data.xlsx
- Source_data_Petit_2025/Supplementary_Figure_6_source_data.csv
- Source_data_Petit_2025/Supplementary_Figure_7_source_data.xlsx
