# Supplementary material for: Multi-omics analysis of SFTS virus infection in Rhipicephalus microplus cells reveals antiviral tick factors
Source: Nat Commun. 2025 May 21;16:4732. doi: 10.1038/s41467-025-59565-w (PMC12095547; doi:10.1038/s41467-025-59565-w)
Supplement: Supplementary file 10 — Source data [file 41467_2025_59565_MOESM10_ESM.zip › Source_data_Petit_2025/Figure_1_source_data.xlsx]

## Sheet: Rmic18_genomic_features
Chromosome	start	end	fill_color
NC_051165.1	278479294	278492322	fill_color=blue
NC_051165.1	282349495	282358204	fill_color=blue
NC_051165.1	284272320	284388197	fill_color=blue
NC_051165.1	289401415	289402196	fill_color=blue
NC_051165.1	289948576	289951632	fill_color=blue
NC_051165.1	298151348	298154331	fill_color=blue
NC_051165.1	301384385	301396376	fill_color=blue
NC_051165.1	302134182	302164038	fill_color=blue
NC_051165.1	302799616	302840219	fill_color=blue
NC_051165.1	303517928	303519996	fill_color=blue
NC_051165.1	304292123	304294720	fill_color=blue
NC_051165.1	304730209	304731614	fill_color=blue
NC_051165.1	309753102	309766691	fill_color=blue
NC_051165.1	309962179	309995657	fill_color=blue
NC_051165.1	312455371	312457572	fill_color=blue
NC_051165.1	313023404	313086220	fill_color=blue
NC_051165.1	316179857	316199700	fill_color=blue
NC_051165.1	318433997	318435557	fill_color=blue
NC_051165.1	318854590	318857608	fill_color=blue
NC_051165.1	319451798	319453046	fill_color=blue
NC_051165.1	322563327	322565747	fill_color=blue
NC_051165.1	323617539	323619286	fill_color=blue
NC_051165.1	837307	845557	fill_color=blue
NC_051165.1	5312514	5313529	fill_color=blue
NC_051165.1	8231804	8233440	fill_color=blue
NC_051165.1	11654814	11655240	fill_color=blue
NC_051165.1	13213524	13229994	fill_color=blue
NC_051165.1	16102501	16102730	fill_color=blue
NC_051165.1	19369740	19380918	fill_color=blue
NC_051165.1	20155520	20159380	fill_color=blue
NC_051165.1	28233633	28237625	fill_color=blue
NC_051165.1	28253436	28276773	fill_color=blue
NC_051165.1	28284076	28285189	fill_color=blue
NC_051165.1	30316042	30329130	fill_color=blue
NC_051165.1	31137559	31138035	fill_color=blue
NC_051165.1	32364201	32365154	fill_color=blue
NC_051165.1	35860159	35886081	fill_color=blue
NC_051165.1	36167752	36170628	fill_color=blue
NC_051165.1	38524940	38550170	fill_color=blue
NC_051165.1	39129073	39135733	fill_color=blue
NC_051165.1	43682209	43688851	fill_color=blue
NC_051165.1	46023224	46029093	fill_color=blue
NC_051165.1	46949706	46981193	fill_color=blue
NC_051165.1	49466709	49468069	fill_color=blue
NC_051165.1	50709691	50732926	fill_color=blue
NC_051165.1	53393546	53394715	fill_color=blue
NC_051165.1	58095947	58099232	fill_color=blue
NC_051165.1	58869823	58891571	fill_color=blue
NC_051165.1	59080389	59081487	fill_color=blue
NC_051165.1	59524991	59525352	fill_color=blue
NC_051165.1	59575508	59575872	fill_color=blue
NC_051165.1	59856062	59876604	fill_color=blue
NC_051165.1	60718937	60724537	fill_color=blue
NC_051165.1	61147629	61152871	fill_color=blue
NC_051165.1	63494218	63498405	fill_color=blue
NC_051165.1	63636242	63646209	fill_color=blue
NC_051165.1	64718530	64754867	fill_color=blue
NC_051165.1	65676985	65682054	fill_color=blue
NC_051165.1	68758581	68776718	fill_color=blue
NC_051165.1	75366088	75384140	fill_color=blue
NC_051165.1	76867243	76869714	fill_color=blue
NC_051165.1	76970768	76977946	fill_color=blue
NC_051165.1	81870255	81870522	fill_color=blue
NC_051165.1	83889968	83897556	fill_color=blue
NC_051165.1	84631710	84641791	fill_color=blue
NC_051165.1	84670788	84676270	fill_color=blue
NC_051165.1	85324584	85337964	fill_color=blue
NC_051165.1	86048200	86048607	fill_color=blue
NC_051165.1	87863150	87864387	fill_color=blue
NC_051165.1	87879137	87882171	fill_color=blue
NC_051165.1	87956405	87957474	fill_color=blue
NC_051165.1	88975753	88981962	fill_color=blue
NC_051165.1	89869325	89872536	fill_color=blue
NC_051165.1	90203270	90204598	fill_color=blue
NC_051165.1	91818805	91819356	fill_color=blue
NC_051165.1	96240932	96244027	fill_color=blue
NC_051165.1	98279313	98288578	fill_color=blue
NC_051165.1	100573103	100578691	fill_color=blue
NC_051165.1	102119051	102122065	fill_color=blue
NC_051165.1	102221693	102255461	fill_color=blue
NC_051165.1	102786321	102802787	fill_color=blue
NC_051165.1	102874398	102903643	fill_color=blue
NC_051165.1	104327118	104337665	fill_color=blue
NC_051165.1	104492915	104503203	fill_color=blue
NC_051165.1	111020732	111032944	fill_color=blue
NC_051165.1	113795933	113799361	fill_color=blue
NC_051165.1	113889156	113889764	fill_color=blue
NC_051165.1	113889771	113895423	fill_color=blue
NC_051165.1	114342149	114342540	fill_color=blue
NC_051165.1	114978662	115007412	fill_color=blue
NC_051165.1	115017821	115051271	fill_color=blue
NC_051165.1	116192048	116200715	fill_color=blue
NC_051165.1	117954445	117971721	fill_color=blue
NC_051165.1	119848365	119855400	fill_color=blue
NC_051165.1	121145559	121158297	fill_color=blue
NC_051165.1	121657893	121665163	fill_color=blue
NC_051165.1	121667374	121683168	fill_color=blue
NC_051165.1	121936032	121965612	fill_color=blue
NC_051165.1	124110908	124112603	fill_color=blue
NC_051165.1	127296511	127306267	fill_color=blue
NC_051165.1	129367921	129369519	fill_color=blue
NC_051165.1	129378427	129387746	fill_color=blue
NC_051165.1	131148521	131150791	fill_color=blue
NC_051165.1	132457980	132460700	fill_color=blue
NC_051165.1	137277624	137297890	fill_color=blue
NC_051165.1	137575422	137587300	fill_color=blue
NC_051165.1	137697149	137715574	fill_color=blue
NC_051165.1	137874656	137930579	fill_color=blue
NC_051165.1	138278692	138300311	fill_color=blue
NC_051165.1	138341169	138358453	fill_color=blue
NC_051165.1	138580403	138582019	fill_color=blue
NC_051165.1	139110169	139121200	fill_color=blue
NC_051165.1	139272588	139285978	fill_color=blue
NC_051165.1	141203159	141213270	fill_color=blue
NC_051165.1	141265972	141291984	fill_color=blue
NC_051165.1	144773894	144777161	fill_color=blue
NC_051165.1	146438453	146452300	fill_color=blue
NC_051165.1	148046745	148066015	fill_color=blue
NC_051165.1	148737773	148738774	fill_color=blue
NC_051165.1	149660263	149661689	fill_color=blue
NC_051165.1	150309929	150318089	fill_color=blue
NC_051165.1	151905798	151907222	fill_color=blue
NC_051165.1	154467356	154487952	fill_color=blue
NC_051165.1	156388593	156391002	fill_color=blue
NC_051165.1	159002515	159005268	fill_color=blue
NC_051165.1	168108280	168111761	fill_color=blue
NC_051165.1	168782932	168789261	fill_color=blue
NC_051165.1	168795856	168802061	fill_color=blue
NC_051165.1	171080647	171081900	fill_color=blue
NC_051165.1	180797559	180798465	fill_color=blue
NC_051165.1	183956364	183958094	fill_color=blue
NC_051165.1	184197691	184197939	fill_color=blue
NC_051165.1	190167727	190186173	fill_color=blue
NC_051165.1	197596864	197600185	fill_color=blue
NC_051165.1	200198738	200199162	fill_color=blue
NC_051165.1	200585401	200586109	fill_color=blue
NC_051165.1	200938395	200969241	fill_color=blue
NC_051165.1	203478650	203484420	fill_color=blue
NC_051165.1	204539774	204541737	fill_color=blue
NC_051165.1	208329857	208348634	fill_color=blue
NC_051165.1	210452988	210456512	fill_color=blue
NC_051165.1	211250949	211251519	fill_color=blue
NC_051165.1	213740460	213751434	fill_color=blue
NC_051165.1	216464818	216468321	fill_color=blue
NC_051165.1	221982368	221983602	fill_color=blue
NC_051165.1	225400015	225402611	fill_color=blue
NC_051165.1	232166787	232170007	fill_color=blue
NC_051165.1	238784431	238788774	fill_color=blue
NC_051165.1	241055558	241057060	fill_color=blue
NC_051165.1	243211391	243215034	fill_color=blue
NC_051165.1	244111835	244113348	fill_color=blue
NC_051165.1	244533307	244534042	fill_color=blue
NC_051165.1	252197226	252200097	fill_color=blue
NC_051165.1	253085337	253086544	fill_color=blue
NC_051165.1	258004401	258005380	fill_color=blue
NC_051165.1	267484501	267494588	fill_color=blue
NC_051165.1	268119033	268120809	fill_color=blue
NC_051165.1	268164635	268171106	fill_color=blue
NC_051165.1	279055496	279058693	fill_color=blue
NC_051165.1	291153813	291158491	fill_color=blue
NC_051165.1	291300702	291301777	fill_color=blue
NC_051165.1	292271605	292272192	fill_color=blue
NC_051165.1	297017900	297021210	fill_color=blue
NC_051165.1	307271965	307277002	fill_color=blue
NC_051165.1	319264875	319275479	fill_color=blue
NC_051165.1	319291186	319293773	fill_color=blue
NC_051165.1	319295315	319296412	fill_color=blue
NC_051165.1	322087500	322100167	fill_color=blue
NC_051165.1	322261308	322265604	fill_color=blue
NC_051165.1	323593655	323595657	fill_color=blue
NC_051165.1	323656956	323658411	fill_color=blue
NC_051165.1	323659063	323660516	fill_color=blue
NC_051166.1	1198579	1203271	fill_color=blue
NC_051166.1	1523842	1539486	fill_color=blue
NC_051166.1	1953398	1962637	fill_color=blue
NC_051166.1	5092172	5099015	fill_color=blue
NC_051166.1	5094582	5096939	fill_color=blue
NC_051166.1	10269171	10274262	fill_color=blue
NC_051166.1	13979380	13980472	fill_color=blue
NC_051166.1	13978636	13979327	fill_color=blue
NC_051166.1	13945168	13949199	fill_color=blue
NC_051166.1	21185180	21287204	fill_color=blue
NC_051166.1	22260257	22274015	fill_color=blue
NC_051166.1	24042351	24054765	fill_color=blue
NC_051166.1	24065825	24079237	fill_color=blue
NC_051166.1	25008149	25055506	fill_color=blue
NC_051166.1	25138582	25179880	fill_color=blue
NC_051166.1	25181252	25242424	fill_color=blue
NC_051166.1	25181232	25186495	fill_color=blue
NC_051166.1	26242716	26262739	fill_color=blue
NC_051166.1	28527987	28532788	fill_color=blue
NC_051166.1	28532892	28533945	fill_color=blue
NC_051166.1	28590442	28594427	fill_color=blue
NC_051166.1	29047742	29071662	fill_color=blue
NC_051166.1	29078747	29086347	fill_color=blue
NC_051166.1	32961750	32964122	fill_color=blue
NC_051166.1	33261283	33275707	fill_color=blue
NC_051166.1	38744346	38745279	fill_color=blue
NC_051166.1	40275049	40281059	fill_color=blue
NC_051166.1	41466191	41475030	fill_color=blue
NC_051166.1	42571683	42572079	fill_color=blue
NC_051166.1	43361847	43371398	fill_color=blue
NC_051166.1	43389087	43396490	fill_color=blue
NC_051166.1	43444030	43456595	fill_color=blue
NC_051166.1	43636548	43690339	fill_color=blue
NC_051166.1	46292218	46293709	fill_color=blue
NC_051166.1	50435229	50437748	fill_color=blue
NC_051166.1	50518761	50519803	fill_color=blue
NC_051166.1	51657090	51659559	fill_color=blue
NC_051166.1	55355725	55390010	fill_color=blue
NC_051166.1	55717335	55721327	fill_color=blue
NC_051166.1	55793295	55812961	fill_color=blue
NC_051166.1	56716596	56721753	fill_color=blue
NC_051166.1	56749487	56751481	fill_color=blue
NC_051166.1	58176708	58179278	fill_color=blue
NC_051166.1	62313263	62324673	fill_color=blue
NC_051166.1	63572420	63599236	fill_color=blue
NC_051166.1	64050136	64050655	fill_color=blue
NC_051166.1	64052002	64052518	fill_color=blue
NC_051166.1	68327600	68328276	fill_color=blue
NC_051166.1	68949722	68953698	fill_color=blue
NC_051166.1	73831892	73835553	fill_color=blue
NC_051166.1	75191253	75324041	fill_color=blue
NC_051166.1	75685582	75869824	fill_color=blue
NC_051166.1	81506351	81528785	fill_color=blue
NC_051166.1	86975602	86976523	fill_color=blue
NC_051166.1	87666739	87668255	fill_color=blue
NC_051166.1	87668284	87670552	fill_color=blue
NC_051166.1	87706201	87713195	fill_color=blue
NC_051166.1	88124158	88125721	fill_color=blue
NC_051166.1	89345578	89347381	fill_color=blue
NC_051166.1	94260070	94325770	fill_color=blue
NC_051166.1	95579300	95592471	fill_color=blue
NC_051166.1	95762114	95775272	fill_color=blue
NC_051166.1	96053963	96140901	fill_color=blue
NC_051166.1	96523006	96528020	fill_color=blue
NC_051166.1	97418166	97518425	fill_color=blue
NC_051166.1	97462035	97478009	fill_color=blue
NC_051166.1	97549749	97550804	fill_color=blue
NC_051166.1	99178383	99181363	fill_color=blue
NC_051166.1	100490032	100492238	fill_color=blue
NC_051166.1	100719044	100721761	fill_color=blue
NC_051166.1	101242990	101247975	fill_color=blue
NC_051166.1	101715535	101719621	fill_color=blue
NC_051166.1	102432984	102514863	fill_color=blue
NC_051166.1	106295976	106305846	fill_color=blue
NC_051166.1	106717038	106719925	fill_color=blue
NC_051166.1	106730616	106732257	fill_color=blue
NC_051166.1	107654561	107657935	fill_color=blue
NC_051166.1	108882269	108883290	fill_color=blue
NC_051166.1	111751582	111753174	fill_color=blue
NC_051166.1	122225908	122231855	fill_color=blue
NC_051166.1	122621375	122633680	fill_color=blue
NC_051166.1	127096732	127157733	fill_color=blue
NC_051166.1	127158925	127177310	fill_color=blue
NC_051166.1	128938657	128946158	fill_color=blue
NC_051166.1	129097806	129100070	fill_color=blue
NC_051166.1	129160283	129178818	fill_color=blue
NC_051166.1	134085016	134089304	fill_color=blue
NC_051166.1	135926652	135928302	fill_color=blue
NC_051166.1	138473173	138481056	fill_color=blue
NC_051166.1	143431322	143431867	fill_color=blue
NC_051166.1	143764082	143773475	fill_color=blue
NC_051166.1	144734384	144752359	fill_color=blue
NC_051166.1	149393529	149396877	fill_color=blue
NC_051166.1	149426263	149433299	fill_color=blue
NC_051166.1	150914977	151040478	fill_color=blue
NC_051166.1	155477183	155484151	fill_color=blue
NC_051166.1	157038504	157039076	fill_color=blue
NC_051166.1	157039149	157039701	fill_color=blue
NC_051166.1	158003912	158006120	fill_color=blue
NC_051166.1	159092384	159129066	fill_color=blue
NC_051166.1	159106470	159119080	fill_color=blue
NC_051166.1	159490569	159592230	fill_color=blue
NC_051166.1	160504799	160565871	fill_color=blue
NC_051166.1	168892306	168904368	fill_color=blue
NC_051166.1	173136129	173144801	fill_color=blue
NC_051166.1	174835688	174838609	fill_color=blue
NC_051166.1	176640305	176643247	fill_color=blue
NC_051166.1	178165682	178166401	fill_color=blue
NC_051166.1	182776141	182777866	fill_color=blue
NC_051166.1	182842552	182843512	fill_color=blue
NC_051166.1	185114043	185121647	fill_color=blue
NC_051166.1	186031010	186044330	fill_color=blue
NC_051166.1	186296786	186306187	fill_color=blue
NC_051166.1	186923775	186924369	fill_color=blue
NC_051166.1	187797531	187804440	fill_color=blue
NC_051166.1	188428426	188432547	fill_color=blue
NC_051166.1	195324849	195326865	fill_color=blue
NC_051166.1	197542076	197542904	fill_color=blue
NC_051166.1	197785078	197798431	fill_color=blue
NC_051166.1	60238	72657	fill_color=blue
NC_051166.1	2809196	2809591	fill_color=blue
NC_051166.1	4269868	4290505	fill_color=blue
NC_051166.1	7618137	7621634	fill_color=blue
NC_051166.1	18837403	18859216	fill_color=blue
NC_051166.1	20250162	20256764	fill_color=blue
NC_051166.1	22238479	22247467	fill_color=blue
NC_051166.1	25365509	25366679	fill_color=blue
NC_051166.1	28578506	28580214	fill_color=blue
NC_051166.1	33733362	33760396	fill_color=blue
NC_051166.1	36933155	36947041	fill_color=blue
NC_051166.1	41733356	41735717	fill_color=blue
NC_051166.1	42152683	42158665	fill_color=blue
NC_051166.1	42690137	42710160	fill_color=blue
NC_051166.1	44408309	44410136	fill_color=blue
NC_051166.1	45668094	45668553	fill_color=blue
NC_051166.1	45865556	45884038	fill_color=blue
NC_051166.1	47287960	47289746	fill_color=blue
NC_051166.1	47528171	47618607	fill_color=blue
NC_051166.1	49192204	49194195	fill_color=blue
NC_051166.1	52544454	52549244	fill_color=blue
NC_051166.1	53814591	53849294	fill_color=blue
NC_051166.1	55304146	55306042	fill_color=blue
NC_051166.1	55354245	55355621	fill_color=blue
NC_051166.1	55952679	55955686	fill_color=blue
NC_051166.1	55975459	55979455	fill_color=blue
NC_051166.1	56685823	56699080	fill_color=blue
NC_051166.1	57696435	57711591	fill_color=blue
NC_051166.1	62138959	62139648	fill_color=blue
NC_051166.1	62294227	62296130	fill_color=blue
NC_051166.1	65595441	65596191	fill_color=blue
NC_051166.1	66874347	66874666	fill_color=blue
NC_051166.1	69007214	69009177	fill_color=blue
NC_051166.1	70216938	70217282	fill_color=blue
NC_051166.1	71993985	71994732	fill_color=blue
NC_051166.1	74262066	74263762	fill_color=blue
NC_051166.1	75325728	75354030	fill_color=blue
NC_051166.1	80722417	80731808	fill_color=blue
NC_051166.1	80827189	80834899	fill_color=blue
NC_051166.1	81887974	81901123	fill_color=blue
NC_051166.1	82125477	82129402	fill_color=blue
NC_051166.1	82453726	82499117	fill_color=blue
NC_051166.1	87285523	87286419	fill_color=blue
NC_051166.1	89763154	89777165	fill_color=blue
NC_051166.1	92885902	92927045	fill_color=blue
NC_051166.1	94454259	94468709	fill_color=blue
NC_051166.1	95568516	95570852	fill_color=blue
NC_051166.1	96151130	96195411	fill_color=blue
NC_051166.1	96419216	96425874	fill_color=blue
NC_051166.1	97533114	97539469	fill_color=blue
NC_051166.1	97787434	97788991	fill_color=blue
NC_051166.1	99265777	99279274	fill_color=blue
NC_051166.1	100781332	100782869	fill_color=blue
NC_051166.1	105815130	105816948	fill_color=blue
NC_051166.1	106035551	106038263	fill_color=blue
NC_051166.1	106331442	106353521	fill_color=blue
NC_051166.1	106429394	106433266	fill_color=blue
NC_051166.1	107000796	107010453	fill_color=blue
NC_051166.1	107259772	107260839	fill_color=blue
NC_051166.1	110267963	110270999	fill_color=blue
NC_051166.1	110310320	110317099	fill_color=blue
NC_051166.1	111293345	111293574	fill_color=blue
NC_051166.1	114777406	114801252	fill_color=blue
NC_051166.1	115951543	115967491	fill_color=blue
NC_051166.1	116490590	116504283	fill_color=blue
NC_051166.1	122564662	122578431	fill_color=blue
NC_051166.1	122764936	122827709	fill_color=blue
NC_051166.1	123826202	123828018	fill_color=blue
NC_051166.1	126636794	126639596	fill_color=blue
NC_051166.1	127925385	127926260	fill_color=blue
NC_051166.1	129495363	129504988	fill_color=blue
NC_051166.1	130102130	130113289	fill_color=blue
NC_051166.1	130712626	130724377	fill_color=blue
NC_051166.1	134903265	134905097	fill_color=blue
NC_051166.1	134912442	134918124	fill_color=blue
NC_051166.1	135342146	135343076	fill_color=blue
NC_051166.1	137357495	137358460	fill_color=blue
NC_051166.1	139974478	139987930	fill_color=blue
NC_051166.1	141467482	141476993	fill_color=blue
NC_051166.1	142562572	142569709	fill_color=blue
NC_051166.1	144270747	144277886	fill_color=blue
NC_051166.1	146692559	146724278	fill_color=blue
NC_051166.1	147783438	147791132	fill_color=blue
NC_051166.1	150186133	150187842	fill_color=blue
NC_051166.1	156914400	156917531	fill_color=blue
NC_051166.1	157547283	157548607	fill_color=blue
NC_051166.1	158611572	158613280	fill_color=blue
NC_051166.1	159924775	159927676	fill_color=blue
NC_051166.1	160874170	160880819	fill_color=blue
NC_051166.1	164552592	164556404	fill_color=blue
NC_051166.1	164560418	164564403	fill_color=blue
NC_051166.1	166812867	166814700	fill_color=blue
NC_051166.1	166892441	166913989	fill_color=blue
NC_051166.1	169564245	169564990	fill_color=blue
NC_051166.1	170565039	170601066	fill_color=blue
NC_051166.1	172339933	172342963	fill_color=blue
NC_051166.1	172352101	172359481	fill_color=blue
NC_051166.1	174512701	174526376	fill_color=blue
NC_051166.1	175222286	175224598	fill_color=blue
NC_051166.1	177167326	177168184	fill_color=blue
NC_051166.1	179562497	179572219	fill_color=blue
NC_051166.1	180670536	180700514	fill_color=blue
NC_051166.1	180719345	180722876	fill_color=blue
NC_051166.1	182614760	182624559	fill_color=blue
NC_051166.1	182888002	182893982	fill_color=blue
NC_051166.1	183422717	183444217	fill_color=blue
NC_051166.1	187720665	187723890	fill_color=blue
NC_051166.1	188104294	188108431	fill_color=blue
NC_051166.1	188249323	188249770	fill_color=blue
NC_051166.1	189289066	189291027	fill_color=blue
NC_051166.1	195118156	195120813	fill_color=blue
NC_051166.1	195284642	195285986	fill_color=blue
NC_051166.1	195753376	195755115	fill_color=blue
NC_051167.1	1210976	1212118	fill_color=blue
NC_051167.1	1266007	1266702	fill_color=blue
NC_051167.1	2860077	2874086	fill_color=blue
NC_051167.1	3385587	3388133	fill_color=blue
NC_051167.1	4375197	4376484	fill_color=blue
NC_051167.1	10061615	10122375	fill_color=blue
NC_051167.1	13275988	13285393	fill_color=blue
NC_051167.1	17927543	17990951	fill_color=blue
NC_051167.1	18164778	18166583	fill_color=blue
NC_051167.1	18390616	18480504	fill_color=blue
NC_051167.1	19739846	19743175	fill_color=blue
NC_051167.1	20870979	20879064	fill_color=blue
NC_051167.1	23896200	23901471	fill_color=blue
NC_051167.1	25416568	25431465	fill_color=blue
NC_051167.1	26271118	26313740	fill_color=blue
NC_051167.1	26382832	26447432	fill_color=blue
NC_051167.1	27842871	27862058	fill_color=blue
NC_051167.1	32185840	32187422	fill_color=blue
NC_051167.1	32165646	32166578	fill_color=blue
NC_051167.1	34356333	34371758	fill_color=blue
NC_051167.1	39571555	39597005	fill_color=blue
NC_051167.1	40918095	40931312	fill_color=blue
NC_051167.1	40974008	40983860	fill_color=blue
NC_051167.1	41964829	41984588	fill_color=blue
NC_051167.1	42399158	42403074	fill_color=blue
NC_051167.1	43012746	43022875	fill_color=blue
NC_051167.1	50076825	50087694	fill_color=blue
NC_051167.1	50114320	50137679	fill_color=blue
NC_051167.1	50141926	50171856	fill_color=blue
NC_051167.1	50412511	50421903	fill_color=blue
NC_051167.1	51766368	51769847	fill_color=blue
NC_051167.1	52285625	52288154	fill_color=blue
NC_051167.1	52307951	52336013	fill_color=blue
NC_051167.1	56584039	56587739	fill_color=blue
NC_051167.1	56960508	56966729	fill_color=blue
NC_051167.1	56941927	56954548	fill_color=blue
NC_051167.1	60572271	60603802	fill_color=blue
NC_051167.1	60722554	60861727	fill_color=blue
NC_051167.1	61422748	61437266	fill_color=blue
NC_051167.1	61506235	61513153	fill_color=blue
NC_051167.1	61557106	61563865	fill_color=blue
NC_051167.1	61958002	61967051	fill_color=blue
NC_051167.1	64670879	64714464	fill_color=blue
NC_051167.1	66201416	66280107	fill_color=blue
NC_051167.1	66571793	66580807	fill_color=blue
NC_051167.1	68675876	68684897	fill_color=blue
NC_051167.1	69274907	69277542	fill_color=blue
NC_051167.1	69347425	69351157	fill_color=blue
NC_051167.1	71442817	71466965	fill_color=blue
NC_051167.1	74297026	74312384	fill_color=blue
NC_051167.1	74515796	74524073	fill_color=blue
NC_051167.1	75497988	75514150	fill_color=blue
NC_051167.1	77082594	77085264	fill_color=blue
NC_051167.1	77098834	77102025	fill_color=blue
NC_051167.1	77129234	77131576	fill_color=blue
NC_051167.1	77148690	77151751	fill_color=blue
NC_051167.1	78825385	78828548	fill_color=blue
NC_051167.1	79155296	79216483	fill_color=blue
NC_051167.1	80725297	80726391	fill_color=blue
NC_051167.1	81059497	81076134	fill_color=blue
NC_051167.1	85524073	85529509	fill_color=blue
NC_051167.1	85555184	85563181	fill_color=blue
NC_051167.1	88058204	88061595	fill_color=blue
NC_051167.1	91314113	91315698	fill_color=blue
NC_051167.1	93100587	93112375	fill_color=blue
NC_051167.1	93931584	93940274	fill_color=blue
NC_051167.1	94160731	94161881	fill_color=blue
NC_051167.1	94991342	94991714	fill_color=blue
NC_051167.1	98747301	98760365	fill_color=blue
NC_051167.1	99479081	99479795	fill_color=blue
NC_051167.1	101654965	101667065	fill_color=blue
NC_051167.1	102250180	102251899	fill_color=blue
NC_051167.1	103653003	103658662	fill_color=blue
NC_051167.1	105145096	105147030	fill_color=blue
NC_051167.1	105232099	105248517	fill_color=blue
NC_051167.1	106439920	106441871	fill_color=blue
NC_051167.1	106835104	106835525	fill_color=blue
NC_051167.1	109406251	109412801	fill_color=blue
NC_051167.1	113305917	113401272	fill_color=blue
NC_051167.1	114967392	114973664	fill_color=blue
NC_051167.1	115166845	115169321	fill_color=blue
NC_051167.1	117308755	117319876	fill_color=blue
NC_051167.1	117298051	117303032	fill_color=blue
NC_051167.1	118662348	118713619	fill_color=blue
NC_051167.1	122110702	122157811	fill_color=blue
NC_051167.1	127165546	127171014	fill_color=blue
NC_051167.1	129271777	129283416	fill_color=blue
NC_051167.1	130635181	130636286	fill_color=blue
NC_051167.1	132732970	132736236	fill_color=blue
NC_051167.1	134469446	134473059	fill_color=blue
NC_051167.1	134543045	134549082	fill_color=blue
NC_051167.1	134525323	134539033	fill_color=blue
NC_051167.1	134708558	134710174	fill_color=blue
NC_051167.1	134928234	134940057	fill_color=blue
NC_051167.1	135432525	135442320	fill_color=blue
NC_051167.1	135887708	135893522	fill_color=blue
NC_051167.1	135916578	135941807	fill_color=blue
NC_051167.1	136094984	136126257	fill_color=blue
NC_051167.1	136051820	136059711	fill_color=blue
NC_051167.1	136034945	136038481	fill_color=blue
NC_051167.1	136385484	136389246	fill_color=blue
NC_051167.1	137022966	137028252	fill_color=blue
NC_051167.1	144776841	144791787	fill_color=blue
NC_051167.1	145321181	145325165	fill_color=blue
NC_051167.1	147297012	147352963	fill_color=blue
NC_051167.1	147308710	147309464	fill_color=blue
NC_051167.1	147492214	147493338	fill_color=blue
NC_051167.1	148307793	148328720	fill_color=blue
NC_051167.1	148962919	148967632	fill_color=blue
NC_051167.1	149289455	149303292	fill_color=blue
NC_051167.1	152263332	152299430	fill_color=blue
NC_051167.1	153706213	153738447	fill_color=blue
NC_051167.1	154432251	154437749	fill_color=blue
NC_051167.1	154450854	154454237	fill_color=blue
NC_051167.1	155040985	155047267	fill_color=blue
NC_051167.1	155398972	155410909	fill_color=blue
NC_051167.1	157225673	157233661	fill_color=blue
NC_051167.1	159312905	159317025	fill_color=blue
NC_051167.1	160648497	160670438	fill_color=blue
NC_051167.1	162481798	162486378	fill_color=blue
NC_051167.1	162967314	162968633	fill_color=blue
NC_051167.1	163758324	163776882	fill_color=blue
NC_051167.1	164363335	164364937	fill_color=blue
NC_051167.1	164352073	164352806	fill_color=blue
NC_051167.1	164353293	164357002	fill_color=blue
NC_051167.1	164365450	164367047	fill_color=blue
NC_051167.1	165849964	165861180	fill_color=blue
NC_051167.1	166200937	166204065	fill_color=blue
NC_051167.1	166212549	166217234	fill_color=blue
NC_051167.1	166222799	166226988	fill_color=blue
NC_051167.1	166703258	166714231	fill_color=blue
NC_051167.1	167280613	167281844	fill_color=blue
NC_051167.1	167899548	167900013	fill_color=blue
NC_051167.1	168365012	168365321	fill_color=blue
NC_051167.1	168612455	168635742	fill_color=blue
NC_051167.1	169261353	169273123	fill_color=blue
NC_051167.1	171285804	171296464	fill_color=blue
NC_051167.1	172569316	172576686	fill_color=blue
NC_051167.1	172889458	172891050	fill_color=blue
NC_051167.1	172921931	172925388	fill_color=blue
NC_051167.1	176153554	176154524	fill_color=blue
NC_051167.1	176943449	176946763	fill_color=blue
NC_051167.1	176950075	176955732	fill_color=blue
NC_051167.1	177442090	177443734	fill_color=blue
NC_051167.1	178486138	178487985	fill_color=blue
NC_051167.1	178941035	178971951	fill_color=blue
NC_051167.1	179773957	179776122	fill_color=blue
NC_051167.1	179914228	179919462	fill_color=blue
NC_051167.1	180028625	180035260	fill_color=blue
NC_051167.1	180243609	180249194	fill_color=blue
NC_051167.1	180286524	180291570	fill_color=blue
NC_051167.1	185361584	185371315	fill_color=blue
NC_051167.1	186839695	186850817	fill_color=blue
NC_051167.1	187427888	187430932	fill_color=blue
NC_051167.1	187862695	187870283	fill_color=blue
NC_051167.1	187887979	187901642	fill_color=blue
NC_051167.1	187906038	187914950	fill_color=blue
NC_051167.1	187972862	187982674	fill_color=blue
NC_051167.1	190621134	190623915	fill_color=blue
NC_051167.1	190647659	190663913	fill_color=blue
NC_051167.1	192005918	192006256	fill_color=blue
NC_051167.1	192476170	192478431	fill_color=blue
NC_051167.1	192475425	192482412	fill_color=blue
NC_051167.1	192670911	192675177	fill_color=blue
NC_051167.1	194887939	194892258	fill_color=blue
NC_051167.1	195768873	195772505	fill_color=blue
NC_051167.1	195773130	195786792	fill_color=blue
NC_051167.1	200574615	200586704	fill_color=blue
NC_051167.1	203178876	203179451	fill_color=blue
NC_051167.1	203337139	203345269	fill_color=blue
NC_051167.1	203330655	203332758	fill_color=blue
NC_051167.1	204525920	204533376	fill_color=blue
NC_051167.1	204617475	204624792	fill_color=blue
NC_051167.1	206375446	206380775	fill_color=blue
NC_051167.1	207614233	207614969	fill_color=blue
NC_051167.1	210018896	210041334	fill_color=blue
NC_051167.1	213922069	213931622	fill_color=blue
NC_051167.1	214078788	214085564	fill_color=blue
NC_051167.1	214154948	214156990	fill_color=blue
NC_051167.1	217361661	217364628	fill_color=blue
NC_051167.1	217625237	217625936	fill_color=blue
NC_051167.1	219729674	219750842	fill_color=blue
NC_051167.1	220343326	220357767	fill_color=blue
NC_051167.1	227216249	227326502	fill_color=blue
NC_051167.1	231185988	231187403	fill_color=blue
NC_051167.1	233506654	233532029	fill_color=blue
NC_051167.1	233548321	233566880	fill_color=blue
NC_051167.1	236906389	236914249	fill_color=blue
NC_051167.1	3263287	3269252	fill_color=blue
NC_051167.1	5574314	5588581	fill_color=blue
NC_051167.1	6143689	6151803	fill_color=blue
NC_051167.1	6262928	6263176	fill_color=blue
NC_051167.1	10366549	10366797	fill_color=blue
NC_051167.1	10464847	10468029	fill_color=blue
NC_051167.1	15515995	15517994	fill_color=blue
NC_051167.1	17710489	17717661	fill_color=blue
NC_051167.1	18778625	18784108	fill_color=blue
NC_051167.1	20302317	20302870	fill_color=blue
NC_051167.1	31425008	31427042	fill_color=blue
NC_051167.1	34007865	34010269	fill_color=blue
NC_051167.1	38844669	38869189	fill_color=blue
NC_051167.1	44803319	44852229	fill_color=blue
NC_051167.1	51858602	51859565	fill_color=blue
NC_051167.1	60181966	60185809	fill_color=blue
NC_051167.1	62811831	62818292	fill_color=blue
NC_051167.1	63190586	63214258	fill_color=blue
NC_051167.1	64348526	64372905	fill_color=blue
NC_051167.1	64786426	64818109	fill_color=blue
NC_051167.1	65388979	65402562	fill_color=blue
NC_051167.1	65711965	65770109	fill_color=blue
NC_051167.1	65811968	65813228	fill_color=blue
NC_051167.1	65875366	65894230	fill_color=blue
NC_051167.1	69554577	69576961	fill_color=blue
NC_051167.1	71853810	71863453	fill_color=blue
NC_051167.1	75792417	75793062	fill_color=blue
NC_051167.1	77254578	77262959	fill_color=blue
NC_051167.1	85500041	85505535	fill_color=blue
NC_051167.1	94017364	94033571	fill_color=blue
NC_051167.1	95030704	95036647	fill_color=blue
NC_051167.1	96162398	96163877	fill_color=blue
NC_051167.1	97252268	97254504	fill_color=blue
NC_051167.1	97287214	97296624	fill_color=blue
NC_051167.1	98793624	98797341	fill_color=blue
NC_051167.1	103104424	103106048	fill_color=blue
NC_051167.1	103148279	103149884	fill_color=blue
NC_051167.1	105285868	105294983	fill_color=blue
NC_051167.1	105461768	105466275	fill_color=blue
NC_051167.1	108224815	108227309	fill_color=blue
NC_051167.1	108765231	108768696	fill_color=blue
NC_051167.1	110981240	110995221	fill_color=blue
NC_051167.1	111133251	111152969	fill_color=blue
NC_051167.1	111189837	111192444	fill_color=blue
NC_051167.1	112307322	112307555	fill_color=blue
NC_051167.1	112322741	112324832	fill_color=blue
NC_051167.1	113498934	113499987	fill_color=blue
NC_051167.1	121554348	121559098	fill_color=blue
NC_051167.1	121588923	121590244	fill_color=blue
NC_051167.1	126485240	126488723	fill_color=blue
NC_051167.1	133386474	133389469	fill_color=blue
NC_051167.1	134509935	134511453	fill_color=blue
NC_051167.1	138986107	138996266	fill_color=blue
NC_051167.1	138998082	139003495	fill_color=blue
NC_051167.1	143063015	143064949	fill_color=blue
NC_051167.1	144139381	144149108	fill_color=blue
NC_051167.1	145979594	145981412	fill_color=blue
NC_051167.1	146387183	146390903	fill_color=blue
NC_051167.1	147415010	147416396	fill_color=blue
NC_051167.1	148617352	148632381	fill_color=blue
NC_051167.1	149001747	149006804	fill_color=blue
NC_051167.1	149908635	149938734	fill_color=blue
NC_051167.1	150384196	150457914	fill_color=blue
NC_051167.1	150505832	150556111	fill_color=blue
NC_051167.1	151242321	151248538	fill_color=blue
NC_051167.1	151656351	151687106	fill_color=blue
NC_051167.1	152045056	152046310	fill_color=blue
NC_051167.1	152244831	152247726	fill_color=blue
NC_051167.1	152696895	152707079	fill_color=blue
NC_051167.1	155477129	155496396	fill_color=blue
NC_051167.1	157595588	157608429	fill_color=blue
NC_051167.1	160745297	160746600	fill_color=blue
NC_051167.1	161669991	161671739	fill_color=blue
NC_051167.1	161683420	161686062	fill_color=blue
NC_051167.1	162269668	162269916	fill_color=blue
NC_051167.1	163156375	163161960	fill_color=blue
NC_051167.1	163273599	163275997	fill_color=blue
NC_051167.1	166051869	166054592	fill_color=blue
NC_051167.1	166132486	166132940	fill_color=blue
NC_051167.1	166300319	166301706	fill_color=blue
NC_051167.1	166307157	166310699	fill_color=blue
NC_051167.1	169036637	169038233	fill_color=blue
NC_051167.1	169639364	169644801	fill_color=blue
NC_051167.1	169662660	169667771	fill_color=blue
NC_051167.1	170600710	170602735	fill_color=blue
NC_051167.1	171446328	171447349	fill_color=blue
NC_051167.1	177436334	177437209	fill_color=blue
NC_051167.1	178394683	178396739	fill_color=blue
NC_051167.1	178449614	178452897	fill_color=blue
NC_051167.1	178905591	178929210	fill_color=blue
NC_051167.1	180229546	180235379	fill_color=blue
NC_051167.1	180556569	180562338	fill_color=blue
NC_051167.1	181528858	181529596	fill_color=blue
NC_051167.1	183663964	183665189	fill_color=blue
NC_051167.1	188673469	188695819	fill_color=blue
NC_051167.1	190843183	190847643	fill_color=blue
NC_051167.1	192040724	192047342	fill_color=blue
NC_051167.1	192168346	192178833	fill_color=blue
NC_051167.1	192193582	192201958	fill_color=blue
NC_051167.1	192207166	192217654	fill_color=blue
NC_051167.1	192275993	192284729	fill_color=blue
NC_051167.1	192379507	192410205	fill_color=blue
NC_051167.1	192977165	192985423	fill_color=blue
NC_051167.1	192987493	192991096	fill_color=blue
NC_051167.1	193245588	193248596	fill_color=blue
NC_051167.1	193380972	193388343	fill_color=blue
NC_051167.1	193552291	193557076	fill_color=blue
NC_051167.1	194879419	194881592	fill_color=blue
NC_051167.1	195190818	195208955	fill_color=blue
NC_051167.1	195244430	195281467	fill_color=blue
NC_051167.1	195858343	195873339	fill_color=blue
NC_051167.1	196404576	196406748	fill_color=blue
NC_051167.1	196409191	196427863	fill_color=blue
NC_051167.1	199055466	199072938	fill_color=blue
NC_051167.1	199156024	199167089	fill_color=blue
NC_051167.1	200057264	200058277	fill_color=blue
NC_051167.1	200649030	200654176	fill_color=blue
NC_051167.1	200733684	200758697	fill_color=blue
NC_051167.1	200908805	200928774	fill_color=blue
NC_051167.1	201003348	201019213	fill_color=blue
NC_051167.1	201196713	201200777	fill_color=blue
NC_051167.1	201313393	201322143	fill_color=blue
NC_051167.1	201620175	201624840	fill_color=blue
NC_051167.1	201793450	201796691	fill_color=blue
NC_051167.1	202576768	202585374	fill_color=blue
NC_051167.1	202971398	202975503	fill_color=blue
NC_051167.1	203112017	203116308	fill_color=blue
NC_051167.1	204271582	204271933	fill_color=blue
NC_051167.1	204298994	204302497	fill_color=blue
NC_051167.1	206380861	206390850	fill_color=blue
NC_051167.1	206402199	206404766	fill_color=blue
NC_051167.1	208800002	208814852	fill_color=blue
NC_051167.1	209194360	209196008	fill_color=blue
NC_051167.1	209281180	209305255	fill_color=blue
NC_051167.1	209340558	209344744	fill_color=blue
NC_051167.1	211727666	211761669	fill_color=blue
NC_051167.1	211908896	211913489	fill_color=blue
NC_051167.1	212710800	212713551	fill_color=blue
NC_051167.1	212792132	212793681	fill_color=blue
NC_051167.1	213846090	213854194	fill_color=blue
NC_051167.1	213856304	213859030	fill_color=blue
NC_051167.1	214141246	214143347	fill_color=blue
NC_051167.1	216519790	216521376	fill_color=blue
NC_051167.1	216992008	216995015	fill_color=blue
NC_051167.1	217984447	217994786	fill_color=blue
NC_051167.1	218255229	218286634	fill_color=blue
NC_051167.1	218473162	218482501	fill_color=blue
NC_051167.1	218547612	218577169	fill_color=blue
NC_051167.1	219369933	219414248	fill_color=blue
NC_051167.1	219682553	219690103	fill_color=blue
NC_051167.1	219871402	219884834	fill_color=blue
NC_051167.1	219924672	219938709	fill_color=blue
NC_051167.1	219940034	219962091	fill_color=blue
NC_051167.1	220089166	220100370	fill_color=blue
NC_051167.1	220136668	220142212	fill_color=blue
NC_051167.1	220221049	220248971	fill_color=blue
NC_051167.1	220363540	220379158	fill_color=blue
NC_051167.1	221199993	221238594	fill_color=blue
NC_051167.1	222266503	222277908	fill_color=blue
NC_051167.1	222583603	222587386	fill_color=blue
NC_051167.1	223085418	223094917	fill_color=blue
NC_051167.1	223768711	223774561	fill_color=blue
NC_051167.1	223997532	224027860	fill_color=blue
NC_051167.1	226778309	226797610	fill_color=blue
NC_051167.1	226817270	226820208	fill_color=blue
NC_051167.1	230233406	230235107	fill_color=blue
NC_051167.1	231360868	231374277	fill_color=blue
NC_051167.1	231507251	231508560	fill_color=blue
NC_051167.1	231722863	231731157	fill_color=blue
NC_051167.1	231734609	231756777	fill_color=blue
NC_051167.1	236781025	236794213	fill_color=blue
NC_051167.1	16922277	16922712	fill_color=blue
NC_051168.1	1277682	1305167	fill_color=blue
NC_051168.1	2430113	2440349	fill_color=blue
NC_051168.1	6763875	6806689	fill_color=blue
NC_051168.1	7090969	7101950	fill_color=blue
NC_051168.1	7190996	7266026	fill_color=blue
NC_051168.1	8398169	8410732	fill_color=blue
NC_051168.1	9087434	9093930	fill_color=blue
NC_051168.1	9250467	9257392	fill_color=blue
NC_051168.1	9252642	9254493	fill_color=blue
NC_051168.1	9598281	9603033	fill_color=blue
NC_051168.1	11439304	11446984	fill_color=blue
NC_051168.1	11439936	11463918	fill_color=blue
NC_051168.1	17387258	17436678	fill_color=blue
NC_051168.1	18369596	18386972	fill_color=blue
NC_051168.1	23439546	23442967	fill_color=blue
NC_051168.1	24377686	24378922	fill_color=blue
NC_051168.1	25939567	25939973	fill_color=blue
NC_051168.1	26679829	26691125	fill_color=blue
NC_051168.1	28502443	28507147	fill_color=blue
NC_051168.1	28508912	28519008	fill_color=blue
NC_051168.1	32012063	32013467	fill_color=blue
NC_051168.1	32199432	32207079	fill_color=blue
NC_051168.1	32330664	32335595	fill_color=blue
NC_051168.1	36330414	36333519	fill_color=blue
NC_051168.1	38355450	38363481	fill_color=blue
NC_051168.1	38370145	38387720	fill_color=blue
NC_051168.1	40960950	40977890	fill_color=blue
NC_051168.1	41057912	41084269	fill_color=blue
NC_051168.1	42174976	42182502	fill_color=blue
NC_051168.1	45331085	45337457	fill_color=blue
NC_051168.1	49252498	49253677	fill_color=blue
NC_051168.1	50174055	50181471	fill_color=blue
NC_051168.1	51383705	51385679	fill_color=blue
NC_051168.1	51395626	51397358	fill_color=blue
NC_051168.1	51473592	51482160	fill_color=blue
NC_051168.1	51477298	51478215	fill_color=blue
NC_051168.1	51815621	51835718	fill_color=blue
NC_051168.1	54551608	54562797	fill_color=blue
NC_051168.1	55893059	55898419	fill_color=blue
NC_051168.1	56188895	56193274	fill_color=blue
NC_051168.1	57647164	57656989	fill_color=blue
NC_051168.1	62822910	63243195	fill_color=blue
NC_051168.1	64746671	64748336	fill_color=blue
NC_051168.1	67176626	67183659	fill_color=blue
NC_051168.1	71354732	71361327	fill_color=blue
NC_051168.1	71492790	71500387	fill_color=blue
NC_051168.1	72221048	72231586	fill_color=blue
NC_051168.1	72920750	72934734	fill_color=blue
NC_051168.1	74252970	74262491	fill_color=blue
NC_051168.1	76207446	76284068	fill_color=blue
NC_051168.1	76808057	76812415	fill_color=blue
NC_051168.1	77033569	77036279	fill_color=blue
NC_051168.1	77226093	77228438	fill_color=blue
NC_051168.1	78671503	78690405	fill_color=blue
NC_051168.1	79172940	79174028	fill_color=blue
NC_051168.1	81735602	81737153	fill_color=blue
NC_051168.1	84010213	84018142	fill_color=blue
NC_051168.1	89408217	89449873	fill_color=blue
NC_051168.1	93307439	93320548	fill_color=blue
NC_051168.1	93351824	93357967	fill_color=blue
NC_051168.1	94098966	94111010	fill_color=blue
NC_051168.1	94201427	94212772	fill_color=blue
NC_051168.1	95834673	95840524	fill_color=blue
NC_051168.1	96569592	96588271	fill_color=blue
NC_051168.1	96258190	96274148	fill_color=blue
NC_051168.1	96231514	96242629	fill_color=blue
NC_051168.1	96357642	96363821	fill_color=blue
NC_051168.1	97466786	97473621	fill_color=blue
NC_051168.1	111398657	111404857	fill_color=blue
NC_051168.1	115576422	115642434	fill_color=blue
NC_051168.1	117339509	117345229	fill_color=blue
NC_051168.1	120061971	120066119	fill_color=blue
NC_051168.1	121051342	121063412	fill_color=blue
NC_051168.1	121078690	121113648	fill_color=blue
NC_051168.1	121122704	121152907	fill_color=blue
NC_051168.1	121572140	121572511	fill_color=blue
NC_051168.1	124896367	124899791	fill_color=blue
NC_051168.1	125066219	125089531	fill_color=blue
NC_051168.1	128375629	128398893	fill_color=blue
NC_051168.1	128440108	128466821	fill_color=blue
NC_051168.1	136369243	136425514	fill_color=blue
NC_051165.1	387207	428352	fill_color=blue
NC_051168.1	140245272	140247789	fill_color=blue
NC_051168.1	140302392	140317964	fill_color=blue
NC_051165.1	542777	545051	fill_color=blue
NC_051168.1	140793552	140800352	fill_color=blue
NC_051168.1	140971975	140972595	fill_color=blue
NC_051168.1	141194205	141200700	fill_color=blue
NC_051168.1	141205822	141206099	fill_color=blue
NC_051168.1	141273392	141274206	fill_color=blue
NC_051168.1	144949913	144950567	fill_color=blue
NC_051168.1	148045816	148047632	fill_color=blue
NC_051165.1	1664165	1703405	fill_color=blue
NC_051168.1	149789400	149804188	fill_color=blue
NC_051168.1	150075565	150077179	fill_color=blue
NC_051168.1	151067060	151091227	fill_color=blue
NC_051168.1	151293888	151323827	fill_color=blue
NC_051168.1	152194623	152216203	fill_color=blue
NC_051168.1	152353526	152434474	fill_color=blue
NC_051168.1	152255746	152312185	fill_color=blue
NC_051168.1	152843730	152856489	fill_color=blue
NC_051165.1	1921774	1944512	fill_color=blue
NC_051168.1	158401341	158418076	fill_color=blue
NC_051168.1	158803657	158822145	fill_color=blue
NC_051168.1	159986625	159998950	fill_color=blue
NC_051168.1	162315025	162461778	fill_color=blue
NC_051168.1	162756062	162760184	fill_color=blue
NC_051168.1	169121422	169122105	fill_color=blue
NC_051168.1	169313960	169345827	fill_color=blue
NC_051168.1	170217373	170221278	fill_color=blue
NC_051168.1	174350687	174376605	fill_color=blue
NC_051168.1	180569611	180583340	fill_color=blue
NC_051168.1	180570027	180609755	fill_color=blue
NC_051168.1	181427720	181429573	fill_color=blue
NC_051168.1	182434727	182444897	fill_color=blue
NC_051168.1	188402758	188403507	fill_color=blue
NC_051168.1	193710482	193782568	fill_color=blue
NC_051168.1	203697721	203698204	fill_color=blue
NC_051165.1	2960515	2974437	fill_color=blue
NC_051168.1	209831889	209873284	fill_color=blue
NC_051168.1	210346609	210349272	fill_color=blue
NC_051168.1	211292933	211298003	fill_color=blue
NC_051168.1	212103091	212107227	fill_color=blue
NC_051168.1	212642674	212644149	fill_color=blue
NC_051165.1	3663662	3676351	fill_color=blue
NC_051168.1	214876556	214878863	fill_color=blue
NC_051168.1	214891081	214893083	fill_color=blue
NC_051168.1	214913817	214940468	fill_color=blue
NC_051168.1	215702801	215703362	fill_color=blue
NC_051168.1	216460159	216460698	fill_color=blue
NC_051165.1	6322414	6324317	fill_color=blue
NC_051165.1	7405922	7406806	fill_color=blue
NC_051168.1	3394398	3394844	fill_color=blue
NC_051168.1	3412757	3415126	fill_color=blue
NC_051168.1	6645340	6645588	fill_color=blue
NC_051168.1	7272395	7279544	fill_color=blue
NC_051168.1	8936095	8940651	fill_color=blue
NC_051168.1	9469734	9470349	fill_color=blue
NC_051168.1	9625703	9638587	fill_color=blue
NC_051168.1	10230903	10337309	fill_color=blue
NC_051168.1	10648176	10648948	fill_color=blue
NC_051168.1	14831815	14832215	fill_color=blue
NC_051168.1	26829925	26839424	fill_color=blue
NC_051168.1	26965282	26969217	fill_color=blue
NC_051168.1	28040561	28047962	fill_color=blue
NC_051168.1	33207361	33208157	fill_color=blue
NC_051168.1	33584900	33609717	fill_color=blue
NC_051168.1	34716285	34723509	fill_color=blue
NC_051168.1	41312876	41313423	fill_color=blue
NC_051168.1	41735591	41736293	fill_color=blue
NC_051168.1	42667035	42676332	fill_color=blue
NC_051168.1	42849786	42860142	fill_color=blue
NC_051168.1	42829832	42838340	fill_color=blue
NC_051168.1	42848830	42849788	fill_color=blue
NC_051168.1	42861817	42870506	fill_color=blue
NC_051168.1	42970693	42975683	fill_color=blue
NC_051168.1	42993588	42995304	fill_color=blue
NC_051168.1	43016036	43020695	fill_color=blue
NC_051168.1	43066273	43072359	fill_color=blue
NC_051168.1	43087761	43104358	fill_color=blue
NC_051168.1	44012964	44031344	fill_color=blue
NC_051168.1	45631539	45632360	fill_color=blue
NC_051168.1	45741568	45743940	fill_color=blue
NC_051165.1	8542258	8544173	fill_color=blue
NC_051168.1	49072345	49073699	fill_color=blue
NC_051168.1	51456912	51461143	fill_color=blue
NC_051168.1	51632129	51633178	fill_color=blue
NC_051168.1	59990524	59992307	fill_color=blue
NC_051168.1	61076005	61080312	fill_color=blue
NC_051168.1	61899360	61900259	fill_color=blue
NC_051168.1	69181921	69205807	fill_color=blue
NC_051168.1	70006941	70008424	fill_color=blue
NC_051168.1	70759005	70759436	fill_color=blue
NC_051168.1	74036005	74037097	fill_color=blue
NC_051168.1	74667098	74677704	fill_color=blue
NC_051168.1	74921947	74932309	fill_color=blue
NC_051168.1	75230997	75238000	fill_color=blue
NC_051168.1	75281535	75283434	fill_color=blue
NC_051168.1	76779753	76796660	fill_color=blue
NC_051168.1	78115697	78124770	fill_color=blue
NC_051168.1	78137377	78145917	fill_color=blue
NC_051168.1	78201651	78203805	fill_color=blue
NC_051168.1	78303455	78322972	fill_color=blue
NC_051168.1	78500048	78507087	fill_color=blue
NC_051168.1	79613459	79629156	fill_color=blue
NC_051168.1	80071945	80080947	fill_color=blue
NC_051168.1	82788076	82834035	fill_color=blue
NC_051168.1	86631911	86648580	fill_color=blue
NC_051168.1	86891949	86902282	fill_color=blue
NC_051168.1	86917477	86921302	fill_color=blue
NC_051168.1	88988834	88992925	fill_color=blue
NC_051168.1	90040501	90040965	fill_color=blue
NC_051168.1	90060350	90060685	fill_color=blue
NC_051168.1	95666364	95679719	fill_color=blue
NC_051168.1	95886702	95890015	fill_color=blue
NC_051168.1	95957258	95958690	fill_color=blue
NC_051168.1	95977553	96007824	fill_color=blue
NC_051168.1	96692013	96704848	fill_color=blue
NC_051168.1	97211600	97247648	fill_color=blue
NC_051168.1	97380908	97393853	fill_color=blue
NC_051168.1	97705495	97747220	fill_color=blue
NC_051168.1	97800457	97821202	fill_color=blue
NC_051168.1	98860739	98869518	fill_color=blue
NC_051168.1	99575887	99578618	fill_color=blue
NC_051168.1	100477394	100478769	fill_color=blue
NC_051168.1	101156424	101282135	fill_color=blue
NC_051168.1	107184834	107190196	fill_color=blue
NC_051168.1	108497065	108498771	fill_color=blue
NC_051168.1	108679350	108680889	fill_color=blue
NC_051168.1	109505847	109510414	fill_color=blue
NC_051168.1	110188758	110203112	fill_color=blue
NC_051168.1	110387016	110406395	fill_color=blue
NC_051168.1	111238501	111247356	fill_color=blue
NC_051168.1	114102128	114105035	fill_color=blue
NC_051168.1	115777343	115789289	fill_color=blue
NC_051168.1	117896095	117902106	fill_color=blue
NC_051168.1	118696192	118709580	fill_color=blue
NC_051168.1	121822578	121824265	fill_color=blue
NC_051168.1	121855191	121872266	fill_color=blue
NC_051168.1	121888560	121977984	fill_color=blue
NC_051168.1	123780042	123795478	fill_color=blue
NC_051168.1	124045393	124061753	fill_color=blue
NC_051168.1	125003282	125006017	fill_color=blue
NC_051168.1	126500421	126504751	fill_color=blue
NC_051168.1	128793501	128799482	fill_color=blue
NC_051168.1	129324938	129341130	fill_color=blue
NC_051168.1	129507161	129514088	fill_color=blue
NC_051168.1	129578250	129583132	fill_color=blue
NC_051168.1	130418626	130422232	fill_color=blue
NC_051168.1	133274201	133282465	fill_color=blue
NC_051168.1	134262813	134280841	fill_color=blue
NC_051168.1	141509152	141510400	fill_color=blue
NC_051168.1	142753650	142754779	fill_color=blue
NC_051168.1	145808652	145828717	fill_color=blue
NC_051168.1	146449322	146470280	fill_color=blue
NC_051165.1	17754330	17767492	fill_color=blue
NC_051168.1	149810700	149824465	fill_color=blue
NC_051168.1	150140509	150143158	fill_color=blue
NC_051168.1	150584567	150608672	fill_color=blue
NC_051168.1	150666557	150666805	fill_color=blue
NC_051168.1	152503762	152514580	fill_color=blue
NC_051168.1	153559347	153604784	fill_color=blue
NC_051168.1	154990298	155004723	fill_color=blue
NC_051168.1	156983919	156986422	fill_color=blue
NC_051168.1	159153251	159161024	fill_color=blue
NC_051168.1	159161761	159163646	fill_color=blue
NC_051168.1	159635916	159642471	fill_color=blue
NC_051168.1	163119137	163119856	fill_color=blue
NC_051168.1	164441723	164444665	fill_color=blue
NC_051168.1	166784202	166784760	fill_color=blue
NC_051168.1	169935760	169936325	fill_color=blue
NC_051168.1	170891654	170892966	fill_color=blue
NC_051168.1	172396820	172404980	fill_color=blue
NC_051168.1	173837024	173851284	fill_color=blue
NC_051168.1	176803529	176822797	fill_color=blue
NC_051168.1	176925699	176958315	fill_color=blue
NC_051168.1	177754312	177754629	fill_color=blue
NC_051168.1	180418553	180429895	fill_color=blue
NC_051168.1	181088491	181122869	fill_color=blue
NC_051168.1	187990085	188046620	fill_color=blue
NC_051168.1	188085739	188086733	fill_color=blue
NC_051165.1	20890496	20891030	fill_color=blue
NC_051168.1	191660148	191662368	fill_color=blue
NC_051168.1	191684222	191684470	fill_color=blue
NC_051165.1	23669160	23670222	fill_color=blue
NC_051165.1	23667486	23667855	fill_color=blue
NC_051165.1	27970219	27971758	fill_color=blue
NC_051168.1	195313434	195314674	fill_color=blue
NC_051165.1	31335545	31350604	fill_color=blue
NC_051165.1	36682646	36690902	fill_color=blue
NC_051168.1	202818249	202818915	fill_color=blue
NC_051168.1	204567592	204573426	fill_color=blue
NC_051168.1	212577372	212579425	fill_color=blue
NC_051168.1	212630021	212638003	fill_color=blue
NC_051168.1	214629307	214630844	fill_color=blue
NC_051168.1	216715932	216738089	fill_color=blue
NC_051165.1	45059802	45073993	fill_color=blue
NC_051169.1	169355075	169361379	fill_color=blue
NC_051169.1	172451719	172453488	fill_color=blue
NC_051169.1	173493461	173514969	fill_color=blue
NC_051169.1	173515090	173529914	fill_color=blue
NC_051169.1	176558202	176564504	fill_color=blue
NC_051169.1	177575279	177577431	fill_color=blue
NC_051169.1	177576882	177580922	fill_color=blue
NC_051169.1	177678938	177681950	fill_color=blue
NC_051169.1	178131377	178149223	fill_color=blue
NC_051169.1	178287998	178306963	fill_color=blue
NC_051169.1	181993184	181993835	fill_color=blue
NC_051169.1	182204555	182219645	fill_color=blue
NC_051165.1	48599651	48600878	fill_color=blue
NC_051169.1	184825378	184831686	fill_color=blue
NC_051169.1	186908975	186913417	fill_color=blue
NC_051165.1	52193785	52200935	fill_color=blue
NC_051169.1	188551267	188555380	fill_color=blue
NC_051169.1	189731806	189733632	fill_color=blue
NC_051165.1	52174714	52181327	fill_color=blue
NC_051169.1	196445681	196446455	fill_color=blue
NC_051169.1	197014735	197018912	fill_color=blue
NC_051169.1	200643329	200647055	fill_color=blue
NC_051169.1	200520796	200524876	fill_color=blue
NC_051169.1	201876545	201879378	fill_color=blue
NC_051169.1	202246725	202285433	fill_color=blue
NC_051169.1	202285462	202286258	fill_color=blue
NC_051169.1	202653105	202671712	fill_color=blue
NC_051169.1	202772497	202772905	fill_color=blue
NC_051169.1	202617	224440	fill_color=blue
NC_051169.1	3622294	3625105	fill_color=blue
NC_051169.1	3638015	3649952	fill_color=blue
NC_051169.1	9415540	9426347	fill_color=blue
NC_051169.1	15356652	15359268	fill_color=blue
NC_051169.1	19622254	19623011	fill_color=blue
NC_051169.1	21203853	21206534	fill_color=blue
NC_051169.1	23109913	23110907	fill_color=blue
NC_051169.1	23797272	23798691	fill_color=blue
NC_051169.1	25883412	25885416	fill_color=blue
NC_051169.1	32053633	32056647	fill_color=blue
NC_051169.1	32788874	32803014	fill_color=blue
NC_051169.1	38419302	38423219	fill_color=blue
NC_051169.1	46981200	46982501	fill_color=blue
NC_051169.1	47013836	47015387	fill_color=blue
NC_051169.1	60636181	60765058	fill_color=blue
NC_051169.1	84200643	84222671	fill_color=blue
NC_051169.1	84252935	84263733	fill_color=blue
NC_051169.1	84332082	84416163	fill_color=blue
NC_051169.1	98981841	98999075	fill_color=blue
NC_051169.1	99052086	99063973	fill_color=blue
NC_051169.1	99896610	99916170	fill_color=blue
NC_051169.1	100790259	100857026	fill_color=blue
NC_051169.1	100900211	100976898	fill_color=blue
NC_051169.1	101154333	101205442	fill_color=blue
NC_051169.1	101220143	101230747	fill_color=blue
NC_051169.1	101747483	101752541	fill_color=blue
NC_051169.1	101771655	101805113	fill_color=blue
NC_051169.1	101841748	101852341	fill_color=blue
NC_051169.1	101869650	101891942	fill_color=blue
NC_051169.1	107850123	107868251	fill_color=blue
NC_051169.1	108581628	108665501	fill_color=blue
NC_051169.1	110478997	110479467	fill_color=blue
NC_051169.1	110515051	110525845	fill_color=blue
NC_051169.1	111674024	111677713	fill_color=blue
NC_051169.1	112596317	112597148	fill_color=blue
NC_051169.1	114591908	114597058	fill_color=blue
NC_051169.1	118910539	118920665	fill_color=blue
NC_051169.1	121167937	121199394	fill_color=blue
NC_051169.1	121970559	121977633	fill_color=blue
NC_051169.1	129020074	129026970	fill_color=blue
NC_051169.1	129230745	129233412	fill_color=blue
NC_051169.1	129991825	129993922	fill_color=blue
NC_051169.1	130288408	130289077	fill_color=blue
NC_051169.1	130834366	130854394	fill_color=blue
NC_051169.1	131969328	131981876	fill_color=blue
NC_051169.1	132196310	132203793	fill_color=blue
NC_051169.1	132961258	132962538	fill_color=blue
NC_051169.1	136015431	136037297	fill_color=blue
NC_051169.1	136383051	136383631	fill_color=blue
NC_051169.1	137397634	137398184	fill_color=blue
NC_051169.1	142435744	142441493	fill_color=blue
NC_051169.1	144568360	144580034	fill_color=blue
NC_051169.1	151045930	151050053	fill_color=blue
NC_051169.1	153723121	153725651	fill_color=blue
NC_051169.1	154715300	154716298	fill_color=blue
NC_051169.1	155543161	155544136	fill_color=blue
NC_051169.1	155702461	155808542	fill_color=blue
NC_051169.1	157120519	157130081	fill_color=blue
NC_051169.1	157725153	157726006	fill_color=blue
NC_051169.1	161567193	161569550	fill_color=blue
NC_051169.1	161625649	161637801	fill_color=blue
NC_051169.1	165523104	165524260	fill_color=blue
NC_051169.1	168837797	168846619	fill_color=blue
NC_051169.1	173531788	173533080	fill_color=blue
NC_051169.1	178231651	178233952	fill_color=blue
NC_051169.1	180059648	180060459	fill_color=blue
NC_051169.1	183218524	183220977	fill_color=blue
NC_051169.1	190917834	190918234	fill_color=blue
NC_051169.1	193706309	193743585	fill_color=blue
NC_051169.1	199596097	199596819	fill_color=blue
NC_051169.1	204418531	204423126	fill_color=blue
NC_051169.1	204626539	204639481	fill_color=blue
NC_051165.1	66452723	66458920	fill_color=blue
NC_051165.1	68419891	68425591	fill_color=blue
NC_051165.1	68820230	68822189	fill_color=blue
NC_051165.1	69111317	69138766	fill_color=blue
NC_051169.1	464294	465025	fill_color=blue
NC_051169.1	1643034	1645277	fill_color=blue
NC_051169.1	1710347	1716459	fill_color=blue
NC_051169.1	7309234	7321454	fill_color=blue
NC_051165.1	73648012	73855630	fill_color=blue
NC_051165.1	73987056	74006312	fill_color=blue
NC_051169.1	15479612	15481950	fill_color=blue
NC_051169.1	17790842	17798029	fill_color=blue
NC_051169.1	18445109	18454007	fill_color=blue
NC_051169.1	20384951	20402191	fill_color=blue
NC_051165.1	77052602	77058359	fill_color=blue
NC_051169.1	23070677	23073087	fill_color=blue
NC_051165.1	79181512	79194880	fill_color=blue
NC_051169.1	27255753	27257055	fill_color=blue
NC_051169.1	27986705	27992181	fill_color=blue
NC_051169.1	28222687	28230984	fill_color=blue
NC_051169.1	28210255	28217114	fill_color=blue
NC_051165.1	83662890	83663595	fill_color=blue
NC_051165.1	84654725	84661458	fill_color=blue
NC_051165.1	84712158	84720158	fill_color=blue
NC_051165.1	84735586	84749703	fill_color=blue
NC_051165.1	84830290	84838311	fill_color=blue
NC_051169.1	31081791	31083428	fill_color=blue
NC_051165.1	84794781	84797944	fill_color=blue
NC_051165.1	84894168	84902353	fill_color=blue
NC_051165.1	85019663	85026024	fill_color=blue
NC_051169.1	36746075	36749955	fill_color=blue
NC_051169.1	36967182	36970773	fill_color=blue
NC_051169.1	39019070	39029121	fill_color=blue
NC_051169.1	40620929	40625231	fill_color=blue
NC_051165.1	87231640	87237248	fill_color=blue
NC_051165.1	87236706	87238350	fill_color=blue
NC_051169.1	43791055	43792243	fill_color=blue
NC_051169.1	46110593	46115656	fill_color=blue
NC_051165.1	88254536	88274433	fill_color=blue
NC_051169.1	62966329	62969285	fill_color=blue
NC_051169.1	66470620	66483693	fill_color=blue
NC_051169.1	66940093	66952787	fill_color=blue
NC_051169.1	70309107	70311220	fill_color=blue
NC_051169.1	70314312	70316214	fill_color=blue
NC_051169.1	70312498	70314313	fill_color=blue
NC_051165.1	90078943	90079452	fill_color=blue
NC_051169.1	76518587	76530748	fill_color=blue
NC_051169.1	87746522	87769105	fill_color=blue
NC_051169.1	88836516	88842350	fill_color=blue
NC_051165.1	91840857	91853934	fill_color=blue
NC_051169.1	90332006	90347806	fill_color=blue
NC_051165.1	91862778	91863296	fill_color=blue
NC_051169.1	92573123	92606599	fill_color=blue
NC_051169.1	93273036	93274505	fill_color=blue
NC_051165.1	94161185	94162049	fill_color=blue
NC_051169.1	96515231	96539817	fill_color=blue
NC_051165.1	95185089	95189239	fill_color=blue
NC_051169.1	98867505	98895086	fill_color=blue
NC_051169.1	103233520	103237169	fill_color=blue
NC_051169.1	103247000	103252377	fill_color=blue
NC_051169.1	103280612	103288466	fill_color=blue
NC_051169.1	103315020	103318772	fill_color=blue
NC_051169.1	106894741	106897957	fill_color=blue
NC_051169.1	106868660	106873016	fill_color=blue
NC_051169.1	107013363	107016956	fill_color=blue
NC_051169.1	107169090	107172520	fill_color=blue
NC_051169.1	107236019	107240784	fill_color=blue
NC_051169.1	110985653	110999280	fill_color=blue
NC_051169.1	111136019	111138411	fill_color=blue
NC_051169.1	115586138	115587306	fill_color=blue
NC_051169.1	115585360	115586017	fill_color=blue
NC_051169.1	121329970	121342504	fill_color=blue
NC_051169.1	121407525	121423414	fill_color=blue
NC_051169.1	121459433	121470897	fill_color=blue
NC_051169.1	121498101	121515644	fill_color=blue
NC_051169.1	121523028	121538504	fill_color=blue
NC_051169.1	132180427	132182410	fill_color=blue
NC_051169.1	132207921	132210379	fill_color=blue
NC_051169.1	132269072	132272300	fill_color=blue
NC_051169.1	132939602	132941162	fill_color=blue
NC_051169.1	132972139	132973976	fill_color=blue
NC_051169.1	133297496	133314480	fill_color=blue
NC_051169.1	133707942	133716228	fill_color=blue
NC_051169.1	134219844	134244898	fill_color=blue
NC_051165.1	99254931	99266952	fill_color=blue
NC_051169.1	135328115	135328624	fill_color=blue
NC_051169.1	136291636	136298683	fill_color=blue
NC_051169.1	136290808	136292032	fill_color=blue
NC_051169.1	142510063	142510709	fill_color=blue
NC_051169.1	142560295	142609013	fill_color=blue
NC_051169.1	144608621	144634662	fill_color=blue
NC_051169.1	152236556	152251839	fill_color=blue
NC_051169.1	153064905	153078190	fill_color=blue
NC_051169.1	155193475	155204055	fill_color=blue
NC_051169.1	155331445	155339789	fill_color=blue
NC_051169.1	157261819	157277297	fill_color=blue
NC_051165.1	99559911	99561242	fill_color=blue
NC_051169.1	159255911	159257899	fill_color=blue
NC_051169.1	159995204	160014311	fill_color=blue
NC_051169.1	162809765	162812516	fill_color=blue
NC_051169.1	165530683	165538745	fill_color=blue
NC_051169.1	165553058	165590804	fill_color=blue
NC_051169.1	165904260	165913969	fill_color=blue
NC_051170.1	434859	435976	fill_color=blue
NC_051170.1	5536889	5541105	fill_color=blue
NC_051170.1	5593321	5595663	fill_color=blue
NC_051170.1	13382886	13386101	fill_color=blue
NC_051170.1	14879402	14885158	fill_color=blue
NC_051170.1	18212338	18213743	fill_color=blue
NC_051170.1	20580721	20581853	fill_color=blue
NC_051170.1	23680529	23682410	fill_color=blue
NC_051170.1	24982384	24984089	fill_color=blue
NC_051170.1	26274183	26277947	fill_color=blue
NC_051170.1	26624081	26628799	fill_color=blue
NC_051170.1	30076202	30077502	fill_color=blue
NC_051170.1	34312668	34313663	fill_color=blue
NC_051170.1	34447599	34448762	fill_color=blue
NC_051170.1	35064008	35065985	fill_color=blue
NC_051170.1	36364151	36373699	fill_color=blue
NC_051170.1	37226355	37228161	fill_color=blue
NC_051170.1	37229563	37230950	fill_color=blue
NC_051170.1	37368732	37370997	fill_color=blue
NC_051170.1	38201187	38206522	fill_color=blue
NC_051170.1	38782142	38789119	fill_color=blue
NC_051170.1	41957037	41958840	fill_color=blue
NC_051170.1	46920929	46922739	fill_color=blue
NC_051170.1	47384381	47388334	fill_color=blue
NC_051170.1	57304470	57306789	fill_color=blue
NC_051170.1	59934025	59935105	fill_color=blue
NC_051170.1	62488769	62490909	fill_color=blue
NC_051170.1	64511258	64546001	fill_color=blue
NC_051170.1	65626272	65673707	fill_color=blue
NC_051170.1	71264924	71267044	fill_color=blue
NC_051170.1	72614466	72629386	fill_color=blue
NC_051170.1	74045939	74051945	fill_color=blue
NC_051170.1	76057131	76093352	fill_color=blue
NC_051170.1	77485706	77487960	fill_color=blue
NC_051170.1	81620981	81628083	fill_color=blue
NC_051170.1	85234063	85234774	fill_color=blue
NC_051170.1	86099961	86103851	fill_color=blue
NC_051170.1	91817440	91822493	fill_color=blue
NC_051170.1	99492525	99494764	fill_color=blue
NC_051170.1	99495229	99497816	fill_color=blue
NC_051170.1	105661906	105688782	fill_color=blue
NC_051170.1	105766909	105841135	fill_color=blue
NC_051170.1	107784243	107808139	fill_color=blue
NC_051170.1	111547583	111551731	fill_color=blue
NC_051170.1	111569648	111583211	fill_color=blue
NC_051170.1	111617743	111640182	fill_color=blue
NC_051170.1	111693721	111699896	fill_color=blue
NC_051170.1	115549911	115550740	fill_color=blue
NC_051170.1	117280169	117304680	fill_color=blue
NC_051170.1	117305450	117306876	fill_color=blue
NC_051170.1	118329911	118337481	fill_color=blue
NC_051170.1	119054465	119057579	fill_color=blue
NC_051170.1	119064402	119066147	fill_color=blue
NC_051170.1	119247540	119263044	fill_color=blue
NC_051170.1	124009550	124052606	fill_color=blue
NC_051170.1	125864385	125867195	fill_color=blue
NC_051170.1	24438732	24442503	fill_color=blue
NC_051170.1	132206225	132213134	fill_color=blue
NC_051165.1	102740584	102742331	fill_color=blue
NC_051170.1	135539631	135606469	fill_color=blue
NC_051170.1	137752527	137755178	fill_color=blue
NC_051170.1	138260181	138260782	fill_color=blue
NC_051170.1	140598031	140601157	fill_color=blue
NC_051170.1	140794710	140844381	fill_color=blue
NC_051170.1	142906082	142906627	fill_color=blue
NC_051170.1	144710321	144710769	fill_color=blue
NC_051170.1	157584712	157589230	fill_color=blue
NC_051170.1	158170680	158171481	fill_color=blue
NC_051170.1	162319008	162323119	fill_color=blue
NC_051170.1	174585576	174586435	fill_color=blue
NC_051170.1	181223366	181275527	fill_color=blue
NC_051170.1	181724857	181738702	fill_color=blue
NC_051170.1	182605526	182607293	fill_color=blue
NC_051170.1	183239460	183242227	fill_color=blue
NC_051165.1	103848497	103931801	fill_color=blue
NC_051170.1	3205566	3208979	fill_color=blue
NC_051170.1	3188232	3195073	fill_color=blue
NC_051165.1	103996438	103996798	fill_color=blue
NC_051170.1	7968456	8176221	fill_color=blue
NC_051165.1	105186200	105196877	fill_color=blue
NC_051170.1	10705408	10737379	fill_color=blue
NC_051170.1	11964480	11972772	fill_color=blue
NC_051165.1	105338086	105346874	fill_color=blue
NC_051165.1	105349684	105426608	fill_color=blue
NC_051165.1	105636332	105637420	fill_color=blue
NC_051170.1	16346251	16349591	fill_color=blue
NC_051170.1	16668307	16675320	fill_color=blue
NC_051170.1	16813185	16833117	fill_color=blue
NC_051170.1	17253501	17295535	fill_color=blue
NC_051170.1	17193176	17200501	fill_color=blue
NC_051165.1	115189011	115192797	fill_color=blue
NC_051170.1	17822701	17855539	fill_color=blue
NC_051165.1	115204464	115210708	fill_color=blue
NC_051165.1	115251789	115254931	fill_color=blue
NC_051170.1	23276168	23280064	fill_color=blue
NC_051165.1	116780292	116787154	fill_color=blue
NC_051170.1	31295544	31304640	fill_color=blue
NC_051170.1	34345129	34355260	fill_color=blue
NC_051170.1	36079056	36121511	fill_color=blue
NC_051170.1	37447037	37449278	fill_color=blue
NC_051170.1	45179135	45182338	fill_color=blue
NC_051170.1	49719058	49731041	fill_color=blue
NC_051170.1	51367645	51369285	fill_color=blue
NC_051170.1	63409248	63432036	fill_color=blue
NC_051170.1	63746288	63761822	fill_color=blue
NC_051170.1	64281580	64282503	fill_color=blue
NC_051170.1	64743500	64855192	fill_color=blue
NC_051170.1	65474246	65484603	fill_color=blue
NC_051170.1	65493059	65502706	fill_color=blue
NC_051170.1	65689440	65745039	fill_color=blue
NC_051170.1	65897754	65927321	fill_color=blue
NC_051170.1	74661409	74665311	fill_color=blue
NC_051170.1	74825549	74832912	fill_color=blue
NC_051170.1	75210033	75221400	fill_color=blue
NC_051170.1	83346055	83347119	fill_color=blue
NC_051170.1	83241039	83316634	fill_color=blue
NC_051170.1	84962568	84968781	fill_color=blue
NC_051165.1	123020116	123022824	fill_color=blue
NC_051165.1	123576096	123579913	fill_color=blue
NC_051170.1	94168419	94200538	fill_color=blue
NC_051170.1	99534792	99552571	fill_color=blue
NC_051170.1	99557069	99576901	fill_color=blue
NC_051170.1	99864451	99869794	fill_color=blue
NC_051170.1	108225783	108231478	fill_color=blue
NC_051170.1	111461787	111463852	fill_color=blue
NC_051170.1	116845176	116846956	fill_color=blue
NC_051170.1	116853945	116862722	fill_color=blue
NC_051170.1	162761388	162763443	fill_color=blue
NC_051165.1	125267792	125275981	fill_color=blue
NC_051170.1	138292912	138296212	fill_color=blue
NC_051170.1	147303160	147304429	fill_color=blue
NC_051170.1	149484364	149488791	fill_color=blue
NC_051170.1	153116663	153124548	fill_color=blue
NC_051170.1	153828939	153832925	fill_color=blue
NC_051170.1	153849456	153849703	fill_color=blue
NC_051170.1	156135119	156138558	fill_color=blue
NC_051170.1	156287859	156290884	fill_color=blue
NC_051170.1	166150798	166308472	fill_color=blue
NC_051170.1	167357425	167358050	fill_color=blue
NC_051170.1	168308231	168309601	fill_color=blue
NC_051170.1	178353383	178355021	fill_color=blue
NC_051170.1	178417680	178432832	fill_color=blue
NC_051170.1	178824554	178838192	fill_color=blue
NC_051170.1	183313908	183342582	fill_color=blue
NC_051165.1	129153764	129154374	fill_color=blue
NC_051165.1	129960923	130078736	fill_color=blue
NC_051165.1	132361673	132364117	fill_color=blue
NC_051165.1	132511009	132667125	fill_color=blue
NC_051165.1	135103707	135137673	fill_color=blue
NC_051165.1	136027094	136031578	fill_color=blue
NC_051171.1	941307	944160	fill_color=blue
NC_051171.1	1981286	1983624	fill_color=blue
NC_051171.1	4316857	4327996	fill_color=blue
NC_051171.1	6776661	6788226	fill_color=blue
NC_051171.1	6968981	6970207	fill_color=blue
NC_051171.1	7785838	7794729	fill_color=blue
NC_051171.1	7855134	7858254	fill_color=blue
NC_051171.1	7858970	7860586	fill_color=blue
NC_051171.1	8396048	8410736	fill_color=blue
NC_051171.1	14144641	14145019	fill_color=blue
NC_051171.1	15482110	15501046	fill_color=blue
NC_051171.1	17973445	17974009	fill_color=blue
NC_051171.1	18727212	18770874	fill_color=blue
NC_051171.1	23555580	23557187	fill_color=blue
NC_051171.1	23667820	23680424	fill_color=blue
NC_051171.1	24568187	24620473	fill_color=blue
NC_051171.1	24992632	24992880	fill_color=blue
NC_051171.1	28253854	28261968	fill_color=blue
NC_051171.1	28248504	28255688	fill_color=blue
NC_051171.1	34307851	34385420	fill_color=blue
NC_051171.1	36751963	36801975	fill_color=blue
NC_051171.1	37466238	37481288	fill_color=blue
NC_051171.1	38174514	38221848	fill_color=blue
NC_051171.1	41902726	41914530	fill_color=blue
NC_051171.1	43024907	43039595	fill_color=blue
NC_051171.1	45205740	45215885	fill_color=blue
NC_051171.1	45668433	45668817	fill_color=blue
NC_051171.1	46070622	46075704	fill_color=blue
NC_051165.1	136623500	136627085	fill_color=blue
NC_051171.1	50091359	50101499	fill_color=blue
NC_051171.1	50119418	50123555	fill_color=blue
NC_051171.1	50182227	50185170	fill_color=blue
NC_051171.1	51751927	51797924	fill_color=blue
NC_051171.1	51873909	51876853	fill_color=blue
NC_051171.1	58586428	58642218	fill_color=blue
NC_051171.1	65988822	65991606	fill_color=blue
NC_051171.1	67019992	67023344	fill_color=blue
NC_051171.1	67124008	67126396	fill_color=blue
NC_051171.1	67110292	67125555	fill_color=blue
NC_051171.1	67463174	67470184	fill_color=blue
NC_051171.1	67511697	67513198	fill_color=blue
NC_051171.1	67542928	67549956	fill_color=blue
NC_051171.1	68854576	68864154	fill_color=blue
NC_051171.1	69042129	69060087	fill_color=blue
NC_051171.1	71487036	71489247	fill_color=blue
NC_051171.1	71506371	71508697	fill_color=blue
NC_051171.1	71535388	71537290	fill_color=blue
NC_051171.1	71993820	71995598	fill_color=blue
NC_051171.1	73832474	73903082	fill_color=blue
NC_051171.1	74588555	74590438	fill_color=blue
NC_051171.1	79621371	79641570	fill_color=blue
NC_051171.1	81669645	81669896	fill_color=blue
NC_051171.1	85335952	85339308	fill_color=blue
NC_051171.1	86355998	86357079	fill_color=blue
NC_051171.1	89513850	89518553	fill_color=blue
NC_051171.1	89522699	89535927	fill_color=blue
NC_051171.1	89890471	89894254	fill_color=blue
NC_051171.1	92228440	92238296	fill_color=blue
NC_051171.1	93351085	93358999	fill_color=blue
NC_051171.1	94229447	94240038	fill_color=blue
NC_051171.1	94263685	94266283	fill_color=blue
NC_051171.1	94611863	94619393	fill_color=blue
NC_051171.1	94849724	94867154	fill_color=blue
NC_051171.1	95401931	95410059	fill_color=blue
NC_051171.1	95439983	95443562	fill_color=blue
NC_051171.1	98355558	98363674	fill_color=blue
NC_051171.1	101257737	101266052	fill_color=blue
NC_051171.1	101718861	101737066	fill_color=blue
NC_051171.1	101740909	101747230	fill_color=blue
NC_051171.1	101852151	101855514	fill_color=blue
NC_051171.1	101860047	101864451	fill_color=blue
NC_051171.1	101895612	101901663	fill_color=blue
NC_051171.1	105685551	105687353	fill_color=blue
NC_051171.1	111131705	111136088	fill_color=blue
NC_051171.1	111147588	111170248	fill_color=blue
NC_051171.1	114875966	114879810	fill_color=blue
NC_051171.1	114888765	114890929	fill_color=blue
NC_051171.1	120377374	120390421	fill_color=blue
NC_051171.1	120475634	120491795	fill_color=blue
NC_051171.1	120711315	120712642	fill_color=blue
NC_051171.1	121530409	121539600	fill_color=blue
NC_051171.1	121541011	121546766	fill_color=blue
NC_051171.1	127104798	127106391	fill_color=blue
NC_051171.1	127106711	127107292	fill_color=blue
NC_051171.1	127316623	127317542	fill_color=blue
NC_051171.1	136354797	136358445	fill_color=blue
NC_051171.1	139856513	139934923	fill_color=blue
NC_051171.1	144140049	144156303	fill_color=blue
NC_051171.1	151995552	151996474	fill_color=blue
NC_051171.1	152010854	152018196	fill_color=blue
NC_051171.1	152283143	152283956	fill_color=blue
NC_051171.1	152742269	152747934	fill_color=blue
NC_051171.1	152766305	152771398	fill_color=blue
NC_051171.1	154390062	154402235	fill_color=blue
NC_051171.1	159436053	159437232	fill_color=blue
NC_051171.1	161376839	161377777	fill_color=blue
NC_051171.1	161380719	161385156	fill_color=blue
NC_051171.1	168270389	168272189	fill_color=blue
NC_051171.1	169683810	169699179	fill_color=blue
NC_051171.1	170873567	170876454	fill_color=blue
NC_051171.1	174585404	174602527	fill_color=blue
NC_051171.1	174993374	174999054	fill_color=blue
NC_051171.1	68825320	68834105	fill_color=blue
NC_051171.1	41101	52790	fill_color=blue
NC_051171.1	113873	122367	fill_color=blue
NC_051171.1	361296	370328	fill_color=blue
NC_051171.1	459649	461035	fill_color=blue
NC_051171.1	1963422	1965429	fill_color=blue
NC_051171.1	7479136	7536909	fill_color=blue
NC_051171.1	8037839	8040544	fill_color=blue
NC_051171.1	9868958	9879376	fill_color=blue
NC_051171.1	10333785	10347995	fill_color=blue
NC_051171.1	10340470	10342861	fill_color=blue
NC_051171.1	13674565	13676723	fill_color=blue
NC_051171.1	13636044	13637604	fill_color=blue
NC_051171.1	13856038	13861483	fill_color=blue
NC_051171.1	13866626	13875604	fill_color=blue
NC_051171.1	14675796	14681273	fill_color=blue
NC_051165.1	143184611	143192571	fill_color=blue
NC_051171.1	16781109	16783627	fill_color=blue
NC_051171.1	16861139	16861387	fill_color=blue
NC_051171.1	17965765	17970517	fill_color=blue
NC_051171.1	19081481	19093876	fill_color=blue
NC_051171.1	20668393	20670326	fill_color=blue
NC_051171.1	22302913	22304193	fill_color=blue
NC_051171.1	23168869	23224718	fill_color=blue
NC_051165.1	144348048	144349168	fill_color=blue
NC_051165.1	148073071	148106736	fill_color=blue
NC_051171.1	31151662	31155967	fill_color=blue
NC_051171.1	36889576	37024364	fill_color=blue
NC_051171.1	41663983	41665590	fill_color=blue
NC_051171.1	45035079	45141307	fill_color=blue
NC_051171.1	45767891	45788486	fill_color=blue
NC_051171.1	46837317	46889513	fill_color=blue
NC_051171.1	50162507	50165937	fill_color=blue
NC_051171.1	50250862	50254137	fill_color=blue
NC_051171.1	50474100	50477506	fill_color=blue
NC_051171.1	50909813	50929648	fill_color=blue
NC_051171.1	51025888	51045831	fill_color=blue
NC_051171.1	51964659	51992246	fill_color=blue
NC_051171.1	57054398	57055507	fill_color=blue
NC_051171.1	59945374	59990738	fill_color=blue
NC_051171.1	61776888	61777298	fill_color=blue
NC_051171.1	62245696	62247052	fill_color=blue
NC_051171.1	63418382	63419087	fill_color=blue
NC_051171.1	63691918	63697738	fill_color=blue
NC_051171.1	67104596	67108526	fill_color=blue
NC_051171.1	67224253	67226797	fill_color=blue
NC_051171.1	68639952	68643337	fill_color=blue
NC_051171.1	76746965	76747993	fill_color=blue
NC_051171.1	80465675	80467370	fill_color=blue
NC_051171.1	81497557	81500029	fill_color=blue
NC_051171.1	82076006	82083660	fill_color=blue
NC_051171.1	83241988	83247323	fill_color=blue
NC_051171.1	85762743	85764799	fill_color=blue
NC_051171.1	88817184	88818110	fill_color=blue
NC_051171.1	88842512	88845565	fill_color=blue
NC_051171.1	88852409	88873015	fill_color=blue
NC_051171.1	99237096	99237488	fill_color=blue
NC_051171.1	101658667	101675171	fill_color=blue
NC_051171.1	106536868	106548697	fill_color=blue
NC_051171.1	110432075	110437576	fill_color=blue
NC_051171.1	111180882	111271032	fill_color=blue
NC_051171.1	118260537	118264175	fill_color=blue
NC_051171.1	124996317	125009236	fill_color=blue
NC_051171.1	125015574	125020311	fill_color=blue
NC_051171.1	129123489	129124653	fill_color=blue
NC_051171.1	129120650	129125867	fill_color=blue
NC_051165.1	158589909	158592505	fill_color=blue
NC_051165.1	158601072	158610190	fill_color=blue
NC_051171.1	131626568	131629342	fill_color=blue
NC_051171.1	131486490	131670982	fill_color=blue
NC_051171.1	139524691	139547781	fill_color=blue
NC_051171.1	141009243	141012032	fill_color=blue
NC_051171.1	141038503	141052272	fill_color=blue
NC_051171.1	143232679	143238394	fill_color=blue
NC_051171.1	144311127	144311772	fill_color=blue
NC_051171.1	146137833	146150811	fill_color=blue
NC_051171.1	146620382	146635624	fill_color=blue
NC_051171.1	146637982	146643178	fill_color=blue
NC_051171.1	152324803	152326289	fill_color=blue
NC_051171.1	154451338	154454257	fill_color=blue
NC_051171.1	160111560	160117333	fill_color=blue
NC_051171.1	162656610	162657632	fill_color=blue
NC_051171.1	165264630	165278456	fill_color=blue
NC_051171.1	165621401	165632623	fill_color=blue
NC_051171.1	165610473	165613054	fill_color=blue
NC_051171.1	168043300	168060075	fill_color=blue
NC_051171.1	168465347	168508682	fill_color=blue
NC_051171.1	168606838	168607606	fill_color=blue
NC_051171.1	170916908	170937776	fill_color=blue
NC_051171.1	172881931	172884109	fill_color=blue
NC_051171.1	172894228	172901308	fill_color=blue
NC_051171.1	173306278	173311345	fill_color=blue
NC_051171.1	173931496	173934308	fill_color=blue
NC_051171.1	173311486	173313332	fill_color=blue
NC_051171.1	175365439	175372654	fill_color=blue
NC_051172.1	73305439	73345475	fill_color=blue
NC_051172.1	73586481	73590436	fill_color=blue
NC_051172.1	74615733	74617846	fill_color=blue
NC_051172.1	77304042	77439767	fill_color=blue
NC_051172.1	80228038	80233077	fill_color=blue
NC_051172.1	80801630	80802674	fill_color=blue
NC_051172.1	83824951	83851020	fill_color=blue
NC_051172.1	83957700	83959314	fill_color=blue
NC_051172.1	87320175	87321438	fill_color=blue
NC_051172.1	87321617	87325436	fill_color=blue
NC_051172.1	87906921	87915791	fill_color=blue
NC_051172.1	89344660	89346964	fill_color=blue
NC_051172.1	91560503	91582437	fill_color=blue
NC_051172.1	91805073	91808253	fill_color=blue
NC_051172.1	91816522	91827071	fill_color=blue
NC_051172.1	91875090	91882209	fill_color=blue
NC_051172.1	95075319	95077336	fill_color=blue
NC_051172.1	95800631	95814838	fill_color=blue
NC_051172.1	95904949	95905814	fill_color=blue
NC_051172.1	101172239	101191037	fill_color=blue
NC_051172.1	102607562	102632355	fill_color=blue
NC_051172.1	108081147	108082547	fill_color=blue
NC_051172.1	109230863	109235225	fill_color=blue
NC_051172.1	112837985	112847098	fill_color=blue
NC_051172.1	119033062	119038088	fill_color=blue
NC_051172.1	119620197	119620503	fill_color=blue
NC_051172.1	120321161	120329709	fill_color=blue
NC_051172.1	95929358	95929898	fill_color=blue
NC_051172.1	122795576	122803770	fill_color=blue
NC_051165.1	162620227	162629548	fill_color=blue
NC_051172.1	127997924	128003319	fill_color=blue
NC_051172.1	129423570	129438193	fill_color=blue
NC_051172.1	129584449	129584987	fill_color=blue
NC_051172.1	130004679	130008170	fill_color=blue
NC_051172.1	130246567	130248123	fill_color=blue
NC_051172.1	134960373	134964053	fill_color=blue
NC_051172.1	138272218	138278586	fill_color=blue
NC_051172.1	139258387	139259137	fill_color=blue
NC_051172.1	140353858	140354692	fill_color=blue
NC_051172.1	140387922	140389538	fill_color=blue
NC_051172.1	141343392	141348606	fill_color=blue
NC_051172.1	141679857	141683895	fill_color=blue
NC_051172.1	144991313	144993364	fill_color=blue
NC_051172.1	147897795	147900989	fill_color=blue
NC_051172.1	149771600	149772528	fill_color=blue
NC_051172.1	153979911	153983425	fill_color=blue
NC_051172.1	154450971	154465538	fill_color=blue
NC_051172.1	41274777	41278445	fill_color=blue
NC_051172.1	159122481	159123882	fill_color=blue
NC_051172.1	161441020	161444824	fill_color=blue
NC_051172.1	162674456	162678279	fill_color=blue
NC_051172.1	164965870	164985829	fill_color=blue
NC_051172.1	165884827	165899168	fill_color=blue
NC_051172.1	166509387	166545450	fill_color=blue
NC_051172.1	170366619	170367919	fill_color=blue
NC_051165.1	164103152	164104299	fill_color=blue
NC_051172.1	3203533	3218589	fill_color=blue
NC_051172.1	164446542	164458877	fill_color=blue
NC_051172.1	4378053	4398250	fill_color=blue
NC_051172.1	6262742	6263606	fill_color=blue
NC_051172.1	12788295	12791508	fill_color=blue
NC_051172.1	12956728	12962700	fill_color=blue
NC_051172.1	13252127	13253093	fill_color=blue
NC_051172.1	84291294	84297260	fill_color=blue
NC_051165.1	164716702	164718284	fill_color=blue
NC_051165.1	164716458	164720955	fill_color=blue
NC_051172.1	18170340	18171367	fill_color=blue
NC_051172.1	18441751	18443019	fill_color=blue
NC_051172.1	22538354	22553481	fill_color=blue
NC_051172.1	22901173	22903337	fill_color=blue
NC_051172.1	22930460	22934044	fill_color=blue
NC_051172.1	23597416	23629091	fill_color=blue
NC_051172.1	140000405	140000796	fill_color=blue
NC_051172.1	154086877	154089531	fill_color=blue
NC_051172.1	27150776	27154479	fill_color=blue
NC_051172.1	27629072	27657610	fill_color=blue
NC_051172.1	27828235	27840148	fill_color=blue
NC_051172.1	28396647	28432156	fill_color=blue
NC_051172.1	28472792	28473328	fill_color=blue
NC_051172.1	28723006	28725723	fill_color=blue
NC_051165.1	165792664	165794674	fill_color=blue
NC_051172.1	29477568	29478455	fill_color=blue
NC_051172.1	29792795	29794751	fill_color=blue
NC_051172.1	30497469	30512660	fill_color=blue
NC_051172.1	33760883	33778791	fill_color=blue
NC_051172.1	34742279	34763720	fill_color=blue
NC_051172.1	35074827	35088925	fill_color=blue
NC_051165.1	166826958	166829683	fill_color=blue
NC_051172.1	35596405	35602681	fill_color=blue
NC_051165.1	167144264	167145280	fill_color=blue
NC_051172.1	41336610	41341179	fill_color=blue
NC_051172.1	43705669	43711502	fill_color=blue
NC_051172.1	44220126	44221266	fill_color=blue
NC_051172.1	46816352	46818059	fill_color=blue
NC_051172.1	46898994	46904686	fill_color=blue
NC_051172.1	47758298	47758743	fill_color=blue
NC_051172.1	48237196	48240148	fill_color=blue
NC_051172.1	50100252	50101964	fill_color=blue
NC_051172.1	50805828	50810493	fill_color=blue
NC_051172.1	50958189	50961401	fill_color=blue
NC_051172.1	51432977	51433956	fill_color=blue
NC_051172.1	52650536	52661403	fill_color=blue
NC_051172.1	53162185	53185297	fill_color=blue
NC_051172.1	53405971	53414621	fill_color=blue
NC_051172.1	55828268	55835031	fill_color=blue
NC_051172.1	56277648	56277896	fill_color=blue
NC_051172.1	56318031	56319846	fill_color=blue
NC_051172.1	56317626	56321531	fill_color=blue
NC_051172.1	56345243	56354002	fill_color=blue
NC_051172.1	57252773	57268306	fill_color=blue
NC_051172.1	57653311	57674744	fill_color=blue
NC_051172.1	59617794	59717137	fill_color=blue
NC_051172.1	59649652	59651024	fill_color=blue
NC_051172.1	63684945	63685847	fill_color=blue
NC_051172.1	63680863	63701852	fill_color=blue
NC_051172.1	63685858	63687488	fill_color=blue
NC_051172.1	63691471	63692181	fill_color=blue
NC_051172.1	98223392	98225873	fill_color=blue
NC_051172.1	65148394	65153659	fill_color=blue
NC_051172.1	65384872	65451956	fill_color=blue
NC_051172.1	65400700	65403571	fill_color=blue
NC_051172.1	65423772	65426623	fill_color=blue
NC_051172.1	65451605	65460067	fill_color=blue
NC_051172.1	65477815	65510655	fill_color=blue
NC_051172.1	65520925	65522526	fill_color=blue
NC_051172.1	68962290	68964398	fill_color=blue
NC_051172.1	68872005	68981966	fill_color=blue
NC_051172.1	68960415	68962996	fill_color=blue
NC_051172.1	70049188	70099450	fill_color=blue
NC_051172.1	74577218	74598635	fill_color=blue
NC_051172.1	74604333	74605641	fill_color=blue
NC_051172.1	74826004	74833268	fill_color=blue
NC_051172.1	75277773	75328378	fill_color=blue
NC_051172.1	75362739	75394491	fill_color=blue
NC_051172.1	75621697	75765873	fill_color=blue
NC_051172.1	79122740	79123735	fill_color=blue
NC_051172.1	80990111	80991658	fill_color=blue
NC_051172.1	81248232	81249253	fill_color=blue
NC_051172.1	82434481	82442485	fill_color=blue
NC_051172.1	82476357	82484516	fill_color=blue
NC_051172.1	83709488	83720412	fill_color=blue
NC_051172.1	83747531	83755137	fill_color=blue
NC_051172.1	83718380	83746143	fill_color=blue
NC_051172.1	90479992	90483819	fill_color=blue
NC_051172.1	98398018	98455781	fill_color=blue
NC_051172.1	98731246	98732289	fill_color=blue
NC_051172.1	102823303	102827189	fill_color=blue
NC_051172.1	104894167	104910066	fill_color=blue
NC_051172.1	105363285	105372795	fill_color=blue
NC_051172.1	105372802	105382558	fill_color=blue
NC_051172.1	105384752	105394526	fill_color=blue
NC_051172.1	108598483	108604727	fill_color=blue
NC_051172.1	109496735	109498917	fill_color=blue
NC_051172.1	111009173	111023150	fill_color=blue
NC_051172.1	111450412	111492583	fill_color=blue
NC_051172.1	113736451	113747197	fill_color=blue
NC_051172.1	114250693	114299839	fill_color=blue
NC_051165.1	171059646	171061260	fill_color=blue
NC_051172.1	115796739	115798154	fill_color=blue
NC_051172.1	31776402	31779041	fill_color=blue
NC_051172.1	116668634	116678984	fill_color=blue
NC_051172.1	116731102	116732682	fill_color=blue
NC_051172.1	118329306	118342811	fill_color=blue
NC_051172.1	118607779	118614033	fill_color=blue
NC_051172.1	119418556	119420106	fill_color=blue
NC_051165.1	173880631	173880879	fill_color=blue
NC_051172.1	120663276	120673999	fill_color=blue
NC_051172.1	120738945	120828511	fill_color=blue
NC_051172.1	125353406	125382660	fill_color=blue
NC_051172.1	125532579	125534514	fill_color=blue
NC_051172.1	125577596	125584387	fill_color=blue
NC_051172.1	129835827	129838063	fill_color=blue
NC_051172.1	130062967	130081536	fill_color=blue
NC_051172.1	132397553	132402873	fill_color=blue
NC_051172.1	133835602	133836801	fill_color=blue
NC_051172.1	133815537	133817002	fill_color=blue
NC_051172.1	136837702	136841265	fill_color=blue
NC_051172.1	137497599	137513028	fill_color=blue
NC_051172.1	139259906	139403088	fill_color=blue
NC_051172.1	140289019	140290055	fill_color=blue
NC_051172.1	140420066	140430107	fill_color=blue
NC_051172.1	140976378	140979613	fill_color=blue
NC_051172.1	145237036	145245930	fill_color=blue
NC_051172.1	145250819	145262670	fill_color=blue
NC_051172.1	145415163	145437670	fill_color=blue
NC_051172.1	146379463	146384226	fill_color=blue
NC_051172.1	148948364	148948987	fill_color=blue
NC_051172.1	148887725	149061125	fill_color=blue
NC_051172.1	149861162	149863421	fill_color=blue
NC_051172.1	151282197	151298669	fill_color=blue
NC_051165.1	183436919	183472705	fill_color=blue
NC_051165.1	183250051	183254524	fill_color=blue
NC_051172.1	159266001	159274298	fill_color=blue
NC_051172.1	159432212	159447140	fill_color=blue
NC_051172.1	160131225	160131822	fill_color=blue
NC_051172.1	160702754	160708243	fill_color=blue
NC_051172.1	162394483	162398793	fill_color=blue
NC_051172.1	162691429	162699346	fill_color=blue
NC_051172.1	163890035	163929938	fill_color=blue
NC_051172.1	164492161	164563941	fill_color=blue
NC_051172.1	165899481	165903868	fill_color=blue
NC_051172.1	169455984	169477859	fill_color=blue
NC_051172.1	169501026	169512681	fill_color=blue
NC_051172.1	291106	297459	fill_color=blue
NC_051172.1	1060297	1181000	fill_color=blue
NC_051172.1	4079162	4081514	fill_color=blue
NC_051172.1	4234023	4235449	fill_color=blue
NC_051172.1	5586678	5632420	fill_color=blue
NC_051172.1	6455229	6456125	fill_color=blue
NC_051172.1	10708909	10711211	fill_color=blue
NC_051172.1	11062337	11063778	fill_color=blue
NC_051172.1	12752988	12754910	fill_color=blue
NC_051172.1	16485481	16486617	fill_color=blue
NC_051172.1	18900743	18902629	fill_color=blue
NC_051172.1	13798977	13803427	fill_color=blue
NC_051172.1	28164216	28165243	fill_color=blue
NC_051172.1	29014622	29015941	fill_color=blue
NC_051172.1	31722745	31743881	fill_color=blue
NC_051172.1	33705907	33719063	fill_color=blue
NC_051172.1	34479319	34480541	fill_color=blue
NC_051172.1	40505430	40508762	fill_color=blue
NC_051172.1	52845640	52846673	fill_color=blue
NC_051172.1	52894383	52898211	fill_color=blue
NC_051172.1	57456116	57458319	fill_color=blue
NC_051172.1	59370760	59374381	fill_color=blue
NC_051172.1	59390193	59391075	fill_color=blue
NC_051172.1	59391257	59392218	fill_color=blue
NC_051172.1	59465241	59466730	fill_color=blue
NC_051165.1	186974918	186975975	fill_color=blue
NC_051173.1	114747852	114801500	fill_color=blue
NC_051173.1	117647465	117649938	fill_color=blue
NC_051173.1	118580761	118581201	fill_color=blue
NC_051173.1	18689335	18690713	fill_color=blue
NC_051173.1	38596936	38607843	fill_color=blue
NC_051173.1	122310544	122314460	fill_color=blue
NC_051165.1	187924186	188007458	fill_color=blue
NC_051165.1	189395770	189402024	fill_color=blue
NC_051165.1	191550677	191551656	fill_color=blue
NC_051173.1	106081770	106087419	fill_color=blue
NC_051173.1	129902478	129903031	fill_color=blue
NC_051173.1	26901042	26907185	fill_color=blue
NC_051173.1	80947160	80949421	fill_color=blue
NC_051173.1	133146304	133246897	fill_color=blue
NC_051173.1	133464723	133466356	fill_color=blue
NC_051173.1	134246027	134249245	fill_color=blue
NC_051173.1	134240901	134247417	fill_color=blue
NC_051173.1	135502941	135507314	fill_color=blue
NC_051173.1	10988945	11003601	fill_color=blue
NC_051173.1	56349600	56357629	fill_color=blue
NC_051173.1	138800976	138808599	fill_color=blue
NC_051173.1	139543724	139572560	fill_color=blue
NC_051173.1	139705420	139706139	fill_color=blue
NC_051173.1	143655093	143660674	fill_color=blue
NC_051173.1	144420201	144422627	fill_color=blue
NC_051173.1	143005	151326	fill_color=blue
NC_051173.1	149768384	149769651	fill_color=blue
NC_051173.1	37879320	37891646	fill_color=blue
NC_051173.1	27518098	27519356	fill_color=blue
NC_051173.1	152873018	152873476	fill_color=blue
NC_051165.1	193221264	193228852	fill_color=blue
NC_051173.1	154075067	154075607	fill_color=blue
NC_051173.1	153965095	153966382	fill_color=blue
NC_051173.1	30603350	30614506	fill_color=blue
NC_051173.1	154620193	154624599	fill_color=blue
NC_051173.1	6175901	6176819	fill_color=blue
NC_051173.1	48650009	48674442	fill_color=blue
NC_051173.1	17633552	17637560	fill_color=blue
NC_051173.1	57056795	57094307	fill_color=blue
NC_051173.1	57326378	57337502	fill_color=blue
NC_051173.1	59191859	59197300	fill_color=blue
NC_051173.1	44661392	44662032	fill_color=blue
NC_051173.1	71361424	71363578	fill_color=blue
NC_051173.1	38993857	38998043	fill_color=blue
NC_051173.1	59026207	59039079	fill_color=blue
NC_051173.1	55365548	55385816	fill_color=blue
NC_051173.1	3830304	3834873	fill_color=blue
NC_051173.1	77721621	77722527	fill_color=blue
NC_051173.1	10390	11725	fill_color=blue
NC_051173.1	28316828	28318002	fill_color=blue
NC_051173.1	39755094	39758071	fill_color=blue
NC_051173.1	25026470	25029261	fill_color=blue
NC_051173.1	26115623	26116840	fill_color=blue
NC_051173.1	48818994	48828375	fill_color=blue
NC_051173.1	56825910	56841059	fill_color=blue
NC_051165.1	194118109	194123606	fill_color=blue
NC_051173.1	55348146	55356526	fill_color=blue
NC_051173.1	120138105	120164301	fill_color=blue
NC_051173.1	63083412	63087356	fill_color=blue
NC_051173.1	63074703	63083422	fill_color=blue
NC_051173.1	66104111	66290672	fill_color=blue
NC_051173.1	4008253	4014581	fill_color=blue
NC_051173.1	4019750	4026038	fill_color=blue
NC_051173.1	57280304	57293392	fill_color=blue
NC_051173.1	16834762	16839742	fill_color=blue
NC_051173.1	45791653	45797948	fill_color=blue
NC_051173.1	4183277	4183945	fill_color=blue
NC_051173.1	37429970	37439585	fill_color=blue
NC_051173.1	90634223	90642741	fill_color=blue
NC_051173.1	63015216	63064309	fill_color=blue
NC_051173.1	69926765	69950243	fill_color=blue
NC_051173.1	81205906	81220202	fill_color=blue
NC_051173.1	46139918	46140379	fill_color=blue
NC_051173.1	68999950	69028028	fill_color=blue
NC_051173.1	25951271	25952622	fill_color=blue
NC_051173.1	107630330	107632024	fill_color=blue
NC_051173.1	57735558	57738007	fill_color=blue
NC_051173.1	72586159	72587138	fill_color=blue
NC_051173.1	38058949	38063122	fill_color=blue
NC_051173.1	38077103	38096426	fill_color=blue
NC_051173.1	3747093	3751523	fill_color=blue
NC_051173.1	43963800	43968032	fill_color=blue
NC_051173.1	113631538	113636846	fill_color=blue
NC_051173.1	117031229	117034239	fill_color=blue
NC_051173.1	76880704	76977076	fill_color=blue
NC_051173.1	119441134	119591824	fill_color=blue
NC_051173.1	119139991	119161170	fill_color=blue
NC_051173.1	124328794	124350437	fill_color=blue
NC_051173.1	81761053	81803311	fill_color=blue
NC_051173.1	81824184	82020946	fill_color=blue
NC_051173.1	131224929	131234934	fill_color=blue
NC_051165.1	196827789	196830528	fill_color=blue
NC_051173.1	20728599	20731324	fill_color=blue
NC_051165.1	196868594	196871030	fill_color=blue
NC_051173.1	139649174	139653725	fill_color=blue
NC_051173.1	139950939	139953653	fill_color=blue
NC_051173.1	86056578	86084023	fill_color=blue
NC_051173.1	86329707	86334091	fill_color=blue
NC_051173.1	86334942	86336406	fill_color=blue
NC_051173.1	144302900	144305574	fill_color=blue
NC_051173.1	68848838	68853126	fill_color=blue
NC_051173.1	147685137	147685384	fill_color=blue
NC_051173.1	39382775	39406925	fill_color=blue
NC_051173.1	56381129	56391076	fill_color=blue
NC_051173.1	89101587	89119108	fill_color=blue
NC_051173.1	89057358	89058353	fill_color=blue
NC_051165.1	197663391	197667585	fill_color=blue
NC_051173.1	152464928	152467282	fill_color=blue
NC_051173.1	96214835	96221674	fill_color=blue
NC_051173.1	90476649	90486138	fill_color=blue
NC_051173.1	91429185	91429682	fill_color=blue
NC_051173.1	91770798	91779138	fill_color=blue
NC_051173.1	114493316	114493965	fill_color=blue
NC_051173.1	94047058	94069086	fill_color=blue
NC_051173.1	94410367	94412555	fill_color=blue
NC_051173.1	95963094	95966266	fill_color=blue
NC_051173.1	89564137	89565545	fill_color=blue
NC_051173.1	99912563	99922146	fill_color=blue
NC_051173.1	101925329	101953956	fill_color=blue
NC_051165.1	199701727	199703220	fill_color=blue
NC_051173.1	8317335	8321734	fill_color=blue
NC_051173.1	37837730	37876908	fill_color=blue
NC_051173.1	110979424	110984273	fill_color=blue
NC_051173.1	111050849	111053239	fill_color=blue
NC_051173.1	32635581	32645285	fill_color=blue
NC_051173.1	111659338	111660093	fill_color=blue
NC_051173.1	111831816	111832874	fill_color=blue
NC_051173.1	113327348	113398692	fill_color=blue
NC_051165.1	201586257	201588219	fill_color=blue
NC_051174.1	104864044	104867652	fill_color=blue
NC_051174.1	23008417	23013045	fill_color=blue
NC_051174.1	74906778	74923857	fill_color=blue
NC_051174.1	86331596	86349459	fill_color=blue
NC_051174.1	72160139	72166398	fill_color=blue
NC_051174.1	33677554	33678881	fill_color=blue
NC_051174.1	14044917	14046330	fill_color=blue
NC_051174.1	123908681	123913506	fill_color=blue
NC_051174.1	115942296	115943428	fill_color=blue
NC_051174.1	98100761	98109813	fill_color=blue
NC_051174.1	122723262	122725165	fill_color=blue
NC_051174.1	97402467	97411685	fill_color=blue
NC_051174.1	28463676	28511623	fill_color=blue
NC_051174.1	9866209	9890664	fill_color=blue
NC_051174.1	97392932	97396907	fill_color=blue
NC_051174.1	26524224	26542865	fill_color=blue
NC_051174.1	9646913	9657355	fill_color=blue
NC_051174.1	9678289	9735695	fill_color=blue
NC_051174.1	9594184	9646475	fill_color=blue
NC_051174.1	98129212	98133269	fill_color=blue
NC_051174.1	66212939	66214274	fill_color=blue
NC_051174.1	21176881	21202866	fill_color=blue
NC_051174.1	48620167	48622635	fill_color=blue
NC_051174.1	105924667	105935194	fill_color=blue
NC_051165.1	206854132	206854880	fill_color=blue
NC_051174.1	6946679	6947859	fill_color=blue
NC_051174.1	6949020	7000729	fill_color=blue
NC_051165.1	206877840	206883493	fill_color=blue
NC_051174.1	70082522	70083432	fill_color=blue
NC_051174.1	71799612	71806856	fill_color=blue
NC_051174.1	94514054	94516732	fill_color=blue
NC_051174.1	62812908	62816596	fill_color=blue
NC_051174.1	9146670	9228199	fill_color=blue
NC_051174.1	64372124	64375398	fill_color=blue
NC_051174.1	64380625	64398565	fill_color=blue
NC_051174.1	43824490	43881829	fill_color=blue
NC_051174.1	98497273	98500581	fill_color=blue
NC_051174.1	106759467	106759960	fill_color=blue
NC_051174.1	29840713	29847937	fill_color=blue
NC_051174.1	48996691	48998761	fill_color=blue
NC_051174.1	33461808	33469735	fill_color=blue
NC_051174.1	71765608	71781113	fill_color=blue
NC_051174.1	110248314	110255270	fill_color=blue
NC_051174.1	14747520	14757575	fill_color=blue
NC_051174.1	5580967	5712794	fill_color=blue
NC_051174.1	14367855	14374296	fill_color=blue
NC_051174.1	64905849	64906659	fill_color=blue
NC_051174.1	122412905	122414796	fill_color=blue
NC_051174.1	51094352	51100121	fill_color=blue
[truncated: 22,975 more rows]

## Sheet: Novel_annotation
chromosome	start	end
NC_051165.1	951162	951444
NC_051165.1	952014	992437
NC_051165.1	1132636	1176250
NC_051165.1	2009762	2009990
NC_051165.1	2552217	2586879
NC_051165.1	2655450	2700184
NC_051165.1	2707240	2772175
NC_051165.1	2972694	2972893
NC_051165.1	3432221	3432392
NC_051165.1	8040230	8078382
NC_051165.1	8133522	8175928
NC_051165.1	8830481	8877818
NC_051165.1	9036893	9044240
NC_051165.1	9376261	9384646
NC_051165.1	10498972	10499131
NC_051165.1	11041874	11042985
NC_051165.1	11823937	11824180
NC_051165.1	12396853	12397047
NC_051165.1	15085160	15118934
NC_051165.1	15148991	15197794
NC_051165.1	15236890	15273614
NC_051165.1	15504229	15571438
NC_051165.1	15600993	15653626
NC_051165.1	15699145	15727873
NC_051165.1	15766026	15834088
NC_051165.1	15892481	15892650
NC_051165.1	16248053	16257650
NC_051165.1	16311083	16326476
NC_051165.1	17400516	17462669
NC_051165.1	17808423	17808592
NC_051165.1	17809591	17809747
NC_051165.1	18027660	18060004
NC_051165.1	18330916	18345059
NC_051165.1	18393487	18424697
NC_051165.1	18481245	18533775
NC_051165.1	19027769	19063642
NC_051165.1	19142427	19142586
NC_051165.1	19946919	19956379
NC_051165.1	20105806	20114843
NC_051165.1	20822940	20823152
NC_051165.1	22156632	22220797
NC_051165.1	22293127	22294131
NC_051165.1	22922163	22938727
NC_051165.1	23107500	23121209
NC_051165.1	23141178	23202645
NC_051165.1	23412448	23456057
NC_051165.1	27840306	27903132
NC_051165.1	27903195	27975982
NC_051165.1	28014215	28062903
NC_051165.1	28286589	28313011
NC_051165.1	28470724	28523818
NC_051165.1	28925086	28954560
NC_051165.1	29270761	29342013
NC_051165.1	29350415	29378471
NC_051165.1	29478421	29505997
NC_051165.1	29544447	29544602
NC_051165.1	29634941	29690988
NC_051165.1	29714078	29750901
NC_051165.1	29774736	29774894
NC_051165.1	29823628	29858380
NC_051165.1	30209880	30211964
NC_051165.1	30476684	30483414
NC_051165.1	30534201	30598102
NC_051165.1	30622369	30685235
NC_051165.1	31214216	31231231
NC_051165.1	31231462	31300547
NC_051165.1	31353451	31390232
NC_051165.1	31440749	31440984
NC_051165.1	32239470	32301873
NC_051165.1	32499073	32528182
NC_051165.1	32691025	32737616
NC_051165.1	32812421	32812578
NC_051165.1	32978668	32978878
NC_051165.1	33369068	33378757
NC_051165.1	33512140	33563385
NC_051165.1	33625105	33625333
NC_051165.1	33811451	33811628
NC_051165.1	34173383	34173583
NC_051165.1	34193773	34194003
NC_051165.1	34482539	34513123
NC_051165.1	36429414	36431011
NC_051165.1	36471845	36528255
NC_051165.1	36564210	36612784
NC_051165.1	36690205	36691103
NC_051165.1	37483103	37483256
NC_051165.1	37536294	37580337
NC_051165.1	42699283	42742856
NC_051165.1	42786012	42845444
NC_051165.1	42848823	42896072
NC_051165.1	42930952	42954665
NC_051165.1	42971759	42971989
NC_051165.1	43033173	43076238
NC_051165.1	43108198	43109900
NC_051165.1	43142994	43159381
NC_051165.1	43163568	43163755
NC_051165.1	44854547	44878593
NC_051165.1	46093509	46172600
NC_051165.1	46173959	46192356
NC_051165.1	47320035	47324406
NC_051165.1	47529172	47607235
NC_051165.1	47623704	47649238
NC_051165.1	48186416	48233982
NC_051165.1	48256415	48297440
NC_051165.1	48525506	48587872
NC_051165.1	48726363	48727012
NC_051165.1	49537023	49537264
NC_051165.1	50396641	50401424
NC_051165.1	50407028	50407224
NC_051165.1	51181125	51181407
NC_051165.1	52799467	52801466
NC_051165.1	58984885	58985629
NC_051165.1	59030949	59031178
NC_051165.1	60027907	60028146
NC_051165.1	60609404	60612857
NC_051165.1	60976256	60999550
NC_051165.1	61463669	61464218
NC_051165.1	61490725	61493890
NC_051165.1	62737196	62813309
NC_051165.1	62836330	62839463
NC_051165.1	62849276	62910476
NC_051165.1	62918937	62931583
NC_051165.1	66579816	66581151
NC_051165.1	67458795	67500702
NC_051165.1	67506572	67507499
NC_051165.1	67532961	67541571
NC_051165.1	67544146	67571652
NC_051165.1	69260860	69261083
NC_051165.1	69309082	69316848
NC_051165.1	69409499	69409661
NC_051165.1	69415794	69416020
NC_051165.1	69722966	69732627
NC_051165.1	69782694	69816634
NC_051165.1	69897564	69914766
NC_051165.1	69944367	69947971
NC_051165.1	69964827	69979975
NC_051165.1	70002761	70019666
NC_051165.1	70587461	70655278
NC_051165.1	70658230	70672246
NC_051165.1	71712410	71723976
NC_051165.1	71748998	71815703
NC_051165.1	71864042	71864786
NC_051165.1	73091461	73119827
NC_051165.1	73171685	73228478
NC_051165.1	73293597	73341142
NC_051165.1	73400529	73409777
NC_051165.1	73523531	73536321
NC_051165.1	73547924	73566563
NC_051165.1	75766282	75786527
NC_051165.1	75787687	75787897
NC_051165.1	76002695	76047743
NC_051165.1	76069977	76146089
NC_051165.1	76376934	76405283
NC_051165.1	76427252	76455693
NC_051165.1	76533204	76558229
NC_051165.1	76558997	76562162
NC_051165.1	78150329	78158428
NC_051165.1	79282668	79283056
NC_051165.1	80616757	80616931
NC_051165.1	81049342	81090225
NC_051165.1	81094182	81119688
NC_051165.1	81123062	81128644
NC_051165.1	81248689	81262190
NC_051165.1	81262948	81269264
NC_051165.1	82554004	82573472
NC_051165.1	84323697	84323850
NC_051165.1	86596464	86668340
NC_051165.1	87677073	87730011
NC_051165.1	87734989	87748964
NC_051165.1	87762541	87785287
NC_051165.1	87791813	87797914
NC_051165.1	87804267	87837350
NC_051165.1	89128582	89163382
NC_051165.1	89291854	89293368
NC_051165.1	90076584	90076764
NC_051165.1	91092436	91092607
NC_051165.1	91226879	91233606
NC_051165.1	93174868	93175039
NC_051165.1	93210927	93241388
NC_051165.1	93247411	93247670
NC_051165.1	93278993	93279176
NC_051165.1	94135376	94147331
NC_051165.1	95175009	95175180
NC_051165.1	95910680	95912962
NC_051165.1	97700324	97731538
NC_051165.1	98462270	98485205
NC_051165.1	98733276	98780001
NC_051165.1	98796240	98815515
NC_051165.1	99277855	99364409
NC_051165.1	99504994	99517511
NC_051165.1	99555298	99573102
NC_051165.1	99574364	99628430
NC_051165.1	99928168	99981175
NC_051165.1	100001228	100001409
NC_051165.1	100094985	100133224
NC_051165.1	100134068	100142750
NC_051165.1	100151202	100152864
NC_051165.1	100372971	100438690
NC_051165.1	100452636	100495853
NC_051165.1	102468114	102474801
NC_051165.1	102546608	102578266
NC_051165.1	103096371	103110692
NC_051165.1	103115372	103133758
NC_051165.1	103196442	103197632
NC_051165.1	103254508	103291438
NC_051165.1	103295411	103297131
NC_051165.1	103297775	103297941
NC_051165.1	103307887	103308160
NC_051165.1	103399733	103412092
NC_051165.1	103412459	103447507
NC_051165.1	103553025	103554088
NC_051165.1	103554721	103555787
NC_051165.1	103987630	103988189
NC_051165.1	105288017	105289833
NC_051165.1	106507316	106507499
NC_051165.1	106546589	106546746
NC_051165.1	106632632	106655626
NC_051165.1	106677165	106677398
NC_051165.1	106775206	106778648
NC_051165.1	106893034	106897021
NC_051165.1	107263485	107263668
NC_051165.1	108661170	108661452
NC_051165.1	109087744	109087955
NC_051165.1	110330333	110335347
NC_051165.1	110357573	110395167
NC_051165.1	110495628	110507032
NC_051165.1	110512824	110520448
NC_051165.1	110807448	110827839
NC_051165.1	110830776	110830956
NC_051165.1	110975208	110975374
NC_051165.1	114556522	114556709
NC_051165.1	115267162	115271821
NC_051165.1	115305907	115332186
NC_051165.1	115919179	115919509
NC_051165.1	116200638	116202503
NC_051165.1	116233400	116267248
NC_051165.1	116763535	116770652
NC_051165.1	116788245	116788399
NC_051165.1	116791918	116802013
NC_051165.1	116814665	116826230
NC_051165.1	116839854	116857273
NC_051165.1	116864066	116873042
NC_051165.1	116881312	116907957
NC_051165.1	116912499	116912775
NC_051165.1	116929251	116969151
NC_051165.1	117165945	117185393
NC_051165.1	117226989	117268727
NC_051165.1	117285763	117287904
NC_051165.1	117387835	117410457
NC_051165.1	117496446	117496641
NC_051165.1	117497922	117530236
NC_051165.1	117591769	117609565
NC_051165.1	117619863	117624159
NC_051165.1	117649762	117680802
NC_051165.1	117689255	117689405
NC_051165.1	117834245	117847195
NC_051165.1	117860989	117861180
NC_051165.1	119619263	119634283
NC_051165.1	119634435	119648178
NC_051165.1	119679339	119679560
NC_051165.1	119683183	119690633
NC_051165.1	120235762	120236256
NC_051165.1	120261805	120329814
NC_051165.1	120627922	120669787
NC_051165.1	120701215	120726055
NC_051165.1	120734613	120753334
NC_051165.1	120755575	120785205
NC_051165.1	120789679	120858617
NC_051165.1	120864977	120865153
NC_051165.1	121076256	121103805
NC_051165.1	121112515	121128134
NC_051165.1	121163188	121169757
NC_051165.1	121530115	121569534
NC_051165.1	122331513	122359036
NC_051165.1	122363558	122407852
NC_051165.1	122463446	122479441
NC_051165.1	122879579	122889327
NC_051165.1	123187785	123194480
NC_051165.1	123195600	123212342
NC_051165.1	123252297	123252676
NC_051165.1	123336122	123338695
NC_051165.1	123523921	123538719
NC_051165.1	123563482	123572794
NC_051165.1	123596578	123600125
NC_051165.1	123691839	123704370
NC_051165.1	123725111	123748217
NC_051165.1	123749339	123750278
NC_051165.1	123765280	123803482
NC_051165.1	123943335	123964230
NC_051165.1	123965140	123996930
NC_051165.1	124034485	124037314
NC_051165.1	124047959	124057337
NC_051165.1	124063797	124076764
NC_051165.1	124090328	124090483
NC_051165.1	124091288	124091537
NC_051165.1	124095849	124110953
NC_051165.1	124126707	124132045
NC_051165.1	124135486	124158587
NC_051165.1	124164285	124194611
NC_051165.1	124197396	124202525
NC_051165.1	124206109	124218728
NC_051165.1	124228564	124254827
NC_051165.1	124279859	124298109
NC_051165.1	124304026	124304577
NC_051165.1	124596882	124616496
NC_051165.1	124676737	124733411
NC_051165.1	124769434	124769605
NC_051165.1	125213327	125231692
NC_051165.1	126268354	126268515
NC_051165.1	126632285	126650286
NC_051165.1	126652011	126660012
NC_051165.1	126670216	126673286
NC_051165.1	126677419	126722134
NC_051165.1	126726692	126737952
NC_051165.1	126739713	126740146
NC_051165.1	126758887	126764939
NC_051165.1	126773118	126798618
NC_051165.1	126807547	126809288
NC_051165.1	126810931	126811232
NC_051165.1	127211730	127243574
NC_051165.1	127386719	127389118
NC_051165.1	127395829	127398911
NC_051165.1	127657730	127662437
NC_051165.1	127688915	127691110
NC_051165.1	130344169	130348206
NC_051165.1	130386055	130386958
NC_051165.1	130390892	130395386
NC_051165.1	130412485	130426409
NC_051165.1	130502103	130502359
NC_051165.1	130503636	130525399
NC_051165.1	130595649	130652610
NC_051165.1	130652698	130672103
NC_051165.1	131281613	131283650
NC_051165.1	131322541	131335258
NC_051165.1	131543057	131550826
NC_051165.1	131738072	131766273
NC_051165.1	131793226	131794657
NC_051165.1	131800981	131810390
NC_051165.1	131820625	131859364
NC_051165.1	131895352	131916821
NC_051165.1	131920133	131924569
NC_051165.1	131946587	131971022
NC_051165.1	131997034	132015841
NC_051165.1	132023615	132026533
NC_051165.1	132031265	132045574
NC_051165.1	132076935	132082275
NC_051165.1	132093762	132095529
NC_051165.1	132097903	132129421
NC_051165.1	132151381	132158048
NC_051165.1	132248953	132258553
NC_051165.1	132272464	132283395
NC_051165.1	132289193	132308897
NC_051165.1	132727774	132734312
NC_051165.1	132800806	132801066
NC_051165.1	132801612	132826304
NC_051165.1	132830149	132830414
NC_051165.1	135020232	135031133
NC_051165.1	135050336	135055495
NC_051165.1	135064766	135098566
NC_051165.1	135160462	135174631
NC_051165.1	135191581	135194436
NC_051165.1	135213075	135219538
NC_051165.1	135962772	135968275
NC_051165.1	135987372	135994090
NC_051165.1	136004479	136007101
NC_051165.1	136184700	136212857
NC_051165.1	136270005	136274186
NC_051165.1	136728817	136729031
NC_051165.1	136732253	136735545
NC_051165.1	136738868	136777568
NC_051165.1	136803992	136804617
NC_051165.1	136805025	136839735
NC_051165.1	136861289	136883533
NC_051165.1	136901776	136928602
NC_051165.1	137036145	137051920
NC_051165.1	141472587	141487052
NC_051165.1	141519110	141537402
NC_051165.1	141539487	141539652
NC_051165.1	141649543	141655503
NC_051165.1	141656261	141666748
NC_051165.1	141697097	141701341
NC_051165.1	141714144	141716684
NC_051165.1	141717989	141724145
NC_051165.1	142364537	142364774
NC_051165.1	142386907	142387192
NC_051165.1	142847405	142867590
NC_051165.1	142904469	142904631
NC_051165.1	142928639	142929073
NC_051165.1	142990193	142990368
NC_051165.1	143083342	143083528
NC_051165.1	143085904	143090697
NC_051165.1	143117497	143117873
NC_051165.1	143120843	143147233
NC_051165.1	143151002	143166836
NC_051165.1	143220569	143232053
NC_051165.1	143503133	143511861
NC_051165.1	144186179	144213810
NC_051165.1	144225056	144228043
NC_051165.1	144233779	144245136
NC_051165.1	144289337	144305203
NC_051165.1	144415390	144432591
NC_051165.1	144433351	144439262
NC_051165.1	144452996	144465822
NC_051165.1	144493501	144497764
NC_051165.1	144499237	144499425
NC_051165.1	144508711	144521957
NC_051165.1	144566870	144568583
NC_051165.1	144700056	144700283
NC_051165.1	144830824	144838955
NC_051165.1	144844360	144858283
NC_051165.1	144878346	144890036
NC_051165.1	144902114	144907150
NC_051165.1	144913910	144914077
NC_051165.1	144919325	144934192
NC_051165.1	144935020	144935335
NC_051165.1	144948910	144957561
NC_051165.1	145115334	145115610
NC_051165.1	145248851	145249126
NC_051165.1	145314135	145350992
NC_051165.1	145482204	145535065
NC_051165.1	145587612	145591966
NC_051165.1	145593286	145604762
NC_051165.1	145634286	145642355
NC_051165.1	145651253	145659565
NC_051165.1	145697350	145697799
NC_051165.1	145713426	145756486
NC_051165.1	146086982	146114674
NC_051165.1	146115232	146126655
NC_051165.1	146200794	146241998
NC_051165.1	147270752	147271063
NC_051165.1	147571452	147605333
NC_051165.1	147626683	147626846
NC_051165.1	147964731	147986747
NC_051165.1	148163467	148173775
NC_051165.1	148607486	148607788
NC_051165.1	148618062	148633480
NC_051165.1	148691144	148692675
NC_051165.1	148834646	148839285
NC_051165.1	148851835	148861327
NC_051165.1	148891651	148901379
NC_051165.1	148906384	148921798
NC_051165.1	149464914	149467234
NC_051165.1	149471182	149490627
NC_051165.1	149495510	149524902
NC_051165.1	149541197	149541940
NC_051165.1	149584497	149611634
NC_051165.1	149612896	149616952
NC_051165.1	149810080	149813528
NC_051165.1	149819096	149820331
NC_051165.1	150188930	150198694
NC_051165.1	150203339	150210301
NC_051165.1	150218250	150304355
NC_051165.1	150332258	150380615
NC_051165.1	150415764	150425161
NC_051165.1	150483320	150564211
NC_051165.1	150642278	150642941
NC_051165.1	150650125	150650355
NC_051165.1	150883207	150907254
NC_051165.1	150964149	151027771
NC_051165.1	154135926	154154593
NC_051165.1	154163197	154168826
NC_051165.1	154195251	154199484
NC_051165.1	154219926	154223715
NC_051165.1	154501755	154501938
NC_051165.1	155199579	155217270
NC_051165.1	155242258	155244840
NC_051165.1	155247616	155253584
NC_051165.1	155267781	155269091
NC_051165.1	155322645	155327319
NC_051165.1	155329055	155331678
NC_051165.1	155353050	155355683
NC_051165.1	155441587	155460613
NC_051165.1	155486757	155487055
NC_051165.1	155505845	155523366
NC_051165.1	155560460	155593725
NC_051165.1	155595273	155610807
NC_051165.1	155618001	155628188
NC_051165.1	157042602	157044117
NC_051165.1	157049920	157051048
NC_051165.1	157058303	157058489
NC_051165.1	157061325	157074702
NC_051165.1	157520063	157579532
NC_051165.1	157581053	157592537
NC_051165.1	157596033	157614766
NC_051165.1	157618260	157619831
NC_051165.1	157637517	157639746
NC_051165.1	157643269	157671619
NC_051165.1	157738480	157738666
NC_051165.1	157920424	157935685
NC_051165.1	157962877	157988760
NC_051165.1	158092779	158107211
NC_051165.1	158128802	158129110
NC_051165.1	158137159	158150005
NC_051165.1	158160819	158160975
NC_051165.1	158163465	158164662
NC_051165.1	158190897	158191074
NC_051165.1	158227797	158239424
NC_051165.1	158246368	158257840
NC_051165.1	158262043	158273242
NC_051165.1	158503839	158508656
NC_051165.1	158629277	158633192
NC_051165.1	158642781	158643935
NC_051165.1	158646705	158676882
NC_051165.1	158686409	158702957
NC_051165.1	158710727	158722482
NC_051165.1	158732256	158735870
NC_051165.1	158738235	158743025
NC_051165.1	158752571	158755553
NC_051165.1	158765227	158781522
NC_051165.1	158784048	158802336
NC_051165.1	158872462	158872775
NC_051165.1	158873480	158883330
NC_051165.1	158892957	158896809
NC_051165.1	158907817	158915780
NC_051165.1	158923610	158924379
NC_051165.1	158993717	158994808
NC_051165.1	159096867	159120400
NC_051165.1	159130025	159136556
NC_051165.1	159150148	159151162
NC_051165.1	159155835	159167591
NC_051165.1	159169775	159172487
NC_051165.1	159201670	159210693
NC_051165.1	159217957	159233092
NC_051165.1	159253833	159290831
NC_051165.1	159305191	159313802
NC_051165.1	159323637	159327098
NC_051165.1	159332423	159356065
NC_051165.1	159362871	159388068
NC_051165.1	159391865	159392032
NC_051165.1	159428145	159432990
NC_051165.1	159441963	159453853
NC_051165.1	159458117	159461418
NC_051165.1	159516706	159525691
NC_051165.1	159775984	159776179
NC_051165.1	159813685	159838957
NC_051165.1	159840344	159855160
NC_051165.1	159862842	159891179
NC_051165.1	159892420	159911889
NC_051165.1	159919832	159930451
NC_051165.1	159933863	159957468
NC_051165.1	159988276	160009592
NC_051165.1	160037620	160040127
NC_051165.1	160131139	160131291
NC_051165.1	160300337	160312554
NC_051165.1	160324056	160324291
NC_051165.1	160792076	160792254
NC_051165.1	161313639	161366814
NC_051165.1	161367875	161368049
NC_051165.1	162428575	162432802
NC_051165.1	162450166	162450438
NC_051165.1	162459663	162465197
NC_051165.1	162471612	162478402
NC_051165.1	162486363	162490699
NC_051165.1	162524683	162536605
NC_051165.1	162537657	162538771
NC_051165.1	162544119	162571824
NC_051165.1	162574826	162580076
NC_051165.1	162582396	162599243
NC_051165.1	162610741	162619920
NC_051165.1	162635762	162638881
NC_051165.1	162642921	162660342
NC_051165.1	162661346	162661911
NC_051165.1	162920552	162920732
NC_051165.1	163508882	163513836
NC_051165.1	163515769	163517506
NC_051165.1	163532746	163543193
NC_051165.1	164191576	164191775
NC_051165.1	164194980	164199049
NC_051165.1	164200630	164207450
NC_051165.1	164268668	164311897
NC_051165.1	164314427	164344567
NC_051165.1	164488631	164489452
NC_051165.1	164495971	164526849
NC_051165.1	164552406	164570344
NC_051165.1	164600895	164601974
NC_051165.1	164619154	164640829
NC_051165.1	164643362	164644514
NC_051165.1	164679438	164689909
NC_051165.1	164690059	164690710
NC_051165.1	164827886	164835812
NC_051165.1	164847574	164863243
NC_051165.1	164987416	164988018
NC_051165.1	165006207	165009555
NC_051165.1	165378448	165379042
NC_051165.1	165391958	165411368
NC_051165.1	165417743	165425243
NC_051165.1	165454526	165457192
NC_051165.1	165459136	165459320
NC_051165.1	165471764	165483754
NC_051165.1	165487851	165489211
NC_051165.1	165499570	165505858
NC_051165.1	165529304	165574949
NC_051165.1	165601427	165673675
NC_051165.1	165675824	165686761
NC_051165.1	165703453	165706364
NC_051165.1	165710284	165712665
NC_051165.1	166000347	166030568
NC_051165.1	166100883	166104551
NC_051165.1	166819225	166821780
NC_051165.1	166822815	166823246
NC_051165.1	166851667	166855587
NC_051165.1	166871785	166882686
NC_051165.1	167234514	167236459
NC_051165.1	167236910	167237176
NC_051165.1	167261031	167282193
NC_051165.1	167341712	167401282
NC_051165.1	167521239	167526097
NC_051165.1	167675775	167754796
NC_051165.1	168087215	168108395
NC_051165.1	168128418	168150582
NC_051165.1	168159609	168186225
NC_051165.1	168201665	168214728
NC_051165.1	168507553	168508833
NC_051165.1	168670596	168675548
NC_051165.1	168717681	168720901
NC_051165.1	168738291	168739190
NC_051165.1	168813566	168848136
NC_051165.1	168871702	168873761
NC_051165.1	168887776	168912266
NC_051165.1	168953604	168964460
NC_051165.1	168967276	168970056
NC_051165.1	169021999	169044394
NC_051165.1	169048350	169078488
NC_051165.1	169095402	169097243
NC_051165.1	169132435	169141679
NC_051165.1	169142453	169153442
NC_051165.1	169203913	169264881
NC_051165.1	169329994	169332730
NC_051165.1	169348651	169348807
NC_051165.1	169381631	169381790
NC_051165.1	169392393	169393946
NC_051165.1	169464972	169465531
NC_051165.1	169481317	169509264
NC_051165.1	169513480	169513657
NC_051165.1	169529250	169553383
NC_051165.1	169562798	169562996
NC_051165.1	169568474	169569604
NC_051165.1	169587167	169593838
NC_051165.1	169595169	169597416
NC_051165.1	169605605	169608960
NC_051165.1	169610240	169642226
NC_051165.1	169652010	169659007
NC_051165.1	169662310	169698173
NC_051165.1	169710716	169725397
NC_051165.1	169728191	169735666
NC_051165.1	169743975	169753404
NC_051165.1	169780597	169834287
NC_051165.1	169843997	169868228
NC_051165.1	169874224	169881156
NC_051165.1	169921254	169931705
NC_051165.1	169940826	169957362
NC_051165.1	169981035	169994040
NC_051165.1	169998664	170000307
NC_051165.1	170008307	170016987
NC_051165.1	170028577	170028788
NC_051165.1	170030249	170037339
NC_051165.1	170045760	170047654
NC_051165.1	170253117	170257991
NC_051165.1	170271322	170272784
NC_051165.1	170285309	170300799
NC_051165.1	170337517	170346592
NC_051165.1	170425838	170426082
NC_051165.1	170452022	170467631
NC_051165.1	170500528	170507557
NC_051165.1	170530286	170548202
NC_051165.1	170554598	170557297
NC_051165.1	170713265	170713476
NC_051165.1	170749735	170768172
NC_051165.1	170814174	170826019
NC_051165.1	171020753	171043076
NC_051165.1	171093374	171109612
NC_051165.1	171112294	171121689
NC_051165.1	171321508	171328390
NC_051165.1	171341112	171345422
NC_051165.1	171412718	171417041
NC_051165.1	171613534	171614507
NC_051165.1	171781453	171786121
NC_051165.1	171792954	171799148
NC_051165.1	172274474	172275855
NC_051165.1	172286277	172299489
NC_051165.1	172697935	172712414
NC_051165.1	172722715	172745149
NC_051165.1	172769363	172794935
NC_051165.1	173816342	173825454
NC_051165.1	173843011	173852967
NC_051165.1	173905938	173953538
NC_051165.1	173955378	173971835
NC_051165.1	173977921	173982002
NC_051165.1	174013629	174015280
NC_051165.1	174328373	174330145
NC_051165.1	175847778	175858917
NC_051165.1	175954612	176005754
NC_051165.1	176017382	176024643
NC_051165.1	176054529	176083726
NC_051165.1	176104071	176117635
NC_051165.1	176289194	176290011
NC_051165.1	176291798	176296043
NC_051165.1	176311978	176315582
NC_051165.1	176355661	176356967
NC_051165.1	176357449	176406394
NC_051165.1	176546178	176547929
NC_051165.1	176942237	176955664
NC_051165.1	177170796	177189822
NC_051165.1	177240410	177304754
NC_051165.1	177305848	177319358
NC_051165.1	177406837	177407071
NC_051165.1	177553335	177557354
NC_051165.1	177860519	177876070
NC_051165.1	177877370	177899120
NC_051165.1	177904799	177904971
NC_051165.1	177935572	177935885
NC_051165.1	177942246	177952142
NC_051165.1	178067256	178083121
NC_051165.1	178139802	178180726
NC_051165.1	178310112	178315739
NC_051165.1	178655871	178676597
NC_051165.1	178805238	178818813
NC_051165.1	178832377	178844162
NC_051165.1	178848680	178853603
NC_051165.1	179002199	179002410
NC_051165.1	179011115	179011548
NC_051165.1	179066497	179066662
NC_051165.1	179072757	179075795
NC_051165.1	179854870	179874684
NC_051165.1	179876019	179877745
NC_051165.1	179878804	179879659
NC_051165.1	179943377	179954275
NC_051165.1	179956298	179964765
NC_051165.1	180863092	180888283
NC_051165.1	180937955	180952895
NC_051165.1	180952991	180961526
NC_051165.1	180962604	180964385
NC_051165.1	181082301	181087071
NC_051165.1	181089940	181095774
NC_051165.1	181102736	181105318
NC_051165.1	181106860	181108120
NC_051165.1	181121633	181124170
NC_051165.1	181125384	181136032
NC_051165.1	181136968	181137126
NC_051165.1	181158461	181161845
NC_051165.1	181178258	181187461
NC_051165.1	181196362	181228325
NC_051165.1	181780106	181806220
NC_051165.1	181806658	181826599
NC_051165.1	181967943	181968149
NC_051165.1	182278439	182278640
NC_051165.1	182284836	182285063
NC_051165.1	182331740	182331927
NC_051165.1	182349883	182366638
NC_051165.1	182370910	182377978
NC_051165.1	182618994	182641665
NC_051165.1	182652744	182662151
NC_051165.1	183232304	183232458
NC_051165.1	183259679	183312249
NC_051165.1	183915158	183933576
NC_051165.1	183942475	183945715
NC_051165.1	183973611	183978956
NC_051165.1	183985945	183986339
NC_051165.1	184008454	184021792
NC_051165.1	184029811	184036505
NC_051165.1	184048698	184050799
NC_051165.1	184065853	184078030
NC_051165.1	184100204	184126121
NC_051165.1	184214259	184216738
NC_051165.1	184302225	184324525
NC_051165.1	184333105	184333321
NC_051165.1	184349404	184416265
NC_051165.1	184461142	184461687
NC_051165.1	186400265	186401418
NC_051165.1	186443697	186461695
NC_051165.1	186488270	186491250
NC_051165.1	186565701	186565942
NC_051165.1	186594606	186612985
NC_051165.1	186716958	186738852
NC_051165.1	186762079	186842502
NC_051165.1	187042288	187117523
NC_051165.1	187133560	187174561
NC_051165.1	187311262	187326614
NC_051165.1	187375088	187376051
NC_051165.1	187381069	187383092
NC_051165.1	187623438	187623613
NC_051165.1	187653886	187689950
NC_051165.1	187706541	187738930
NC_051165.1	187752669	187787647
NC_051165.1	187815906	187829377
NC_051165.1	187862666	187874944
NC_051165.1	187875185	187885841
NC_051165.1	188115335	188126087
NC_051165.1	188353285	188354069
NC_051165.1	188865345	188881176
NC_051165.1	188916798	188941272
NC_051165.1	188941961	188968068
NC_051165.1	188989534	188989698
NC_051165.1	189010130	189058011
NC_051165.1	189097533	189148547
NC_051165.1	189397498	189401186
NC_051165.1	189406400	189435101
NC_051165.1	189453235	189476974
NC_051165.1	189477345	189542879
NC_051165.1	189548654	189598491
NC_051165.1	189598585	189628566
NC_051165.1	189640765	189646193
NC_051165.1	189730977	189814076
NC_051165.1	190509763	190510097
NC_051165.1	190576028	190591552
NC_051165.1	190596513	190612964
NC_051165.1	190636091	190709177
NC_051165.1	190730148	190743716
NC_051165.1	190779476	190786365
NC_051165.1	190869613	190882307
NC_051165.1	190944783	190945205
NC_051165.1	191234123	191241057
NC_051165.1	191289908	191345335
NC_051165.1	191467533	191523996
NC_051165.1	191656483	191678291
NC_051165.1	191683995	191693840
NC_051165.1	191706897	191711713
NC_051165.1	191751589	191758189
NC_051165.1	191767199	191785534
NC_051165.1	192041963	192042123
NC_051165.1	192075630	192117545
NC_051165.1	192132319	192143014
NC_051165.1	192337039	192388435
NC_051165.1	192388499	192397022
NC_051165.1	192436297	192497949
NC_051165.1	192530117	192594943
NC_051165.1	192638983	192644266
NC_051165.1	192686700	192695957
NC_051165.1	192696015	192703656
NC_051165.1	192871675	192904519
NC_051165.1	192910468	192911127
NC_051165.1	192972448	193032230
NC_051165.1	193091526	193139225
NC_051165.1	193172477	193178343
NC_051165.1	193196381	193196814
NC_051165.1	193305682	193305856
NC_051165.1	193354291	193354654
NC_051165.1	193357787	193360200
NC_051165.1	193360254	193361760
NC_051165.1	193412185	193421974
NC_051165.1	193457980	193494996
NC_051165.1	193534253	193591435
NC_051165.1	193592952	193676915
NC_051165.1	193711933	193712435
NC_051165.1	193794204	193842981
NC_051165.1	193876891	193951844
NC_051165.1	193955378	194015267
NC_051165.1	194043138	194081148
NC_051165.1	194083531	194113338
NC_051165.1	194229138	194247357
NC_051165.1	194444310	194483859
NC_051165.1	194504988	194582012
NC_051165.1	194632959	194675518
NC_051165.1	194731090	194731321
NC_051165.1	194751932	194754957
NC_051165.1	194827420	194836177
NC_051165.1	194870547	194936137
NC_051165.1	194956513	195031910
NC_051165.1	195033843	195112706
NC_051165.1	195133713	195153718
NC_051165.1	195190093	195210493
NC_051165.1	195217611	195285631
NC_051165.1	195929481	195929648
NC_051165.1	196128854	196209234
NC_051165.1	196335353	196347104
NC_051165.1	196674211	196706621
NC_051165.1	196752230	196816584
NC_051165.1	197203812	197245045
NC_051165.1	197366574	197366838
NC_051165.1	197392156	197449830
NC_051165.1	197511618	197553534
NC_051165.1	197737870	197758113
NC_051165.1	197860000	197910238
NC_051165.1	197910313	197961224
NC_051165.1	198127431	198166482
NC_051165.1	198213447	198256750
NC_051165.1	198312542	198343671
NC_051165.1	198419240	198419480
NC_051165.1	198498798	198536227
NC_051165.1	198576722	198576926
NC_051165.1	198618051	198619052
NC_051165.1	198670813	198689225
NC_051165.1	198848579	198866484
NC_051165.1	199050511	199050858
NC_051165.1	199136715	199136908
NC_051165.1	199201436	199249953
NC_051165.1	199339716	199347772
NC_051165.1	199428791	199429028
NC_051165.1	199563826	199592427
NC_051165.1	199769614	199782425
NC_051165.1	199925146	199957669
NC_051165.1	200001956	200061828
NC_051165.1	200095916	200112272
NC_051165.1	200198378	200199075
NC_051165.1	200256351	200256516
NC_051165.1	200256571	200256729
NC_051165.1	201017888	201021551
NC_051165.1	201187315	201190069
NC_051165.1	201190720	201235492
NC_051165.1	201249269	201249453
NC_051165.1	201263425	201264919
NC_051165.1	201291253	201318416
NC_051165.1	201335346	201342020
NC_051165.1	201353482	201359613
NC_051165.1	201380833	201387596
NC_051165.1	201403034	201405455
NC_051165.1	201525538	201527522
NC_051165.1	201541880	201561062
NC_051165.1	201563473	201571898
NC_051165.1	201579620	201579811
NC_051165.1	201606147	201619318
NC_051165.1	201643479	201643732
NC_051165.1	201664814	201672386
NC_051165.1	201690347	201786397
NC_051165.1	201837848	201839690
NC_051165.1	201852946	201861694
NC_051165.1	201963791	201981042
NC_051165.1	201991479	202009579
NC_051165.1	202051708	202065201
NC_051165.1	202076296	202077259
NC_051165.1	202077563	202079315
NC_051165.1	202088555	202099388
NC_051165.1	202106229	202107251
NC_051165.1	202136233	202148381
NC_051165.1	202155234	202179984
NC_051165.1	202194267	202197594
NC_051165.1	202214043	202214201
NC_051165.1	202409644	202409869
NC_051165.1	202546182	202547959
NC_051165.1	202548220	202558366
NC_051165.1	202564612	202564951
NC_051165.1	202595187	202595384
NC_051165.1	202695624	202735656
NC_051165.1	202955543	203028185
NC_051165.1	203574325	203579142
NC_051165.1	203597502	203616679
NC_051165.1	203651461	203651945
NC_051165.1	203669723	203670037
NC_051165.1	203682343	203686188
NC_051165.1	203718137	203731166
NC_051165.1	204305209	204315269
NC_051165.1	204332944	204354998
NC_051165.1	204511156	204545355
NC_051165.1	204556444	204578435
NC_051165.1	204595958	204627965
NC_051165.1	204646305	204650052
NC_051165.1	204719881	204730503
NC_051165.1	204772494	204777288
NC_051165.1	204846905	204847132
NC_051165.1	204896631	204910223
NC_051165.1	204970018	204970310
NC_051165.1	204971571	204971746
NC_051165.1	204981245	204985896
NC_051165.1	204988119	205020091
NC_051165.1	205030796	205038270
NC_051165.1	205041966	205072967
NC_051165.1	205370337	205371413
NC_051165.1	205371486	205375610
NC_051165.1	205521760	205521922
NC_051165.1	205676334	205687499
NC_051165.1	205775570	205792828
NC_051165.1	206341975	206356709
NC_051165.1	206364551	206369746
NC_051165.1	206389195	206464336
NC_051165.1	206735174	206741252
NC_051165.1	206771309	206801897
NC_051165.1	206821358	206847563
NC_051165.1	207020855	207043548
NC_051165.1	207082357	207085703
NC_051165.1	207243129	207257637
NC_051165.1	207444772	207445595
NC_051165.1	207464461	207477154
NC_051165.1	207483395	207506412
NC_051165.1	207509307	207516841
NC_051165.1	207547318	207583025
NC_051165.1	207584176	207600025
NC_051165.1	207607588	207632934
NC_051165.1	207637756	207646386
NC_051165.1	207647642	207653013
NC_051165.1	207658450	207662926
NC_051165.1	207698035	207709026
NC_051165.1	207710208	207713742
NC_051165.1	207790967	207804211
NC_051165.1	207937953	207957014
NC_051165.1	208049979	208057207
NC_051165.1	208100351	208106423
NC_051165.1	208124970	208125133
NC_051165.1	208210194	208212498
NC_051165.1	208284171	208302189
NC_051165.1	208305025	208305378
NC_051165.1	208355379	208355652
NC_051165.1	208363028	208373086
NC_051165.1	208375058	208399966
NC_051165.1	208580652	208581902
NC_051165.1	208597787	208611606
NC_051165.1	208618896	208624354
NC_051165.1	208714226	208714419
NC_051165.1	208849080	208849282
NC_051165.1	209019301	209038166
NC_051165.1	209073803	209110287
NC_051165.1	209387109	209387375
NC_051165.1	209393507	209413489
NC_051165.1	209699613	209699805
NC_051165.1	209760058	209785063
NC_051165.1	209904861	209905153
NC_051165.1	209975752	210024258
NC_051165.1	210035785	210046426
NC_051165.1	210254881	210279158
NC_051165.1	210282950	210289205
NC_051165.1	210289927	210295358
NC_051165.1	210328414	210337270
NC_051165.1	210344235	210352774
NC_051165.1	210517886	210534419
NC_051165.1	210536531	210543405
NC_051165.1	210571927	210575529
NC_051165.1	210616613	210617573
NC_051165.1	210620005	210641431
NC_051165.1	210645022	210665721
NC_051165.1	210672939	210681434
NC_051165.1	210681751	210691392
NC_051165.1	210692568	210749076
NC_051165.1	211167530	211168447
NC_051165.1	211174240	211178643
NC_051165.1	211182402	211182764
NC_051165.1	211225430	211225625
NC_051165.1	211229909	211232643
NC_051165.1	211234980	211306976
NC_051165.1	211523344	211533241
NC_051165.1	211550897	211573503
NC_051165.1	211658521	211658679
NC_051165.1	211678093	211684363
NC_051165.1	211690918	211723278
NC_051165.1	211812738	211824719
NC_051165.1	211842721	211845152
NC_051165.1	211880758	211883658
NC_051165.1	212072637	212082354
NC_051165.1	212091887	212095561
NC_051165.1	212098728	212099018
NC_051165.1	212108013	212131652
NC_051165.1	212152262	212152928
NC_051165.1	212191520	212207807
NC_051165.1	212243831	212247965
NC_051165.1	212262557	212270180
NC_051165.1	212285907	212311950
NC_051165.1	212337634	212351136
NC_051165.1	212491666	212496890
NC_051165.1	213458347	213469484
NC_051165.1	213477622	213481865
NC_051165.1	213484256	213492395
NC_051165.1	213502716	213577227
NC_051165.1	213579564	213606535
NC_051165.1	213657632	213657790
NC_051165.1	213732991	213737614
NC_051165.1	213804213	213815661
NC_051165.1	213817395	213843096
NC_051165.1	213846797	213846977
NC_051165.1	213884381	213888740
NC_051165.1	213908440	213920200
NC_051165.1	213969053	213971372
NC_051165.1	214028383	214032052
NC_051165.1	214126696	214177076
NC_051165.1	214193187	214195746
NC_051165.1	214361796	214378970
NC_051165.1	214391889	214398101
NC_051165.1	214546914	214569484
NC_051165.1	214584099	214584313
NC_051165.1	214587814	214590316
NC_051165.1	214591375	214606147
NC_051165.1	214818942	214819914
NC_051165.1	214823553	214826293
NC_051165.1	214831204	214837692
NC_051165.1	214944996	214951094
NC_051165.1	214952186	214976579
NC_051165.1	214977429	214985097
NC_051165.1	214988586	214988779
NC_051165.1	215141046	215167300
NC_051165.1	215187555	215192219
NC_051165.1	215622871	215644498
NC_051165.1	215653072	215654421
NC_051165.1	215678058	215678310
NC_051165.1	215706918	215707105
NC_051165.1	215733009	215733957
NC_051165.1	215738471	215796620
NC_051165.1	215800981	215828292
NC_051165.1	215828846	215845555
NC_051165.1	215861901	215862130
NC_051165.1	215866046	215866343
NC_051165.1	215873835	215888679
NC_051165.1	216050010	216051089
NC_051165.1	216428413	216440317
NC_051165.1	216441235	216457256
NC_051165.1	216457392	216459514
NC_051165.1	216516549	216517594
NC_051165.1	216527174	216535173
NC_051165.1	216601390	216602163
NC_051165.1	216613174	216619323
NC_051165.1	216669341	216669506
NC_051165.1	216725154	216734204
NC_051165.1	216745033	216745222
NC_051165.1	216863284	216863561
NC_051165.1	216873939	216875298
NC_051165.1	216896414	216902175
NC_051165.1	216940136	216954384
NC_051165.1	216954940	216966509
NC_051165.1	216973623	216980061
NC_051165.1	216987154	216987495
NC_051165.1	217000676	217009264
NC_051165.1	217030865	217032917
NC_051165.1	217034505	217046048
NC_051165.1	217047138	217061396
NC_051165.1	217103856	217109183
NC_051165.1	217143495	217148902
NC_051165.1	217173479	217194051
NC_051165.1	217239567	217246930
NC_051165.1	217494622	217537117
NC_051165.1	217662410	217663991
NC_051165.1	217772068	217786753
NC_051165.1	217850565	217857584
NC_051165.1	218009056	218011019
NC_051165.1	218087829	218104146
NC_051165.1	218121786	218122211
NC_051165.1	218135030	218144952
NC_051165.1	218146601	218158253
NC_051165.1	218174950	218187468
NC_051165.1	218428321	218428606
NC_051165.1	218477555	218485587
NC_051165.1	218653830	218668894
NC_051165.1	218723901	218728512
NC_051165.1	218739727	218741102
NC_051165.1	219013239	219052552
NC_051165.1	219075266	219078123
NC_051165.1	219081979	219082189
NC_051165.1	219101991	219103202
NC_051165.1	219112095	219117114
NC_051165.1	219307366	219309257
NC_051165.1	219329995	219333346
NC_051165.1	219354248	219392895
NC_051165.1	219438129	219445441
NC_051165.1	219449908	219453735
NC_051165.1	219514354	219523979
NC_051165.1	219642577	219665302
NC_051165.1	219764436	219767974
NC_051165.1	220105827	220105987
NC_051165.1	220107608	220112683
NC_051165.1	220124496	220141717
NC_051165.1	220159777	220188809
NC_051165.1	220221563	220235741
NC_051165.1	220244306	220258010
NC_051165.1	220266622	220282181
NC_051165.1	220330872	220347116
NC_051165.1	220385253	220392095
NC_051165.1	220420576	220443483
NC_051165.1	220449101	220486978
NC_051165.1	220523360	220566967
NC_051165.1	220829348	220868655
NC_051165.1	220884416	220884581
NC_051165.1	220886500	220890393
NC_051165.1	220896526	220959153
NC_051165.1	221018554	221038901
NC_051165.1	221050144	221098034
NC_051165.1	221115980	221127403
NC_051165.1	221732593	221739273
NC_051165.1	221789722	221795022
NC_051165.1	221797535	221800525
NC_051165.1	221850969	221853529
NC_051165.1	221880120	221881375
NC_051165.1	221882929	221885390
NC_051165.1	221889275	221889627
NC_051165.1	221925979	221936936
NC_051165.1	221993564	221995838
NC_051165.1	222012151	222026841
NC_051165.1	222040889	222044894
NC_051165.1	222047442	222051390
NC_051165.1	222052083	222052698
NC_051165.1	222077359	222077604
NC_051165.1	222097217	222104159
NC_051165.1	222113837	222126731
NC_051165.1	222136225	222186184
NC_051165.1	222231063	222240286
NC_051165.1	222247846	222254391
NC_051165.1	222268774	222280375
NC_051165.1	222290813	222295708
NC_051165.1	222300639	222318312
NC_051165.1	222356948	222358365
NC_051165.1	222361124	222372721
NC_051165.1	222395802	222398777
NC_051165.1	222400317	222401577
NC_051165.1	222414716	222414878
NC_051165.1	222433632	222487648
NC_051165.1	222491754	222493016
NC_051165.1	222598905	222615070
NC_051165.1	222617281	222621357
NC_051165.1	222639783	222665086
NC_051165.1	222676092	222676927
NC_051165.1	222703680	222731555
NC_051165.1	223276246	223293398
NC_051165.1	223523863	223524043
NC_051165.1	223545899	223548099
NC_051165.1	223767840	223792888
NC_051165.1	223794106	223805729
NC_051165.1	223973446	223978434
NC_051165.1	223984497	223996857
NC_051165.1	224016669	224016969
NC_051165.1	224017030	224059398
NC_051165.1	224078141	224081087
NC_051165.1	224240974	224276830
NC_051165.1	224285531	224288463
NC_051165.1	224306728	224310820
NC_051165.1	224350979	224354271
NC_051165.1	224405806	224421742
NC_051165.1	224423848	224440034
NC_051165.1	224449845	224459875
NC_051165.1	224532065	224544835
NC_051165.1	224545715	224545962
NC_051165.1	224557100	224559901
NC_051165.1	224592957	224596049
NC_051165.1	224605501	224635718
NC_051165.1	224721798	224733259
NC_051165.1	224839245	224856617
NC_051165.1	224869895	224888382
NC_051165.1	224976962	224993998
NC_051165.1	225136642	225140905
NC_051165.1	225172755	225179763
NC_051165.1	225197820	225230353
NC_051165.1	225254580	225257504
NC_051165.1	225273799	225313104
NC_051165.1	225396458	225397215
NC_051165.1	225511797	225515997
NC_051165.1	225577242	225582767
NC_051165.1	225607046	225607280
NC_051165.1	225609421	225638338
NC_051165.1	225812011	225824941
NC_051165.1	225844242	225858989
NC_051165.1	225860348	225872447
NC_051165.1	225899043	225901284
NC_051165.1	225915479	225929528
NC_051165.1	225930223	225943630
NC_051165.1	225947744	225964808
NC_051165.1	225978878	225982128
NC_051165.1	225984033	225993936
NC_051165.1	226010271	226023847
NC_051165.1	226464552	226464765
NC_051165.1	226479864	226480072
NC_051165.1	226480924	226498822
NC_051165.1	226507606	226507862
NC_051165.1	226541585	226541814
NC_051165.1	226579627	226583671
NC_051165.1	226602058	226607918
NC_051165.1	226707234	226712642
NC_051165.1	226714864	226783350
NC_051165.1	226902681	226958754
NC_051165.1	226987593	227033389
NC_051165.1	227160073	227166411
NC_051165.1	227230444	227254992
NC_051165.1	227287496	227287813
NC_051165.1	227305936	227348851
NC_051165.1	227516139	227524689
NC_051165.1	227587297	227597841
NC_051165.1	227616642	227625696
NC_051165.1	227649225	227671891
NC_051165.1	227706351	227744905
NC_051165.1	227800350	227842681
NC_051165.1	227904053	227973791
NC_051165.1	227977646	227998732
NC_051165.1	228481950	228497317
NC_051165.1	228536595	228567808
NC_051165.1	228719264	228782544
NC_051165.1	228816182	228830231
NC_051165.1	228890786	228918020
NC_051165.1	228937470	228956074
NC_051165.1	228981411	228981734
NC_051165.1	228997587	228999937
NC_051165.1	229017062	229019651
NC_051165.1	229043371	229043602
NC_051165.1	229063525	229146863
NC_051165.1	229147028	229231324
NC_051165.1	229237164	229237367
NC_051165.1	229354947	229364216
NC_051165.1	229879104	229953283
NC_051165.1	229987622	230008039
NC_051165.1	230060503	230078273
NC_051165.1	230137498	230137698
NC_051165.1	230138431	230168856
NC_051165.1	230283552	230308817
NC_051165.1	230321888	230322605
NC_051165.1	230331030	230367067
NC_051165.1	230395985	230396181
NC_051165.1	230410404	230416821
NC_051165.1	230417509	230430732
NC_051165.1	230461678	230494178
NC_051165.1	230544325	230549040
NC_051165.1	230564672	230582249
NC_051165.1	230594746	230612193
NC_051165.1	230641992	230668182
NC_051165.1	230680191	230755130
NC_051165.1	230770325	230851223
NC_051165.1	230857492	230874503
NC_051165.1	230895438	230925295
NC_051165.1	231272198	231278660
NC_051165.1	231285226	231290245
NC_051165.1	231413542	231463325
NC_051165.1	231488065	231516099
NC_051165.1	231525953	231567712
NC_051165.1	231582000	231669328
NC_051165.1	231755688	231810347
NC_051165.1	232158051	232164430
NC_051165.1	232217512	232259655
NC_051165.1	232309072	232370013
NC_051165.1	232496806	232502041
NC_051165.1	232544504	232560325
NC_051165.1	232564155	232615655
NC_051165.1	232648180	232648613
NC_051165.1	232758790	232822710
NC_051165.1	232894807	232913317
NC_051165.1	233039958	233075454
NC_051165.1	233113988	233133070
NC_051165.1	233257037	233278076
NC_051165.1	233302609	233355637
NC_051165.1	233454410	233454565
NC_051165.1	233490820	233515165
NC_051165.1	233560841	233623856
NC_051165.1	233696110	233696871
NC_051165.1	233951920	233966316
NC_051165.1	234197167	234255947
NC_051165.1	234283279	234291055
NC_051165.1	234343273	234344300
NC_051165.1	234366759	234387144
NC_051165.1	234421370	234423399
NC_051165.1	234477841	234537670
NC_051165.1	235537513	235537711
NC_051165.1	235617200	235617383
NC_051165.1	235678929	235679493
NC_051165.1	236056488	236078513
NC_051165.1	237241210	237248718
NC_051165.1	237259093	237266078
NC_051165.1	237276194	237282971
NC_051165.1	237295982	237321877
NC_051165.1	237323356	237331595
NC_051165.1	237361914	237362228
NC_051165.1	237372899	237400539
NC_051165.1	237719982	237761201
NC_051165.1	237761529	237764888
NC_051165.1	237939176	237939360
NC_051165.1	237941840	237942083
NC_051165.1	237944339	237947938
NC_051165.1	238088648	238097580
NC_051165.1	238120774	238147332
NC_051165.1	238158378	238162355
NC_051165.1	238182362	238194552
NC_051165.1	238206056	238234686
NC_051165.1	238235387	238258340
NC_051165.1	238269900	238278708
NC_051165.1	238290529	238300253
NC_051165.1	238318452	238320549
NC_051165.1	238345333	238355395
NC_051165.1	238359793	238363351
NC_051165.1	238376091	238408881
NC_051165.1	238428135	238478837
NC_051165.1	238805289	238805511
NC_051165.1	238805511	238805740
NC_051165.1	239018752	239040300
NC_051165.1	239058710	239060364
NC_051165.1	239062634	239073163
NC_051165.1	239093419	239093595
NC_051165.1	239094050	239111857
NC_051165.1	239157672	239170590
NC_051165.1	239182122	239183130
NC_051165.1	239189451	239206089
NC_051165.1	239219076	239223293
NC_051165.1	239231922	239242910
NC_051165.1	239249976	239255573
NC_051165.1	239328539	239334289
NC_051165.1	239338059	239351499
NC_051165.1	239394851	239406048
NC_051165.1	239582693	239633279
NC_051165.1	239659474	239660688
NC_051165.1	239685482	239713442
NC_051165.1	239732126	239736212
NC_051165.1	239736841	239740791
NC_051165.1	239743609	239763759
NC_051165.1	239772226	239781264
NC_051165.1	239782297	239801601
NC_051165.1	239811634	239811809
NC_051165.1	240060845	240061026
NC_051165.1	240107270	240111720
NC_051165.1	240113623	240123440
NC_051165.1	240227982	240253932
NC_051165.1	240258010	240305594
NC_051165.1	240337431	240382333
NC_051165.1	240405697	240416592
NC_051165.1	240424513	240425327
NC_051165.1	240434347	240438052
NC_051165.1	240451332	240451594
NC_051165.1	240456836	240463084
NC_051165.1	240475088	240481175
NC_051165.1	240485521	240485772
NC_051165.1	240498756	240504156
NC_051165.1	240512283	240518425
NC_051165.1	240525993	240539200
NC_051165.1	240554324	240567432
NC_051165.1	240611364	240616092
NC_051165.1	240671098	240671317
NC_051165.1	240815221	240816032
NC_051165.1	240824125	240825427
NC_051165.1	240825599	240833208
NC_051165.1	240842417	240869714
NC_051165.1	240880094	240905989
NC_051165.1	240934864	240953354
NC_051165.1	240955996	240963516
NC_051165.1	240974403	240974876
NC_051165.1	241160019	241165217
NC_051165.1	241590806	241625974
NC_051165.1	241664887	241665290
NC_051165.1	241718994	241719271
NC_051165.1	241724874	241727282
NC_051165.1	241976817	241980865
NC_051165.1	242011603	242055053
NC_051165.1	242296954	242308954
NC_051165.1	242746559	242754789
NC_051165.1	242772895	242793620
NC_051165.1	242794554	242802310
NC_051165.1	242833061	242833593
NC_051165.1	242864686	242879037
NC_051165.1	242886144	242891950
NC_051165.1	242899073	242913039
NC_051165.1	242915330	242928317
NC_051165.1	244443400	244497961
NC_051165.1	244503727	244510567
NC_051165.1	244532748	244533479
NC_051165.1	244556574	244601437
NC_051165.1	244604185	244606024
NC_051165.1	244644530	244651279
NC_051165.1	244671144	244672489
NC_051165.1	244681148	244694944
NC_051165.1	244768646	244807831
NC_051165.1	244812059	244854945
NC_051165.1	244957892	244958075
NC_051165.1	244959548	244978143
NC_051165.1	244999451	245066020
NC_051165.1	245111845	245112218
NC_051165.1	245113451	245125005
NC_051165.1	245127180	245145570
NC_051165.1	245906521	245907730
NC_051165.1	245934006	245965376
NC_051165.1	246045577	246053064
NC_051165.1	246076244	246087917
NC_051165.1	246120899	246121331
NC_051165.1	246189772	246233874
NC_051165.1	246238940	246239135
NC_051165.1	246248702	246248999
NC_051165.1	246263794	246264283
NC_051165.1	246273599	246281612
NC_051165.1	246284295	246290434
NC_051165.1	246485137	246485546
NC_051165.1	246543621	246556878
NC_051165.1	246617393	246625146
NC_051165.1	246910294	246951274
NC_051165.1	247011561	247028778
NC_051165.1	247061943	247062224
NC_051165.1	247322074	247323428
NC_051165.1	247390099	247390262
NC_051165.1	247391822	247396693
NC_051165.1	247518354	247527656
NC_051165.1	247548789	247568312
NC_051165.1	247662964	247667520
NC_051165.1	247711500	247711668
NC_051165.1	247891412	247902131
NC_051165.1	247915861	247926872
NC_051165.1	247927971	247941142
NC_051165.1	248050400	248074104
NC_051165.1	248079391	248079595
NC_051165.1	248318224	248360659
NC_051165.1	248508563	248533577
NC_051165.1	248768930	248804871
NC_051165.1	248818316	248831839
NC_051165.1	248832697	248854301
NC_051165.1	249211861	249223470
NC_051165.1	249223599	249249877
NC_051165.1	249355768	249367357
NC_051165.1	249638558	249642707
NC_051165.1	249656565	249658151
NC_051165.1	249673409	249703017
NC_051165.1	250099846	250107242
NC_051165.1	250136561	250136716
NC_051165.1	250140567	250179800
NC_051165.1	250242266	250274937
NC_051165.1	250305437	250306883
NC_051165.1	250311064	250317513
NC_051165.1	250319437	250327155
NC_051165.1	251036614	251036908
NC_051165.1	253085559	253086465
NC_051165.1	253789247	253795260
NC_051165.1	253807761	253819498
NC_051165.1	253837111	253856728
NC_051165.1	253859207	253873362
NC_051165.1	254046735	254059927
NC_051165.1	254200071	254246948
NC_051165.1	254619847	254620058
NC_051165.1	254621818	254642427
NC_051165.1	254644573	254653217
NC_051165.1	254664246	254664464
NC_051165.1	254725841	254728089
NC_051165.1	254764240	254766533
NC_051165.1	254777473	254777932
NC_051165.1	254814993	254819894
NC_051165.1	254831363	254837514
NC_051165.1	254856029	254865758
NC_051165.1	254923666	254935721
NC_051165.1	254937819	254940106
NC_051165.1	254943635	254944639
NC_051165.1	254961913	254969611
NC_051165.1	254985155	254985502
NC_051165.1	255039006	255048505
NC_051165.1	255372006	255407197
NC_051165.1	255409524	255418956
NC_051165.1	255450860	255452620
NC_051165.1	255456187	255489929
NC_051165.1	255490224	255490824
NC_051165.1	255492792	255492943
NC_051165.1	255508791	255509085
NC_051165.1	256022785	256056205
NC_051165.1	256058127	256058459
NC_051165.1	256063116	256066996
NC_051165.1	256566687	256569365
NC_051165.1	257033845	257034586
NC_051165.1	257144441	257144691
NC_051165.1	257159400	257161815
NC_051165.1	257189685	257189854
NC_051165.1	257195121	257196388
NC_051165.1	257225792	257263105
NC_051165.1	257286087	257307334
NC_051165.1	257315291	257324831
NC_051165.1	257348273	257348490
NC_051165.1	257351498	257351789
NC_051165.1	257382962	257394606
NC_051165.1	257445089	257447694
NC_051165.1	257458255	257461369
NC_051165.1	257556454	257570649
NC_051165.1	257764227	257805843
NC_051165.1	258232769	258232956
NC_051165.1	258235138	258237697
NC_051165.1	258246754	258273549
NC_051165.1	258307394	258341501
NC_051165.1	258345327	258351851
NC_051165.1	258356647	258371203
NC_051165.1	258371265	258372323
NC_051165.1	258375883	258376151
NC_051165.1	258423862	258476462
NC_051165.1	258502420	258530565
NC_051165.1	258547663	258556658
NC_051165.1	258562963	258571780
NC_051165.1	258700365	258703882
NC_051165.1	258774594	258800809
NC_051165.1	258819835	258825849
NC_051165.1	258825936	258833439
NC_051165.1	258835964	258849496
NC_051165.1	258850078	258869145
NC_051165.1	258870301	258870546
NC_051165.1	258896195	258901810
NC_051165.1	258906868	258907837
NC_051165.1	258915466	258931995
NC_051165.1	258950827	258996133
NC_051165.1	259000816	259015518
NC_051165.1	259017211	259023966
NC_051165.1	259038670	259044858
NC_051165.1	259053320	259065328
NC_051165.1	259275853	259295562
NC_051165.1	259323238	259338755
NC_051165.1	259342451	259378155
NC_051165.1	259390488	259392999
NC_051165.1	259409695	259412423
NC_051165.1	259427185	259428443
NC_051165.1	259889343	259911629
NC_051165.1	259957651	259970493
NC_051165.1	259973414	259989506
NC_051165.1	260082392	260082672
NC_051165.1	260083322	260084396
NC_051165.1	260085361	260089594
NC_051165.1	260113427	260116539
NC_051165.1	260715583	260726400
NC_051165.1	260751677	260766814
NC_051165.1	260768644	260794498
NC_051165.1	260812467	260814353
NC_051165.1	260956352	260968445
NC_051165.1	260994240	261006626
NC_051165.1	261018278	261026426
NC_051165.1	261039882	261061348
NC_051165.1	261093445	261161002
NC_051165.1	261186378	261208822
NC_051165.1	261231603	261236697
NC_051165.1	262098520	262128923
NC_051165.1	262129804	262135983
NC_051165.1	262276957	262277151
NC_051165.1	262281729	262290801
NC_051165.1	262361882	262365572
NC_051165.1	262365700	262403122
NC_051165.1	262428839	262437428
NC_051165.1	262441575	262471959
NC_051165.1	262489606	262489926
NC_051165.1	262506247	262533621
NC_051165.1	262534165	262534493
NC_051165.1	262872081	262872301
NC_051165.1	262917116	262924792
NC_051165.1	262968150	262984308
NC_051165.1	263017600	263017927
NC_051165.1	263033063	263041751
NC_051165.1	263041877	263044296
NC_051165.1	263095666	263164027
NC_051165.1	263227262	263231764
NC_051165.1	263237164	263240482
NC_051165.1	263251686	263257421
NC_051165.1	263260476	263270146
NC_051165.1	263293640	263311451
NC_051165.1	264309317	264317774
NC_051165.1	264333533	264374764
NC_051165.1	264391477	264395007
NC_051165.1	264397086	264425839
NC_051165.1	264462885	264508333
NC_051165.1	264614300	264627215
NC_051165.1	264698739	264701116
NC_051165.1	264714389	264730979
NC_051165.1	265261458	265264484
NC_051165.1	265270200	265276820
NC_051165.1	265292025	265313032
NC_051165.1	265574051	265595966
NC_051165.1	265642779	265643099
NC_051165.1	265650620	265659676
NC_051165.1	265665783	265673051
NC_051165.1	265674648	265681693
NC_051165.1	265691733	265705164
NC_051165.1	265716388	265737778
NC_051165.1	265745570	265750071
NC_051165.1	265755827	265776476
NC_051165.1	265791149	265797862
NC_051165.1	265802709	265812098
NC_051165.1	265819709	265823013
NC_051165.1	266030214	266030567
NC_051165.1	266227687	266244377
NC_051165.1	266259083	266263332
NC_051165.1	266267574	266271875
NC_051165.1	266594028	266630064
NC_051165.1	267053759	267073899
NC_051165.1	267082148	267117942
NC_051165.1	267136069	267139540
NC_051165.1	267261254	267277248
NC_051165.1	267281494	267287918
NC_051165.1	267377492	267381602
NC_051165.1	267388123	267393490
NC_051165.1	267433017	267449217
NC_051165.1	267638389	267646710
NC_051165.1	267710726	267710923
NC_051165.1	267729594	267730241
NC_051165.1	267748132	267752854
NC_051165.1	267792377	267812145
NC_051165.1	267824472	267848446
NC_051165.1	267850623	267889233
NC_051165.1	267958426	267958627
NC_051165.1	267971506	267974569
NC_051165.1	267983528	268008004
NC_051165.1	268032404	268041135
NC_051165.1	268074369	268076880
NC_051165.1	268249101	268298805
NC_051165.1	268375973	268377026
NC_051165.1	268381805	268388357
NC_051165.1	268395891	268401302
NC_051165.1	268401945	268403545
NC_051165.1	268423853	268429235
NC_051165.1	268430093	268448284
NC_051165.1	268456537	268458512
NC_051165.1	268458586	268466086
NC_051165.1	268475464	268478881
NC_051165.1	268480053	268481420
NC_051165.1	268534038	268556784
NC_051165.1	268716759	268742683
NC_051165.1	268745612	268760710
NC_051165.1	268771765	268811359
NC_051165.1	269163679	269168466
NC_051165.1	269169474	269174146
NC_051165.1	269177211	269189382
NC_051165.1	269201410	269207698
NC_051165.1	269207839	269213889
NC_051165.1	269311568	269319267
NC_051165.1	269465928	269473733
NC_051165.1	269526514	269533806
NC_051165.1	269582233	269582566
NC_051165.1	269585272	269595224
NC_051165.1	269629269	269636294
NC_051165.1	269650185	269669841
NC_051165.1	269787267	269796615
NC_051165.1	269808917	269811990
NC_051165.1	269890260	269893038
NC_051165.1	270252780	270262784
NC_051165.1	270284519	270286485
NC_051165.1	270377359	270377651
NC_051165.1	270848081	270849985
NC_051165.1	270852485	270881457
NC_051165.1	271806496	271838694
NC_051165.1	271851443	271851957
NC_051165.1	271880874	271881116
NC_051165.1	271885294	271898112
NC_051165.1	272194380	272194536
NC_051165.1	272924220	272931624
NC_051165.1	272956471	272959104
NC_051165.1	272997761	273023089
NC_051165.1	273081861	273082101
NC_051165.1	273090848	273091288
NC_051165.1	274394355	274394531
NC_051165.1	274395554	274404271
NC_051165.1	274455932	274475714
NC_051165.1	274484978	274507241
NC_051165.1	274519268	274525083
NC_051165.1	274527783	274532518
NC_051165.1	274617599	274625319
NC_051165.1	274629154	274632000
NC_051165.1	274647023	274649474
NC_051165.1	274662349	274662544
NC_051165.1	274716561	274761407
NC_051165.1	274767128	274776388
NC_051165.1	274791486	274830770
NC_051165.1	274833117	274864841
NC_051165.1	274868479	274894338
NC_051165.1	274894966	274909705
NC_051165.1	274913640	274914811
NC_051165.1	274934386	274935226
NC_051165.1	274951262	275031842
NC_051165.1	275045909	275048505
NC_051165.1	275179579	275180027
NC_051165.1	275180942	275187678
NC_051165.1	275188081	275193476
NC_051165.1	275207358	275211538
NC_051165.1	275223555	275244491
NC_051165.1	275251200	275251421
NC_051165.1	275269718	275283609
NC_051165.1	275404270	275426721
NC_051165.1	275492178	275525023
NC_051165.1	275638301	275638691
NC_051165.1	275641948	275642990
NC_051165.1	275643084	275658575
NC_051165.1	275671133	275684432
NC_051165.1	275686033	275686187
NC_051165.1	275702274	275720989
NC_051165.1	275729766	275731711
NC_051165.1	275742022	275742808
NC_051165.1	275797597	275805711
NC_051165.1	275901183	275904636
NC_051165.1	275917701	275933764
NC_051165.1	275942239	275998674
NC_051165.1	276167816	276178786
NC_051165.1	276445820	276459878
NC_051165.1	276472199	276472418
NC_051165.1	276541756	276542608
NC_051165.1	276546042	276550358
NC_051165.1	276574572	276579970
NC_051165.1	276589990	276606411
NC_051165.1	276632780	276638258
NC_051165.1	276664693	276664887
NC_051165.1	276681095	276688019
NC_051165.1	276690393	276704669
NC_051165.1	276756278	276798582
NC_051165.1	276803094	276819391
NC_051165.1	276858293	276884592
NC_051165.1	276896408	276903016
NC_051165.1	277579066	277583878
NC_051165.1	277601610	277603175
NC_051165.1	277606339	277616989
NC_051165.1	277868098	277886711
NC_051165.1	278270361	278274153
NC_051165.1	278435111	278458351
NC_051165.1	278476266	278476782
NC_051165.1	278483388	278492442
NC_051165.1	278508022	278519158
NC_051165.1	278537524	278549998
NC_051165.1	278703612	278703863
NC_051165.1	278961318	278962908
NC_051165.1	278983500	278988974
NC_051165.1	279010468	279028492
NC_051165.1	279046140	279077131
NC_051165.1	279079754	279085945
NC_051165.1	279483508	279506934
NC_051165.1	279670745	279682842
NC_051165.1	280206455	280206961
NC_051165.1	280237667	280251613
NC_051165.1	280262216	280269640
NC_051165.1	280271322	280294314
NC_051165.1	280505432	280506645
NC_051165.1	280509207	280510152
NC_051165.1	280510540	280528328
NC_051165.1	280666777	280668086
NC_051165.1	280727777	280728092
NC_051165.1	280740445	280809612
NC_051165.1	280820967	280821378
NC_051165.1	280833705	280867211
NC_051165.1	280877398	280884025
NC_051165.1	281047132	281048740
NC_051165.1	281073466	281101059
NC_051165.1	281248606	281254510
NC_051165.1	281278989	281281850
NC_051165.1	281291207	281302518
NC_051165.1	281630404	281646921
NC_051165.1	281665817	281695164
NC_051165.1	281718451	281756917
NC_051165.1	281758269	281795608
NC_051165.1	281937184	281937425
NC_051165.1	281946245	281963040
NC_051165.1	282007251	282007915
NC_051165.1	282012610	282021526
NC_051165.1	282051839	282067848
NC_051165.1	282330425	282337992
NC_051165.1	282340068	282340430
NC_051165.1	282380762	282392951
NC_051165.1	282565521	282575160
NC_051165.1	282588450	282588888
NC_051165.1	282592331	282599096
NC_051165.1	282617958	282619923
NC_051165.1	282622129	282641215
NC_051165.1	282705647	282708106
NC_051165.1	282727878	282728037
NC_051165.1	282728266	282781872
NC_051165.1	282912523	282921274
NC_051165.1	283190017	283227802
NC_051165.1	283230443	283230619
NC_051165.1	283241713	283250395
NC_051165.1	283422812	283426051
NC_051165.1	283435106	283461298
NC_051165.1	283685646	283691222
NC_051165.1	283778329	283810503
NC_051165.1	284002024	284028860
NC_051165.1	284052303	284060917
NC_051165.1	284152691	284218861
NC_051165.1	284218999	284224388
NC_051165.1	284266216	284266440
NC_051165.1	284416313	284458380
NC_051165.1	284793108	284859060
NC_051165.1	288209326	288243572
NC_051165.1	288510245	288521889
NC_051165.1	288612825	288612995
NC_051165.1	289018579	289086791
NC_051165.1	289370529	289443882
NC_051165.1	289444716	289474215
NC_051165.1	289599916	289600081
NC_051165.1	289720467	289720638
NC_051165.1	289833035	289873520
NC_051165.1	289929752	289939034
NC_051165.1	289971908	289972878
NC_051165.1	290103942	290104739
NC_051165.1	290134069	290134394
NC_051165.1	290188125	290189724
NC_051165.1	290305694	290307044
NC_051165.1	290346604	290365539
NC_051165.1	290435423	290513441
NC_051165.1	290557413	290593284
NC_051165.1	290614852	290637614
NC_051165.1	291177312	291195867
NC_051165.1	291387663	291387953
NC_051165.1	291407268	291413644
NC_051165.1	291718033	291722909
NC_051165.1	291723093	291723361
NC_051165.1	291753634	291753931
NC_051165.1	291761446	291763809
NC_051165.1	291874008	291874192
NC_051165.1	291874815	291875242
NC_051165.1	291886186	291903057
NC_051165.1	292003308	292003997
NC_051165.1	292059339	292060891
NC_051165.1	292165065	292190285
NC_051165.1	292192754	292216079
NC_051165.1	292217714	292222238
NC_051165.1	292233020	292263892
NC_051165.1	292274283	292326006
NC_051165.1	292345349	292345560
NC_051165.1	292391165	292418273
NC_051165.1	292418969	292458759
NC_051165.1	292479861	292482299
NC_051165.1	292520961	292583098
NC_051165.1	292926990	292937667
NC_051165.1	294255234	294264010
NC_051165.1	294269575	294291047
NC_051165.1	294365208	294369425
NC_051165.1	294373933	294374159
NC_051165.1	294405257	294412313
NC_051165.1	294965947	294977673
NC_051165.1	294979407	294989219
NC_051165.1	295016987	295025112
NC_051165.1	295069295	295069732
NC_051165.1	295076377	295079668
NC_051165.1	295278296	295282421
NC_051165.1	295286082	295295729
NC_051165.1	295302554	295305070
NC_051165.1	295341453	295342426
NC_051165.1	295343367	295355359
NC_051165.1	295375029	295375215
NC_051165.1	295443383	295447721
NC_051165.1	295670136	295686086
NC_051165.1	295717407	295718513
NC_051165.1	295954109	295969019
NC_051165.1	295970205	295971927
NC_051165.1	296018218	296074279
NC_051165.1	296092437	296092605
NC_051165.1	296097750	296100336
NC_051165.1	296162281	296162599
NC_051165.1	296240228	296262887
NC_051165.1	296599214	296600896
NC_051165.1	296604175	296606678
NC_051165.1	296642330	296651493
NC_051165.1	296657760	296662949
NC_051165.1	296669274	296685814
NC_051165.1	296731644	296783894
NC_051165.1	296785891	296787284
NC_051165.1	296797260	296797551
NC_051165.1	296810432	296817507
NC_051165.1	296844457	296844642
NC_051165.1	296891843	296892963
NC_051165.1	296992937	297007880
NC_051165.1	297149786	297169876
NC_051165.1	297193197	297232808
NC_051165.1	297234571	297234812
NC_051165.1	297243249	297271411
NC_051165.1	297314791	297315583
NC_051165.1	298057185	298068835
NC_051165.1	298097605	298118567
NC_051165.1	298141036	298148059
NC_051165.1	299445306	299452307
NC_051165.1	300202037	300232156
NC_051165.1	300233446	300233647
NC_051165.1	300262042	300262863
NC_051165.1	300277819	300283280
NC_051165.1	300333457	300337141
NC_051165.1	300342226	300388977
NC_051165.1	301536582	301541271
NC_051165.1	301543850	301544059
NC_051165.1	301555526	301562829
NC_051165.1	301763676	301765967
NC_051165.1	301780014	301784619
NC_051165.1	301885032	301885421
NC_051165.1	301889383	301893614
NC_051165.1	302058461	302059267
NC_051165.1	302071780	302071945
NC_051165.1	302079198	302089415
NC_051165.1	302096607	302096769
NC_051165.1	302207422	302212213
NC_051165.1	302221756	302251991
NC_051165.1	302392207	302397621
NC_051165.1	302401245	302402349
NC_051165.1	302406300	302493010
NC_051165.1	303086839	303090473
NC_051165.1	303092960	303121888
NC_051165.1	303484831	303495921
NC_051165.1	303545485	303549707
NC_051165.1	303585591	303588131
NC_051165.1	303600002	303607196
NC_051165.1	303612056	303612220
NC_051165.1	303618767	303619848
NC_051165.1	303907994	303925362
NC_051165.1	303932874	303952500
NC_051165.1	303991111	303992435
NC_051165.1	304026118	304030875
NC_051165.1	304039899	304045224
NC_051165.1	304061756	304061960
NC_051165.1	304071921	304074517
NC_051165.1	304080132	304105267
NC_051165.1	304123655	304123839
NC_051165.1	304211195	304211404
NC_051165.1	304236840	304248416
NC_051165.1	304252827	304253002
NC_051165.1	304264456	304273303
NC_051165.1	304286171	304287535
NC_051165.1	304293449	304301400
NC_051165.1	304418453	304444373
NC_051165.1	304455679	304467208
NC_051165.1	304477943	304565306
NC_051165.1	304582923	304585099
NC_051165.1	304590208	304597021
NC_051165.1	304621346	304622576
NC_051165.1	304748959	304756775
NC_051165.1	304757521	304765414
NC_051165.1	304775241	304785996
NC_051165.1	305690023	305690313
NC_051165.1	307869328	307869550
NC_051165.1	307879825	307883403
NC_051165.1	307935620	307946462
NC_051165.1	307962450	307975657
NC_051165.1	308452830	308516701
NC_051165.1	308624082	308627705
NC_051165.1	308639887	308643926
NC_051165.1	308646778	308655526
NC_051165.1	308656672	308676748
NC_051165.1	308677981	308706218
NC_051165.1	308719601	308731623
NC_051165.1	308832630	308835611
NC_051165.1	309023500	309026648
NC_051165.1	309045718	309057100
NC_051165.1	309061284	309066786
NC_051165.1	309623727	309642234
NC_051165.1	309722057	309753446
NC_051165.1	309770016	309772535
NC_051165.1	309774641	309780878
NC_051165.1	309788340	309795015
NC_051165.1	309807003	309807177
NC_051165.1	309942623	309967873
NC_051165.1	310026070	310038351
[truncated: 8,975 more rows]

## Sheet: exon_annotation
chromosome	start	end
x	323573205	323573527
NC_051165.1	323573205	323573527
NC_051165.1	323573205	323573527
NC_051165.1	323573205	323573527
NC_051165.1	323573205	323573527
NC_051165.1	323573205	323573527
NC_051165.1	323573205	323573527
NC_051165.1	323573205	323573527
NC_051165.1	323573205	323573527
NC_051165.1	323573205	323573527
NC_051165.1	323573205	323573527
NC_051165.1	323573205	323573527
NC_051165.1	323573205	323573527
NC_051165.1	323573205	323573527
NC_051165.1	323573205	323573527
NC_051165.1	323573205	323573527
NC_051165.1	322966738	322966781
NC_051165.1	322966738	322966781
NC_051165.1	322759156	322759206
NC_051165.1	322759156	322759206
NC_051165.1	322759156	322759206
NC_051165.1	322759156	322759206
NC_051165.1	322756572	322759206
NC_051165.1	322756572	322759206
NC_051165.1	322749844	322749896
NC_051165.1	322749844	322749896
NC_051165.1	322749844	322749896
NC_051165.1	322185187	322185252
NC_051165.1	322185187	322185252
NC_051165.1	322185187	322185252
NC_051165.1	322185187	322185252
NC_051165.1	322185187	322185252
NC_051165.1	322185187	322185252
NC_051165.1	322016642	322017026
NC_051165.1	322016642	322017026
NC_051165.1	322016642	322017026
NC_051165.1	322016642	322017026
NC_051165.1	322016642	322017026
NC_051165.1	322016642	322017026
NC_051165.1	322016642	322017026
NC_051165.1	322016642	322017026
NC_051165.1	322016642	322017026
NC_051165.1	321989718	321989828
NC_051165.1	321989718	321989828
NC_051165.1	321870309	321870420
NC_051165.1	321870309	321870420
NC_051165.1	320685619	320685735
NC_051165.1	320685619	320685735
NC_051165.1	320685619	320688303
NC_051165.1	320504036	320504088
NC_051165.1	320504036	320504088
NC_051165.1	320394262	320394318
NC_051165.1	320394262	320394318
NC_051165.1	320390053	320390100
NC_051165.1	320390053	320390100
NC_051165.1	320365944	320366051
NC_051165.1	320365944	320366051
NC_051165.1	320365944	320366051
NC_051165.1	320365944	320366051
NC_051165.1	319094224	319094502
NC_051165.1	319094224	319094502
NC_051165.1	318963043	318963180
NC_051165.1	318963043	318963180
NC_051165.1	318963043	318963180
NC_051165.1	318963043	318963180
NC_051165.1	318963043	318963180
NC_051165.1	318963043	318963180
NC_051165.1	318947570	318947945
NC_051165.1	318947570	318947945
NC_051165.1	318947570	318947945
NC_051165.1	318947570	318947945
NC_051165.1	318947570	318947945
NC_051165.1	318947570	318947945
NC_051165.1	318947570	318947945
NC_051165.1	318947570	318947945
NC_051165.1	318947570	318947945
NC_051165.1	318915002	318915067
NC_051165.1	318915002	318915067
NC_051165.1	318915002	318915067
NC_051165.1	318737723	318738062
NC_051165.1	318540972	318541032
NC_051165.1	318540972	318541032
NC_051165.1	318540908	318541032
NC_051165.1	318540908	318541032
NC_051165.1	318171944	318171970
NC_051165.1	318108696	318108728
NC_051165.1	318108696	318108728
NC_051165.1	318108696	318108728
NC_051165.1	317920747	317920867
NC_051165.1	317920747	317920867
NC_051165.1	317920747	317920867
NC_051165.1	317920747	317920867
NC_051165.1	317622418	317622498
NC_051165.1	317622418	317622498
NC_051165.1	317622418	317622498
NC_051165.1	317622418	317622498
NC_051165.1	317089990	317090053
NC_051165.1	317089990	317090053
NC_051165.1	316381426	316381515
NC_051165.1	316381426	316381515
NC_051165.1	316367627	316367759
NC_051165.1	316367627	316367759
NC_051165.1	316367627	316367759
NC_051165.1	316127407	316127856
NC_051165.1	316127407	316127856
NC_051165.1	316127407	316127856
NC_051165.1	316127407	316127856
NC_051165.1	311563580	311563749
NC_051165.1	311563580	311563749
NC_051165.1	311563580	311563749
NC_051165.1	311563580	311563749
NC_051165.1	311563580	311563749
NC_051165.1	311563580	311563749
NC_051165.1	311563580	311563749
NC_051165.1	311563580	311563749
NC_051165.1	311563580	311563749
NC_051165.1	311563580	311563749
NC_051165.1	311563580	311563749
NC_051165.1	311563580	311563749
NC_051165.1	311563580	311563749
NC_051165.1	311563580	311563749
NC_051165.1	311563580	311563749
NC_051165.1	311563580	311563749
NC_051165.1	311461595	311461640
NC_051165.1	311461595	311461640
NC_051165.1	311461595	311461640
NC_051165.1	311461595	311461640
NC_051165.1	311461595	311461640
NC_051165.1	311461595	311461640
NC_051165.1	311461595	311461640
NC_051165.1	311461595	311461640
NC_051165.1	311297676	311297777
NC_051165.1	310476064	310478563
NC_051165.1	310444293	310446908
NC_051165.1	310443063	310443175
NC_051165.1	310443063	310443175
NC_051165.1	310443063	310443175
NC_051165.1	310443063	310443175
NC_051165.1	310394112	310394186
NC_051165.1	310394112	310394186
NC_051165.1	310393971	310394186
NC_051165.1	310393661	310393750
NC_051165.1	310393661	310393884
NC_051165.1	310393661	310393750
NC_051165.1	310393661	310394186
NC_051165.1	310393519	310393884
NC_051165.1	310393519	310393884
NC_051165.1	310393519	310393884
NC_051165.1	310393519	310393884
NC_051165.1	310393519	310394186
NC_051165.1	310393519	310394186
NC_051165.1	310393519	310394018
NC_051165.1	310393519	310394186
NC_051165.1	310254093	310254197
NC_051165.1	310254093	310254197
NC_051165.1	310202367	310202513
NC_051165.1	310202367	310202513
NC_051165.1	310192887	310192988
NC_051165.1	310192887	310192988
NC_051165.1	310192887	310192988
NC_051165.1	310130054	310130145
NC_051165.1	310130054	310130145
NC_051165.1	309789516	309789605
NC_051165.1	309789516	309789605
NC_051165.1	309789516	309789605
NC_051165.1	309789516	309789605
NC_051165.1	308831339	308831449
NC_051165.1	308657602	308657833
NC_051165.1	308657602	308657833
NC_051165.1	308657602	308657833
NC_051165.1	308657602	308657833
NC_051165.1	308657602	308657833
NC_051165.1	308657602	308657833
NC_051165.1	308657602	308657833
NC_051165.1	308657602	308657833
NC_051165.1	308657602	308657833
NC_051165.1	308657602	308657833
NC_051165.1	304785064	304785996
NC_051165.1	304753439	304753486
NC_051165.1	304753439	304753486
NC_051165.1	304427493	304427558
NC_051165.1	304427493	304427558
NC_051165.1	304427493	304427558
NC_051165.1	304427493	304427558
NC_051165.1	304427493	304427558
NC_051165.1	304427493	304427558
NC_051165.1	304427493	304427558
NC_051165.1	304427493	304427558
NC_051165.1	304427493	304427558
NC_051165.1	304427493	304427558
NC_051165.1	304427493	304427558
NC_051165.1	304427493	304427558
NC_051165.1	304045107	304045224
NC_051165.1	304045107	304045224
NC_051165.1	303951379	303951447
NC_051165.1	303951379	303951447
NC_051165.1	303951379	303951447
NC_051165.1	303942142	303942228
NC_051165.1	303942142	303942228
NC_051165.1	303942142	303942228
NC_051165.1	303942142	303942228
NC_051165.1	303942142	303942228
NC_051165.1	303942142	303951447
NC_051165.1	303942142	303942228
NC_051165.1	303942142	303942228
NC_051165.1	303942142	303942228
NC_051165.1	303942142	303942228
NC_051165.1	303942142	303942228
NC_051165.1	303942142	303942228
NC_051165.1	303942142	303942228
NC_051165.1	303942142	303942228
NC_051165.1	303942142	303951447
NC_051165.1	303942142	303942228
NC_051165.1	303942142	303942228
NC_051165.1	303942142	303942228
NC_051165.1	303930593	303930661
NC_051165.1	303930593	303930661
NC_051165.1	303840113	303840210
NC_051165.1	303840113	303840210
NC_051165.1	303840113	303840210
NC_051165.1	303089358	303090473
NC_051165.1	303089358	303090473
NC_051165.1	303089358	303090473
NC_051165.1	303089358	303090473
NC_051165.1	302811137	302811209
NC_051165.1	302811137	302811209
NC_051165.1	302809892	302809969
NC_051165.1	302809892	302809969
NC_051165.1	302809892	302809969
NC_051165.1	300355921	300355965
NC_051165.1	300355921	300355965
NC_051165.1	299445307	299445378
NC_051165.1	299445307	299445378
NC_051165.1	299445307	299445378
NC_051165.1	299445307	299445378
NC_051165.1	299445307	299445378
NC_051165.1	299445307	299445378
NC_051165.1	299445069	299445181
NC_051165.1	299445069	299445181
NC_051165.1	299445069	299445378
NC_051165.1	299445069	299445378
NC_051165.1	299445069	299445378
NC_051165.1	299445069	299445378
NC_051165.1	299445069	299445378
NC_051165.1	299445069	299445181
NC_051165.1	299445069	299445181
NC_051165.1	299445069	299445378
NC_051165.1	299445069	299445378
NC_051165.1	299445069	299445378
NC_051165.1	299444673	299445181
NC_051165.1	299444673	299445378
NC_051165.1	299444673	299445378
NC_051165.1	299444673	299445181
NC_051165.1	299444673	299445378
NC_051165.1	299442741	299442872
NC_051165.1	299442741	299442872
NC_051165.1	299442741	299442872
NC_051165.1	299442741	299442872
NC_051165.1	299442741	299442872
NC_051165.1	299442741	299442872
NC_051165.1	299442741	299442872
NC_051165.1	299442741	299442872
NC_051165.1	299442741	299442872
NC_051165.1	299442273	299442872
NC_051165.1	299414041	299414168
NC_051165.1	299414041	299414168
NC_051165.1	299411861	299414168
NC_051165.1	299411861	299414168
NC_051165.1	297510054	297510187
NC_051165.1	296682072	296682197
NC_051165.1	296682072	296682197
NC_051165.1	296028625	296029125
NC_051165.1	296028625	296029125
NC_051165.1	296028625	296029125
NC_051165.1	296028625	296029125
NC_051165.1	296009849	296009917
NC_051165.1	296009849	296009917
NC_051165.1	296009849	296009917
NC_051165.1	296009849	296009917
NC_051165.1	296009849	296009917
NC_051165.1	296009849	296009917
NC_051165.1	296009849	296009917
NC_051165.1	296009849	296009917
NC_051165.1	296009849	296009917
NC_051165.1	296009849	296009917
NC_051165.1	295970206	295970507
NC_051165.1	295970206	295970507
NC_051165.1	295970206	295970507
NC_051165.1	295280951	295281054
NC_051165.1	295280951	295281054
NC_051165.1	295280951	295281054
NC_051165.1	295280951	295281054
NC_051165.1	295280951	295281054
NC_051165.1	295280951	295281054
NC_051165.1	295280951	295281054
NC_051165.1	294989029	294989219
NC_051165.1	294989029	294989219
NC_051165.1	294989029	294989219
NC_051165.1	294989029	294989219
NC_051165.1	293096925	293097081
NC_051165.1	293096925	293097081
NC_051165.1	293096925	293097081
NC_051165.1	293096925	293097081
NC_051165.1	292978008	292978079
NC_051165.1	292978008	292978079
NC_051165.1	292978008	292978079
NC_051165.1	292234434	292234507
NC_051165.1	292234434	292234507
NC_051165.1	292234434	292234507
NC_051165.1	292234434	292234507
NC_051165.1	292229460	292229589
NC_051165.1	292165066	292165195
NC_051165.1	292165066	292165195
NC_051165.1	292165066	292165195
NC_051165.1	292165066	292165195
NC_051165.1	292165066	292165195
NC_051165.1	292060836	292060891
NC_051165.1	292060836	292060891
NC_051165.1	292060836	292060891
NC_051165.1	292060836	292060902
NC_051165.1	292060836	292060902
NC_051165.1	292060836	292060891
NC_051165.1	291761447	291761540
NC_051165.1	290501048	290501133
NC_051165.1	290501048	290501133
NC_051165.1	290501048	290501133
NC_051165.1	290501048	290501133
NC_051165.1	290501048	290501133
NC_051165.1	290202873	290202980
NC_051165.1	290202873	290202980
NC_051165.1	290202873	290202980
NC_051165.1	290202873	290202980
NC_051165.1	290202873	290202980
NC_051165.1	290189637	290189724
NC_051165.1	290189637	290189724
NC_051165.1	290189637	290189724
NC_051165.1	290189637	290189724
NC_051165.1	289938832	289939034
NC_051165.1	289938832	289939034
NC_051165.1	289601975	289602104
NC_051165.1	289601975	289602104
NC_051165.1	289601975	289602104
NC_051165.1	289601975	289602104
NC_051165.1	289601975	289602104
NC_051165.1	289601975	289602104
NC_051165.1	289601975	289602104
NC_051165.1	289601975	289602104
NC_051165.1	289601975	289602104
NC_051165.1	289540637	289540862
NC_051165.1	289540637	289540862
NC_051165.1	289540637	289540862
NC_051165.1	289540637	289540862
NC_051165.1	289540637	289540862
NC_051165.1	289540637	289540862
NC_051165.1	289540637	289540862
NC_051165.1	289540637	289540862
NC_051165.1	289540637	289540862
NC_051165.1	289540637	289540862
NC_051165.1	289540637	289540862
NC_051165.1	289540637	289540862
NC_051165.1	289540637	289540862
NC_051165.1	289540637	289540862
NC_051165.1	289540637	289540862
NC_051165.1	289540637	289540862
NC_051165.1	289527617	289527719
NC_051165.1	289527617	289527719
NC_051165.1	289527617	289527719
NC_051165.1	289527617	289527719
NC_051165.1	289527617	289527719
NC_051165.1	289527617	289527719
NC_051165.1	289527617	289527719
NC_051165.1	289474085	289474215
NC_051165.1	289474085	289474215
NC_051165.1	289474085	289474215
NC_051165.1	289474085	289527719
NC_051165.1	289474085	289540862
NC_051165.1	289474085	289540862
NC_051165.1	289474085	289540862
NC_051165.1	289474085	289540862
NC_051165.1	289443812	289444787
NC_051165.1	289443812	289444787
NC_051165.1	289443812	289444787
NC_051165.1	289443812	289444787
NC_051165.1	289443812	289444787
NC_051165.1	289443812	289444787
NC_051165.1	289414989	289415221
NC_051165.1	289414989	289415221
NC_051165.1	289414989	289415221
NC_051165.1	289414989	289415221
NC_051165.1	289414989	289415221
NC_051165.1	289414989	289415221
NC_051165.1	289414989	289415221
NC_051165.1	289414989	289415221
NC_051165.1	289414989	289415221
NC_051165.1	289414989	289415221
NC_051165.1	289414989	289415221
NC_051165.1	289414989	289415221
NC_051165.1	289414989	289415221
NC_051165.1	289414989	289415221
NC_051165.1	289414989	289444787
NC_051165.1	289414989	289444787
NC_051165.1	289414989	289444787
NC_051165.1	289414989	289444787
NC_051165.1	289414989	289444787
NC_051165.1	289414989	289444787
NC_051165.1	289414989	289444787
NC_051165.1	289414989	289415221
NC_051165.1	289414989	289415221
NC_051165.1	289414989	289415221
NC_051165.1	289414989	289415221
NC_051165.1	289414989	289415221
NC_051165.1	289414989	289415221
NC_051165.1	289414989	289415221
NC_051165.1	289414989	289415221
NC_051165.1	289414989	289415221
NC_051165.1	289414989	289415221
NC_051165.1	289414989	289415221
NC_051165.1	289414989	289415221
NC_051165.1	289414989	289415221
NC_051165.1	289414989	289415221
NC_051165.1	289414989	289415221
NC_051165.1	289414989	289415221
NC_051165.1	289414989	289415221
NC_051165.1	289414989	289415221
NC_051165.1	289414989	289415221
NC_051165.1	289414989	289415221
NC_051165.1	289414989	289415221
NC_051165.1	289414989	289415221
NC_051165.1	289414989	289415221
NC_051165.1	289414989	289415221
NC_051165.1	289414989	289415221
NC_051165.1	289414989	289415221
NC_051165.1	289414989	289415221
NC_051165.1	289414989	289415221
NC_051165.1	289396423	289396505
NC_051165.1	289396423	289396505
NC_051165.1	289396423	289396505
NC_051165.1	289396423	289396505
NC_051165.1	289396423	289396505
NC_051165.1	289396423	289396505
NC_051165.1	289396423	289396505
NC_051165.1	289369661	289369720
NC_051165.1	289369661	289369720
NC_051165.1	289369661	289369720
NC_051165.1	289369661	289369720
NC_051165.1	289369661	289369720
NC_051165.1	289369661	289369720
NC_051165.1	289369661	289369720
NC_051165.1	289369661	289369720
NC_051165.1	289369661	289369720
NC_051165.1	289369661	289369720
NC_051165.1	289369661	289369720
NC_051165.1	289369661	289369720
NC_051165.1	289108352	289108408
NC_051165.1	289108352	289108408
NC_051165.1	289108352	289108408
NC_051165.1	289108352	289108408
NC_051165.1	284858664	284859060
NC_051165.1	284858664	284858873
NC_051165.1	283685647	283687900
NC_051165.1	283685647	283687900
NC_051165.1	283229711	283230619
NC_051165.1	283229711	283230619
NC_051165.1	283229711	283230619
NC_051165.1	282597943	282598061
NC_051165.1	282597943	282598061
NC_051165.1	282597943	282598061
NC_051165.1	282597943	282598061
NC_051165.1	281665818	281665865
NC_051165.1	281665818	281665865
NC_051165.1	281665818	281665865
NC_051165.1	281665818	281665865
NC_051165.1	281665818	281665865
NC_051165.1	280864863	280864991
NC_051165.1	280864863	280864991
NC_051165.1	280864863	280864991
NC_051165.1	280864863	280864991
NC_051165.1	280783445	280783532
NC_051165.1	280783445	280783532
NC_051165.1	280783445	280783532
NC_051165.1	280783445	280783532
NC_051165.1	280783445	280783532
NC_051165.1	280783445	280783532
NC_051165.1	280783445	280783532
NC_051165.1	280783445	280783532
NC_051165.1	280528682	280529228
NC_051165.1	280528682	280529228
NC_051165.1	280528682	280529228
NC_051165.1	280528682	280529228
NC_051165.1	280279867	280279902
NC_051165.1	280279867	280279902
NC_051165.1	280279867	280279902
NC_051165.1	280279867	280279902
NC_051165.1	280279867	280279902
NC_051165.1	280279867	280279902
NC_051165.1	279091043	279091146
NC_051165.1	279091043	279091146
NC_051165.1	279074567	279074657
NC_051165.1	279074567	279074657
NC_051165.1	279074567	279074657
NC_051165.1	279074567	279074657
NC_051165.1	279074567	279074696
NC_051165.1	279074567	279074657
NC_051165.1	279074567	279074657
NC_051165.1	279074567	279074657
NC_051165.1	279074567	279074657
NC_051165.1	279074567	279074657
NC_051165.1	278509120	278509206
NC_051165.1	278509069	278509206
NC_051165.1	278509069	278509206
NC_051165.1	278509069	278509206
NC_051165.1	278490904	278490972
NC_051165.1	278490904	278490972
NC_051165.1	278490904	278490972
NC_051165.1	278490904	278490972
NC_051165.1	278490904	278490972
NC_051165.1	278490904	278490972
NC_051165.1	278490904	278490972
NC_051165.1	278490904	278490972
NC_051165.1	278490904	278490972
NC_051165.1	278490904	278490972
NC_051165.1	278490904	278490972
NC_051165.1	278490904	278490972
NC_051165.1	277869436	277870142
NC_051165.1	277869436	277870142
NC_051165.1	277869436	277870142
NC_051165.1	277869436	277870142
NC_051165.1	276842195	276842426
NC_051165.1	276842195	276842426
NC_051165.1	276842024	276842122
NC_051165.1	276842024	276842426
NC_051165.1	276842024	276842122
NC_051165.1	276842024	276842122
NC_051165.1	276687959	276688019
NC_051165.1	276687959	276688019
NC_051165.1	276687959	276688019
NC_051165.1	276601967	276602406
NC_051165.1	275798460	275798552
NC_051165.1	275798460	275798552
NC_051165.1	275798460	275798552
NC_051165.1	275643085	275643217
NC_051165.1	275643085	275643217
NC_051165.1	275643085	275643217
NC_051165.1	275269719	275269812
NC_051165.1	275269719	275269812
NC_051165.1	275208474	275208634
NC_051165.1	275208474	275208634
NC_051165.1	275208474	275208634
NC_051165.1	274951263	274951352
NC_051165.1	274914710	274914811
NC_051165.1	274900647	274900730
NC_051165.1	274900647	274900730
NC_051165.1	274900647	274900730
NC_051165.1	274888923	274893473
NC_051165.1	273000283	273000345
NC_051165.1	273000283	273000345
NC_051165.1	271856007	271856056
NC_051165.1	271856007	271856056
NC_051165.1	271856007	271856056
NC_051165.1	271856007	271856056
NC_051165.1	269644896	269645327
NC_051165.1	269604893	269605206
NC_051165.1	269465929	269466047
NC_051165.1	268488942	268489036
NC_051165.1	268488942	268489036
NC_051165.1	267433018	267433086
NC_051165.1	267433018	267433086
NC_051165.1	267433018	267433086
NC_051165.1	267092282	267092457
NC_051165.1	267092282	267092457
NC_051165.1	267092282	267092457
NC_051165.1	267092282	267092457
NC_051165.1	267092282	267092457
NC_051165.1	267092282	267092457
NC_051165.1	267092282	267092457
NC_051165.1	267092282	267092457
NC_051165.1	267092282	267092457
NC_051165.1	267092282	267092457
NC_051165.1	267092282	267092457
NC_051165.1	265767478	265767775
NC_051165.1	265767478	265767775
NC_051165.1	265585562	265585649
NC_051165.1	265585562	265585649
NC_051165.1	265585562	265585649
NC_051165.1	265585562	265585649
NC_051165.1	265266692	265266865
NC_051165.1	265266692	265266865
NC_051165.1	265266692	265266865
NC_051165.1	264312927	264312998
NC_051165.1	264312927	264312998
NC_051165.1	264312927	264312998
NC_051165.1	264312927	264312998
NC_051165.1	263309323	263309346
NC_051165.1	263309323	263309346
NC_051165.1	263227263	263227984
NC_051165.1	263227263	263227984
NC_051165.1	263215120	263215160
NC_051165.1	263215120	263215160
NC_051165.1	263215120	263215160
NC_051165.1	263215120	263215160
NC_051165.1	263215120	263215160
NC_051165.1	263215120	263215160
NC_051165.1	262973976	262974061
NC_051165.1	262973976	262974061
NC_051165.1	262973976	262974061
NC_051165.1	262973976	262974061
NC_051165.1	261152642	261152692
NC_051165.1	261152642	261152692
NC_051165.1	261152642	261152692
NC_051165.1	261152642	261152692
NC_051165.1	261152642	261152692
NC_051165.1	261152642	261152692
NC_051165.1	261152642	261152692
NC_051165.1	261152642	261152692
NC_051165.1	261152642	261152692
NC_051165.1	261152642	261152692
NC_051165.1	261048882	261061348
NC_051165.1	261010948	261011101
NC_051165.1	261010948	261011101
NC_051165.1	261010948	261011101
NC_051165.1	261010948	261011101
NC_051165.1	261010948	261011101
NC_051165.1	261010948	261011101
NC_051165.1	261010948	261011101
NC_051165.1	261010948	261011101
NC_051165.1	261010948	261011101
NC_051165.1	260817463	260817493
NC_051165.1	260817463	260817493
NC_051165.1	260817463	260817493
NC_051165.1	260817463	260817493
NC_051165.1	260817463	260817493
NC_051165.1	260817463	260817493
NC_051165.1	260817463	260817493
NC_051165.1	260817463	260817493
NC_051165.1	260817463	260817493
NC_051165.1	260817463	260817493
NC_051165.1	260817463	260817493
NC_051165.1	260817463	260817493
NC_051165.1	260817463	260817493
NC_051165.1	260817463	260817493
NC_051165.1	260817463	260817493
NC_051165.1	260817463	260817493
NC_051165.1	260817463	260817493
NC_051165.1	260817463	260817493
NC_051165.1	260817463	260817493
NC_051165.1	260817463	260817493
NC_051165.1	260817463	260817493
NC_051165.1	260817463	260817493
NC_051165.1	260817463	260817493
NC_051165.1	260817463	260817493
NC_051165.1	260817463	260817493
NC_051165.1	260817463	260817493
NC_051165.1	260817463	260817493
NC_051165.1	260817463	260817493
NC_051165.1	260817463	260817493
NC_051165.1	260817463	260817493
NC_051165.1	260817265	260817295
NC_051165.1	260817265	260817295
NC_051165.1	260817265	260817295
NC_051165.1	260817265	260817295
NC_051165.1	260817265	260817295
NC_051165.1	260817265	260817295
NC_051165.1	260817265	260817295
NC_051165.1	260817265	260817295
NC_051165.1	260817265	260817295
NC_051165.1	260817265	260817295
NC_051165.1	260817265	260817493
NC_051165.1	260817265	260817493
NC_051165.1	260817265	260817493
NC_051165.1	260816672	260816702
NC_051165.1	260816672	260816702
NC_051165.1	260816672	260816702
NC_051165.1	260816672	260816702
NC_051165.1	260816672	260816702
NC_051165.1	260816672	260816702
NC_051165.1	260816672	260816702
NC_051165.1	260816672	260816702
NC_051165.1	260816672	260816702
NC_051165.1	260816672	260816702
NC_051165.1	260816672	260816702
NC_051165.1	260816672	260816702
NC_051165.1	260816672	260816702
NC_051165.1	260816672	260816702
NC_051165.1	260816672	260816702
NC_051165.1	260816672	260816702
NC_051165.1	260816672	260816702
NC_051165.1	260816672	260816702
NC_051165.1	260816672	260816702
NC_051165.1	260816672	260816702
NC_051165.1	260816672	260816702
NC_051165.1	260816672	260816702
NC_051165.1	260816672	260816702
NC_051165.1	260816672	260816702
NC_051165.1	260816672	260816702
NC_051165.1	260816672	260816702
NC_051165.1	260816672	260816702
NC_051165.1	260816672	260816702
NC_051165.1	260816672	260816702
NC_051165.1	260816672	260816702
NC_051165.1	260816672	260816702
NC_051165.1	260816672	260816702
NC_051165.1	260816672	260816702
NC_051165.1	260816672	260816702
NC_051165.1	260816672	260816702
NC_051165.1	260816672	260816702
NC_051165.1	260816672	260816702
NC_051165.1	260816672	260816702
NC_051165.1	260816672	260816702
NC_051165.1	260816672	260816702
NC_051165.1	260816672	260816702
NC_051165.1	260816672	260816702
NC_051165.1	260816672	260816702
NC_051165.1	260816672	260816702
NC_051165.1	260816672	260816702
NC_051165.1	260816672	260816702
NC_051165.1	260816672	260816702
NC_051165.1	260816672	260816702
NC_051165.1	260816672	260816702
NC_051165.1	260816672	260816702
NC_051165.1	260816672	260816702
NC_051165.1	260816672	260816702
NC_051165.1	260816672	260816702
NC_051165.1	260816672	260816702
NC_051165.1	260816672	260816702
NC_051165.1	260816672	260816702
NC_051165.1	260816672	260816702
NC_051165.1	260816672	260816702
NC_051165.1	260816672	260816702
NC_051165.1	260816672	260816702
NC_051165.1	260816672	260816702
NC_051165.1	260816672	260816702
NC_051165.1	260816672	260816702
NC_051165.1	260816672	260816702
NC_051165.1	260816672	260816702
NC_051165.1	260816672	260816702
NC_051165.1	260816672	260816702
NC_051165.1	260816672	260816702
NC_051165.1	260816672	260816702
NC_051165.1	260816672	260816702
NC_051165.1	260816672	260816702
NC_051165.1	260816672	260816702
NC_051165.1	260816672	260816702
NC_051165.1	260816672	260816702
NC_051165.1	260816672	260816702
NC_051165.1	260816672	260816702
NC_051165.1	260816672	260816702
NC_051165.1	260816672	260816702
NC_051165.1	260816672	260816702
NC_051165.1	260816672	260816702
NC_051165.1	260816672	260816702
NC_051165.1	260761107	260761279
NC_051165.1	260761107	260761279
NC_051165.1	260761107	260761279
NC_051165.1	260761107	260761279
NC_051165.1	260761107	260761279
NC_051165.1	260761107	260761279
NC_051165.1	260761107	260761279
NC_051165.1	260761107	260761279
NC_051165.1	258930659	258930693
NC_051165.1	258930659	258930693
NC_051165.1	258930659	258930693
NC_051165.1	258930659	258930693
NC_051165.1	258930659	258930693
NC_051165.1	258930659	258930693
NC_051165.1	258930659	258930693
NC_051165.1	258930659	258930693
NC_051165.1	258930659	258930693
NC_051165.1	258930659	258930693
NC_051165.1	258930659	258930693
NC_051165.1	258930659	258930693
NC_051165.1	258476346	258476462
NC_051165.1	258476346	258476462
NC_051165.1	258476346	258476462
NC_051165.1	258476346	258476462
NC_051165.1	258476346	258476462
NC_051165.1	258476346	258476462
NC_051165.1	258476346	258476462
NC_051165.1	258476346	258476462
NC_051165.1	258476346	258476462
NC_051165.1	258445070	258445306
NC_051165.1	258445070	258445306
NC_051165.1	258445070	258445306
NC_051165.1	258445070	258445306
NC_051165.1	258445070	258445306
NC_051165.1	258445070	258445306
NC_051165.1	258445003	258445306
NC_051165.1	258445003	258445306
NC_051165.1	258323799	258323843
NC_051165.1	258323799	258323843
NC_051165.1	258323799	258323843
NC_051165.1	258323799	258323843
NC_051165.1	258323799	258323843
NC_051165.1	258323799	258323843
NC_051165.1	258323799	258323843
NC_051165.1	258323799	258323843
NC_051165.1	258323799	258323843
NC_051165.1	258323799	258323843
NC_051165.1	258323799	258323843
NC_051165.1	258323799	258323843
NC_051165.1	258323799	258323843
NC_051165.1	258323799	258323843
NC_051165.1	258323799	258323843
NC_051165.1	258306471	258306530
NC_051165.1	258306471	258306530
NC_051165.1	258306471	258306530
NC_051165.1	258306471	258306530
NC_051165.1	258306471	258306530
NC_051165.1	258306471	258306530
NC_051165.1	258306471	258306530
NC_051165.1	258306471	258306530
NC_051165.1	258306471	258306530
NC_051165.1	258306471	258306530
NC_051165.1	258306471	258306530
NC_051165.1	258306471	258306530
NC_051165.1	258306471	258306530
NC_051165.1	258306471	258306530
NC_051165.1	258306471	258306530
NC_051165.1	258306471	258306530
NC_051165.1	258306471	258306530
NC_051165.1	258306471	258306530
NC_051165.1	258306471	258306530
NC_051165.1	258306471	258306530
NC_051165.1	258306471	258306530
NC_051165.1	258306471	258306530
NC_051165.1	258306471	258306530
NC_051165.1	258306471	258306530
NC_051165.1	258306471	258306530
NC_051165.1	258306471	258306530
NC_051165.1	258306471	258306530
NC_051165.1	257799307	257799429
NC_051165.1	257562326	257562412
NC_051165.1	257562326	257562412
NC_051165.1	257351499	257351789
NC_051165.1	257351499	257351789
NC_051165.1	257305708	257305797
NC_051165.1	256035764	256035846
NC_051165.1	256035764	256035846
NC_051165.1	256035764	256035846
NC_051165.1	256035764	256035846
NC_051165.1	256035764	256035846
NC_051165.1	256035764	256035846
NC_051165.1	255488362	255488479
NC_051165.1	255488362	255488479
NC_051165.1	255488362	255488479
NC_051165.1	255488362	255488479
NC_051165.1	255488362	255488479
NC_051165.1	255488362	255488479
NC_051165.1	255488362	255488479
NC_051165.1	255488362	255488479
NC_051165.1	255488362	255488479
NC_051165.1	255488362	255488479
NC_051165.1	255488362	255488479
NC_051165.1	255488362	255488479
NC_051165.1	255488362	255488479
NC_051165.1	255488362	255488479
NC_051165.1	255482184	255482283
NC_051165.1	255482184	255482283
NC_051165.1	255482184	255482283
NC_051165.1	255482184	255482283
NC_051165.1	255482184	255482283
NC_051165.1	255482184	255482283
NC_051165.1	255482184	255482283
NC_051165.1	255474935	255475000
NC_051165.1	255474935	255475000
NC_051165.1	255474935	255475000
NC_051165.1	255474935	255475000
NC_051165.1	255474935	255475000
NC_051165.1	255474935	255475000
NC_051165.1	255474935	255475000
NC_051165.1	255421584	255421594
NC_051165.1	255421584	255421594
NC_051165.1	255421584	255421594
NC_051165.1	255421584	255421594
NC_051165.1	255421584	255421594
NC_051165.1	255421584	255421594
NC_051165.1	255421584	255421594
NC_051165.1	255416099	255416140
NC_051165.1	255416099	255416140
NC_051165.1	255416099	255416140
NC_051165.1	255416099	255416140
NC_051165.1	255416099	255416140
NC_051165.1	255384657	255384800
NC_051165.1	255384657	255384800
NC_051165.1	255384657	255384800
NC_051165.1	255384657	255384800
NC_051165.1	255384657	255384800
NC_051165.1	255384657	255384800
NC_051165.1	255384657	255384800
NC_051165.1	255384657	255384800
NC_051165.1	255384657	255384800
NC_051165.1	255384657	255384800
NC_051165.1	254937344	254937428
NC_051165.1	254937344	254937428
NC_051165.1	254937344	254937428
NC_051165.1	254774423	254775109
NC_051165.1	254199080	254199371
NC_051165.1	251036615	251043430
NC_051165.1	250162302	250162400
NC_051165.1	250162302	250162400
NC_051165.1	248839474	248839611
NC_051165.1	248839474	248839611
NC_051165.1	248839474	248839611
NC_051165.1	248539139	248539169
NC_051165.1	247396622	247396940
NC_051165.1	247316930	247317895
NC_051165.1	247316930	247317895
NC_051165.1	247134467	247134612
NC_051165.1	247088523	247088601
NC_051165.1	246543622	246543702
NC_051165.1	246543622	246543702
NC_051165.1	246543622	246543702
NC_051165.1	246490509	246490565
NC_051165.1	246490509	246490565
NC_051165.1	246490509	246490565
NC_051165.1	246490509	246490565
NC_051165.1	246483949	246484151
NC_051165.1	246483949	246484151
NC_051165.1	246483949	246484151
NC_051165.1	246205322	246205582
NC_051165.1	244974925	244975019
NC_051165.1	244974925	244975019
NC_051165.1	244974925	244975019
NC_051165.1	244974925	244975019
NC_051165.1	244974925	244975019
NC_051165.1	244974925	244975019
NC_051165.1	244974925	244975019
NC_051165.1	244974925	244975019
NC_051165.1	244974925	244975019
NC_051165.1	244974925	244975019
NC_051165.1	244974925	244975019
NC_051165.1	244974925	244975019
NC_051165.1	244974925	244975019
NC_051165.1	244974925	244975019
NC_051165.1	244974925	244975019
NC_051165.1	244974925	244975019
NC_051165.1	244974925	244975019
NC_051165.1	244974925	244975019
NC_051165.1	244974925	244975019
NC_051165.1	244974925	244975019
NC_051165.1	244974925	244975019
NC_051165.1	244974925	244975019
NC_051165.1	244974925	244975019
NC_051165.1	244974925	244975019
NC_051165.1	244974925	244975019
NC_051165.1	244974925	244975019
NC_051165.1	244968024	244968119
NC_051165.1	244968024	244968119
NC_051165.1	244968024	244968119
NC_051165.1	244968024	244968119
NC_051165.1	244968024	244968119
NC_051165.1	244968024	244968119
NC_051165.1	244968024	244968119
NC_051165.1	244968024	244968119
NC_051165.1	244968024	244968119
NC_051165.1	244968024	244968119
NC_051165.1	244968024	244968119
NC_051165.1	244968024	244968119
NC_051165.1	244968024	244968119
NC_051165.1	244968024	244968119
NC_051165.1	244968024	244968119
NC_051165.1	244968024	244968119
NC_051165.1	244968024	244968119
NC_051165.1	244968024	244968119
NC_051165.1	244968024	244968119
NC_051165.1	244968024	244968119
NC_051165.1	244964447	244964512
NC_051165.1	244964447	244964512
NC_051165.1	244964447	244964512
NC_051165.1	244964447	244964512
NC_051165.1	244964447	244964512
NC_051165.1	244964447	244964512
NC_051165.1	244964447	244964512
NC_051165.1	244964447	244964512
NC_051165.1	244964447	244964512
NC_051165.1	244964447	244964512
NC_051165.1	244964447	244964512
NC_051165.1	244964447	244964512
NC_051165.1	244964447	244964512
NC_051165.1	244964447	244964512
NC_051165.1	244964447	244964512
NC_051165.1	244959549	244959794
NC_051165.1	244959549	244959794
NC_051165.1	244959549	244959794
NC_051165.1	244959549	244959794
NC_051165.1	244959549	244959794
NC_051165.1	244959549	244959794
NC_051165.1	244959549	244959794
NC_051165.1	244959549	244959794
NC_051165.1	244959549	244959794
NC_051165.1	244959549	244959794
NC_051165.1	244959549	244959794
NC_051165.1	244959549	244959794
NC_051165.1	244959549	244959794
NC_051165.1	244959549	244959794
NC_051165.1	244959549	244959794
NC_051165.1	244959549	244959794
NC_051165.1	244959549	244959794
NC_051165.1	244959549	244959794
NC_051165.1	244959549	244959794
NC_051165.1	244959549	244959794
NC_051165.1	244647550	244647641
NC_051165.1	244647550	244647641
NC_051165.1	244646473	244647641
NC_051165.1	244646473	244647641
NC_051165.1	244646473	244647641
NC_051165.1	244646473	244647641
NC_051165.1	244646473	244646550
NC_051165.1	244646473	244646550
NC_051165.1	244646473	244646550
NC_051165.1	244646473	244646550
NC_051165.1	244646473	244647641
NC_051165.1	244646473	244647641
NC_051165.1	244646473	244647641
NC_051165.1	244646473	244647641
NC_051165.1	244402483	244402500
NC_051165.1	241173239	241173352
NC_051165.1	241173239	241173352
NC_051165.1	240559154	240559238
NC_051165.1	240559154	240559238
NC_051165.1	240462991	240463084
NC_051165.1	240462991	240463084
NC_051165.1	240424514	240424613
NC_051165.1	240416480	240416592
NC_051165.1	239782298	239782371
NC_051165.1	239684516	239685075
NC_051165.1	239684516	239685075
NC_051165.1	239684516	239685075
NC_051165.1	239684516	239685075
NC_051165.1	239684516	239685075
NC_051165.1	239684516	239685075
NC_051165.1	239684516	239685075
NC_051165.1	239684516	239685075
NC_051165.1	239684516	239685075
NC_051165.1	239684516	239685075
NC_051165.1	239684516	239685075
NC_051165.1	239684516	239685075
NC_051165.1	239684516	239685075
NC_051165.1	239684516	239685075
NC_051165.1	239684516	239685075
NC_051165.1	239684516	239685075
NC_051165.1	239684516	239685075
NC_051165.1	239684516	239685075
NC_051165.1	239604406	239604497
NC_051165.1	239604406	239604497
NC_051165.1	239604406	239604497
NC_051165.1	239604406	239604497
NC_051165.1	239254863	239254983
NC_051165.1	239254863	239254983
NC_051165.1	239254863	239254983
NC_051165.1	239254863	239254983
NC_051165.1	239254863	239254983
NC_051165.1	239254863	239254983
NC_051165.1	239254863	239254983
NC_051165.1	239254863	239254983
NC_051165.1	239254863	239254983
NC_051165.1	239254863	239254983
NC_051165.1	239254863	239254983
NC_051165.1	239254863	239254983
NC_051165.1	239254863	239254983
NC_051165.1	239254863	239254983
NC_051165.1	239239864	239239965
NC_051165.1	239219077	239219260
NC_051165.1	238508769	238508930
NC_051165.1	238508769	238508930
NC_051165.1	238508769	238508930
NC_051165.1	238508769	238508930
NC_051165.1	238508769	238508930
NC_051165.1	238508769	238508930
NC_051165.1	238508676	238508930
NC_051165.1	238508676	238508930
NC_051165.1	238508676	238508930
NC_051165.1	238508676	238508930
NC_051165.1	238508676	238508930
NC_051165.1	238508676	238508930
NC_051165.1	238395889	238396021
NC_051165.1	238395889	238396021
NC_051165.1	238395889	238396021
NC_051165.1	238395889	238396021
NC_051165.1	238395889	238396021
NC_051165.1	238364201	238367637
NC_051165.1	238364201	238367637
NC_051165.1	238364201	238367637
NC_051165.1	238364201	238367637
NC_051165.1	238364201	238367637
NC_051165.1	238364201	238367637
NC_051165.1	238219080	238219182
NC_051165.1	238219080	238219182
NC_051165.1	238219080	238219182
NC_051165.1	238219080	238219182
NC_051165.1	238194384	238194552
NC_051165.1	238194384	238219182
NC_051165.1	238194384	238194552
NC_051165.1	238194384	238219182
NC_051165.1	238194384	238194552
NC_051165.1	238194384	238194552
NC_051165.1	238194384	238194552
NC_051165.1	238148369	238148446
NC_051165.1	238148369	238148446
NC_051165.1	238068641	238068926
NC_051165.1	238068641	238068926
NC_051165.1	237743230	237743307
NC_051165.1	237743230	237743307
NC_051165.1	237743230	237743307
NC_051165.1	237743230	237743307
NC_051165.1	237743230	237743307
NC_051165.1	237743230	237743307
NC_051165.1	237743230	237743307
NC_051165.1	237743230	237743307
NC_051165.1	237743230	237743307
NC_051167.1	237041129	237042808
NC_051167.1	237041129	237041254
NC_051167.1	237041129	237041254
NC_051167.1	237041129	237041254
NC_051167.1	237041129	237041254
NC_051167.1	237041129	237042808
NC_051167.1	237041129	237041254
NC_051167.1	237041129	237041254
NC_051167.1	237041129	237041254
NC_051167.1	237041129	237041254
NC_051167.1	236843330	236843353
NC_051167.1	236679548	236679910
NC_051167.1	236598565	236598598
NC_051167.1	236598565	236598598
NC_051167.1	236598565	236598598
NC_051167.1	236598565	236598598
NC_051167.1	236598565	236598598
NC_051167.1	236598565	236598598
NC_051167.1	236598565	236598598
NC_051167.1	236598565	236598598
NC_051167.1	236598565	236598598
NC_051167.1	236598565	236598598
NC_051167.1	236598565	236598598
NC_051167.1	236598565	236598598
NC_051167.1	236598565	236598598
NC_051167.1	236598565	236598598
NC_051167.1	236598565	236598598
NC_051167.1	236598565	236598598
NC_051167.1	236598565	236598598
NC_051167.1	236598565	236598598
NC_051167.1	236598565	236598598
NC_051167.1	236598565	236598598
NC_051167.1	236598565	236598598
NC_051167.1	236598565	236598598
NC_051167.1	236598565	236598598
NC_051167.1	236598565	236598598
NC_051167.1	236584238	236584730
NC_051167.1	236584238	236584293
NC_051167.1	236584238	236584730
NC_051167.1	236584238	236584293
NC_051167.1	236584238	236584293
NC_051167.1	236584238	236584730
NC_051167.1	236584238	236584293
NC_051167.1	236584238	236584730
NC_051167.1	236584238	236584293
NC_051167.1	236584238	236584293
NC_051167.1	236584238	236584730
NC_051167.1	236584238	236584293
NC_051167.1	236584238	236584730
NC_051167.1	236584238	236584293
NC_051167.1	236584238	236584293
NC_051167.1	236415513	236416898
NC_051167.1	236412611	236413818
NC_051167.1	236412611	236413818
NC_051165.1	236056489	236056560
NC_051165.1	236056376	236056560
NC_051165.1	234366760	234366842
NC_051165.1	234366760	234366842
NC_051165.1	234366760	234366842
NC_051165.1	234290954	234291055
NC_051165.1	234290954	234291055
NC_051165.1	234290954	234291055
NC_051165.1	234290954	234291055
NC_051165.1	234290954	234291055
NC_051165.1	234290954	234291055
NC_051165.1	234290954	234291055
NC_051165.1	234290954	234291055
NC_051165.1	234290954	234291055
NC_051165.1	234290954	234291055
NC_051165.1	234290954	234291055
NC_051165.1	234290954	234291055
NC_051165.1	234283280	234283367
NC_051165.1	234283280	234283367
NC_051165.1	234283280	234283367
NC_051165.1	234283280	234283367
NC_051165.1	234283280	234283367
NC_051165.1	234283280	234283367
NC_051165.1	234283280	234283367
NC_051165.1	234283280	234283367
NC_051165.1	234283280	234283367
NC_051165.1	233951921	233952123
NC_051167.1	233553008	233553074
NC_051167.1	233553008	233553074
NC_051167.1	233553008	233553074
NC_051167.1	233553008	233553074
NC_051167.1	233553008	233553074
NC_051167.1	233553008	233553074
NC_051167.1	233553008	233553074
NC_051167.1	233553008	233553074
NC_051167.1	233553008	233553074
NC_051167.1	233553008	233553074
NC_051167.1	233553008	233553074
NC_051167.1	233553008	233553074
NC_051167.1	233553008	233553074
NC_051167.1	233553008	233553074
NC_051167.1	233553008	233553074
NC_051167.1	233553008	233553074
NC_051167.1	233553008	233553074
NC_051167.1	233553008	233553074
NC_051167.1	233553008	233553074
NC_051167.1	233553008	233553074
NC_051167.1	233553008	233553074
NC_051167.1	233553008	233553074
NC_051167.1	233553008	233553074
NC_051167.1	233553008	233553074
NC_051167.1	233552919	233553074
NC_051167.1	233552919	233553074
NC_051167.1	233552919	233553074
NC_051167.1	233552919	233553074
NC_051167.1	233552919	233553074
NC_051167.1	233552919	233553074
NC_051167.1	233552919	233553074
NC_051167.1	233552919	233553074
NC_051167.1	233546478	233546513
NC_051167.1	233546478	233546513
NC_051167.1	233546478	233546513
NC_051167.1	233546478	233546513
NC_051167.1	233546478	233546513
NC_051167.1	233546478	233546513
NC_051167.1	233546478	233546513
NC_051167.1	233546478	233546513
NC_051167.1	233546478	233546513
NC_051167.1	233546478	233546513
NC_051167.1	233546478	233546513
NC_051167.1	233546478	233546513
NC_051167.1	233546478	233546513
NC_051167.1	233546478	233546513
NC_051167.1	233546478	233546513
NC_051167.1	233546478	233546513
NC_051167.1	233546478	233546513
NC_051167.1	233546478	233546513
NC_051167.1	233546478	233546513
NC_051167.1	233546478	233546513
NC_051167.1	233546478	233546513
NC_051167.1	233546478	233546513
NC_051167.1	233546478	233546513
NC_051167.1	233546478	233546513
NC_051167.1	233546478	233546513
NC_051167.1	233546478	233546513
NC_051167.1	233546478	233546513
NC_051167.1	233546478	233546513
NC_051167.1	233546478	233546513
NC_051167.1	233546478	233546513
NC_051167.1	233546478	233546513
NC_051167.1	233546478	233546513
NC_051167.1	233546478	233546513
NC_051165.1	233545210	233545322
NC_051165.1	233545210	233545322
NC_051167.1	233491243	233491354
NC_051165.1	233359248	233359399
NC_051165.1	233358453	233358543
NC_051165.1	233263517	233264699
NC_051165.1	233263517	233264699
NC_051165.1	233113040	233114086
NC_051165.1	233113040	233114086
NC_051165.1	233113040	233114086
NC_051165.1	233113040	233114086
NC_051165.1	232500282	232500425
NC_051165.1	232500282	232500425
NC_051165.1	232500282	232500425
NC_051165.1	231918036	231918104
NC_051165.1	231918036	231918104
NC_051165.1	231918036	231918104
NC_051165.1	231918036	231918104
NC_051165.1	231918036	231918104
NC_051165.1	231918036	231918104
NC_051165.1	231918036	231918104
NC_051165.1	231918036	231918104
NC_051165.1	231918036	231918104
NC_051165.1	231807256	231807396
NC_051165.1	231807256	231807396
NC_051165.1	231807256	231807396
NC_051165.1	231807256	231807396
NC_051165.1	231807256	231807396
NC_051165.1	231807256	231807396
NC_051165.1	231801503	231801646
NC_051165.1	231801503	231801646
NC_051165.1	231801503	231801646
NC_051165.1	231801503	231801646
NC_051165.1	231801503	231801646
NC_051165.1	231801503	231801646
NC_051165.1	231801503	231801646
NC_051165.1	231801503	231801646
NC_051165.1	231801503	231801646
NC_051165.1	231801503	231801646
NC_051165.1	231801503	231801646
NC_051165.1	231801503	231801646
NC_051165.1	231801503	231801646
NC_051165.1	231801503	231801646
NC_051165.1	231801503	231801646
NC_051165.1	231801503	231801646
NC_051165.1	231801503	231801646
NC_051165.1	231801503	231801646
NC_051165.1	231793533	231807396
NC_051165.1	231793533	231807396
NC_051165.1	231793533	231807396
NC_051165.1	231793533	231807396
NC_051165.1	231793533	231807396
NC_051165.1	231793533	231807396
NC_051165.1	231793533	231805097
NC_051165.1	231793533	231805097
NC_051165.1	231780683	231780808
NC_051165.1	231780683	231780808
NC_051165.1	231780683	231780808
NC_051165.1	231780683	231780808
NC_051165.1	231780683	231780808
NC_051165.1	231780683	231780808
NC_051165.1	231780683	231780808
NC_051165.1	231780683	231780808
NC_051165.1	231780683	231780808
NC_051165.1	231780683	231780808
NC_051165.1	231780683	231780808
NC_051165.1	231780683	231780808
NC_051165.1	231780683	231780808
NC_051165.1	231780683	231780808
NC_051165.1	231780683	231780808
NC_051165.1	231780683	231780808
NC_051165.1	231780683	231780808
NC_051165.1	231780683	231780808
NC_051165.1	231780683	231780808
NC_051165.1	231780683	231780808
NC_051165.1	231780683	231780808
NC_051165.1	231780683	231780808
NC_051165.1	231780683	231780808
NC_051165.1	231780683	231780808
NC_051165.1	231780683	231780808
NC_051165.1	231780683	231780808
NC_051165.1	231780683	231780808
NC_051165.1	231780683	231780808
NC_051165.1	231780683	231780808
NC_051165.1	231780683	231780808
NC_051165.1	231780683	231780808
NC_051165.1	231780683	231780808
NC_051165.1	231780683	231780808
NC_051165.1	231780683	231780808
NC_051165.1	231780683	231780808
NC_051165.1	231778469	231780808
NC_051165.1	231778469	231780808
NC_051165.1	231778469	231780808
NC_051165.1	231778469	231780808
NC_051165.1	231778469	231780808
NC_051165.1	231778469	231778576
NC_051165.1	231778469	231778576
NC_051165.1	231778469	231778576
NC_051165.1	231778469	231778576
NC_051165.1	231778469	231780808
NC_051165.1	231778469	231778576
NC_051165.1	231778469	231780808
NC_051165.1	231741369	231741479
NC_051165.1	231741369	231741479
NC_051165.1	231741369	231741479
NC_051165.1	231741369	231741479
NC_051165.1	231741369	231741479
NC_051165.1	231741369	231741479
NC_051165.1	231741369	231741479
NC_051165.1	231741369	231741479
NC_051165.1	231741369	231741479
NC_051165.1	231522266	231522478
NC_051165.1	231522266	231522478
NC_051165.1	231461120	231461191
NC_051165.1	231461020	231461191
NC_051165.1	231461020	231461191
NC_051165.1	231421029	231421065
NC_051165.1	231421029	231421065
NC_051165.1	231421029	231421065
NC_051165.1	231421029	231421065
NC_051165.1	230906962	230907101
NC_051165.1	230906962	230907106
NC_051165.1	230906962	230907101
NC_051165.1	230906962	230907106
NC_051165.1	230906962	230907101
NC_051165.1	230895439	230895553
NC_051165.1	230895439	230895553
NC_051165.1	230895439	230895553
NC_051165.1	230510863	230510915
NC_051165.1	230360757	230360786
NC_051165.1	230360757	230360786
NC_051165.1	230360757	230360786
NC_051165.1	230168709	230168869
NC_051165.1	230168694	230168856
NC_051165.1	230062974	230063058
NC_051165.1	230062974	230063058
NC_051165.1	229503716	229503790
NC_051165.1	229019417	229019651
NC_051165.1	228908998	228909171
NC_051165.1	228830093	228830231
NC_051165.1	228820698	228820849
NC_051165.1	228820698	228820849
NC_051165.1	228820698	228820849
NC_051165.1	228820698	228820849
NC_051165.1	228758289	228758434
NC_051165.1	228758289	228758434
NC_051165.1	227649226	227649341
NC_051165.1	227649226	227649341
NC_051165.1	227015025	227015215
NC_051165.1	227015025	227015215
NC_051165.1	227015025	227015215
NC_051165.1	227012456	227012646
NC_051165.1	227012456	227012646
NC_051165.1	227012456	227012646
NC_051165.1	225285021	225285112
NC_051165.1	225285021	225285112
NC_051165.1	225201052	225201072
NC_051165.1	225195167	225195312
NC_051165.1	225195167	225195312
NC_051165.1	225195167	225195312
NC_051165.1	225195167	225195312
NC_051165.1	225195167	225195312
NC_051165.1	225195167	225195312
NC_051165.1	225195167	225195312
NC_051165.1	225195167	225195312
NC_051165.1	224969017	224969055
NC_051165.1	224839246	224839317
NC_051165.1	224733098	224733259
NC_051165.1	224733098	224733259
NC_051165.1	224635612	224635718
NC_051165.1	224635612	224635718
NC_051165.1	224309367	224309703
NC_051165.1	224309367	224309703
NC_051165.1	223784282	223784387
NC_051165.1	223784282	223784387
NC_051165.1	223303193	223303290
NC_051165.1	223303193	223303290
NC_051165.1	223303193	223303290
NC_051165.1	222468282	222471754
NC_051165.1	222468282	222471754
NC_051165.1	222468282	222471754
NC_051165.1	222468282	222471754
NC_051165.1	222468282	222471754
NC_051165.1	222314755	222314878
NC_051165.1	222314755	222314878
NC_051165.1	222314755	222314878
NC_051165.1	222314755	222314878
NC_051165.1	222314755	222314878
NC_051165.1	222314755	222314878
NC_051165.1	222314755	222314878
NC_051165.1	222314755	222314878
NC_051165.1	222017924	222018026
NC_051165.1	221348737	221348794
NC_051165.1	220892032	220892098
NC_051165.1	220328793	220328911
NC_051165.1	220328793	220328911
NC_051165.1	220328793	220328911
NC_051165.1	220328793	220328911
NC_051165.1	220328793	220328911
NC_051165.1	220328793	220328911
NC_051165.1	220306197	220306585
NC_051165.1	220282030	220282181
NC_051165.1	220264100	220264217
NC_051165.1	220264100	220264217
NC_051165.1	220264100	220264217
NC_051165.1	220264100	220264217
NC_051165.1	220264100	220264217
NC_051165.1	220264100	220264217
NC_051165.1	220112546	220112683
NC_051165.1	220112546	220112683
NC_051165.1	220112546	220112683
NC_051165.1	220112546	220112683
NC_051165.1	220112546	220112683
NC_051165.1	220112546	220112683
NC_051165.1	220112546	220112683
NC_051165.1	220112546	220112683
NC_051165.1	220105828	220105987
NC_051165.1	220105828	220105987
NC_051165.1	220105828	220105987
NC_051165.1	220105828	220105987
NC_051165.1	220105828	220105987
NC_051165.1	220105828	220105987
NC_051165.1	220105828	220105987
NC_051165.1	220105828	220105987
NC_051165.1	220105828	220105987
NC_051167.1	219260096	219260128
NC_051165.1	219116989	219117114
NC_051165.1	218087830	218087982
NC_051165.1	218087830	218087982
NC_051165.1	217812209	217812256
NC_051165.1	217040233	217040379
NC_051165.1	217040233	217040379
NC_051165.1	216969174	216969341
NC_051165.1	216969174	216969341
NC_051168.1	216948535	216948741
NC_051168.1	216948535	216948741
NC_051168.1	216948535	216948741
NC_051168.1	216948535	216948741
NC_051168.1	216948535	216948741
NC_051168.1	216948535	216948741
NC_051168.1	216948535	216948741
NC_051168.1	216948535	216948741
NC_051168.1	216948535	216948741
NC_051168.1	216948535	216948741
NC_051168.1	216948535	216948741
NC_051168.1	216948535	216948741
NC_051168.1	216948535	216948741
NC_051168.1	216948535	216948741
NC_051168.1	216948535	216948741
NC_051165.1	216875022	216876150
NC_051168.1	216860423	216860519
NC_051168.1	216860423	216860519
NC_051168.1	216860423	216860519
NC_051168.1	216860423	216860519
NC_051168.1	216860423	216860519
NC_051168.1	216860423	216860519
NC_051165.1	216533469	216533601
NC_051165.1	216533469	216533601
NC_051165.1	216533469	216533601
NC_051165.1	216533469	216533601
NC_051165.1	216533469	216533601
NC_051165.1	216466580	216466646
NC_051165.1	216466580	216466646
NC_051165.1	215706919	215707105
NC_051165.1	215706919	215707105
NC_051165.1	215706919	215707105
NC_051165.1	215678059	215678310
NC_051168.1	215556478	215574453
NC_051168.1	215556478	215574453
NC_051168.1	215309645	215309750
NC_051168.1	215309645	215309750
NC_051168.1	215309645	215309750
NC_051168.1	215309645	215309750
NC_051168.1	215219333	215220512
NC_051168.1	215219333	215220512
NC_051168.1	215202298	215202373
NC_051168.1	215202298	215202373
NC_051168.1	215202298	215220512
NC_051168.1	215202298	215220512
NC_051168.1	215202298	215202373
NC_051168.1	215202298	215202373
NC_051168.1	215202298	215202373
NC_051168.1	215202298	215202373
NC_051168.1	215120930	215121034
NC_051168.1	215120930	215121034
NC_051168.1	215120930	215121034
NC_051168.1	215120930	215121034
NC_051168.1	215120930	215121069
NC_051165.1	215095598	215095723
NC_051165.1	215095598	215095723
NC_051167.1	215070939	215071249
NC_051167.1	215070939	215071053
NC_051167.1	215066485	215066595
NC_051167.1	215066485	215066595
NC_051167.1	215066355	215066440
NC_051167.1	215066355	215066440
NC_051165.1	215022894	215023055
NC_051167.1	215017935	215018059
NC_051167.1	215017935	215018059
NC_051167.1	215017935	215018059
NC_051167.1	215017935	215018059
NC_051167.1	215008864	215008963
NC_051167.1	215008864	215008963
NC_051167.1	215008864	215008963
NC_051167.1	215008864	215008963
NC_051167.1	215008864	215008963
NC_051167.1	215008864	215008963
NC_051165.1	214825191	214825234
NC_051165.1	214825191	214825234
NC_051168.1	214577319	214577419
NC_051168.1	214448611	214448724
NC_051168.1	214448611	214448724
NC_051168.1	214448611	214448724
NC_051168.1	214448611	214448724
NC_051168.1	214418007	214418085
NC_051168.1	214418007	214418085
NC_051168.1	214418007	214418085
NC_051168.1	214418007	214418085
NC_051168.1	214418007	214418085
NC_051168.1	214418007	214418085
NC_051167.1	214348282	214351737
NC_051167.1	214348282	214351737
NC_051167.1	214348282	214351737
NC_051168.1	214324850	214325066
NC_051168.1	214324850	214325066
NC_051168.1	214324850	214325066
NC_051168.1	214324850	214325066
NC_051167.1	214276611	214276679
NC_051167.1	214276611	214276679
NC_051167.1	214276611	214276679
NC_051167.1	214276611	214276679
NC_051168.1	214270415	214270512
NC_051168.1	214270415	214270512
NC_051168.1	214270415	214270512
NC_051167.1	214197621	214198307
NC_051165.1	214160847	214161002
NC_051165.1	214160847	214161002
NC_051165.1	214160847	214161002
NC_051167.1	214137801	214138908
NC_051167.1	214055239	214055333
NC_051167.1	214055239	214055333
NC_051167.1	214055239	214055333
NC_051167.1	214055239	214055333
NC_051167.1	214055239	214055333
NC_051167.1	214055239	214055333
NC_051167.1	214055239	214055333
NC_051167.1	214055239	214055333
NC_051167.1	214055239	214055333
NC_051167.1	214055239	214055333
NC_051167.1	214055239	214055333
NC_051167.1	214055239	214055333
NC_051167.1	214055239	214055333
NC_051167.1	214055239	214055333
NC_051167.1	214055239	214055333
NC_051167.1	214055239	214055333
NC_051167.1	214055239	214055333
NC_051167.1	214055239	214055333
NC_051167.1	214055239	214055333
NC_051167.1	214055239	214055333
NC_051167.1	214055239	214055333
NC_051165.1	214027782	214027919
NC_051165.1	214027782	214027919
NC_051165.1	214027782	214027919
NC_051168.1	213956584	213956675
NC_051168.1	213956282	213956382
NC_051168.1	213956282	213956382
NC_051168.1	213956282	213956382
NC_051168.1	213956282	213956382
NC_051167.1	213939919	213940183
NC_051167.1	213939919	213940183
NC_051167.1	213939919	213940183
NC_051167.1	213939412	213939484
NC_051167.1	213939412	213939484
NC_051167.1	213939412	213939484
NC_051167.1	213932516	213932775
NC_051167.1	213932516	213932775
NC_051168.1	213926877	213927016
NC_051168.1	213926877	213927016
NC_051168.1	213926877	213927016
NC_051168.1	213926877	213927016
NC_051168.1	213926852	213927016
NC_051168.1	213926852	213927016
NC_051168.1	213926852	213927016
NC_051168.1	213926852	213927016
NC_051168.1	213926852	213927016
NC_051168.1	213926852	213927016
NC_051168.1	213789791	213789995
NC_051168.1	213789791	213790061
NC_051168.1	213789791	213789995
NC_051168.1	213789791	213790061
NC_051168.1	213789791	213789995
NC_051168.1	213789791	213790061
NC_051168.1	213789791	213789995
NC_051168.1	213789791	213790061
NC_051168.1	213789791	213789995
NC_051168.1	213789791	213790061
NC_051168.1	213789791	213789995
NC_051168.1	213789791	213790061
NC_051168.1	213789791	213789995
NC_051168.1	213789791	213790061
NC_051165.1	213749468	213749572
NC_051167.1	213683961	213684487
NC_051167.1	213683961	213684487
NC_051167.1	213683961	213684487
NC_051167.1	213683961	213684487
NC_051167.1	213665000	213665515
NC_051167.1	213665000	213665515
NC_051167.1	213665000	213665515
NC_051167.1	213665000	213665515
NC_051167.1	213665000	213665515
NC_051167.1	213665000	213665515
NC_051167.1	213665000	213665515
NC_051167.1	213665000	213665515
NC_051165.1	213657633	213657790
NC_051165.1	213657633	213657790
NC_051165.1	213657633	213657790
NC_051165.1	213657633	213657790
NC_051167.1	213618961	213620827
NC_051167.1	213618961	213620827
NC_051167.1	213618961	213620827
NC_051167.1	213618961	213620827
NC_051167.1	213618961	213620827
NC_051167.1	213618961	213620827
NC_051167.1	213618961	213620827
NC_051167.1	213618961	213620827
NC_051167.1	213618961	213620827
NC_051167.1	213618961	213620827
NC_051167.1	213618961	213620827
NC_051167.1	213618961	213620827
NC_051167.1	213618961	213620827
NC_051167.1	213618961	213620827
NC_051167.1	213618961	213620827
NC_051167.1	213618961	213620827
NC_051167.1	213618961	213620827
NC_051167.1	213618961	213620827
NC_051167.1	213618961	213620827
NC_051167.1	213618961	213620827
NC_051167.1	213618961	213620827
NC_051168.1	213561240	213561269
NC_051168.1	213545037	213545116
NC_051168.1	213545037	213545116
NC_051168.1	213544537	213544620
NC_051168.1	213544537	213544620
NC_051168.1	213544537	213544620
NC_051168.1	213544537	213544620
NC_051168.1	213544537	213544620
NC_051168.1	213544537	213544620
NC_051168.1	213544537	213544620
NC_051168.1	213544537	213545116
NC_051168.1	213544537	213545116
NC_051168.1	212797786	212797816
NC_051168.1	212797786	212797816
NC_051168.1	212797786	212797816
NC_051168.1	212797786	212797816
NC_051168.1	212797786	212797816
NC_051168.1	212797786	212797816
NC_051168.1	212797786	212797816
NC_051168.1	212797786	212797816
NC_051168.1	212797786	212797816
NC_051168.1	212797786	212797816
NC_051168.1	212797786	212797816
NC_051168.1	212797786	212797816
NC_051168.1	212797786	212797816
NC_051168.1	212797786	212797816
NC_051168.1	212797786	212797816
NC_051168.1	212794984	212797816
NC_051168.1	212794984	212797816
NC_051168.1	212794984	212797816
NC_051168.1	212794984	212797816
NC_051168.1	212794984	212795126
NC_051168.1	212794984	212797816
NC_051168.1	212783211	212784264
NC_051168.1	212783211	212784264
NC_051168.1	212783211	212784264
NC_051168.1	212783211	212784264
NC_051168.1	212783211	212784264
NC_051168.1	212783211	212784264
NC_051168.1	212774263	212774398
NC_051168.1	212774263	212774398
NC_051168.1	212774263	212784264
NC_051168.1	212774263	212784264
NC_051168.1	212774263	212774398
NC_051167.1	212564173	212564256
NC_051167.1	212564173	212564256
NC_051167.1	212564173	212564256
NC_051167.1	212564173	212564256
NC_051167.1	212564173	212564256
NC_051167.1	212564173	212564256
NC_051167.1	212506495	212506743
NC_051167.1	212506495	212506743
NC_051167.1	212506495	212506743
NC_051167.1	212506495	212506743
NC_051167.1	212506495	212506743
NC_051167.1	212506495	212506743
NC_051167.1	212506495	212506743
NC_051165.1	212339418	212339644
NC_051165.1	212332396	212339644
NC_051165.1	212246330	212246441
NC_051165.1	212246330	212246441
NC_051165.1	212246330	212246441
NC_051165.1	212243832	212243932
NC_051165.1	212243832	212243932
NC_051165.1	212226160	212226388
NC_051165.1	212067077	212067119
NC_051165.1	212067077	212067119
NC_051165.1	212067077	212067119
NC_051165.1	211867081	211867143
NC_051165.1	211780816	211780978
NC_051165.1	211552294	211552422
NC_051165.1	211552294	211552422
NC_051168.1	211317857	211317994
NC_051168.1	211317857	211317994
NC_051165.1	211181820	211181959
NC_051165.1	211181820	211181959
NC_051165.1	211181820	211181959
NC_051165.1	211181820	211181959
NC_051165.1	211181820	211181959
NC_051165.1	211181820	211181959
NC_051165.1	211178608	211178643
NC_051165.1	211178608	211178643
NC_051165.1	211178608	211178643
NC_051165.1	211178608	211178643
NC_051165.1	211178608	211178643
NC_051165.1	211178608	211178643
NC_051165.1	211178608	211178643
NC_051165.1	211178608	211178643
NC_051165.1	211178608	211178643
NC_051165.1	211178608	211178643
NC_051165.1	211178608	211178643
NC_051165.1	211178608	211178643
NC_051165.1	211178608	211178643
NC_051165.1	211178608	211178643
NC_051165.1	211178608	211178643
NC_051165.1	211178608	211178643
NC_051167.1	210293578	210293637
NC_051167.1	210293578	210293637
NC_051167.1	210293578	210293637
NC_051167.1	210293578	210293637
NC_051167.1	210293578	210293637
NC_051168.1	210230519	210231533
NC_051168.1	210230519	210231533
NC_051168.1	210229529	210229608
NC_051168.1	210229529	210229608
NC_051168.1	210229529	210231533
NC_051168.1	210229529	210229608
NC_051168.1	210229529	210229608
NC_051168.1	210127290	210127401
NC_051168.1	210127290	210127401
NC_051168.1	210127290	210127401
NC_051168.1	210127290	210127401
NC_051168.1	210127290	210127401
NC_051168.1	210127290	210127401
NC_051165.1	210040800	210040817
NC_051165.1	210040800	210040817
NC_051165.1	210040800	210040817
NC_051165.1	210040800	210040817
NC_051165.1	210040800	210040817
NC_051165.1	210040800	210040817
NC_051165.1	210040800	210040817
NC_051165.1	210040800	210040817
NC_051165.1	210040800	210040817
NC_051165.1	210040800	210040817
NC_051165.1	210040800	210040817
NC_051165.1	210040800	210040817
NC_051165.1	210040800	210040817
NC_051165.1	210040800	210040817
NC_051165.1	210040800	210040817
NC_051165.1	210040800	210040817
NC_051165.1	210040800	210040817
NC_051165.1	210040800	210040817
NC_051165.1	210040800	210040817
NC_051165.1	210040800	210040817
NC_051165.1	210040800	210040817
NC_051165.1	210040800	210040817
NC_051165.1	210040800	210040817
NC_051165.1	210040800	210040817
NC_051165.1	210040800	210040817
NC_051165.1	210040800	210040817
NC_051165.1	210040800	210040817
NC_051165.1	210040800	210040817
NC_051165.1	210040800	210040817
NC_051165.1	210040800	210040817
NC_051165.1	210040800	210040817
NC_051165.1	210040800	210040817
NC_051165.1	210040800	210040817
NC_051168.1	209822707	209822773
NC_051168.1	209809423	209809617
NC_051165.1	209387313	209387375
NC_051165.1	209387313	209387375
NC_051165.1	209077705	209077809
NC_051165.1	209077705	209077809
NC_051165.1	209077705	209077809
NC_051165.1	209077705	209077809
NC_051165.1	209077705	209077809
NC_051165.1	209077705	209077809
NC_051165.1	209077705	209077809
NC_051165.1	209077705	209077809
NC_051165.1	209077705	209077809
NC_051165.1	209077705	209077809
NC_051165.1	209077705	209077809
NC_051165.1	209077705	209077809
NC_051165.1	209077705	209077809
NC_051165.1	209077705	209077809
NC_051165.1	209077705	209077809
NC_051165.1	209077705	209077809
NC_051165.1	209077705	209077809
NC_051165.1	209077705	209077809
NC_051165.1	209077705	209077809
NC_051165.1	209077705	209077809
NC_051165.1	209077705	209077809
NC_051165.1	209077705	209077809
NC_051165.1	209077705	209077809
NC_051165.1	209077705	209077809
NC_051165.1	209071520	209071633
NC_051165.1	209071520	209071633
NC_051165.1	209071520	209071633
NC_051165.1	209071520	209071633
NC_051165.1	209071520	209071633
NC_051165.1	209071520	209071633
NC_051165.1	209071520	209071633
NC_051165.1	209071520	209071633
NC_051165.1	209071520	209071633
NC_051165.1	209071520	209071633
NC_051165.1	209071520	209071633
NC_051165.1	209071520	209071633
NC_051165.1	209071520	209071633
NC_051165.1	209071520	209071633
NC_051165.1	209071520	209071633
NC_051165.1	209071520	209071633
NC_051165.1	209071520	209071633
NC_051165.1	209071520	209071633
NC_051165.1	209071520	209071633
NC_051165.1	209071520	209071633
NC_051165.1	209071520	209071633
NC_051165.1	209071520	209071633
NC_051165.1	209071520	209071633
NC_051165.1	209071520	209071633
NC_051165.1	209071520	209071633
NC_051165.1	209071520	209071633
NC_051165.1	209071520	209071633
NC_051165.1	209071520	209071633
NC_051165.1	209071520	209071633
NC_051165.1	209071520	209071633
NC_051165.1	208870099	208870266
NC_051165.1	208870099	208870266
NC_051165.1	208870099	208870266
NC_051165.1	208870099	208870266
NC_051165.1	208870099	208870266
NC_051165.1	208870099	208870266
NC_051165.1	208870099	208870266
NC_051165.1	208870099	208870266
NC_051165.1	208525917	208525956
NC_051165.1	208525917	208525956
NC_051165.1	208293559	208293768
NC_051165.1	208293559	208293739
NC_051165.1	208293559	208293768
NC_051165.1	208293559	208293768
NC_051165.1	208285127	208285255
NC_051165.1	208285127	208285255
NC_051165.1	208285127	208285255
NC_051165.1	208285127	208285255
NC_051165.1	208285127	208285255
NC_051165.1	208285127	208285255
NC_051165.1	208134649	208134760
NC_051165.1	208134649	208134760
NC_051167.1	208112827	208112882
NC_051165.1	208087403	208087459
NC_051165.1	208087403	208087459
NC_051165.1	208087403	208087459
NC_051165.1	208087403	208087459
NC_051168.1	208077660	208077729
NC_051168.1	208077660	208077729
NC_051168.1	208077660	208077729
NC_051168.1	208077660	208077729
NC_051165.1	208060994	208061075
NC_051168.1	207884594	207884678
NC_051168.1	207884594	207884678
NC_051168.1	207884594	207884678
NC_051168.1	207884594	207884678
NC_051167.1	207641354	207641413
NC_051167.1	207641354	207641413
NC_051167.1	207641354	207641413
NC_051167.1	207641354	207641413
NC_051167.1	207641354	207641413
NC_051167.1	207641354	207641413
NC_051167.1	207613920	207614032
NC_051167.1	207613920	207614008
NC_051167.1	207613630	207614032
NC_051167.1	207613630	207613718
NC_051167.1	207613630	207613718
NC_051167.1	207612873	207612961
NC_051167.1	207612365	207612453
NC_051167.1	207612365	207612453
NC_051167.1	207519752	207522719
NC_051165.1	206741172	206741252
NC_051167.1	206651711	206651770
NC_051167.1	206651711	206651770
NC_051167.1	206651711	206651770
NC_051167.1	206651711	206651770
NC_051167.1	206651711	206651770
NC_051167.1	206651711	206651770
NC_051167.1	206651711	206651770
NC_051167.1	206651711	206651770
NC_051167.1	206641226	206641409
NC_051167.1	206641226	206641409
NC_051167.1	206641226	206641409
NC_051167.1	206582015	206582225
NC_051167.1	206582015	206582225
NC_051167.1	206582015	206582225
NC_051167.1	206582015	206582225
NC_051167.1	206582015	206582225
NC_051167.1	206582015	206582225
NC_051167.1	206582015	206582225
NC_051167.1	206582015	206582225
NC_051167.1	206582015	206582225
NC_051167.1	206582015	206582225
NC_051165.1	206459792	206460601
NC_051165.1	206459792	206460601
NC_051165.1	206459792	206460601
NC_051165.1	206459792	206460601
NC_051165.1	206459792	206460601
NC_051165.1	206459792	206460601
NC_051165.1	206459792	206460601
NC_051165.1	206459792	206460601
NC_051165.1	206459792	206460601
NC_051165.1	206459792	206460601
NC_051165.1	206459792	206460601
NC_051165.1	206459792	206460601
NC_051165.1	206459792	206460601
NC_051165.1	206459792	206460601
NC_051165.1	206459792	206460601
NC_051165.1	206459792	206460601
NC_051167.1	206392911	206392937
NC_051167.1	206392911	206392937
NC_051167.1	206392911	206392937
NC_051167.1	206392911	206392937
NC_051167.1	206392911	206392937
NC_051167.1	206392911	206392937
NC_051167.1	206392911	206392937
NC_051167.1	206392911	206392937
NC_051167.1	206392911	206392937
NC_051167.1	206392911	206392937
NC_051167.1	206392911	206392937
NC_051167.1	206392911	206392937
[truncated: 21,995 more rows]

## Sheet: Spliced_Intron_annotation
chromosome	start	end
NC_051165.1	323821631	323822293
NC_051165.1	323808776	323809351
NC_051165.1	323806711	323807245
NC_051165.1	323671667	323671772
NC_051165.1	323671472	323671639
NC_051165.1	323671358	323671441
NC_051165.1	323671254	323671324
NC_051165.1	323671136	323671220
NC_051165.1	323659112	323659178
NC_051165.1	323482271	323483205
NC_051165.1	323479344	323480015
NC_051165.1	323447048	323447422
NC_051165.1	323426841	323427000
NC_051165.1	323426721	323426789
NC_051165.1	323423122	323423675
NC_051165.1	323421407	323422760
NC_051165.1	323404216	323404647
NC_051165.1	323390397	323391401
NC_051165.1	323343618	323344385
NC_051165.1	323342529	323343462
NC_051165.1	323012215	323015870
NC_051165.1	322965386	322966737
NC_051165.1	322964646	322965312
NC_051165.1	322749897	322749991
NC_051165.1	322749216	322749991
NC_051165.1	322749216	322749843
NC_051165.1	322728711	322728775
NC_051165.1	322727928	322728045
NC_051165.1	322712390	322713217
NC_051165.1	322665605	322665944
NC_051165.1	322651984	322652799
NC_051165.1	322605366	322605917
NC_051165.1	322604734	322605197
NC_051165.1	322604199	322604583
NC_051165.1	322600636	322601393
NC_051165.1	322599423	322599476
NC_051165.1	322596919	322597553
NC_051165.1	322595851	322596738
NC_051165.1	322594400	322594885
NC_051165.1	322593289	322594246
NC_051165.1	322587574	322587829
NC_051165.1	322586149	322586995
NC_051165.1	322583370	322584447
NC_051165.1	322578649	322582039
NC_051165.1	322576184	322576769
NC_051165.1	322570836	322571100
NC_051165.1	322566341	322567601
NC_051165.1	322565830	322566199
NC_051165.1	322565250	322565748
NC_051165.1	322561960	322563414
NC_051165.1	322558255	322559340
NC_051165.1	322557155	322557681
NC_051165.1	322555171	322556266
NC_051165.1	322380730	322380846
NC_051165.1	322379922	322380631
NC_051165.1	322204409	322204508
NC_051165.1	322194088	322194847
NC_051165.1	322184328	322185186
NC_051165.1	322183018	322184154
NC_051165.1	322173203	322173299
NC_051165.1	322154680	322156929
NC_051165.1	322154680	322156911
NC_051165.1	322151067	322152173
NC_051165.1	322138490	322140607
NC_051165.1	322131814	322132657
NC_051165.1	322051175	322051324
NC_051165.1	322041064	322041445
NC_051165.1	322039782	322040904
NC_051165.1	322038749	322039611
NC_051165.1	322037621	322038520
NC_051165.1	322035983	322037450
NC_051165.1	322019856	322020118
NC_051165.1	322017027	322019779
NC_051165.1	321979497	321980133
NC_051165.1	321974644	321975237
NC_051165.1	321971386	321971470
NC_051165.1	321969813	321971314
NC_051165.1	321965805	321966542
NC_051165.1	321965108	321965662
NC_051165.1	321832269	321832853
NC_051165.1	321831036	321832092
NC_051165.1	321829249	321830866
NC_051165.1	321827623	321828302
NC_051165.1	321808194	321809137
NC_051165.1	321799803	321800595
NC_051165.1	321797457	321797570
NC_051165.1	321795191	321797406
NC_051165.1	321678501	321678662
NC_051165.1	320698920	320699366
NC_051165.1	320698395	320698873
NC_051165.1	320698228	320698331
NC_051165.1	320695178	320697189
NC_051165.1	320694182	320695072
NC_051165.1	320692748	320693317
NC_051165.1	320692152	320692668
NC_051165.1	320691514	320692003
NC_051165.1	320690816	320691391
NC_051165.1	320690326	320690732
NC_051165.1	320689858	320690111
NC_051165.1	320689267	320689782
NC_051165.1	320688304	320689201
NC_051165.1	320685736	320688120
NC_051165.1	320539052	320539740
NC_051165.1	320536503	320538556
NC_051165.1	320533151	320533249
NC_051165.1	320491934	320492006
NC_051165.1	320491738	320491802
NC_051165.1	320491307	320491542
NC_051165.1	320487560	320488364
NC_051165.1	320485024	320485848
NC_051165.1	320479192	320479708
NC_051165.1	320475345	320475975
NC_051165.1	320456464	320457124
NC_051165.1	320454759	320456094
NC_051165.1	320453683	320454641
NC_051165.1	320444515	320444611
NC_051165.1	320434015	320434050
NC_051165.1	320431294	320431617
NC_051165.1	320422005	320422864
NC_051165.1	320399889	320400308
NC_051165.1	320398149	320399814
NC_051165.1	320391375	320394261
NC_051165.1	320390510	320391161
NC_051165.1	320390101	320390457
NC_051165.1	320389898	320390457
NC_051165.1	320389898	320390052
NC_051165.1	320389702	320389811
NC_051165.1	320383817	320383863
NC_051165.1	320366052	320366289
NC_051165.1	320365227	320365943
NC_051165.1	320365227	320366289
NC_051165.1	320361950	320361981
NC_051165.1	320354957	320356254
NC_051165.1	320346113	320346434
NC_051165.1	320345631	320345995
NC_051165.1	320345088	320345387
NC_051165.1	320343958	320344967
NC_051165.1	320342483	320343821
NC_051165.1	320341312	320342261
NC_051165.1	320335974	320336786
NC_051165.1	320333791	320335065
NC_051165.1	320330898	320331529
NC_051165.1	320313104	320313831
NC_051165.1	320277319	320278396
NC_051165.1	320272014	320272047
NC_051165.1	320229688	320231898
NC_051165.1	320197292	320197544
NC_051165.1	320187561	320190221
NC_051165.1	320164705	320164788
NC_051165.1	320156672	320156753
NC_051165.1	320154690	320154804
NC_051165.1	320153869	320154626
NC_051165.1	320140471	320140555
NC_051165.1	319898033	319898272
NC_051165.1	319896285	319899036
NC_051165.1	319896148	319896229
NC_051165.1	319894354	319894767
NC_051165.1	319893994	319894085
NC_051165.1	319893049	319893873
NC_051165.1	319892183	319892919
NC_051165.1	319891560	319892131
NC_051165.1	319887867	319887995
NC_051165.1	319431091	319431279
NC_051165.1	319181653	319182251
NC_051165.1	319162705	319162782
NC_051165.1	319162464	319162609
NC_051165.1	319162384	319162609
NC_051165.1	319161772	319162034
NC_051165.1	319161772	319162063
NC_051165.1	319161316	319161678
NC_051165.1	319159654	319161176
NC_051165.1	319158859	319158909
NC_051165.1	319157767	319158617
NC_051165.1	319156006	319157043
NC_051165.1	319144137	319144558
NC_051165.1	319142851	319143951
NC_051165.1	319142424	319142550
NC_051165.1	319140452	319140774
NC_051165.1	319139830	319139936
NC_051165.1	319139365	319139720
NC_051165.1	319138702	319139247
NC_051165.1	319116944	319117912
NC_051165.1	319116542	319116774
NC_051165.1	319111716	319113305
NC_051165.1	319103144	319104258
NC_051165.1	319010421	319011023
NC_051165.1	318993947	318994963
NC_051165.1	318993176	318993748
NC_051165.1	318991803	318993085
NC_051165.1	318991773	318993085
NC_051165.1	318982820	318984258
NC_051165.1	318976313	318976514
NC_051165.1	318975876	318976242
NC_051165.1	318944120	318944787
NC_051165.1	318933745	318933932
NC_051165.1	318933544	318933631
NC_051165.1	318931508	318931742
NC_051165.1	318931184	318931411
NC_051165.1	318922899	318922961
NC_051165.1	318922009	318922181
NC_051165.1	318921727	318921933
NC_051165.1	318916299	318917395
NC_051165.1	318914304	318915001
NC_051165.1	318914007	318914264
NC_051165.1	318900329	318900722
NC_051165.1	318899919	318900244
NC_051165.1	318879097	318883470
NC_051165.1	318871495	318871931
NC_051165.1	318870327	318871387
NC_051165.1	318790183	318790632
NC_051165.1	318790183	318790567
NC_051165.1	318789309	318790018
NC_051165.1	318788625	318788821
NC_051165.1	318591663	318592106
NC_051165.1	318590691	318591607
NC_051165.1	318589529	318590655
NC_051165.1	318588699	318589434
NC_051165.1	318587597	318588472
NC_051165.1	318586754	318587275
NC_051165.1	318586126	318586191
NC_051165.1	318584267	318585217
NC_051165.1	318583355	318584080
NC_051165.1	318582544	318583126
NC_051165.1	318579537	318579940
NC_051165.1	318577118	318577729
NC_051165.1	318562914	318562978
NC_051165.1	318552851	318553186
NC_051165.1	318544337	318545950
NC_051165.1	318541033	318542888
NC_051165.1	318540340	318540411
NC_051165.1	318539575	318540907
NC_051165.1	318539575	318540971
NC_051165.1	318480582	318481532
NC_051165.1	318449099	318450037
NC_051165.1	318447194	318447293
NC_051165.1	318408930	318409167
NC_051165.1	318404601	318404773
NC_051165.1	318395825	318396588
NC_051165.1	318394794	318395734
NC_051165.1	318394636	318394721
NC_051165.1	318354719	318355466
NC_051165.1	318351840	318353905
NC_051165.1	318346297	318346713
NC_051165.1	318323179	318323285
NC_051165.1	318321229	318322316
NC_051165.1	318320293	318321145
NC_051165.1	318303151	318303334
NC_051165.1	318283999	318284065
NC_051165.1	318283815	318283936
NC_051165.1	318283611	318283681
NC_051165.1	318276036	318276226
NC_051165.1	318275835	318276226
NC_051165.1	318256612	318256973
NC_051165.1	318255921	318256508
NC_051165.1	318231015	318231408
NC_051165.1	318228675	318228875
NC_051165.1	318228537	318228875
NC_051165.1	318228520	318228858
NC_051165.1	318199192	318201040
NC_051165.1	318198641	318198718
NC_051165.1	318184445	318185500
NC_051165.1	318183603	318184299
NC_051165.1	318183603	318184141
NC_051165.1	318181913	318182025
NC_051165.1	318171572	318171943
NC_051165.1	318162146	318162963
NC_051165.1	318156582	318158666
NC_051165.1	318156582	318156635
NC_051165.1	318126259	318126851
NC_051165.1	318126112	318126201
NC_051165.1	318113368	318114030
NC_051165.1	318108729	318109565
NC_051165.1	317952135	317953333
NC_051165.1	317951987	317952041
NC_051165.1	317950439	317951384
NC_051165.1	317950439	317951031
NC_051165.1	317939021	317940411
NC_051165.1	317933211	317935164
NC_051165.1	317931499	317931621
NC_051165.1	317925511	317926311
NC_051165.1	317923256	317924701
NC_051165.1	317922095	317922196
NC_051165.1	317921958	317922044
NC_051165.1	317921825	317921891
NC_051165.1	317921647	317921741
NC_051165.1	317920269	317920746
NC_051165.1	317908718	317909663
NC_051165.1	317899589	317900052
NC_051165.1	317895381	317895646
NC_051165.1	317677351	317677994
NC_051165.1	317657833	317657917
NC_051165.1	317653683	317657207
NC_051165.1	317625938	317627251
NC_051165.1	317625035	317625780
NC_051165.1	317622499	317624781
NC_051165.1	317620251	317622417
NC_051165.1	317618393	317620082
NC_051165.1	317616735	317620082
NC_051165.1	317612845	317616374
NC_051165.1	317606901	317606988
NC_051165.1	317600478	317600568
NC_051165.1	317599771	317600378
NC_051165.1	317599753	317600378
NC_051165.1	317590051	317591771
NC_051165.1	317584540	317585371
NC_051165.1	317584234	317584484
NC_051165.1	317583775	317584154
NC_051165.1	317568120	317568790
NC_051165.1	317438907	317439801
NC_051165.1	317433638	317433792
NC_051165.1	317426650	317426977
NC_051165.1	317421386	317421465
NC_051165.1	317421386	317421524
NC_051165.1	317421386	317421491
NC_051165.1	317421194	317421302
NC_051165.1	317420976	317421088
NC_051165.1	317398879	317400358
NC_051165.1	317398764	317400358
NC_051165.1	317396883	317398679
NC_051165.1	317392927	317393985
NC_051165.1	317391914	317392747
NC_051165.1	317391246	317391813
NC_051165.1	317390741	317390832
NC_051165.1	317390334	317390660
NC_051165.1	317375836	317376867
NC_051165.1	317373792	317373963
NC_051165.1	317372891	317373677
NC_051165.1	317171012	317172910
NC_051165.1	317159483	317163036
NC_051165.1	316367239	316367626
NC_051165.1	316132657	316134187
NC_051165.1	316127665	316127728
NC_051165.1	316126306	316127406
NC_051165.1	316082956	316083561
NC_051165.1	316081741	316082772
NC_051165.1	316079983	316081612
NC_051165.1	316079324	316079919
NC_051165.1	316002795	316006121
NC_051165.1	316001873	316002611
NC_051165.1	316001320	316001744
NC_051165.1	316000501	316001260
NC_051165.1	316000417	316001260
NC_051165.1	316000382	316001260
NC_051165.1	316000320	316001260
NC_051165.1	315896641	315897868
NC_051165.1	315894772	315896486
NC_051165.1	315893116	315894655
NC_051165.1	312853808	312854102
NC_051165.1	311645342	311646931
NC_051165.1	311632607	311633328
NC_051165.1	311626003	311626189
NC_051165.1	311623210	311625688
NC_051165.1	311595094	311595590
NC_051165.1	311590672	311591587
NC_051165.1	311590205	311590520
NC_051165.1	311577121	311577194
NC_051165.1	311565248	311565705
NC_051165.1	311563750	311565120
NC_051165.1	311563045	311563579
NC_051165.1	311552091	311553204
NC_051165.1	311550359	311551959
NC_051165.1	311537592	311538481
NC_051165.1	311509095	311509424
NC_051165.1	311496811	311497707
NC_051165.1	311488702	311490129
NC_051165.1	311482982	311483817
NC_051165.1	311472352	311473144
NC_051165.1	311462322	311462467
NC_051165.1	311462138	311462213
NC_051165.1	311461911	311461972
NC_051165.1	311461641	311461860
NC_051165.1	311461406	311461594
NC_051165.1	311461406	311461860
NC_051165.1	311443454	311444444
NC_051165.1	311442195	311443316
NC_051165.1	311440828	311442017
NC_051165.1	311435473	311437453
NC_051165.1	311426019	311427569
NC_051165.1	311420140	311420720
NC_051165.1	311418427	311418573
NC_051165.1	311417499	311418147
NC_051165.1	311407036	311407390
NC_051165.1	311398755	311399149
NC_051165.1	311390726	311395195
NC_051165.1	311389795	311390464
NC_051165.1	311389795	311390606
NC_051165.1	311384185	311386546
NC_051165.1	311383458	311384068
NC_051165.1	311379895	311381507
NC_051165.1	311379651	311379747
NC_051165.1	311379402	311379551
NC_051165.1	311379224	311379305
NC_051165.1	311369923	311370661
NC_051165.1	311253269	311253753
NC_051165.1	311251550	311253186
NC_051165.1	311234340	311235677
NC_051165.1	311137114	311137299
NC_051165.1	311136830	311136959
NC_051165.1	311133431	311134319
NC_051165.1	311129755	311130957
NC_051165.1	311124258	311125250
NC_051165.1	311112801	311113719
NC_051165.1	311111807	311112593
NC_051165.1	311111633	311111728
NC_051165.1	311109470	311111533
NC_051165.1	311108494	311109251
NC_051165.1	311103295	311103819
NC_051165.1	311084071	311084328
NC_051165.1	311082344	311082431
NC_051165.1	311079530	311079697
NC_051165.1	311060665	311060785
NC_051165.1	311046070	311046136
NC_051165.1	311016342	311017008
NC_051165.1	311014454	311014613
NC_051165.1	311013976	311014345
NC_051165.1	311013480	311013837
NC_051165.1	311012930	311013389
NC_051165.1	311005588	311005619
NC_051165.1	310516898	310518970
NC_051165.1	310442269	310442368
NC_051165.1	310394187	310394296
NC_051165.1	310394019	310394111
NC_051165.1	310393885	310393970
NC_051165.1	310393751	310393829
NC_051165.1	310393751	310393818
NC_051165.1	310393577	310393660
NC_051165.1	310393409	310393518
NC_051165.1	310393409	310393970
NC_051165.1	310346897	310346986
NC_051165.1	310341478	310343962
NC_051165.1	310332156	310332995
NC_051165.1	310330923	310332080
NC_051165.1	310330154	310330691
NC_051165.1	310329632	310330075
NC_051165.1	310328745	310329547
NC_051165.1	310328078	310328670
NC_051165.1	310323518	310325368
NC_051165.1	310282103	310282179
NC_051165.1	310280905	310282006
NC_051165.1	310279643	310280736
NC_051165.1	310279106	310279231
NC_051165.1	310279106	310279244
NC_051165.1	310278786	310278979
NC_051165.1	310271323	310275092
NC_051165.1	310270783	310271188
NC_051165.1	310258056	310258144
NC_051165.1	310117936	310118490
NC_051165.1	310102019	310102129
NC_051165.1	310086577	310087100
NC_051165.1	310085217	310086502
NC_051165.1	310083153	310085168
NC_051165.1	310064146	310065121
NC_051165.1	310061643	310062088
NC_051165.1	310059209	310059284
NC_051165.1	310059053	310059131
NC_051165.1	309807178	309807341
NC_051165.1	309806544	309807003
NC_051165.1	309794268	309794804
NC_051165.1	309788586	309789515
NC_051165.1	309787838	309788340
NC_051165.1	309779634	309779720
NC_051165.1	309778793	309779589
NC_051165.1	309774792	309775772
NC_051165.1	309774171	309774641
NC_051165.1	309772536	309774050
NC_051165.1	309771616	309772355
NC_051165.1	309771443	309771526
NC_051165.1	309731599	309732277
NC_051165.1	309722244	309723458
NC_051165.1	309721359	309722057
NC_051165.1	309719569	309721257
NC_051165.1	309623860	309626683
NC_051165.1	309614460	309614512
NC_051165.1	309023644	309026501
NC_051165.1	308731624	308732153
NC_051165.1	308730216	308731574
NC_051165.1	308728771	308730194
NC_051165.1	308725651	308727655
NC_051165.1	308722499	308723309
NC_051165.1	308705207	308706069
NC_051165.1	308703924	308705061
NC_051165.1	308703890	308705061
NC_051165.1	308686667	308686807
NC_051165.1	308686110	308686576
NC_051165.1	308685287	308685869
NC_051165.1	308670568	308670761
NC_051165.1	308670170	308670522
NC_051165.1	308669399	308669984
NC_051165.1	308656876	308657601
NC_051165.1	308655527	308656672
NC_051165.1	308645475	308645986
NC_051165.1	308644761	308645385
NC_051165.1	308643927	308644591
NC_051165.1	308642901	308643739
NC_051165.1	308639552	308639887
NC_051165.1	308627706	308627798
NC_051165.1	308626144	308626744
NC_051165.1	308624216	308626066
NC_051165.1	308623604	308624082
NC_051165.1	304785170	304785821
NC_051165.1	304785170	304785800
NC_051165.1	304783753	304785063
NC_051165.1	304777948	304780891
NC_051165.1	304775406	304775573
NC_051165.1	304771721	304775241
NC_051165.1	304771187	304775241
NC_051165.1	304763658	304763738
NC_051165.1	304763622	304763738
NC_051165.1	304756776	304757521
NC_051165.1	304747144	304748959
NC_051165.1	304722980	304724066
NC_051165.1	304722980	304724166
NC_051165.1	304659615	304660904
NC_051165.1	304647325	304647353
NC_051165.1	304592099	304592904
NC_051165.1	304590842	304591917
NC_051165.1	304590315	304590648
NC_051165.1	304590315	304590679
NC_051165.1	304589719	304590208
NC_051165.1	304587587	304587678
NC_051165.1	304586790	304587510
NC_051165.1	304585977	304586099
NC_051165.1	304585639	304585697
NC_051165.1	304585100	304585276
NC_051165.1	304584905	304584980
NC_051165.1	304583299	304584788
NC_051165.1	304583062	304583153
NC_051165.1	304582497	304582923
NC_051165.1	304576507	304577301
NC_051165.1	304564200	304565197
NC_051165.1	304546609	304547553
NC_051165.1	304539188	304539699
NC_051165.1	304535716	304536064
NC_051165.1	304531760	304533164
NC_051165.1	304531494	304531652
NC_051165.1	304501444	304501711
NC_051165.1	304499908	304500024
NC_051165.1	304499908	304499991
NC_051165.1	304499908	304499994
NC_051165.1	304494687	304496970
NC_051165.1	304476842	304477943
NC_051165.1	304474038	304474766
NC_051165.1	304473507	304474766
NC_051165.1	304473140	304474766
NC_051165.1	304472888	304474766
NC_051165.1	304444374	304445367
NC_051165.1	304438371	304439826
NC_051165.1	304436389	304438200
NC_051165.1	304436174	304436298
NC_051165.1	304435245	304435897
NC_051165.1	304433568	304434881
NC_051165.1	304432707	304433430
NC_051165.1	304431737	304432595
NC_051165.1	304418539	304418712
NC_051165.1	304326245	304326332
NC_051165.1	304301401	304302128
NC_051165.1	304293626	304294496
NC_051165.1	304291103	304291127
NC_051165.1	304286293	304287222
NC_051165.1	304284077	304286171
NC_051165.1	304271349	304273173
NC_051165.1	304260783	304260898
NC_051165.1	304246647	304246822
NC_051165.1	304246493	304246599
NC_051165.1	304240918	304242373
NC_051165.1	304211405	304211670
NC_051165.1	304102487	304103255
NC_051165.1	304088564	304089275
NC_051165.1	304086686	304087644
NC_051165.1	304075432	304080132
NC_051165.1	304074518	304074727
NC_051165.1	304060852	304061756
NC_051165.1	304045225	304047266
NC_051165.1	304040626	304040716
NC_051165.1	304040045	304040585
NC_051165.1	304039935	304040024
NC_051165.1	304036928	304039899
NC_051165.1	304031913	304032722
NC_051165.1	304030876	304031706
NC_051165.1	304029951	304030018
NC_051165.1	304029951	304030737
NC_051165.1	304026946	304027747
NC_051165.1	304026388	304026705
NC_051165.1	304025668	304026118
NC_051165.1	304018361	304019167
NC_051165.1	303992436	303992761
NC_051165.1	303991264	303992369
NC_051165.1	303951448	303952435
NC_051165.1	303940734	303942141
NC_051165.1	303939772	303940496
NC_051165.1	303930662	303932874
NC_051165.1	303930053	303930592
NC_051165.1	303930053	303932874
NC_051165.1	303926142	303927909
NC_051165.1	303923648	303924353
NC_051165.1	303908767	303909620
NC_051165.1	303607004	303607119
NC_051165.1	303549708	303550574
NC_051165.1	303549708	303550079
NC_051165.1	303549708	303550469
NC_051165.1	303484921	303485745
NC_051165.1	303118238	303121787
NC_051165.1	303118154	303121787
NC_051165.1	303117140	303118026
NC_051165.1	303091433	303091736
NC_051165.1	303090474	303090992
NC_051165.1	303087036	303089357
NC_051165.1	303087032	303090992
NC_051165.1	302811210	302812780
NC_051165.1	302402350	302402606
NC_051165.1	302251992	302252158
NC_051165.1	302251606	302251887
NC_051165.1	302232575	302233015
NC_051165.1	302220417	302221756
NC_051165.1	302219476	302220286
NC_051165.1	302212214	302212874
NC_051165.1	301763819	301765862
NC_051165.1	301763611	301763676
NC_051165.1	301560974	301562622
NC_051165.1	301558682	301559124
NC_051165.1	301547883	301553446
NC_051165.1	301544060	301547695
NC_051165.1	301539536	301540998
NC_051165.1	300447794	300447822
NC_051165.1	300377816	300378800
NC_051165.1	300377575	300377759
NC_051165.1	300376358	300377504
NC_051165.1	300375465	300376243
NC_051165.1	300370432	300370470
NC_051165.1	300368853	300369440
NC_051165.1	300359730	300359921
NC_051165.1	300356296	300357426
NC_051165.1	300355966	300356195
NC_051165.1	300351507	300356195
NC_051165.1	300351420	300355920
NC_051165.1	300351420	300354738
NC_051165.1	300351420	300356195
NC_051165.1	300350820	300351283
NC_051165.1	300349828	300350590
NC_051165.1	300348840	300349590
NC_051165.1	300347704	300348787
NC_051165.1	300342415	300342952
NC_051165.1	300337142	300338687
NC_051165.1	299448171	299450238
NC_051165.1	299447050	299448110
NC_051165.1	299445513	299446848
NC_051165.1	299445379	299445446
NC_051165.1	299445182	299445306
NC_051165.1	299414698	299415061
NC_051165.1	299414169	299414573
NC_051165.1	299411822	299411860
NC_051165.1	299411778	299414573
NC_051165.1	299411778	299414040
NC_051165.1	299110344	299110718
NC_051165.1	298578046	298578067
NC_051165.1	298118568	298118988
NC_051165.1	298118149	298118359
NC_051165.1	298115105	298117912
NC_051165.1	298110292	298110463
NC_051165.1	298103426	298104044
NC_051165.1	298103056	298103181
NC_051165.1	298101897	298102924
NC_051165.1	298098793	298101785
NC_051165.1	298098211	298098686
NC_051165.1	298097937	298098085
NC_051165.1	298097750	298097846
NC_051165.1	298095726	298097605
NC_051165.1	298063301	298063709
NC_051165.1	298063301	298063713
NC_051165.1	297315584	297318509
NC_051165.1	297258300	297259984
NC_051165.1	297232586	297232708
NC_051165.1	297020925	297020984
NC_051165.1	297016898	297016991
NC_051165.1	297016886	297016991
NC_051165.1	297012506	297012687
NC_051165.1	297004009	297004791
NC_051165.1	297003358	297003884
NC_051165.1	297002761	297003277
NC_051165.1	296999473	297000000
NC_051165.1	296977120	296977511
NC_051165.1	296892964	296893731
NC_051165.1	296816893	296817081
NC_051165.1	296816737	296816812
NC_051165.1	296812723	296815115
NC_051165.1	296811476	296812629
NC_051165.1	296810727	296811366
NC_051165.1	296810555	296810621
NC_051165.1	296810324	296810432
NC_051165.1	296785312	296785891
NC_051165.1	296783895	296784636
NC_051165.1	296777049	296777309
NC_051165.1	296776765	296776880
NC_051165.1	296769753	296770166
NC_051165.1	296732448	296732695
NC_051165.1	296731728	296732076
NC_051165.1	296731557	296731644
NC_051165.1	296672236	296673595
NC_051165.1	296671887	296672117
NC_051165.1	296662950	296663495
NC_051165.1	296662467	296662779
NC_051165.1	296606679	296606738
NC_051165.1	296074122	296074213
NC_051165.1	296073708	296074064
NC_051165.1	296073030	296073662
NC_051165.1	296071332	296072814
NC_051165.1	296071151	296071269
NC_051165.1	296065890	296066096
NC_051165.1	296064549	296065834
NC_051165.1	296029126	296030164
NC_051165.1	296019493	296022289
NC_051165.1	296018431	296019233
NC_051165.1	296015399	296015435
NC_051165.1	296009918	296011485
NC_051165.1	296009231	296011485
NC_051165.1	296009231	296009848
NC_051165.1	295996214	295998051
NC_051165.1	295977465	295978589
NC_051165.1	295974448	295974540
NC_051165.1	295972045	295973144
NC_051165.1	295971928	295971987
NC_051165.1	295969924	295970011
NC_051165.1	295969020	295969258
NC_051165.1	295957499	295958704
NC_051165.1	295955484	295957377
NC_051165.1	295762367	295762388
NC_051165.1	295751789	295751821
NC_051165.1	295735281	295735466
NC_051165.1	295717631	295718357
NC_051165.1	295670408	295672153
NC_051165.1	295670224	295670285
NC_051165.1	295663688	295663717
NC_051165.1	295421964	295422750
NC_051165.1	295415343	295415481
NC_051165.1	295398490	295399372
NC_051165.1	295398162	295398440
NC_051165.1	295374132	295375029
NC_051165.1	295355360	295356653
NC_051165.1	295354326	295355257
NC_051165.1	295343487	295345008
NC_051165.1	295343170	295343367
NC_051165.1	295343000	295343107
NC_051165.1	295341671	295342271
NC_051165.1	295341521	295341606
NC_051165.1	295282422	295282511
NC_051165.1	295282422	295282625
NC_051165.1	295282422	295282667
NC_051165.1	295024733	295024989
NC_051165.1	294651494	294651987
NC_051165.1	294650624	294651179
NC_051165.1	294650104	294650515
NC_051165.1	294412314	294413375
NC_051165.1	294411400	294412291
NC_051165.1	294403094	294403151
NC_051165.1	294305377	294305916
NC_051165.1	294288144	294288753
NC_051165.1	294286192	294287974
NC_051165.1	294282453	294282846
NC_051165.1	294278825	294279975
NC_051165.1	294278423	294278657
NC_051165.1	294277267	294278254
NC_051165.1	294271279	294276226
NC_051165.1	294264011	294266000
NC_051165.1	294259324	294260578
NC_051165.1	292936824	292937055
NC_051165.1	292531628	292532319
NC_051165.1	292531071	292531553
NC_051165.1	292523662	292524630
NC_051165.1	292522923	292523596
NC_051165.1	292522857	292523584
NC_051165.1	292521037	292522667
NC_051165.1	292516294	292520961
NC_051165.1	292445907	292445986
NC_051165.1	292308397	292309173
NC_051165.1	292283776	292283848
NC_051165.1	292282745	292283703
NC_051165.1	292234209	292234433
NC_051165.1	292231547	292231743
NC_051165.1	292231547	292231715
NC_051165.1	292229590	292230732
NC_051165.1	292229223	292229459
NC_051165.1	292229223	292230732
NC_051165.1	292222239	292224768
NC_051165.1	292217791	292217866
NC_051165.1	292217656	292217714
NC_051165.1	292216080	292216204
NC_051165.1	292215875	292215938
NC_051165.1	292215163	292215672
NC_051165.1	292191418	292192754
NC_051165.1	292165196	292165902
NC_051165.1	291900091	291900518
NC_051165.1	291874947	291875180
NC_051165.1	291874193	291874815
NC_051165.1	291869188	291869477
NC_051165.1	291402253	291402312
NC_051165.1	291356913	291357551
NC_051165.1	290627383	290627457
NC_051165.1	290614761	290614852
NC_051165.1	290513210	290513286
NC_051165.1	290512785	290513146
NC_051165.1	290512491	290512609
NC_051165.1	290499145	290501047
NC_051165.1	290435264	290435423
NC_051165.1	290365540	290365691
NC_051165.1	290364073	290365434
NC_051165.1	290363854	290363931
NC_051165.1	290361885	290363773
NC_051165.1	290307045	290307588
NC_051165.1	290306022	290306973
NC_051165.1	290306022	290306888
NC_051165.1	290305883	290305964
NC_051165.1	290305775	290305859
NC_051165.1	290305775	290305842
NC_051165.1	290270043	290270126
NC_051165.1	290269445	290269976
NC_051165.1	290188259	290189636
NC_051165.1	290188255	290189636
NC_051165.1	290187827	290188125
NC_051165.1	290172486	290173519
NC_051165.1	290152938	290152971
NC_051165.1	290134257	290134330
NC_051165.1	290133970	290134069
NC_051165.1	290104740	290105295
NC_051165.1	290059415	290059621
NC_051165.1	289972879	289972972
NC_051165.1	289972689	289972794
NC_051165.1	289972516	289972619
NC_051165.1	289971987	289972455
NC_051165.1	289971478	289971908
NC_051165.1	289938898	289939016
NC_051165.1	289862434	289863358
NC_051165.1	289862161	289862329
NC_051165.1	289832127	289833035
NC_051165.1	289754442	289754516
NC_051165.1	289599332	289599919
NC_051165.1	289471708	289472318
NC_051165.1	289471486	289471553
NC_051165.1	289369721	289370529
NC_051165.1	289298720	289301086
NC_051165.1	289224152	289224305
NC_051165.1	289180526	289180631
NC_051165.1	289138983	289139074
NC_051165.1	289121308	289121383
NC_051165.1	289086051	289086606
NC_051165.1	289085928	289085997
NC_051165.1	289020688	289020784
NC_051165.1	289005036	289005171
NC_051165.1	288521890	288522598
NC_051165.1	284859061	284859150
NC_051165.1	284858874	284858946
NC_051165.1	284858721	284858804
NC_051165.1	284857341	284858663
NC_051165.1	284857341	284859150
NC_051165.1	284218862	284218999
NC_051165.1	284061664	284063662
NC_051165.1	284061664	284062845
NC_051165.1	284051693	284052303
NC_051165.1	284035748	284037175
NC_051165.1	284020985	284024481
NC_051165.1	284020156	284020369
NC_051165.1	284020156	284020849
NC_051165.1	283703356	283703392
NC_051165.1	283461299	283462225
NC_051165.1	283423040	283425784
NC_051165.1	283422130	283422812
NC_051165.1	283248772	283248996
NC_051165.1	283248333	283248682
NC_051165.1	283241834	283242795
NC_051165.1	283208889	283209684
NC_051165.1	283203014	283204326
NC_051165.1	283201147	283202894
NC_051165.1	283200294	283202894
NC_051165.1	283189502	283190017
NC_051165.1	282828445	282828678
NC_051165.1	282813713	282815027
NC_051165.1	282795813	282795863
NC_051165.1	282781468	282781666
NC_051165.1	282778787	282778853
NC_051165.1	282778584	282778686
NC_051165.1	282769389	282769758
NC_051165.1	282765095	282765433
NC_051165.1	282758893	282759093
NC_051165.1	282753944	282758802
NC_051165.1	282753416	282753726
NC_051165.1	282729311	282729438
NC_051165.1	282728899	282729064
NC_051165.1	282728554	282728836
NC_051165.1	282728038	282728266
NC_051165.1	282706850	282708040
NC_051165.1	282706685	282706774
NC_051165.1	282705791	282706658
NC_051165.1	282705776	282706658
NC_051165.1	282705129	282705320
NC_051165.1	282704209	282705647
NC_051165.1	282682021	282682260
NC_051165.1	282658247	282658271
NC_051165.1	282624039	282624808
NC_051165.1	282620972	282622129
NC_051165.1	282619924	282620253
NC_051165.1	282619659	282619827
NC_051165.1	282598590	282598915
NC_051165.1	282596723	282597942
NC_051165.1	282588889	282589845
NC_051165.1	282588522	282588598
NC_051165.1	282476901	282476973
NC_051165.1	282353323	282353505
NC_051165.1	282353113	282353282
NC_051165.1	282352813	282353034
NC_051165.1	282350705	282352738
NC_051165.1	282350450	282350621
NC_051165.1	282350450	282352738
NC_051165.1	282350193	282350368
NC_051165.1	282349102	282349146
NC_051165.1	282348326	282348376
NC_051165.1	282340431	282342139
NC_051165.1	282340203	282340302
NC_051165.1	282339985	282340068
NC_051165.1	282337993	282338426
NC_051165.1	282337993	282338063
NC_051165.1	282113236	282113313
NC_051165.1	282072001	282072886
NC_051165.1	282067849	282068235
NC_051165.1	282050669	282051839
NC_051165.1	282050440	282050596
NC_051165.1	282034606	282035344
NC_051165.1	282009881	282012610
NC_051165.1	282007916	282008015
NC_051165.1	282004907	282004988
NC_051165.1	281994708	281996646
NC_051165.1	281947571	281947884
NC_051165.1	281946490	281947048
NC_051165.1	281946096	281946245
NC_051165.1	281945893	281946245
NC_051165.1	281945810	281946245
NC_051165.1	281945774	281946245
NC_051165.1	281937426	281938073
NC_051165.1	281804294	281804885
NC_051165.1	281803679	281804127
NC_051165.1	281801729	281802582
NC_051165.1	281767192	281767995
NC_051165.1	281764341	281764502
NC_051165.1	281763572	281764265
NC_051165.1	281762124	281762212
NC_051165.1	281761289	281762027
NC_051165.1	281756918	281758269
NC_051165.1	281742173	281742759
NC_051165.1	281741431	281742072
NC_051165.1	281694411	281694992
NC_051165.1	281675677	281675859
NC_051165.1	281674641	281675519
NC_051165.1	281673543	281674605
NC_051165.1	281664713	281665817
NC_051165.1	281636669	281637228
NC_051165.1	281630609	281633869
NC_051165.1	281626810	281628780
NC_051165.1	281100585	281100921
NC_051165.1	281091169	281091380
NC_051165.1	281090780	281091068
NC_051165.1	281069605	281070244
NC_051165.1	281067909	281068974
NC_051165.1	281067625	281067724
NC_051165.1	281065989	281067545
NC_051165.1	281065737	281065908
NC_051165.1	281062498	281062698
NC_051165.1	281055050	281055765
NC_051165.1	281053742	281054348
NC_051165.1	281053000	281053575
NC_051165.1	281052945	281053575
NC_051165.1	281052814	281052902
NC_051165.1	281052384	281052670
NC_051165.1	281050825	281052234
NC_051165.1	281050682	281050745
NC_051165.1	281048147	281048566
NC_051165.1	280870255	280870368
NC_051165.1	280820380	280820967
NC_051165.1	280770816	280771264
NC_051165.1	280768568	280770682
NC_051165.1	280763799	280763956
NC_051165.1	280752949	280754675
NC_051165.1	280748896	280748952
NC_051165.1	280745277	280746278
NC_051165.1	280739713	280740445
NC_051165.1	280727316	280727777
NC_051165.1	280727224	280727777
NC_051165.1	280673147	280673171
NC_051165.1	280666479	280666777
NC_051165.1	280527836	280528203
NC_051165.1	280525927	280526083
NC_051165.1	280520182	280520767
NC_051165.1	280517601	280517703
NC_051165.1	280509356	280509703
NC_051165.1	280505613	280506442
NC_051165.1	280391002	280391095
NC_051165.1	280271477	280272019
NC_051165.1	280270383	280271322
NC_051165.1	280269641	280269861
NC_051165.1	280263812	280264455
NC_051165.1	280262402	280262874
NC_051165.1	280261931	280262216
NC_051165.1	280261595	280261821
NC_051165.1	280237077	280237667
NC_051165.1	279506935	279509091
NC_051165.1	279496460	279497241
NC_051165.1	279490917	279491270
NC_051165.1	279483419	279483508
NC_051165.1	279085357	279085792
NC_051165.1	279084856	279085267
NC_051165.1	279080684	279080860
NC_051165.1	279079911	279080624
NC_051165.1	279078237	279079754
NC_051165.1	279077132	279077224
NC_051165.1	279076202	279077062
NC_051165.1	279073969	279074566
NC_051165.1	279073072	279073842
NC_051165.1	279071340	279071490
NC_051165.1	279069415	279069499
NC_051165.1	279068041	279069270
NC_051165.1	279066251	279067843
NC_051165.1	279065398	279067843
NC_051165.1	279064160	279065244
NC_051165.1	279062055	279063909
NC_051165.1	279059130	279060443
NC_051165.1	279058704	279058924
NC_051165.1	279055744	279056441
NC_051165.1	279046042	279046140
NC_051165.1	279034962	279035932
NC_051165.1	279017774	279018539
NC_051165.1	278987273	278988872
NC_051165.1	278986438	278986712
NC_051165.1	278985814	278986355
NC_051165.1	278967750	278968037
NC_051165.1	278757632	278757663
NC_051165.1	278539305	278540315
NC_051165.1	278493190	278493257
NC_051165.1	278492443	278493073
NC_051165.1	278492316	278492410
NC_051165.1	278490973	278492243
NC_051165.1	278490843	278490903
NC_051165.1	278490843	278492243
NC_051165.1	278490691	278490794
NC_051165.1	278490528	278490626
NC_051165.1	278476783	278476864
NC_051165.1	278476561	278476641
NC_051165.1	278476372	278476439
NC_051165.1	278443826	278443929
NC_051165.1	277875943	277876607
NC_051165.1	277602487	277602887
NC_051165.1	277583192	277583785
NC_051165.1	277580120	277580443
NC_051165.1	276842123	276842194
NC_051165.1	276802201	276803094
NC_051165.1	276798583	276799190
NC_051165.1	276789313	276789865
NC_051165.1	276783003	276783682
NC_051165.1	276781949	276782816
NC_051165.1	276781493	276782816
NC_051165.1	276780371	276781149
NC_051165.1	276777336	276778079
NC_051165.1	276771128	276772517
NC_051165.1	276768335	276770986
NC_051165.1	276767163	276768069
NC_051165.1	276765003	276765497
NC_051165.1	276759480	276760328
NC_051165.1	276757649	276758225
NC_051165.1	276746414	276746818
NC_051165.1	276724543	276725344
NC_051165.1	276718238	276719242
NC_051165.1	276711090	276711690
NC_051165.1	276704670	276705525
NC_051165.1	276689134	276690393
NC_051165.1	276688020	276688110
NC_051165.1	276687707	276687958
NC_051165.1	276687707	276688243
NC_051165.1	276687559	276687626
NC_051165.1	276686790	276687465
NC_051165.1	276663543	276664693
NC_051165.1	276632922	276633268
NC_051165.1	276631179	276631405
NC_051165.1	276605829	276606324
NC_051165.1	276602407	276602571
NC_051165.1	276601727	276601808
NC_051165.1	276579971	276580303
NC_051165.1	276574909	276575872
NC_051165.1	276574321	276574572
NC_051165.1	276549813	276550196
NC_051165.1	275942324	275942586
NC_051165.1	275939134	275939664
NC_051165.1	275938505	275939026
NC_051165.1	275916925	275917701
NC_051165.1	275904637	275905846
NC_051165.1	275904324	275904558
NC_051165.1	275742809	275742937
NC_051165.1	275742809	275742930
NC_051165.1	275742104	275742159
NC_051165.1	275742104	275742731
NC_051165.1	275731712	275731793
NC_051165.1	275686188	275686791
NC_051165.1	275686188	275686282
NC_051165.1	275686188	275687136
NC_051165.1	275670488	275671133
NC_051165.1	275669371	275670428
NC_051165.1	275665684	275666341
NC_051165.1	275642991	275643084
NC_051165.1	275642006	275642868
NC_051165.1	275638476	275638614
NC_051165.1	275638476	275638649
NC_051165.1	275499121	275499635
NC_051165.1	275396339	275396379
NC_051165.1	275390751	275391309
NC_051165.1	275282306	275282878
NC_051165.1	275281567	275282066
NC_051165.1	275280154	275281417
NC_051165.1	275251422	275251485
NC_051165.1	275251042	275251200
NC_051165.1	275244492	275245359
NC_051165.1	275243901	275244365
NC_051165.1	275232022	275232507
NC_051165.1	275224437	275224902
NC_051165.1	275223680	275224253
NC_051165.1	275211539	275211621
NC_051165.1	275211346	275211418
NC_051165.1	275198213	275198268
NC_051165.1	275192529	275193240
NC_051165.1	275186109	275187497
NC_051165.1	275184429	275185934
NC_051165.1	275184241	275184367
NC_051165.1	275181350	275184169
NC_051165.1	275170376	275170424
NC_051165.1	275047454	275048414
NC_051165.1	275019708	275019744
NC_051165.1	275019406	275019468
NC_051165.1	275011649	275012900
NC_051165.1	274953681	274953721
NC_051165.1	274951353	274952798
NC_051165.1	274950328	274952798
NC_051165.1	274950328	274951262
NC_051165.1	274950039	274950134
NC_051165.1	274949588	274949881
NC_051165.1	274948946	274949430
NC_051165.1	274947526	274948890
NC_051165.1	274942284	274943596
NC_051165.1	274935227	274935364
NC_051165.1	274935011	274935154
NC_051165.1	274933550	274934386
NC_051165.1	274914812	274914880
NC_051165.1	274914398	274914489
NC_051165.1	274914219	274914343
NC_051165.1	274913700	274914054
NC_051165.1	274913574	274913640
NC_051165.1	274910783	274912084
NC_051165.1	274910078	274910654
NC_051165.1	274909706	274909987
NC_051165.1	274907508	274909559
NC_051165.1	274905941	274906771
NC_051165.1	274894339	274894966
NC_051165.1	274893474	274894216
NC_051165.1	274888951	274893452
NC_051165.1	274888777	274888922
NC_051165.1	274888777	274894216
NC_051165.1	274887731	274888652
NC_051165.1	274886177	274887513
NC_051165.1	274881158	274881368
NC_051165.1	274875893	274877384
NC_051165.1	274874921	274875617
NC_051165.1	274831995	274833117
NC_051165.1	274830771	274831799
NC_051165.1	274816282	274817807
NC_051165.1	274811913	274812543
NC_051165.1	274809017	274809284
NC_051165.1	274806091	274806794
NC_051165.1	274799093	274799433
NC_051165.1	274791195	274791486
NC_051165.1	274770627	274771131
NC_051165.1	274756006	274756528
NC_051165.1	274755885	274755944
NC_051165.1	274543152	274543495
NC_051165.1	274542993	274543090
NC_051165.1	274531584	274532212
NC_051165.1	274531204	274531448
NC_051165.1	274529408	274529522
NC_051165.1	274527909	274529255
NC_051165.1	274527129	274527783
NC_051165.1	274525084	274525703
NC_051165.1	274524526	274524936
NC_051165.1	274524283	274524396
NC_051165.1	274521074	274524126
NC_051165.1	274520342	274520932
NC_051165.1	274519588	274520267
NC_051165.1	274517396	274519268
NC_051165.1	274489375	274490119
NC_051165.1	274485018	274485095
NC_051165.1	274468335	274469237
NC_051165.1	274455076	274455932
NC_051165.1	274444078	274446114
NC_051165.1	274444078	274444596
NC_051165.1	273023090	273026997
NC_051165.1	273021545	273023043
NC_051165.1	273004284	273005027
NC_051165.1	273003981	273004086
NC_051165.1	273000649	273000815
NC_051165.1	273000346	273000570
NC_051165.1	272999919	273000570
NC_051165.1	272999774	273000570
NC_051165.1	272999774	273000282
NC_051165.1	272999774	272999829
NC_051165.1	272956678	272956834
NC_051165.1	272953258	272954020
NC_051165.1	272930298	272931456
NC_051165.1	271905165	271905871
NC_051165.1	271855498	271856006
NC_051165.1	271854744	271855334
NC_051165.1	271854338	271855334
NC_051165.1	271851958	271852564
NC_051165.1	270871117	270871656
NC_051165.1	270864361	270864559
NC_051165.1	270860913	270862438
NC_051165.1	270853908	270854622
NC_051165.1	270852585	270853759
NC_051165.1	270851554	270852485
NC_051165.1	270849986	270850512
NC_051165.1	270848330	270849699
NC_051165.1	269893039	269893638
NC_051165.1	269890742	269891019
NC_051165.1	269849871	269850625
NC_051165.1	269812901	269813501
NC_051165.1	269809325	269809834
NC_051165.1	269808295	269808917
NC_051165.1	269805056	269808917
NC_051165.1	269805056	269808183
NC_051165.1	269804871	269804957
NC_051165.1	269804694	269804787
NC_051165.1	269803632	269804634
NC_051165.1	269787474	269787549
NC_051165.1	269787382	269787457
NC_051165.1	269749352	269749460
NC_051165.1	269665517	269666584
NC_051165.1	269664238	269665457
NC_051165.1	269661152	269664106
NC_051165.1	269658770	269659974
NC_051165.1	269657880	269658668
NC_051165.1	269650339	269652499
NC_051165.1	269638503	269639044
NC_051165.1	269634230	269634342
NC_051165.1	269633744	269634541
NC_051165.1	269319268	269320009
NC_051165.1	269170260	269170341
NC_051165.1	269168467	269168792
NC_051165.1	269163956	269165125
NC_051165.1	269149229	269150611
NC_051165.1	269148859	269149145
NC_051165.1	269148473	269148712
NC_051165.1	269148473	269148701
NC_051165.1	268793950	268794045
NC_051165.1	268784305	268785013
NC_051165.1	268770271	268770459
NC_051165.1	268769695	268770459
NC_051165.1	268555303	268556575
NC_051165.1	268545889	268547215
NC_051165.1	268541247	268542869
NC_051165.1	268478882	268479343
NC_051165.1	268478053	268478660
NC_051165.1	268477351	268477979
NC_051165.1	268476437	268477206
NC_051165.1	268475597	268476349
NC_051165.1	268465175	268465916
NC_051165.1	268465175	268465822
NC_051165.1	268463312	268463485
NC_051165.1	268458644	268458734
NC_051165.1	268458513	268458586
NC_051165.1	268456465	268456537
NC_051165.1	268442716	268443358
NC_051165.1	268440403	268442637
NC_051165.1	268429236	268430093
NC_051165.1	268427652	268428869
NC_051165.1	268425993	268428869
NC_051165.1	268425052	268425611
NC_051165.1	268424148	268424829
NC_051165.1	268423295	268423837
NC_051165.1	268403546	268403724
NC_051165.1	268403025	268403193
NC_051165.1	268400322	268401148
NC_051165.1	268388358	268388963
NC_051165.1	268384490	268385186
NC_051165.1	268381936	268382590
NC_051165.1	268375811	268375973
NC_051165.1	268253764	268254103
NC_051165.1	268041136	268041210
NC_051165.1	268040679	268040749
NC_051165.1	268040081	268040610
NC_051165.1	268039525	268039981
NC_051165.1	267980645	267981169
NC_051165.1	267969164	267971506
NC_051165.1	267895480	267895850
NC_051165.1	267885401	267886000
NC_051165.1	267871414	267871558
NC_051165.1	267854601	267854988
NC_051165.1	267850055	267850623
NC_051165.1	267849231	267849914
NC_051165.1	267848447	267849163
NC_051165.1	267823610	267824472
NC_051165.1	267812146	267813343
NC_051165.1	267792512	267793832
NC_051165.1	267646711	267647516
NC_051165.1	267646711	267646794
NC_051165.1	267646711	267647065
NC_051165.1	267638504	267643668
NC_051165.1	267443885	267444994
NC_051165.1	267443029	267443749
NC_051165.1	267437312	267438278
NC_051165.1	267380622	267381458
NC_051165.1	267377987	267379009
NC_051165.1	267371863	267372053
NC_051165.1	267371328	267372053
NC_051165.1	267286756	267287730
NC_051165.1	267277249	267277853
NC_051165.1	267161234	267161280
NC_051165.1	267117943	267118517
NC_051165.1	267107582	267107624
NC_051165.1	267099725	267099944
NC_051165.1	267078718	267079415
NC_051165.1	267076205	267078641
NC_051165.1	267075729	267078641
NC_051165.1	267073900	267075539
NC_051165.1	267063872	267064103
NC_051165.1	267059304	267060459
NC_051165.1	266638218	266638501
NC_051165.1	266630065	266635369
NC_051165.1	266269495	266269553
NC_051165.1	266269480	266269553
NC_051165.1	266267743	266269379
NC_051165.1	266267528	266267574
NC_051165.1	266267528	266267591
NC_051165.1	266265970	266266180
NC_051165.1	266264491	266265302
NC_051165.1	266263333	266264361
NC_051165.1	266260989	266262083
NC_051165.1	266260681	266260940
NC_051165.1	266260005	266260568
NC_051165.1	266259780	266259943
NC_051165.1	266257759	266259083
NC_051165.1	266232883	266234170
NC_051165.1	266231756	266232810
NC_051165.1	266231148	266231632
NC_051165.1	266230311	266231066
NC_051165.1	266228084	266230183
NC_051165.1	266227872	266228031
NC_051165.1	266227747	266227825
NC_051165.1	266225808	266227687
NC_051165.1	265888837	265888872
NC_051165.1	265837762	265838001
NC_051165.1	265835442	265836577
NC_051165.1	265823014	265823663
NC_051165.1	265822898	265822981
NC_051165.1	265819779	265820905
NC_051165.1	265818955	265819709
NC_051165.1	265799971	265802709
NC_051165.1	265797863	265799679
NC_051165.1	265791249	265791902
NC_051165.1	265789886	265791149
NC_051165.1	265789520	265791149
NC_051165.1	265776477	265777993
NC_051165.1	265767776	265768610
NC_051165.1	265766726	265767477
NC_051165.1	265766726	265768610
NC_051165.1	265758242	265758307
NC_051165.1	265755888	265755969
NC_051165.1	265749496	265750015
NC_051165.1	265743887	265745570
NC_051165.1	265743042	265745570
NC_051165.1	265731141	265732001
NC_051165.1	265730738	265731015
NC_051165.1	265729637	265730635
NC_051165.1	265727621	265729558
NC_051165.1	265727606	265729558
NC_051165.1	265726344	265727539
NC_051165.1	265725372	265725711
NC_051165.1	265715995	265716388
NC_051165.1	265692714	265693365
NC_051165.1	265681694	265682080
NC_051165.1	265680658	265681625
NC_051165.1	265680581	265680644
NC_051165.1	265671705	265672697
NC_051165.1	265671197	265671631
NC_051165.1	265669981	265670979
NC_051165.1	265668187	265668492
NC_051165.1	265664277	265665783
NC_051165.1	265659677	265659910
NC_051165.1	265658553	265659147
NC_051165.1	265651855	265652922
NC_051165.1	265313033	265315281
NC_051165.1	265290964	265290989
NC_051165.1	265276821	265276975
NC_051165.1	265276597	265276705
NC_051165.1	265276452	265276561
NC_051165.1	265274900	265276387
NC_051165.1	265263510	265264420
NC_051165.1	265262403	265263343
NC_051165.1	265261548	265262323
NC_051165.1	265254940	265255728
NC_051165.1	264700018	264700990
NC_051165.1	264698954	264699919
NC_051165.1	264698812	264698883
NC_051165.1	264698639	264698739
NC_051165.1	264698356	264698739
NC_051165.1	264698011	264698292
NC_051165.1	264508334	264508415
NC_051165.1	264465669	264465737
NC_051165.1	264449260	264449295
NC_051165.1	264413286	264413329
NC_051165.1	264404904	264407104
NC_051165.1	264395008	264395088
NC_051165.1	264393868	264394936
NC_051165.1	264391594	264393563
NC_051165.1	264391047	264391477
NC_051165.1	264359712	264360467
NC_051165.1	264356091	264357494
NC_051165.1	264332060	264333533
NC_051165.1	264317775	264317855
NC_051165.1	264317526	264317627
NC_051165.1	264316334	264317386
NC_051165.1	264312468	264312926
NC_051165.1	264311578	264312284
NC_051165.1	264310593	264311398
NC_051165.1	264309417	264310475
NC_051165.1	263309347	263309449
NC_051165.1	263308430	263309449
NC_051165.1	263308430	263309322
NC_051165.1	263307434	263308247
NC_051165.1	263301741	263302555
NC_051165.1	263295585	263296241
NC_051165.1	263292796	263293640
NC_051165.1	263289946	263289980
NC_051165.1	263266738	263267835
NC_051165.1	263256910	263257372
NC_051165.1	263253007	263253684
NC_051165.1	263252485	263252845
NC_051165.1	263251885	263252370
NC_051165.1	263240483	263241557
NC_051165.1	263227985	263228961
NC_051165.1	263226940	263227262
NC_051165.1	263213282	263213827
NC_051165.1	263163395	263163880
NC_051165.1	263146534	263147010
NC_051165.1	263136060	263136638
NC_051165.1	263109986	263110680
NC_051165.1	263100428	263100813
NC_051165.1	263095240	263095666
NC_051165.1	263041752	263041877
NC_051165.1	263033193	263034968
NC_051165.1	262884524	262884620
NC_051165.1	262534494	262534636
NC_051165.1	262530506	262530820
NC_051165.1	262523896	262524331
NC_051165.1	262514314	262514715
NC_051165.1	262505129	262506247
NC_051165.1	262464893	262468051
NC_051165.1	262428964	262429812
NC_051165.1	262399577	262400305
NC_051165.1	262396310	262397580
NC_051165.1	262395646	262396201
NC_051165.1	262395388	262395575
NC_051165.1	262375459	262376818
NC_051165.1	262373110	262373243
NC_051165.1	262372847	262373063
NC_051165.1	262371891	262372366
NC_051165.1	262371389	262371784
NC_051165.1	262368665	262371241
NC_051165.1	262364167	262364603
NC_051165.1	262361999	262362245
NC_051165.1	262313659	262313770
NC_051165.1	262281668	262281729
NC_051165.1	262130660	262131562
NC_051165.1	262128404	262128863
NC_051165.1	262098606	262100199
NC_051165.1	262098026	262098520
NC_051165.1	261236698	261236863
NC_051165.1	261236457	261236549
NC_051165.1	261234457	261236281
NC_051165.1	261230110	261231603
NC_051165.1	261207746	261208628
NC_051165.1	261207115	261207684
NC_051165.1	261204874	261205069
NC_051165.1	261200078	261200472
NC_051165.1	261120362	261120766
NC_051165.1	261106800	261106877
NC_051165.1	261106114	261106631
NC_051165.1	261103628	261104046
NC_051165.1	261098285	261099672
NC_051165.1	261062311	261063584
NC_051165.1	261061363	261061632
NC_051165.1	261061349	261061632
NC_051165.1	261033056	261033351
NC_051165.1	261028622	261029054
NC_051165.1	261026427	261028048
NC_051165.1	261025764	261026211
NC_051165.1	261025378	261025569
NC_051165.1	261024079	261025168
NC_051165.1	261023448	261023747
NC_051165.1	261018805	261019757
NC_051165.1	261017940	261018278
NC_051165.1	261016318	261016958
NC_051165.1	261013586	261015317
NC_051165.1	261013108	261013149
NC_051165.1	261012109	261013544
NC_051165.1	261011942	261012031
NC_051165.1	260994859	260994912
NC_051165.1	260967241	260968395
NC_051165.1	260958986	260959348
NC_051165.1	260820041	260820279
NC_051165.1	260819829	260819995
NC_051165.1	260819633	260819793
NC_051165.1	260818816	260819575
NC_051165.1	260818620	260818782
NC_051165.1	260818391	260818551
NC_051165.1	260817964	260818122
NC_051165.1	260817721	260817878
NC_051165.1	260817494	260817664
NC_051165.1	260817296	260817462
NC_051165.1	260816513	260816671
NC_051165.1	260814354	260814622
NC_051165.1	260813903	260814261
NC_051165.1	260794499	260794644
NC_051165.1	260701922	260702353
NC_051165.1	260113600	260116423
NC_051165.1	260083668	260084065
NC_051165.1	260082673	260083322
NC_051165.1	260081876	260082392
NC_051165.1	259989507	259989599
NC_051165.1	259988506	259989454
NC_051165.1	259975956	259977221
NC_051165.1	259409293	259409695
NC_051165.1	259391317	259391961
NC_051165.1	259389596	259390488
NC_051165.1	259378156	259378946
NC_051165.1	259377977	259378071
NC_051165.1	259376774	259377892
NC_051165.1	259371664	259372113
NC_051165.1	259370550	259371521
NC_051165.1	259363629	259364317
NC_051165.1	259361824	259361919
NC_051165.1	259361355	259361728
NC_051165.1	259355984	259356603
NC_051165.1	259354682	259355925
NC_051165.1	259354315	259354409
NC_051165.1	259338756	259339421
NC_051165.1	259323512	259326270
NC_051165.1	259321865	259323238
NC_051165.1	259295563	259296699
NC_051165.1	259284304	259284798
NC_051165.1	259065329	259065802
NC_051165.1	259064797	259065093
NC_051165.1	259060157	259060713
NC_051165.1	259059454	259060031
NC_051165.1	259057478	259059364
NC_051165.1	259057261	259057373
NC_051165.1	259052442	259053320
NC_051165.1	259035541	259035824
NC_051165.1	259019951	259021782
NC_051165.1	259014170	259014837
NC_051165.1	259013392	259014093
NC_051165.1	259010415	259010767
NC_051165.1	259004372	259004942
NC_051165.1	259002944	259003520
NC_051165.1	259002730	259002835
NC_051165.1	258996134	258996431
NC_051165.1	258972511	258973333
NC_051165.1	258972511	258972996
NC_051165.1	258962101	258963399
NC_051165.1	258951061	258953319
NC_051165.1	258935751	258937916
NC_051165.1	258934844	258934956
NC_051165.1	258930694	258930830
NC_051165.1	258930582	258930658
NC_051165.1	258930291	258930830
NC_051165.1	258929640	258930110
NC_051165.1	258929427	258930110
NC_051165.1	258914446	258915466
NC_051165.1	258907378	258907654
NC_051165.1	258896818	258897103
NC_051165.1	258864302	258864896
NC_051165.1	258860457	258861018
NC_051165.1	258860158	258860401
NC_051165.1	258859053	258860079
NC_051165.1	258853258	258853366
NC_051165.1	258849961	258850078
NC_051165.1	258849497	258849810
NC_051165.1	258849336	258849456
NC_051165.1	258848661	258849233
NC_051165.1	258845830	258845938
NC_051165.1	258837631	258838640
NC_051165.1	258835301	258835964
NC_051165.1	258834271	258835100
NC_051165.1	258833440	258834122
NC_051165.1	258832065	258833116
NC_051165.1	258829029	258829682
NC_051165.1	258825850	258825936
NC_051165.1	258823749	258825742
NC_051165.1	258822225	258823616
NC_051165.1	258821803	258822100
NC_051165.1	258819958	258821686
NC_051165.1	258817766	258819835
NC_051165.1	258703883	258704090
NC_051165.1	258703189	258703770
NC_051165.1	258697116	258700365
NC_051165.1	258555639	258556415
NC_051165.1	258546724	258547663
NC_051165.1	258530566	258530898
NC_051165.1	258529911	258530522
NC_051165.1	258529063	258529828
NC_051165.1	258470128	258470171
NC_051165.1	258468083	258469638
NC_051165.1	258459893	258460088
NC_051165.1	258422242	258423862
NC_051165.1	258398208	258398286
NC_051165.1	258376023	258376080
NC_051165.1	258374768	258375883
NC_051165.1	258372138	258372198
NC_051165.1	258371616	258372021
NC_051165.1	258371459	258371516
NC_051165.1	258371459	258371513
NC_051165.1	258371204	258371265
NC_051165.1	258370149	258371080
NC_051165.1	258365926	258366485
NC_051165.1	258362830	258363279
NC_051165.1	258358388	258359298
NC_051165.1	258358169	258358360
NC_051165.1	258351852	258352447
NC_051165.1	258341502	258341608
NC_051165.1	258308521	258309216
NC_051165.1	258307505	258308441
NC_051165.1	258293242	258294827
NC_051165.1	258293242	258293760
NC_051165.1	258291354	258293097
NC_051165.1	258290591	258291132
NC_051165.1	258270653	258271384
NC_051165.1	258259379	258260001
NC_051165.1	258254035	258254362
NC_051165.1	258246850	258247154
NC_051165.1	258237106	258237546
NC_051165.1	258234800	258235138
NC_051165.1	258232957	258233710
NC_051165.1	258232957	258234031
NC_051165.1	258224216	258226290
NC_051165.1	257805844	257806662
NC_051165.1	257805796	257806662
NC_051165.1	257804749	257805646
NC_051165.1	257799430	257801989
NC_051165.1	257797179	257799306
NC_051165.1	257797179	257801989
NC_051165.1	257793700	257797068
NC_051165.1	257792139	257793576
NC_051165.1	257791265	257792014
NC_051165.1	257788970	257789279
NC_051165.1	257775560	257776457
NC_051165.1	257775397	257775509
NC_051165.1	257774920	257775328
NC_051165.1	257774245	257774764
NC_051165.1	257770894	257774188
NC_051165.1	257769572	257770805
NC_051165.1	257765869	257766514
NC_051165.1	257765021	257765798
NC_051165.1	257568616	257570539
NC_051165.1	257560780	257562325
NC_051165.1	257461370	257461442
NC_051165.1	257461235	257461299
NC_051165.1	257446622	257447557
NC_051165.1	257445223	257446511
NC_051165.1	257410392	257411470
NC_051165.1	257410204	257410277
NC_051165.1	257409843	257410125
NC_051165.1	257390982	257393155
NC_051165.1	257390982	257392366
NC_051165.1	257385206	257385425
NC_051165.1	257382377	257382962
NC_051165.1	257348491	257348563
NC_051165.1	257332011	257332078
NC_051165.1	257324832	257325027
NC_051165.1	257324575	257324672
NC_051165.1	257323839	257324672
NC_051165.1	257321567	257323708
NC_051165.1	257320188	257320861
NC_051165.1	257320188	257323708
NC_051165.1	257315652	257317281
NC_051165.1	257315355	257315438
NC_051165.1	257315250	257315291
NC_051165.1	257315250	257315375
NC_051165.1	257307335	257308048
NC_051165.1	257306502	257307224
NC_051165.1	257305798	257306325
NC_051165.1	257252824	257254730
NC_051165.1	257248134	257248404
NC_051165.1	257225884	257225961
NC_051165.1	257211593	257212175
NC_051165.1	257208188	257209332
NC_051165.1	256058460	256058539
NC_051165.1	256058266	256058352
NC_051165.1	256057750	256058127
NC_051165.1	256056206	256057641
NC_051165.1	256055847	256056073
NC_051165.1	256035667	256035763
NC_051165.1	256022629	256022785
NC_051165.1	255514233	255514392
NC_051165.1	255509086	255509145
NC_051165.1	255508725	255508791
NC_051165.1	255503453	255505602
NC_051165.1	255492542	255492792
NC_051165.1	255490567	255490637
NC_051165.1	255490291	255490380
NC_051165.1	255488480	255489863
NC_051165.1	255453396	255456187
NC_051165.1	255450984	255452545
NC_051165.1	255418957	255421583
NC_051165.1	255414153	255416098
NC_051165.1	255412359	255413999
NC_051165.1	255411448	255412181
NC_051165.1	255410229	255411378
NC_051165.1	255409703	255410155
NC_051165.1	255401757	255402734
NC_051165.1	255397277	255398911
NC_051165.1	255394456	255395922
NC_051165.1	255393344	255394354
NC_051165.1	255392087	255393196
NC_051165.1	255384927	255387669
NC_051165.1	255384807	255387669
NC_051165.1	255384801	255387669
NC_051165.1	255382265	255387669
NC_051165.1	255382265	255384656
NC_051165.1	254991447	254991483
NC_051165.1	254985245	254985434
NC_051165.1	254985085	254985155
NC_051165.1	254966722	254967249
NC_051165.1	254962026	254963828
NC_051165.1	254938702	254939109
NC_051165.1	254938032	254938548
NC_051165.1	254937429	254937819
NC_051165.1	254936725	254937343
NC_051165.1	254935722	254936276
NC_051165.1	254935722	254936062
NC_051165.1	254925083	254925745
NC_051165.1	254865759	254865828
NC_051165.1	254837515	254837706
NC_051165.1	254836722	254837154
NC_051165.1	254813713	254814993
NC_051165.1	254777933	254778044
NC_051165.1	254777769	254777834
NC_051165.1	254777572	254777644
NC_051165.1	254777557	254777644
NC_051165.1	254776769	254777473
NC_051165.1	254771806	254774422
NC_051165.1	254766922	254767397
NC_051165.1	254766534	254766675
NC_051165.1	254764382	254766293
NC_051165.1	254745196	254745777
NC_051165.1	254728090	254730562
NC_051165.1	254725561	254725841
NC_051165.1	254648022	254649208
NC_051165.1	254648022	254648324
NC_051165.1	254643157	254643776
NC_051165.1	254642428	254642511
NC_051165.1	254628161	254630646
NC_051165.1	254621918	254623232
NC_051165.1	254614509	254616085
NC_051165.1	254614375	254614478
NC_051165.1	253870475	253870558
NC_051165.1	253856191	253856614
NC_051165.1	253808579	253808688
NC_051165.1	253796035	253797289
NC_051165.1	253795261	253795484
NC_051165.1	253795261	253795610
NC_051165.1	253795092	253795159
NC_051165.1	253794022	253794968
NC_051165.1	253792866	253793954
NC_051165.1	253751550	253751704
NC_051165.1	253688372	253689793
NC_051165.1	253085810	253086318
NC_051165.1	250319522	250320138
NC_051165.1	250314470	250315493
NC_051165.1	250305517	250306676
NC_051165.1	249673473	249676601
NC_051165.1	249672122	249673409
NC_051165.1	249658152	249658410
NC_051165.1	249658152	249658243
NC_051165.1	249657642	249657999
NC_051165.1	249654805	249654824
NC_051165.1	249642392	249642608
NC_051165.1	249638606	249638737
NC_051165.1	249638239	249638558
NC_051165.1	249356346	249357390
NC_051165.1	249355894	249356306
NC_051165.1	249249878	249250470
NC_051165.1	249248747	249249763
NC_051165.1	249242690	249244765
NC_051165.1	249228544	249229173
NC_051165.1	249226675	249227430
NC_051165.1	249225674	249226433
NC_051165.1	249222424	249223359
NC_051165.1	249208702	249208789
NC_051165.1	248360660	248361726
NC_051165.1	248348432	248349329
NC_051165.1	248326088	248327038
NC_051165.1	248094403	248094436
NC_051165.1	247561516	247562821
NC_051165.1	247527846	247528474
NC_051165.1	247333252	247333386
NC_051165.1	247323429	247323962
NC_051165.1	247322490	247322578
NC_051165.1	247322279	247322344
NC_051165.1	247317331	247317818
NC_051165.1	247317158	247317818
NC_051165.1	247309117	247309173
NC_051165.1	247295952	247296039
NC_051165.1	247293764	247294595
NC_051165.1	247257605	247257671
NC_051165.1	247150822	247150985
NC_051165.1	247101408	247101960
NC_051165.1	247092031	247092086
NC_051165.1	247082950	247083060
NC_051165.1	247039439	247039459
NC_051165.1	247028779	247028859
NC_051165.1	247009416	247009574
NC_051165.1	246941845	246941910
NC_051165.1	246290256	246290358
NC_051165.1	246289786	246290180
NC_051165.1	246289676	246289746
NC_051165.1	246289647	246289746
NC_051165.1	246283736	246284295
NC_051165.1	246279925	246281502
NC_051165.1	246278275	246279845
NC_051165.1	246277382	246278175
NC_051165.1	246275774	246277227
NC_051165.1	246274101	246274193
NC_051165.1	246273672	246274013
NC_051165.1	246271954	246273599
NC_051165.1	246264062	246264160
NC_051165.1	246263912	246263992
NC_051165.1	246250004	246253168
NC_051165.1	246249000	246249886
NC_051165.1	246248829	246248954
NC_051165.1	246248611	246248702
NC_051165.1	246248611	246248699
NC_051165.1	246233875	246238940
NC_051165.1	246218061	246218191
NC_051165.1	246128080	246131270
NC_051165.1	246111504	246114282
NC_051165.1	246086980	246087808
NC_051165.1	246082276	246082985
NC_051165.1	246052442	246052941
NC_051165.1	246048196	246049636
NC_051165.1	246044835	246045577
NC_051165.1	245958260	245958323
NC_051165.1	245931713	245934006
NC_051165.1	245909845	245912265
NC_051165.1	245906642	245907551
NC_051165.1	245906223	245906521
NC_051165.1	245405042	245405074
NC_051165.1	245142679	245143644
NC_051165.1	245136764	245137854
NC_051165.1	245133340	245134245
NC_051165.1	245127017	245127180
NC_051165.1	245125006	245126121
NC_051165.1	245124984	245126099
NC_051165.1	245111943	245112074
NC_051165.1	245111787	245111845
NC_051165.1	245111571	245111845
NC_051165.1	245110461	245112448
NC_051165.1	245100764	245110360
NC_051165.1	245099870	245110360
NC_051165.1	245097246	245099744
NC_051165.1	245097246	245110360
NC_051165.1	245064676	245065922
NC_051165.1	245023315	245024963
NC_051165.1	245022868	245023241
NC_051165.1	245021233	245021289
NC_051165.1	245015354	245016087
NC_051165.1	245013608	245015174
NC_051165.1	245006697	245008445
NC_051165.1	245002680	245002756
NC_051165.1	244998556	244999451
NC_051165.1	244978144	244978538
NC_051165.1	244964513	244968023
NC_051165.1	244961673	244968023
NC_051165.1	244961673	244964446
NC_051165.1	244959795	244961624
NC_051165.1	244959795	244961510
NC_051165.1	244946455	244957892
NC_051165.1	244854946	244855011
NC_051165.1	244850477	244854795
NC_051165.1	244837263	244837331
NC_051165.1	244829643	244829726
NC_051165.1	244811292	244812059
NC_051165.1	244792790	244792942
NC_051165.1	244792191	244792540
NC_051165.1	244768730	244769114
NC_051165.1	244695094	244695230
NC_051165.1	244695094	244695563
NC_051165.1	244695091	244695563
NC_051165.1	244693470	244694798
NC_051165.1	244689732	244689872
NC_051165.1	244689126	244689592
NC_051165.1	244673294	244673917
NC_051165.1	244671237	244672362
NC_051165.1	244670341	244671144
NC_051165.1	244665274	244665859
NC_051165.1	244655382	244655622
NC_051165.1	244655301	244655364
NC_051165.1	244655100	244655190
NC_051165.1	244651280	244652149
NC_051165.1	244651056	244651174
NC_051165.1	244648707	244648862
NC_051165.1	244647842	244648533
NC_051165.1	244647642	244647760
NC_051165.1	244644900	244645888
NC_051165.1	244617035	244617924
NC_051165.1	244604289	244604436
NC_051165.1	244602857	244604185
NC_051165.1	244601438	244601761
NC_051165.1	244601214	244601319
NC_051165.1	244601058	244601149
NC_051165.1	244599795	244600951
NC_051165.1	244598770	244599603
NC_051165.1	244584639	244584769
NC_051165.1	244584386	244584506
NC_051165.1	244582614	244582908
NC_051165.1	244579291	244579876
NC_051165.1	244571318	244572781
NC_051165.1	244571143	244571202
NC_051165.1	244556651	244560005
NC_051165.1	244532851	244533297
NC_051165.1	244497962	244498252
NC_051165.1	244497747	244497898
NC_051165.1	244497573	244497707
NC_051165.1	244497146	244497464
NC_051165.1	244496539	244497061
NC_051165.1	244495459	244496378
NC_051165.1	244492922	244495210
NC_051165.1	244487686	244487866
NC_051165.1	244484859	244487318
NC_051165.1	244483842	244484728
NC_051165.1	244461219	244462916
NC_051165.1	244459153	244459665
NC_051165.1	244455635	244456967
NC_051165.1	244455576	244456997
NC_051165.1	244413307	244414351
NC_051165.1	244412288	244413180
NC_051165.1	244409379	244412133
NC_051165.1	244402501	244404420
NC_051165.1	244402501	244403629
NC_051165.1	244398771	244404420
NC_051165.1	244398771	244402482
NC_051165.1	243716970	243717063
NC_051165.1	243716773	243716829
NC_051165.1	242879038	242879975
NC_051165.1	242877809	242878971
NC_051165.1	242874477	242875301
NC_051165.1	242816734	242817072
NC_051165.1	242794975	242795033
NC_051165.1	242784746	242785888
NC_051165.1	242306409	242308793
NC_051165.1	242303068	242305297
NC_051165.1	242302593	242302998
NC_051165.1	242296117	242296954
NC_051165.1	242211808	242211936
NC_051165.1	242180462	242180625
NC_051165.1	242166281	242166327
NC_051165.1	242055054	242056152
NC_051165.1	242054151	242054920
NC_051165.1	242053616	242054055
NC_051165.1	242049094	242050268
NC_051165.1	242039130	242039353
NC_051165.1	242023561	242024256
NC_051165.1	242011696	242011893
NC_051165.1	242010683	242011603
NC_051165.1	241997007	241997524
NC_051165.1	241989214	241989368
NC_051165.1	241980866	241982224
NC_051165.1	241596794	241597759
NC_051165.1	241010293	241011891
NC_051165.1	241007093	241007218
NC_051165.1	240938294	240939460
NC_051165.1	240934918	240938138
NC_051165.1	240934697	240934864
NC_051165.1	240924693	240924780
NC_051165.1	240875539	240876001
NC_051165.1	240842676	240843311
NC_051165.1	240839149	240840605
NC_051165.1	240824799	240825358
NC_051165.1	240817224	240817280
NC_051165.1	240671318	240672391
NC_051165.1	240671318	240672990
NC_051165.1	240670996	240671098
NC_051165.1	240670975	240671098
NC_051165.1	240591605	240593853
NC_051165.1	240518551	240519181
NC_051165.1	240518426	240518481
NC_051165.1	240505162	240505251
NC_051165.1	240504992	240505051
NC_051165.1	240498270	240498756
NC_051165.1	240475178	240475679
NC_051165.1	240475031	240475088
[truncated: 20,776 more rows]

## Sheet: peptides
chromosome	start	end	number of peptide associated
NC_051165.1	18911001	19102095	10
NC_051165.1	275635811	275637687	3
NC_051165.1	275794510	275898999	1
NC_051165.1	275899721	275906069	10
NC_051165.1	275906797	276215738	7
NC_051165.1	276535255	276559597	6
NC_051165.1	276570993	276580492	8
NC_051165.1	276581299	276582444	1
NC_051165.1	276583873	276608125	6
NC_051165.1	276617464	276629086	6
NC_051165.1	276645264	276648696	1
NC_051165.1	276688662	276706495	5
NC_051165.1	276724317	276801194	52
NC_051165.1	278477018	278478665	6
NC_051165.1	278530506	278553684	1
NC_051165.1	280236883	280254760	8
NC_051165.1	280259144	280270097	4
NC_051165.1	280497974	280585966	4
NC_051165.1	280872874	280890356	6
NC_051165.1	281050544	281101412	27
NC_051165.1	281045329	281050198	14
NC_051165.1	281523002	281654101	25
NC_051165.1	281702790	281703690	2
NC_051165.1	282004637	282008228	10
NC_051165.1	281945503	281977897	8
NC_051165.1	282339681	282342463	1
NC_051165.1	282620860	282649718	14
NC_051165.1	283989064	284063894	4
NC_051165.1	284069493	284231466	19
NC_051165.1	284780506	284859504	9
NC_051165.1	288999710	289184682	27
NC_051165.1	290008845	290133528	14
NC_051165.1	290159916	290270411	2
NC_051165.1	290308025	290365955	19
NC_051165.1	290460698	290599587	52
NC_051165.1	291366337	291367609	3
NC_051165.1	292146586	292148451	9
NC_051165.1	292148742	292153871	1
NC_051165.1	292273895	292332312	21
NC_051165.1	115387430	115454970	1
NC_051165.1	292516145	292592596	28
NC_051165.1	294654181	294760227	2
NC_051165.1	295377041	295383681	1
NC_051165.1	295414383	295449786	1
NC_051165.1	295668242	295697646	5
NC_051165.1	295948388	295969600	8
NC_051165.1	295972978	295978708	2
NC_051165.1	295969653	295973272	12
NC_051165.1	295992232	296091707	24
NC_051165.1	296695427	296784839	14
NC_051165.1	296808692	296810098	3
NC_051165.1	296810240	296821766	2
NC_051165.1	297070999	297234043	1
NC_051165.1	297255874	297273096	24
NC_051165.1	297290734	297300184	6
NC_051165.1	297310257	297318688	4
NC_051165.1	298095448	298125878	6
NC_051165.1	117226464	117278771	1
NC_051165.1	299160454	299405695	5
NC_051165.1	300332209	300478850	18
NC_051165.1	302219361	302252470	4
NC_051165.1	303091319	303130589	1
NC_051165.1	303327656	303396930	3
NC_051165.1	303471824	303483987	2
NC_051165.1	303484274	303510805	2
NC_051165.1	303539612	303558759	1
NC_051165.1	303582414	303583603	7
NC_051165.1	303990221	304009114	8
NC_051165.1	304058566	304074905	5
NC_051165.1	304472807	304578635	16
NC_051165.1	304582272	304585359	1
NC_051165.1	304771024	304799883	8
NC_051165.1	307957896	307999796	4
NC_051165.1	308623407	308627923	2
NC_051165.1	308752605	308773635	4
NC_051165.1	309622228	309653136	8
NC_051165.1	309787575	309796971	3
NC_051165.1	309807673	309809354	4
NC_051165.1	310068832	310193202	16
NC_051165.1	310239617	310278587	19
NC_051165.1	310439462	310454218	12
NC_051165.1	310463110	310483265	8
NC_051165.1	310574275	310583217	5
NC_051165.1	310806092	311022501	1
NC_051165.1	311233843	311269696	2
NC_051165.1	311368988	311387510	20
NC_051165.1	311453839	311457920	2
NC_051165.1	311472074	311496578	5
NC_051165.1	311462651	311470773	2
NC_051165.1	311573456	311576477	7
NC_051165.1	120459930	120516751	1
NC_051165.1	315881580	315914206	4
NC_051165.1	120729718	120883341	11
NC_051165.1	316126213	316141374	1
NC_051165.1	316275623	316292827	2
NC_051165.1	317144646	317204804	14
NC_051165.1	317214329	317222860	3
NC_051165.1	317223219	317411118	1
NC_051165.1	317422135	317442079	5
NC_051165.1	121457703	121512035	1
NC_051165.1	317612753	317632509	8
NC_051165.1	317644822	317645539	2
NC_051165.1	317652283	317653213	1
NC_051165.1	317653475	317684544	16
NC_051165.1	317894737	317921277	3
NC_051165.1	317945526	317949771	17
NC_051165.1	318226949	318243074	1
NC_051165.1	318247262	318314358	27
NC_051165.1	318358211	318411856	4
NC_051165.1	318474477	318485898	15
NC_051165.1	318539392	318549203	1
NC_051165.1	318552740	318563191	2
NC_051165.1	318698061	318775939	5
NC_051165.1	318787705	318790732	10
NC_051165.1	318906844	318922313	8
NC_051165.1	318899810	318906797	1
NC_051165.1	318922533	318932586	6
NC_051165.1	319142070	319144909	2
NC_051165.1	319148570	319162122	3
NC_051165.1	320042048	320044164	5
NC_051165.1	320140356	320197789	9
NC_051165.1	320389590	320400501	35
NC_051165.1	320673015	320834812	39
NC_051165.1	321792162	321889518	2
NC_051165.1	322009705	322053234	2
NC_051165.1	322373836	322410190	12
NC_051165.1	322433258	322608181	8
NC_051165.1	123941225	124005870	6
NC_051165.1	322669951	322688312	3
NC_051165.1	322710059	322719579	6
NC_051165.1	322930681	323016106	7
NC_051165.1	323371028	323376344	11
NC_051165.1	323383897	323427298	11
NC_051165.1	323554010	323577771	2
NC_051165.1	323781648	323822420	22
NC_051165.1	124126184	124270648	2
NC_051165.1	8997734	9093338	4
NC_051165.1	124811937	124813560	1
NC_051165.1	837307	845557	2
NC_051165.1	126578474	126579319	1
NC_051165.1	91250158	91254957	1
NC_051165.1	126596445	126597191	1
NC_051165.1	126609834	126610676	1
NC_051165.1	136943000	136944410	2
NC_051165.1	147764555	147792254	1
NC_051165.1	181839540	181840306	1
NC_051165.1	268164635	268171106	1
NC_051165.1	309617816	309618549	3
NC_051165.1	136259453	136259526	2
NC_051166.1	301791	922270	4
NC_051166.1	6607744	6704334	6
NC_051166.1	6817455	6877375	2
NC_051166.1	7128103	7550882	1
NC_051166.1	8053336	8056750	1
NC_051165.1	136164345	136174826	1
NC_051165.1	136236668	136238935	1
NC_051166.1	16314783	16429720	3
NC_051165.1	136849032	136942498	5
NC_051166.1	24883949	25011223	1
NC_051166.1	25660629	25783950	2
NC_051166.1	25906815	26236040	1
NC_051166.1	29255674	29604071	1
NC_051166.1	31684834	31816125	31
NC_051166.1	35378329	35761138	5
NC_051165.1	141505751	141552250	6
NC_051166.1	40266840	40271963	48
NC_051166.1	40260798	40278254	1
NC_051166.1	46267348	46309305	7
NC_051166.1	51672855	51683787	1
NC_051166.1	51697725	51908811	4
NC_051166.1	53175193	53668841	1
NC_051166.1	56524184	56594671	4
NC_051166.1	57057300	57333874	4
NC_051165.1	142340257	142340923	3
NC_051166.1	58338359	58495332	2
NC_051165.1	142342684	142374594	4
NC_051166.1	61620505	61814059	1
NC_051166.1	61913484	62035148	4
NC_051166.1	62703185	62748776	4
NC_051166.1	62801244	62951922	4
NC_051166.1	63212389	63329381	4
NC_051166.1	63658079	64263878	9
NC_051166.1	64400403	64484188	3
NC_051166.1	64577280	64580138	8
NC_051166.1	68867609	68932799	1
NC_051166.1	70395968	70476663	1
NC_051166.1	71034619	71135730	10
NC_051166.1	71136068	71177331	11
NC_051166.1	71418247	71565566	2
NC_051165.1	143082001	143096613	4
NC_051166.1	71763340	71822872	7
NC_051166.1	71823064	71987880	7
NC_051166.1	72197763	72440529	1
NC_051166.1	72520526	72775186	4
NC_051166.1	73821470	73822438	1
NC_051166.1	73837995	73838936	3
NC_051166.1	73843913	73844565	1
NC_051166.1	74570886	74573742	1
NC_051166.1	74971350	75165035	14
NC_051166.1	75461330	75572993	9
NC_051166.1	77242595	77360585	6
NC_051166.1	82151513	82227129	2
NC_051166.1	82245432	82246697	3
NC_051166.1	82256699	82398994	9
NC_051166.1	87633925	87656446	17
NC_051166.1	87713404	88015482	3
NC_051166.1	88883797	88967989	7
NC_051166.1	90358444	90532634	11
NC_051166.1	91755907	91876363	5
NC_051166.1	91951760	91959888	5
NC_051166.1	91961374	92075598	6
NC_051166.1	93850831	93918622	7
NC_051166.1	94067826	94102129	17
NC_051166.1	94142047	94189401	14
NC_051166.1	95644096	95761863	4
NC_051165.1	39396479	39415914	2
NC_051166.1	97418166	97518425	3
NC_051166.1	98547802	98642341	5
NC_051166.1	100181575	100438358	8
NC_051166.1	100439968	100487876	4
NC_051166.1	101425426	101557373	20
NC_051166.1	101655155	102248900	1
NC_051166.1	106793416	106795273	28
NC_051166.1	107136254	107145964	5
NC_051166.1	107297334	107320259	2
NC_051166.1	107414349	107510690	6
NC_051165.1	145687669	145767638	10
NC_051166.1	108843098	108902877	8
NC_051166.1	108906076	108918602	12
NC_051166.1	108923407	108970521	16
NC_051166.1	109007327	109048933	8
NC_051166.1	109001882	109005490	6
NC_051166.1	109454186	109484548	59
NC_051166.1	109511843	109612247	24
NC_051166.1	110427998	110444369	6
NC_051166.1	110469298	110485543	12
NC_051166.1	110485696	110490685	10
NC_051166.1	110497216	110716572	3
NC_051166.1	111753082	111775982	1
NC_051166.1	111841847	111922740	1
NC_051166.1	113180890	113230593	6
NC_051166.1	116655956	116933804	33
NC_051166.1	117036352	117069128	79
NC_051166.1	124267491	124272359	6
NC_051166.1	124283283	124287247	8
NC_051166.1	124414523	124417630	22
NC_051166.1	124446288	124449186	26
NC_051166.1	124477255	124480732	4
NC_051166.1	124487303	124490459	4
NC_051166.1	124508814	124510443	2
NC_051166.1	124590867	124594279	1
NC_051166.1	124627035	124629295	7
NC_051166.1	124646685	124649455	26
NC_051166.1	124682943	124685002	4
NC_051166.1	124702542	124704628	6
NC_051166.1	124748917	124750544	15
NC_051166.1	124769602	124774906	14
NC_051166.1	124791510	124795442	10
NC_051166.1	124821012	124823801	24
NC_051166.1	124896055	124899040	6
NC_051166.1	124925052	124935165	1
NC_051166.1	124944282	124947684	9
NC_051166.1	125159885	125186187	1
NC_051166.1	125223522	125242491	4
NC_051166.1	127169901	127178094	2
NC_051166.1	127245221	127259591	7
NC_051166.1	127294946	127340679	7
NC_051165.1	147808479	147846397	4
NC_051166.1	128947308	128951427	7
NC_051166.1	128951363	128993222	16
NC_051165.1	147853729	147881324	12
NC_051166.1	129350007	129425376	2
NC_051166.1	130348680	130420371	4
NC_051165.1	147899029	147948318	10
NC_051166.1	130738536	130744660	2
NC_051166.1	130770323	130773066	3
NC_051166.1	130874384	130881788	15
NC_051166.1	131480701	131515464	25
NC_051166.1	132283302	132418061	4
NC_051166.1	134103106	134153652	2
NC_051166.1	134362848	134426732	2
NC_051166.1	134426978	134493688	6
NC_051166.1	134595045	134748132	5
NC_051166.1	135049920	135058352	30
NC_051166.1	135133569	135150969	2
NC_051166.1	135072895	135107341	2
NC_051166.1	135604597	135658063	20
NC_051166.1	135744827	135794380	20
NC_051166.1	136640338	136766181	16
NC_051166.1	139247921	139350572	7
NC_051166.1	139858915	139932147	1
NC_051166.1	142395634	142481326	4
NC_051166.1	143149130	143215865	2
NC_051166.1	143256462	143260637	11
NC_051166.1	143301912	143358020	5
NC_051166.1	143446807	143458010	3
NC_051166.1	143496437	143505689	1
NC_051166.1	143515303	143644402	1
NC_051166.1	143786329	143834789	5
NC_051166.1	144394057	144451957	1
NC_051166.1	145786073	145821539	1
NC_051166.1	145831631	145932111	5
NC_051166.1	146214615	146289099	6
NC_051166.1	148756093	148821161	18
NC_051166.1	148963197	149237420	5
NC_051166.1	149333503	149370564	1
NC_051166.1	151668381	151845450	1
NC_051166.1	153392112	153533591	6
NC_051166.1	153732799	153766984	42
NC_051166.1	154458038	154524806	2
NC_051166.1	155601823	155647950	10
NC_051166.1	155675911	155773173	7
NC_051166.1	156995134	157094289	12
NC_051166.1	157225201	157226538	2
NC_051166.1	158623447	158788536	1
NC_051166.1	160173365	160182247	4
NC_051166.1	162457579	162462484	3
NC_051166.1	162482346	162488894	1
NC_051166.1	162538755	162544717	3
NC_051166.1	163384220	163417037	63
NC_051166.1	163424534	163635601	5
NC_051166.1	163683392	163741418	2
NC_051166.1	163751719	163805187	58
NC_051166.1	163913151	163996131	17
NC_051166.1	164587360	164593358	1
NC_051166.1	166344305	166396066	16
NC_051166.1	166417026	166421822	4
NC_051166.1	166450537	166473042	2
NC_051166.1	166507638	166527567	2
NC_051166.1	168098322	168104316	6
NC_051166.1	168703889	168789328	5
NC_051166.1	169398832	169417457	2
NC_051166.1	169419845	169554371	3
NC_051166.1	171017787	171020618	4
NC_051166.1	172284344	172300118	3
NC_051166.1	174377768	174430649	22
NC_051166.1	174593894	174684231	2
NC_051166.1	175266333	175313074	14
NC_051166.1	175337823	175593142	11
NC_051166.1	176498439	176612115	3
NC_051166.1	176743644	176934907	5
NC_051166.1	177412708	177610083	1
NC_051166.1	179597992	179608666	1
NC_051166.1	179608945	179660694	1
NC_051166.1	179864155	180132561	21
NC_051166.1	180275702	180293655	8
NC_051166.1	180732065	180798799	2
NC_051166.1	180799054	180800268	3
NC_051166.1	181017023	181080866	2
NC_051166.1	182474557	182528242	8
NC_051166.1	182977046	183028120	6
NC_051165.1	162519019	162581175	125
NC_051166.1	183587414	183665829	7
NC_051166.1	183677467	183716259	4
NC_051166.1	183718191	183765506	1
NC_051166.1	183789513	183839505	9
NC_051166.1	184360086	184394940	4
NC_051166.1	185197096	185201854	12
NC_051166.1	186296786	186306187	4
NC_051166.1	186712518	186739736	3
NC_051166.1	186739938	186741225	2
NC_051166.1	186769648	186782390	2
NC_051166.1	187449124	187464465	18
NC_051166.1	187752027	187797379	14
NC_051166.1	187863335	187904182	6
NC_051166.1	191726477	191730315	1
NC_051166.1	191809616	191959729	30
NC_051166.1	192023288	192032732	982
NC_051166.1	192068616	192100061	1
NC_051166.1	192505234	192664282	6
NC_051166.1	193257467	193432065	1
NC_051166.1	195123421	195243667	20
NC_051165.1	164614740	164729536	1
NC_051166.1	196989933	197556548	1
NC_051166.1	197607544	197769466	3
NC_051166.1	197568444	197585939	2
NC_051166.1	197781093	197785006	6
NC_051166.1	197814967	197822013	1
NC_051166.1	197880612	197985585	2
NC_051166.1	198234350	198349755	2
NC_051166.1	198832886	199015771	19
NC_051166.1	200063798	200225511	2
NC_051166.1	162362	212617	63
NC_051165.1	165650337	165817653	3
NC_051166.1	12172804	12175232	1
NC_051166.1	63495566	63497873	8
NC_051166.1	79640756	79678908	6
NC_051166.1	28693843	28893383	2
NC_051166.1	32658697	32910082	4
NC_051165.1	169870546	169889419	13
NC_051166.1	45775812	45850326	22
NC_051165.1	170018471	170050383	4
NC_051166.1	52561647	53045669	14
NC_051166.1	62166068	62180192	2
NC_051166.1	62760638	62765583	2
NC_051166.1	63099230	63110740	13
NC_051166.1	64313057	64400354	4
NC_051166.1	73826966	73831426	10
NC_051166.1	79458807	79491139	1
NC_051166.1	86939083	86939565	5
NC_051166.1	90214428	90243805	12
NC_051165.1	176281879	176282685	4
NC_051166.1	108741817	108751599	23
NC_051166.1	124321386	124375525	6
NC_051166.1	124428337	124429832	22
NC_051166.1	124511739	124530877	18
NC_051166.1	124563662	124572976	3
NC_051166.1	126757851	126788301	7
NC_051166.1	129200509	129262047	3
NC_051166.1	132386005	132482908	16
NC_051166.1	133984495	134003591	2
NC_051166.1	134015057	134045000	35
NC_051165.1	179936614	180215327	6
NC_051166.1	138870910	138878404	2
NC_051165.1	181079029	181098360	18
NC_051166.1	143235579	143282153	2
NC_051166.1	143858293	143885662	4
NC_051166.1	149308071	149314965	3
NC_051166.1	154611405	154655964	10
NC_051166.1	154699869	154724016	1
NC_051166.1	154762030	154815359	1
NC_051166.1	156861723	156863159	7
NC_051166.1	166543471	166585999	4
NC_051166.1	171057297	171058886	12
NC_051166.1	175754246	175755277	3
NC_051166.1	177819150	177847686	5
NC_051166.1	181089657	181091825	2
NC_051166.1	181091827	181093490	2
NC_051166.1	182704901	182746560	1
NC_051166.1	185207500	185309988	16
NC_051166.1	191520201	191524932	9
NC_051166.1	193649729	193909608	1
NC_051166.1	198062273	198069770	3
NC_051166.1	129796038	129824412	36
NC_051166.1	198262442	198262541	2
NC_051165.1	189440177	189632751	4
NC_051165.1	189637602	189654853	1
NC_051165.1	201347599	201369435	4
NC_051165.1	201942147	201951795	3
NC_051167.1	13973220	13974729	5
NC_051167.1	1534287	1625932	8
NC_051167.1	1755177	2249031	4
NC_051167.1	2703061	2709055	2
NC_051167.1	10618388	11004092	5
NC_051165.1	203528173	203528913	2
NC_051167.1	20312331	21068903	9
NC_051167.1	21128715	21254211	8
NC_051167.1	22041830	22255535	5
NC_051167.1	24007638	24009630	13
NC_051167.1	23908418	24010173	3
NC_051167.1	33279735	33490497	2
NC_051167.1	42400584	42503944	2
NC_051167.1	42399158	42403074	2
NC_051167.1	42508279	42512227	1
NC_051167.1	42675358	42700739	1
NC_051167.1	44367127	44610087	1
NC_051167.1	49785081	49806098	11
NC_051167.1	49879151	49899415	1
NC_051167.1	51692676	51724612	3
NC_051167.1	57919511	58461070	2
NC_051167.1	60081911	60110159	14
NC_051167.1	60227061	60267445	22
NC_051167.1	60515396	60695928	1
NC_051167.1	67274041	67445483	1
NC_051167.1	67721206	67824020	1
NC_051167.1	67827187	67885196	18
NC_051167.1	68456528	68460692	1
NC_051167.1	68551768	68556048	51
NC_051167.1	69004972	69023794	10
NC_051167.1	69466844	69551602	6
NC_051165.1	207429099	207441555	4
NC_051167.1	71629456	71709086	1
NC_051167.1	72084938	72193362	8
NC_051165.1	47715259	47778643	1
NC_051165.1	207460929	207634169	5
NC_051167.1	72682557	72720037	5
NC_051167.1	73926477	73978761	2
NC_051167.1	73978950	73995505	4
NC_051167.1	73995933	74117132	27
NC_051167.1	74749963	74752456	8
NC_051167.1	74740972	74784920	26
NC_051167.1	75208965	75279082	6
NC_051167.1	75936325	75984411	96
NC_051165.1	208236154	208263526	7
NC_051167.1	78191351	78257388	6
NC_051167.1	78357762	78419920	2
NC_051167.1	79066445	79135233	13
NC_051167.1	79139903	79146304	7
NC_051167.1	79163387	79199810	1
NC_051167.1	79155296	79216483	6
NC_051167.1	79334881	79400462	13
NC_051167.1	79470123	79477501	6
NC_051167.1	79647636	79652078	4
NC_051167.1	79780085	79794151	13
NC_051167.1	85348605	85381462	10
NC_051167.1	87322114	87368596	15
NC_051167.1	87377122	87444763	6
NC_051167.1	87445474	87451601	2
NC_051167.1	87451728	87457920	2
NC_051167.1	87866024	87870578	8
NC_051167.1	87998838	88007967	4
NC_051167.1	88018280	88045731	18
NC_051167.1	88051837	88059089	1
NC_051167.1	88058204	88061595	2
NC_051167.1	88398982	88419232	4
NC_051167.1	88808302	88841943	9
NC_051167.1	90575337	90894948	2
NC_051167.1	91016790	91263970	12
NC_051167.1	92756543	92910970	6
NC_051167.1	93012777	93015587	1
NC_051167.1	93020306	93100668	1
NC_051167.1	93100587	93112375	3
NC_051167.1	93243427	93286475	8
NC_051167.1	93526431	93535456	20
NC_051167.1	93705957	93711945	2
NC_051167.1	93826253	93830717	1
NC_051167.1	93800945	93813148	1
NC_051167.1	93831752	93869180	22
NC_051167.1	93882635	93918424	1
NC_051167.1	93954772	93972971	1
NC_051167.1	93985381	93998120	1
NC_051167.1	94123380	94145130	2
NC_051167.1	94264961	94343734	3
NC_051167.1	94372417	94396244	1
NC_051167.1	94543919	94812772	1
NC_051167.1	94890067	94903598	1
NC_051167.1	94907483	94927865	15
NC_051167.1	94928247	94949722	1
NC_051167.1	95186183	95189469	4
NC_051167.1	95911125	95949604	39
NC_051167.1	95960241	95970114	1
NC_051167.1	96750421	96796872	1
NC_051167.1	96846122	96910165	150
NC_051167.1	97323979	97339136	8
NC_051167.1	97633955	97660038	10
NC_051167.1	97758954	97785434	104
NC_051167.1	97787274	97795591	1
NC_051167.1	97865501	97876891	9
NC_051167.1	97971039	97978634	7
NC_051165.1	212087770	212100059	3
NC_051167.1	98022030	98060014	20
NC_051167.1	98104149	98122532	14
NC_051167.1	98214895	98249726	7
NC_051167.1	98176261	98202299	1
NC_051167.1	98340555	98380889	2
NC_051167.1	98381058	98388293	11
NC_051167.1	98488222	98503818	1
NC_051167.1	98506841	98738138	11
NC_051167.1	98903302	98904312	1
NC_051167.1	98986162	98997597	1
NC_051167.1	99096283	99241905	24
NC_051167.1	99245006	99306607	2
NC_051167.1	99442993	99476637	2
NC_051167.1	99548582	99554323	6
NC_051167.1	101572971	101574442	2
NC_051167.1	101577126	101611615	8
NC_051167.1	101757065	101758169	7
NC_051167.1	102343876	102364412	4
NC_051167.1	102429445	102455807	6
NC_051167.1	102456018	102464129	10
NC_051167.1	102637028	102650811	9
NC_051167.1	102674153	102767130	4
NC_051167.1	103302020	103321622	9
NC_051167.1	103598390	103638290	18
NC_051167.1	104715486	104746874	15
NC_051167.1	106283257	106361844	1
NC_051167.1	106364796	106373151	7
NC_051167.1	106510753	106528355	15
NC_051167.1	106546947	106549495	5
NC_051167.1	106552349	106568587	10
NC_051167.1	106587649	106595957	7
NC_051167.1	106720386	106741207	2
NC_051167.1	106741695	106775772	5
NC_051167.1	106777342	106792680	16
NC_051167.1	106799148	106804999	1
NC_051167.1	106817025	106830351	14
NC_051167.1	106860813	106908647	4
NC_051167.1	106939511	106952794	4
NC_051167.1	106971433	106991136	21
NC_051167.1	107182980	107202106	5
NC_051167.1	107201786	107208235	6
NC_051167.1	107290784	107301873	20
NC_051167.1	108158998	108175900	5
NC_051167.1	108248344	108515882	2
NC_051165.1	47855967	47918394	1
NC_051167.1	109566537	109585921	7
NC_051167.1	109587354	109591226	2
NC_051167.1	109604170	109607971	33
NC_051167.1	109627798	109630800	2
NC_051167.1	109689597	109726623	1
NC_051167.1	109736562	109863168	8
NC_051167.1	109870468	109876756	2
NC_051165.1	216418075	216462746	17
NC_051167.1	109918104	109939030	25
NC_051167.1	110185287	110236469	14
NC_051167.1	110491990	110653267	4
NC_051167.1	110783338	110789325	8
NC_051167.1	110799742	110807992	1
NC_051167.1	111659885	111693457	10
NC_051167.1	111931860	111949739	4
NC_051167.1	111898758	111927205	5
NC_051167.1	112502915	112513531	4
NC_051167.1	112520848	112577553	4
NC_051167.1	114597018	114616553	42
NC_051167.1	114803724	114859957	2
NC_051167.1	115358989	115369977	4
NC_051167.1	115370326	115372385	2
NC_051167.1	115402037	115475351	8
NC_051167.1	116546487	116565247	11
NC_051167.1	118317379	118349884	12
NC_051167.1	118350349	118389549	2
NC_051167.1	118457080	118495997	22
NC_051167.1	118764113	118797056	26
NC_051167.1	118748014	118764036	126
NC_051167.1	118884700	118905908	130
NC_051167.1	119092860	119118643	1
NC_051167.1	119628932	119635002	14
NC_051167.1	120837925	120853494	3
NC_051167.1	120827372	120836448	15
NC_051167.1	120821225	120823117	12
NC_051165.1	218074669	218121250	1
NC_051167.1	121786890	121823347	34
NC_051167.1	122409420	122442546	4
NC_051167.1	122605949	122606306	6
NC_051167.1	126627413	126629214	12
NC_051167.1	126824997	126826874	7
NC_051167.1	126830776	126874415	2
NC_051167.1	126876192	126885231	1
NC_051167.1	126900814	126902510	5
NC_051167.1	127184461	127203682	7
NC_051167.1	127205076	127207356	2
NC_051167.1	127208456	127229836	25
NC_051167.1	127234016	127255017	4
NC_051167.1	127255206	127256675	2
NC_051167.1	127262326	127279841	13
NC_051167.1	127279903	127304239	14
NC_051167.1	127417089	128024652	2
NC_051167.1	128242016	128245853	1
NC_051167.1	128354273	128359047	3
NC_051167.1	129710013	129736261	9
NC_051167.1	129820925	129856359	2
NC_051167.1	129813196	129820778	1
NC_051165.1	219316128	219316757	1
NC_051167.1	129856306	129868432	1
NC_051167.1	129868671	129887275	2
NC_051167.1	129960843	130032359	3
NC_051167.1	130063709	130147032	4
NC_051167.1	130629048	130629867	6
NC_051167.1	130636598	130644455	4
NC_051167.1	130764231	130936702	2
NC_051167.1	131832301	131832659	3
NC_051167.1	132899931	132901874	1
NC_051167.1	133987696	134004848	2
NC_051167.1	134022515	134028506	3
NC_051167.1	134413743	134421304	12
NC_051167.1	134649532	134667861	24
NC_051167.1	134685724	134689828	12
NC_051167.1	134692580	134700169	7
NC_051167.1	134728444	134761100	4
NC_051167.1	134712761	134727894	4
NC_051167.1	134763223	134821852	15
NC_051167.1	134890242	134957330	10
NC_051167.1	135020230	135105646	10
NC_051167.1	136581155	136589826	1
NC_051167.1	137073460	137112844	1
NC_051167.1	137071708	137072330	5
NC_051167.1	137332876	137335436	9
NC_051167.1	138423619	138427867	1
NC_051167.1	138423467	138438866	4
NC_051167.1	138440845	138475113	8
NC_051167.1	138486055	138609901	1
NC_051167.1	138622659	138646760	2
NC_051167.1	139088134	139137534	6
NC_051167.1	139522018	139538751	4
NC_051167.1	141670397	141685923	28
NC_051167.1	141691785	141701501	3
NC_051167.1	141873828	141875344	2
NC_051167.1	142472517	142505204	32
NC_051167.1	145356413	145474912	14
NC_051167.1	145754413	145847228	1
NC_051167.1	146128877	146201408	12
NC_051167.1	146233668	146241470	10
NC_051167.1	146244869	146261460	2
NC_051167.1	146270652	146291594	3
NC_051167.1	157395649	157466669	2
NC_051167.1	157697264	157984768	8
NC_051167.1	158149073	158257329	1
NC_051167.1	158825053	158828563	5
NC_051167.1	158749807	158856831	14
NC_051167.1	159087587	159307480	5
NC_051167.1	159331785	159582954	1
NC_051167.1	159615607	159782454	6
NC_051167.1	161012768	161036323	9
NC_051167.1	161197108	161278041	13
NC_051167.1	161295901	161296542	2
NC_051167.1	161588001	161607979	11
NC_051167.1	161609011	161612310	8
NC_051167.1	161840338	161861254	2
NC_051167.1	161891894	161895196	1
NC_051167.1	161905988	161909628	1
NC_051167.1	161910195	161962519	26
NC_051167.1	162055654	162069525	13
NC_051167.1	162086949	162098318	8
NC_051167.1	162103149	162112544	1
NC_051167.1	162331729	162353984	1
NC_051167.1	162540370	162561931	1
NC_051167.1	162635675	162732941	146
NC_051167.1	162607275	162632662	6
NC_051167.1	162734664	162783007	8
NC_051167.1	162733843	162734819	2
NC_051167.1	162783656	162793607	1
NC_051167.1	162820063	162829645	1
NC_051167.1	162894825	162945258	6
NC_051167.1	162945264	162957525	6
NC_051167.1	162875850	162894452	6
NC_051167.1	162974630	162977370	6
NC_051167.1	163023105	163028782	2
NC_051167.1	163037755	163043323	1
NC_051167.1	163045841	163047506	1
NC_051167.1	163070495	163071834	1
NC_051167.1	163379494	163401616	4
NC_051167.1	163428269	163462043	7
NC_051167.1	163462619	163478751	17
NC_051167.1	163507642	163516751	2
NC_051167.1	163551324	163590782	64
NC_051167.1	163640179	163653990	3
NC_051167.1	163717761	163745380	10
NC_051167.1	164002554	164067631	26
NC_051167.1	164092253	164278184	10
NC_051167.1	165716373	165739564	17
NC_051167.1	165740487	165753857	41
NC_051167.1	165788424	165847643	5
NC_051167.1	165866689	165896032	3
NC_051167.1	165898614	165935145	8
NC_051167.1	165936287	166050417	6
NC_051167.1	167043325	167105490	19
NC_051167.1	167282739	167289316	3
NC_051167.1	167465793	167563594	3
NC_051167.1	167564114	167597132	10
NC_051167.1	167636658	167663779	50
NC_051167.1	167679942	167734131	4
NC_051167.1	167840420	167855784	2
NC_051167.1	167945721	167958138	1
NC_051167.1	167958329	168014404	2
NC_051167.1	168164665	168181355	3
NC_051167.1	168187293	168202166	2
NC_051167.1	168204015	168228750	17
NC_051167.1	168232669	168255960	16
NC_051165.1	236015923	236047212	2
NC_051167.1	168405259	168454038	6
NC_051167.1	168457936	168464961	6
NC_051167.1	168475460	168517848	5
NC_051167.1	168520821	168544457	2
NC_051167.1	168546183	168550781	2
NC_051165.1	237882851	237955122	9
NC_051167.1	170433296	170456236	6
NC_051167.1	171048081	171075420	2
NC_051167.1	171173071	171200682	5
NC_051165.1	238017947	238025678	2
NC_051167.1	171256533	171270628	1
NC_051167.1	171296509	171340988	13
NC_051167.1	171355172	171373512	1
NC_051167.1	172451409	172517224	4
NC_051167.1	172569316	172576686	7
NC_051167.1	172596446	172598373	5
NC_051167.1	172632665	172649151	2
NC_051167.1	172600249	172632535	4
NC_051167.1	172921931	172925388	2
NC_051167.1	172943962	172989549	22
NC_051165.1	239657615	239718752	1
NC_051167.1	173013384	173049198	3
NC_051167.1	173939206	174131792	72
NC_051167.1	174197478	174254712	15
NC_051167.1	175130476	175138606	1
NC_051167.1	175172778	175238498	12
NC_051167.1	175247552	175281021	3
NC_051167.1	175281750	175330085	28
NC_051167.1	175331444	175380538	6
NC_051167.1	176139945	176184584	10
NC_051167.1	176191325	176211769	1
NC_051167.1	176218540	176236489	10
NC_051167.1	176277659	176280587	24
NC_051167.1	176415892	176446223	60
NC_051167.1	176548367	176636919	20
NC_051167.1	176637410	176640737	15
NC_051167.1	177180219	177210437	38
NC_051167.1	177876125	177928376	40
NC_051167.1	179061123	179096521	270
NC_051167.1	179096700	179136532	30
NC_051167.1	179594157	179729045	85
NC_051167.1	180426700	180470862	10
NC_051167.1	180648839	180677724	60
NC_051167.1	180704260	180766302	30
NC_051167.1	181861947	181898712	69
NC_051167.1	182323210	182343939	3
NC_051167.1	182449770	182488220	5
NC_051167.1	182492936	182508099	5
NC_051167.1	182527808	182539535	5
NC_051167.1	182590993	182623396	100
NC_051167.1	183670707	183684463	40
NC_051167.1	185211089	185261219	312
NC_051167.1	185261241	185268803	5
NC_051167.1	185275520	185296715	5
NC_051167.1	185552801	185562238	10
NC_051167.1	186101584	186166744	5
NC_051167.1	187871031	187879365	20
NC_051167.1	187933998	188003782	88
NC_051167.1	187936208	187941806	40
NC_051167.1	189604391	189625945	51
NC_051167.1	189629812	189658774	5
NC_051167.1	190736669	190755912	20
NC_051167.1	191124068	191155278	5
NC_051167.1	191212410	191216374	36
NC_051167.1	191260590	191373036	30
NC_051167.1	191836723	191845007	60
NC_051167.1	191845417	191932927	5
NC_051167.1	192843109	192846314	10
NC_051167.1	192867781	192870205	180
NC_051167.1	192904512	192906752	25
NC_051167.1	192878939	192881681	15
NC_051167.1	192887113	192890725	30
NC_051167.1	192942328	192944179	36
NC_051167.1	194849201	194860069	15
NC_051167.1	194914870	194926501	145
NC_051167.1	196488247	197096985	45
NC_051167.1	197097297	197165842	10
NC_051167.1	197606580	197649942	52
NC_051167.1	197727694	197745897	5
NC_051165.1	244862669	244981764	5
NC_051167.1	197749837	197783219	10
NC_051167.1	198231508	198262860	700
NC_051167.1	202174404	202181786	135
NC_051165.1	245173065	245205609	55
NC_051167.1	207181507	207370330	55
NC_051167.1	208247316	208270839	15
NC_051167.1	208651445	208691408	10
NC_051167.1	210257436	210259328	25
NC_051167.1	210265208	210410216	10
NC_051167.1	212505396	212527702	34
NC_051167.1	212633103	212647273	240
NC_051167.1	213865994	213911062	6
NC_051167.1	213926300	213939723	5
NC_051167.1	224953269	225134875	100
NC_051167.1	230982354	231003579	5
NC_051167.1	231055404	231081677	203
NC_051167.1	233485000	233491777	228
NC_051167.1	236359256	236456789	5
NC_051167.1	236657046	236687613	20
NC_051167.1	26004355	26227252	5
NC_051167.1	39700742	39784260	48
NC_051167.1	41546316	41589548	15
NC_051167.1	49950554	49952092	45
NC_051167.1	51589214	51692231	35
NC_051167.1	51796003	51831024	10
NC_051167.1	51993192	52171763	25
NC_051165.1	253795805	253876925	20
NC_051167.1	61227706	61311312	22
NC_051167.1	68970077	68994669	5
NC_051167.1	71735286	71762404	5
NC_051167.1	71979213	71980589	5
NC_051167.1	72784501	72815165	60
NC_051167.1	74944541	75181743	15
NC_051167.1	75350320	75366053	10
NC_051167.1	78470010	78476930	10
NC_051167.1	80583899	80588760	40
NC_051167.1	87870548	87949695	44
NC_051167.1	93147393	93223945	25
NC_051167.1	93543608	93607510	5
NC_051167.1	95188751	95390522	67
NC_051167.1	96991444	97125650	53
NC_051167.1	97398896	97564345	150
NC_051167.1	97794112	97865039	72
NC_051167.1	98822478	98903335	25
NC_051167.1	99005288	99036743	15
NC_051167.1	103065535	103103708	20
NC_051167.1	103454232	103475250	15
NC_051167.1	106053052	106078702	10
NC_051167.1	108691845	108733464	5
NC_051167.1	111220065	111302889	5
NC_051167.1	111959467	111975974	5
NC_051167.1	115075725	115218275	5
NC_051167.1	118802856	118831142	15
NC_051167.1	124628605	124634160	25
NC_051167.1	129686426	129694420	20
NC_051167.1	132393080	132521062	10
NC_051167.1	132969381	133001603	110
NC_051165.1	262434782	262484093	30
NC_051167.1	138378500	138408095	20
NC_051165.1	265198401	265255842	20
NC_051167.1	141594655	141636667	30
NC_051167.1	141637827	141667286	10
NC_051165.1	265402275	265403438	15
NC_051165.1	266455253	266640145	10
NC_051167.1	162076167	162083054	10
NC_051167.1	162362198	162423038	10
NC_051167.1	163907356	163998810	15
NC_051167.1	166935799	167031058	5
NC_051167.1	168294730	168383134	25
NC_051167.1	172926661	172941161	1
NC_051167.1	177839288	177842785	30
NC_051167.1	181833990	181854108	10
NC_051167.1	182654275	182656121	10
NC_051167.1	183320305	183395957	35
NC_051167.1	183810075	183811031	40
NC_051167.1	186765925	186779212	10
NC_051167.1	187086934	187160159	10
NC_051167.1	187194270	187236406	10
NC_051167.1	187279356	187494550	86
NC_051167.1	189448662	189469753	45
NC_051167.1	189476775	189486680	20
NC_051167.1	189648897	189707015	20
NC_051167.1	190706501	190718909	50
NC_051165.1	270873418	270888069	10
NC_051167.1	191157918	191190262	15
NC_051167.1	191823183	191830119	20
NC_051167.1	192853564	192856617	15
NC_051167.1	192899193	192903124	10
NC_051167.1	192922883	192932596	103
NC_051167.1	192949510	192950218	15
NC_051167.1	192954038	192955590	5
NC_051167.1	194650097	194745104	20
NC_051167.1	201702556	201705737	360
NC_051167.1	201719616	201731486	5
NC_051167.1	201735962	201744743	25
NC_051167.1	201754742	201763236	141
NC_051167.1	205523973	205676867	20
NC_051167.1	206029085	206088302	135
NC_051167.1	206117139	206127826	20
NC_051167.1	206542200	206624959	20
NC_051167.1	208271421	208410379	10
NC_051167.1	212502677	212505342	20
NC_051167.1	212631592	212672999	30
NC_051167.1	213175253	213213288	25
NC_051167.1	213659546	213688853	10
NC_051167.1	214419216	214464096	15
NC_051167.1	224494603	224496081	67
NC_051165.1	275156790	275180031	10
NC_051167.1	231314431	231328648	22
NC_051165.1	278500298	278525743	5
NC_051167.1	101568318	101569501	225
NC_051167.1	102315169	102319194	1485
NC_051167.1	158270156	158271183	5
NC_051167.1	187173989	187182339	10
NC_051165.1	282210026	282250613	35
NC_051165.1	283189214	283416749	54
NC_051167.1	5155548	5363575	39
NC_051165.1	291809231	291858450	10
NC_051165.1	294248390	294415682	20
NC_051165.1	294649638	294654046	20
NC_051165.1	296976217	297012987	69
NC_051165.1	301524228	301629189	400
NC_051168.1	5160576	5202031	10
NC_051168.1	4755716	5024087	10
NC_051168.1	5620568	5833889	5
NC_051168.1	6827696	7033099	20
NC_051168.1	10884553	11219886	30
NC_051168.1	14194378	14597974	20
NC_051168.1	15001679	15162183	66
NC_051168.1	16054233	16295799	79
NC_051168.1	16314192	16549578	15
NC_051168.1	16763505	17097497	5
NC_051168.1	21629153	21767700	240
NC_051168.1	21767682	21825831	5
NC_051168.1	23894526	24259583	117
NC_051168.1	24933580	25202226	40
NC_051168.1	26057682	26092100	5
NC_051168.1	26166570	26233466	30
NC_051168.1	26294324	26310626	25
NC_051168.1	26334605	26339730	78
NC_051168.1	26950068	26962621	57
NC_051168.1	27659692	27726151	10
NC_051168.1	27732688	27738727	20
NC_051168.1	27770829	27944246	837
NC_051168.1	28123866	28353365	20
NC_051168.1	28535903	28788152	10
NC_051168.1	32249789	32295919	5
NC_051168.1	32215248	32219724	10
NC_051168.1	32381947	32559044	5
NC_051168.1	37047651	37424178	5
NC_051168.1	37562845	37666439	55
NC_051168.1	38042851	38430735	10
NC_051168.1	41335080	41402822	40
NC_051165.1	304075195	304212039	40
NC_051168.1	43259762	43270519	22
NC_051168.1	43431251	43581356	10
NC_051168.1	44484023	44684923	5
NC_051168.1	44695646	44711061	5
NC_051168.1	44815425	44862870	5
NC_051168.1	45192811	45229685	74
NC_051168.1	45229923	45285778	480
NC_051168.1	45340055	45384783	30
NC_051168.1	45340050	45347845	640
NC_051168.1	45331085	45337457	45
NC_051168.1	45388324	45392538	5
NC_051168.1	45420357	45454865	50
NC_051168.1	45461810	45510565	18
NC_051168.1	45547735	45557575	216
NC_051168.1	45873242	45896130	325
NC_051168.1	46187264	46187721	15
NC_051168.1	46277882	46283501	15
NC_051168.1	46315722	46374821	10
NC_051168.1	46387100	46399287	10
NC_051168.1	46937319	46987292	5
NC_051168.1	46994502	47120463	10
NC_051168.1	47751148	47770171	5
NC_051168.1	47704861	47779250	53
NC_051168.1	47782182	47809322	30
NC_051168.1	47815347	47816082	15
NC_051168.1	47813802	47814484	15
NC_051168.1	47866816	47872370	10
NC_051168.1	47898430	47904250	15
NC_051168.1	47904450	47947978	20
NC_051168.1	48179919	48208193	10
NC_051168.1	48211738	48373480	5
NC_051168.1	48249288	48249878	5
NC_051168.1	48550712	48560312	15
NC_051168.1	48600007	48627549	20
NC_051168.1	48691510	48692604	10
NC_051168.1	48965315	48991492	45
NC_051168.1	48930616	48951009	10
NC_051168.1	48991916	49045813	15
NC_051168.1	49045738	49053532	26
NC_051165.1	309656754	309657789	10
NC_051168.1	49113680	49116980	20
NC_051168.1	49367093	49414987	5
NC_051168.1	50029180	50114679	5
NC_051168.1	50137476	50203031	1
NC_051165.1	309767137	309785250	8
NC_051168.1	50205587	50289131	5
NC_051168.1	50361507	50399325	10
NC_051168.1	50648053	50671020	5
NC_051168.1	50745104	50749496	5
NC_051168.1	50751218	50903152	5
NC_051168.1	51397235	51406567	5
NC_051168.1	51485607	51524390	5
NC_051168.1	51644404	51657826	15
NC_051168.1	51767754	51806490	10
NC_051168.1	54420249	54445220	10
NC_051168.1	54395375	54420432	5
NC_051168.1	54455219	54466325	15
NC_051168.1	54466760	54469520	15
NC_051168.1	54786177	55070549	5
NC_051165.1	310510878	310550520	1
NC_051168.1	55084267	55120975	10
NC_051168.1	55125709	55138924	10
NC_051168.1	55189680	55208745	10
NC_051168.1	55193983	55199242	3
NC_051168.1	55226883	55331256	5
NC_051168.1	55221979	55226885	5
NC_051168.1	55555179	55623846	20
NC_051168.1	55651039	55657417	69
NC_051168.1	55661073	55667088	187
NC_051168.1	56142967	56146346	10
NC_051168.1	56178921	56180054	20
NC_051168.1	56202374	56207944	36
NC_051168.1	56208827	56220743	5
NC_051168.1	57371568	57399204	2
NC_051168.1	57486009	57511853	1400
NC_051165.1	311577202	311653367	5
NC_051168.1	58095405	58098167	1
NC_051168.1	58098716	58226901	20
NC_051168.1	58263831	58270875	15
NC_051168.1	58406377	58704820	96
NC_051168.1	58772959	58793491	25
NC_051168.1	59028901	59030709	10
NC_051168.1	59056387	59174660	10
NC_051168.1	59216935	59221800	1
NC_051168.1	59232713	59245431	5
NC_051168.1	61210087	61214112	120
NC_051168.1	61430410	61444541	20
NC_051168.1	61445702	61485432	61
NC_051168.1	61497078	61497861	20
NC_051168.1	61486423	61506811	5
NC_051168.1	61572785	61596999	20
NC_051168.1	61540314	61561239	5
NC_051168.1	61754697	61757209	5
NC_051168.1	61716119	61747964	30
NC_051168.1	61747845	61754419	5
NC_051168.1	61645773	61651865	5
NC_051168.1	62456689	62497643	10
NC_051168.1	64322789	64332854	15
NC_051168.1	64334145	64353063	60
NC_051168.1	64358401	64379459	30
NC_051168.1	64406964	64412762	20
NC_051168.1	64658107	64701278	8
NC_051168.1	64701313	64710422	35
NC_051168.1	64709515	64746311	5
NC_051168.1	64756914	64763747	35
NC_051168.1	64987243	65021572	5
NC_051168.1	65071077	65093797	5
NC_051168.1	65099275	65124211	39
NC_051168.1	65124965	65134551	5
NC_051168.1	65460179	65482501	1
NC_051168.1	66216096	66259506	46
NC_051168.1	66286385	66304032	25
NC_051168.1	66519719	66551489	30
NC_051168.1	66562773	66595901	60
NC_051168.1	66598626	66625794	34
NC_051168.1	66670037	66744200	90
NC_051168.1	66839957	66882389	130
NC_051168.1	66893334	66915487	10
NC_051168.1	66954038	66986891	25
NC_051168.1	67037897	67046474	10
NC_051168.1	67054097	67068309	10
NC_051168.1	67160705	67172683	15
NC_051168.1	67183769	67191504	20
NC_051168.1	67479842	67530476	12
NC_051168.1	67861508	67940932	30
NC_051168.1	67941004	67953289	17
NC_051168.1	68019285	68061354	50
NC_051168.1	68927800	68992060	4
NC_051168.1	70510031	70718125	15
NC_051168.1	72233859	72309156	30
NC_051168.1	72152618	72170873	20
NC_051168.1	72309661	72313656	10
NC_051168.1	79238583	79294058	30
NC_051165.1	56278375	56659241	10
NC_051165.1	317931186	317951758	20
NC_051168.1	80560220	80593691	103
NC_051168.1	80634393	80661961	5
NC_051168.1	80597997	80633666	15
NC_051168.1	82105136	82128497	37
NC_051168.1	82129219	82159712	5
NC_051168.1	82317076	82518594	5
NC_051165.1	318316697	318358153	10
NC_051168.1	82873152	82981853	50
NC_051168.1	83326922	83333618	5
NC_051168.1	83375793	83415163	150
NC_051168.1	83462551	83467256	20
NC_051168.1	83427394	83503240	5
NC_051168.1	83514500	83534154	35
NC_051165.1	318962049	319065148	102
NC_051168.1	83751008	83764912	44
NC_051168.1	83772125	83804615	23
NC_051168.1	83811036	83871903	25
NC_051168.1	83978089	83985498	40
NC_051168.1	84176971	84380904	20
NC_051168.1	87460727	87510907	10
NC_051168.1	87514686	87519258	5
NC_051168.1	88081071	88237551	5
NC_051168.1	88575322	88591076	20
NC_051168.1	88602692	88618392	10
NC_051168.1	88643628	88694967	51
NC_051168.1	91590018	91607718	30
NC_051168.1	91751454	91790615	45
NC_051168.1	92408553	92489636	10
NC_051168.1	94098966	94111010	5
NC_051168.1	95419154	95435986	20
NC_051168.1	95457312	95471769	20
NC_051168.1	102374212	102512235	30
NC_051168.1	102511775	102519422	15
NC_051168.1	102525140	102546374	20
NC_051168.1	102567264	102619706	30
NC_051168.1	102547098	102563140	75
NC_051168.1	103524131	103548950	55
NC_051168.1	104497248	104530490	5
NC_051168.1	104865779	104867845	25
NC_051168.1	104878948	104881122	52
NC_051168.1	104913218	104984614	20
NC_051168.1	107641795	107646352	15
NC_051168.1	107653946	107660742	10
NC_051168.1	109343991	109355137	20
NC_051168.1	109355416	109377412	18
NC_051168.1	109383290	109402718	25
NC_051168.1	109424264	109444924	5
NC_051168.1	111730906	111829512	40
NC_051168.1	112153409	112190249	51
NC_051168.1	112293870	112297817	10
NC_051168.1	112328269	112516575	5
NC_051168.1	112604614	112615886	40
NC_051168.1	112903458	112940779	15
NC_051168.1	112948482	112982444	5
NC_051168.1	113052400	113243624	10
NC_051168.1	113599100	113649063	5
NC_051168.1	125020495	125027213	35
NC_051168.1	125066219	125089531	104
NC_051168.1	128783971	128786239	25
NC_051168.1	128815663	129004437	25
NC_051165.1	323429867	323499063	65
NC_051168.1	130616250	130620779	80
NC_051168.1	130636033	130641513	139
NC_051168.1	130929998	131304983	60
NC_051165.1	323509423	323538226	5
NC_051168.1	131511880	131616125	34
NC_051168.1	131616730	131643928	10
NC_051168.1	134364491	134424017	31
NC_051168.1	134625650	134631769	5
NC_051168.1	134724580	134860625	25
NC_051168.1	135085321	135116824	10
NC_051168.1	135117535	135149864	5
NC_051168.1	135214091	135249995	5
NC_051168.1	135168215	135213065	10
NC_051168.1	135781628	135816338	5
NC_051168.1	135882314	135892630	40
NC_051168.1	136084267	136099755	15
NC_051168.1	136100027	136101374	60
NC_051168.1	136833117	136938614	54
NC_051168.1	137007035	137009992	10
NC_051168.1	138847204	138972543	30
NC_051168.1	140021331	140066756	5
NC_051168.1	140119792	140157553	10
NC_051168.1	140723421	140784594	5
NC_051168.1	140808257	140826364	35
NC_051168.1	140889881	140961053	10
NC_051168.1	140979277	141017602	135
NC_051165.1	1049645	1176504	20
NC_051168.1	143465905	143784010	15
NC_051168.1	144662862	144718066	5
NC_051165.1	1178294	1576831	10
NC_051168.1	144840615	144872866	50
NC_051168.1	149172253	149200858	60
NC_051168.1	149699767	149702559	35
NC_051168.1	152709645	152746356	100
NC_051168.1	152749579	152801151	10
NC_051168.1	155066667	155110668	10
NC_051168.1	156532645	156577998	60
NC_051168.1	157760987	157762547	5
NC_051168.1	157739615	157763682	10
NC_051168.1	157763955	157994332	15
NC_051165.1	2220298	2222005	5
NC_051168.1	159762955	159844726	40
NC_051168.1	164284722	164289601	40
NC_051165.1	2224083	2378142	1528
NC_051168.1	171123057	171159485	14
NC_051168.1	171624816	171692587	25
NC_051168.1	172749615	172790197	60
NC_051168.1	172819724	172992330	5
NC_051168.1	179782320	179915536	30
NC_051165.1	2530082	2842777	10
NC_051168.1	181395479	181531988	5
NC_051168.1	187137457	187281241	24
NC_051168.1	187380360	187439287	66
NC_051168.1	190540393	190650947	25
NC_051168.1	193928688	193986350	25
NC_051168.1	194691294	194727720	20
NC_051168.1	195375690	195708073	25
NC_051168.1	197622341	198023641	35
NC_051168.1	198202700	198451740	20
NC_051168.1	201593781	202307350	25
NC_051168.1	203262613	203737463	20
NC_051168.1	203888988	203895152	25
NC_051168.1	203925778	204027789	24
NC_051168.1	207825578	208428637	10
NC_051168.1	210737714	210738404	31
NC_051168.1	210746971	210747466	10
NC_051168.1	210757357	210757758	5
NC_051168.1	210768682	210769155	10
NC_051168.1	210756688	210757161	45
NC_051168.1	210769351	210769787	5
NC_051168.1	210745069	210745733	20
NC_051168.1	210749674	210771530	80
NC_051168.1	210842611	210843091	54
NC_051168.1	210840929	210841316	15
NC_051168.1	210810208	210810644	5
NC_051168.1	210819622	210820095	10
NC_051168.1	210809539	210810012	20
NC_051168.1	210829711	210830184	35
NC_051168.1	210820291	210820727	10
NC_051168.1	210830225	210830843	9
NC_051168.1	210794161	210794642	45
NC_051168.1	210814098	210825248	60
NC_051168.1	210858118	210892442	30
NC_051168.1	210869420	210875629	30
NC_051168.1	210868773	210869147	15
NC_051168.1	215520559	215962192	10
NC_051168.1	216200356	216486649	40
NC_051168.1	217234485	217395942	31
NC_051168.1	3901057	4299699	10
NC_051168.1	13341062	13904090	25
NC_051168.1	26965282	26969217	15
NC_051165.1	7840114	8188811	15
NC_051168.1	41856063	41856407	10
NC_051168.1	41893188	41893559	10
NC_051168.1	41927749	41928113	15
NC_051168.1	43032458	43063950	15
NC_051165.1	8502861	8517330	5
NC_051165.1	8829956	8950340	60
NC_051165.1	15502492	15679323	37
NC_051165.1	15689108	15733457	15
NC_051165.1	15760752	15839462	20
NC_051165.1	16258150	16347134	10
NC_051165.1	17790494	17999765	15
NC_051165.1	17999986	18111179	25
NC_051165.1	18205241	18475427	15
NC_051165.1	18481081	18547632	5
NC_051168.1	40702553	40813983	15
NC_051168.1	48580540	48596520	75
NC_051168.1	54474341	54514663	20
NC_051165.1	20586457	20843182	100
NC_051168.1	56660899	56667905	30
NC_051168.1	57471682	57472322	15
NC_051168.1	58319544	58406394	30
NC_051168.1	58810904	58972440	5
NC_051168.1	59395391	59812666	25
NC_051168.1	64054456	64104590	48
NC_051168.1	64447430	64528749	15
NC_051165.1	22772917	22879882	45
NC_051168.1	67192877	67193389	5
NC_051168.1	68992833	69010966	20
NC_051168.1	70195539	70196340	15
NC_051168.1	70762498	70774868	10
NC_051168.1	70789788	70800370	30
NC_051168.1	70848103	70923378	35
NC_051168.1	71037713	71039233	10
NC_051165.1	22896477	23013216	122
NC_051168.1	79227909	79232480	30
NC_051168.1	80048444	80049370	10
NC_051168.1	80852731	80855973	5
NC_051168.1	80951765	80965641	10
NC_051168.1	82603844	82691161	17
NC_051168.1	83415016	83427161	40
NC_051165.1	23404305	23457203	30
NC_051168.1	87880984	87938042	30
NC_051168.1	91618270	91638902	50
NC_051168.1	93024120	93083568	5
NC_051168.1	93531119	93593173	5
NC_051168.1	93623339	93686219	5
NC_051168.1	102737016	102763692	15
NC_051168.1	103386593	103388525	46
NC_051168.1	105485400	105495752	30
NC_051165.1	27838013	28077175	80
NC_051168.1	129450033	129497838	80
NC_051168.1	130187364	130188485	35
NC_051165.1	29251925	29936145	10
NC_051168.1	134867147	135085097	5
NC_051165.1	30427217	30720873	10
NC_051168.1	136062837	136098255	5
NC_051168.1	139712185	139769207	20
NC_051168.1	141019109	141019519	5
NC_051165.1	31416526	31452130	24
NC_051165.1	32069516	32325107	120
NC_051165.1	33340828	33585020	5
NC_051165.1	36426984	36670410	60
NC_051168.1	172011305	172109623	110
NC_051168.1	180673114	180863191	54
NC_051168.1	182456165	182790163	25
NC_051168.1	188357381	188479863	10
NC_051168.1	188904291	189193017	38
NC_051165.1	42677582	42904803	40
NC_051165.1	43093003	43160450	36
NC_051165.1	44831181	44883377	15
NC_051169.1	167071196	167228668	348
NC_051169.1	167653982	167661161	20
NC_051169.1	167674162	167730515	15
NC_051169.1	167927695	168047177	32
NC_051165.1	47525932	47681921	40
NC_051169.1	169632210	169682906	10
NC_051165.1	48157529	48310481	58
NC_051169.1	172468914	172604184	20
NC_051169.1	173234634	173464872	25
NC_051165.1	48514477	48596950	15
NC_051169.1	178321939	178577884	15
NC_051169.1	178969749	179118309	15
NC_051165.1	48598336	48713269	11
NC_051169.1	180270126	180613703	5
NC_051169.1	180764846	181170295	10
NC_051169.1	181578899	182128020	39
NC_051169.1	182663364	183018659	30
NC_051169.1	183448475	183520286	10
NC_051169.1	186332759	186513856	15
NC_051169.1	193110839	193688900	20
NC_051169.1	195273464	195363464	25
NC_051169.1	195375655	195560548	5
NC_051169.1	195953678	196129414	58
NC_051169.1	201727408	201855590	30
NC_051169.1	201989683	202140154	10
NC_051169.1	202295897	202299010	5
NC_051169.1	202302270	202616315	10
NC_051169.1	205445321	205571660	225
NC_051169.1	206237375	206455290	58
NC_051169.1	2117093	2188056	30
NC_051169.1	9310384	9331420	37
NC_051169.1	10359358	10427025	30
NC_051169.1	10607204	10644126	5
NC_051169.1	17576041	17589982	75
NC_051169.1	19978746	19988596	5
NC_051169.1	21266500	21304890	30
NC_051169.1	21862369	21962699	30
NC_051169.1	23034619	23050585	10
NC_051169.1	549241	581602	40
NC_051169.1	10541905	10583956	5
NC_051165.1	60973486	61093696	46
NC_051165.1	61165041	61220005	30
NC_051169.1	58486090	58509479	200
NC_051169.1	101268038	101304745	25
NC_051169.1	103127977	103170338	5
NC_051165.1	62704819	62844597	65
NC_051169.1	28411510	28425840	5
NC_051169.1	28447525	28462806	40
NC_051169.1	29828446	29893974	30
NC_051169.1	30152259	30186599	20
NC_051169.1	39302190	39366238	14
NC_051165.1	67442535	67519172	175
NC_051169.1	49574617	49692995	15
NC_051169.1	51044921	51046973	136
NC_051169.1	51863752	51911892	15
NC_051169.1	60963082	61065660	20
NC_051169.1	70649976	70667167	5
NC_051169.1	70967355	70973249	60
NC_051169.1	71165892	71215883	15
NC_051169.1	71287905	71341744	37
NC_051169.1	71342421	71413108	86
NC_051169.1	71699713	71718347	9
NC_051169.1	77764920	77808906	14
NC_051169.1	87783542	87799982	5
NC_051169.1	88280446	88299398	25
NC_051169.1	88348774	88409300	28
NC_051169.1	88420842	88530182	5
NC_051169.1	90485754	90524974	5
NC_051169.1	90923835	90991781	80
NC_051169.1	91004985	91172203	40
NC_051169.1	92823226	92928049	95
NC_051169.1	93416876	93417637	13
NC_051169.1	95833278	95865682	59
NC_051169.1	96934530	97034104	62
NC_051169.1	104971135	105052427	10
NC_051169.1	108240890	108251696	13
NC_051165.1	69712448	69758967	20
NC_051165.1	69925524	69955789	50
NC_051169.1	139416786	139448481	45
NC_051169.1	139504342	139508116	35
NC_051165.1	70035472	70058548	15
NC_051165.1	71711973	71818665	5
NC_051169.1	155052928	155161156	10
NC_051169.1	166796835	166884322	61
NC_051169.1	167215088	167319008	65
NC_051169.1	171454399	171456527	10
NC_051165.1	73075013	73132439	20
NC_051169.1	641444	661235	15
NC_051169.1	1015384	1017099	97
NC_051169.1	1583177	1602918	10
NC_051169.1	2029364	2099061	10
NC_051169.1	2376090	2418740	40
NC_051169.1	2844158	2892277	23
NC_051169.1	3685791	3686635	2
NC_051165.1	73139889	73239570	20
NC_051169.1	3770532	3788232	10
NC_051169.1	5337837	5386884	15
NC_051169.1	5393564	5467806	216
NC_051169.1	5994808	6066471	10
NC_051169.1	6073924	6083889	5
NC_051169.1	6126661	6128110	5
NC_051169.1	6127587	6130566	15
NC_051165.1	73283598	73348555	10
NC_051169.1	6177359	6188648	15
NC_051169.1	6216827	6269754	10
NC_051169.1	6492443	6514425	5
NC_051169.1	6519452	6540884	5
NC_051169.1	6541065	6552187	5
NC_051169.1	6558119	6989066	5
NC_051165.1	73366475	73400188	5
NC_051169.1	6987819	7002831	10
NC_051169.1	7033422	7045096	372
NC_051169.1	7392962	7397767	25
NC_051165.1	73399688	73411502	5
NC_051169.1	7444214	7450007	5
NC_051169.1	7453511	7456497	69
NC_051169.1	7502931	7548143	15
NC_051169.1	7549463	7555655	10
NC_051169.1	7567370	7815341	197
NC_051169.1	7687995	7688899	60
NC_051169.1	7826888	7850453	15
NC_051169.1	7850631	7869789	64
NC_051169.1	7871865	7877747	80
NC_051169.1	7911039	7925775	5
NC_051169.1	8469730	8706511	5
NC_051165.1	73519812	73576629	15
NC_051169.1	9110362	9119046	25
NC_051169.1	9063954	9110217	60
NC_051169.1	9087456	9088941	6
NC_051169.1	9124384	9246334	47
NC_051169.1	9257164	9289757	3
NC_051169.1	9246460	9255580	20
NC_051169.1	9331372	9333979	5
NC_051169.1	9437702	9474887	5
NC_051169.1	10466841	10527119	5
NC_051169.1	10588274	10608098	10
NC_051169.1	10655373	10665950	5
NC_051169.1	10674981	10682114	28
NC_051165.1	73967577	73970653	44
NC_051169.1	10841453	10907596	15
NC_051169.1	11324525	11387327	30
NC_051169.1	11759176	11775418	40
NC_051169.1	11778346	11790180	5
NC_051169.1	11791337	11824112	35
NC_051169.1	12016832	12046485	20
NC_051169.1	17238700	17249241	22
NC_051169.1	17514950	17525145	9
NC_051169.1	17634245	17651262	15
NC_051169.1	17673135	17682416	10
NC_051169.1	17665094	17673236	5
NC_051169.1	17721556	17734578	5
NC_051169.1	17863702	17877696	10
NC_051169.1	17881111	17898006	7
NC_051169.1	17925733	17929622	16
NC_051169.1	17936473	17945627	15
NC_051169.1	17947359	17952145	15
NC_051169.1	17952439	17998858	15
NC_051169.1	18044209	18051779	5
NC_051165.1	75757711	75867551	5
NC_051169.1	19838724	19841873	19
NC_051169.1	19843309	19857916	30
NC_051169.1	19873670	19877773	10
NC_051169.1	19878002	19906138	21
NC_051169.1	19916978	19922135	5
NC_051169.1	20053645	20062437	10
NC_051169.1	20111009	20134512	15
NC_051169.1	20109531	20111408	5
NC_051165.1	76056136	76188722	10
NC_051169.1	20431066	20569021	5
NC_051169.1	20569205	20572752	5
NC_051169.1	20575637	20614391	10
NC_051169.1	20784736	20822311	50
NC_051169.1	21600520	21639724	20
NC_051169.1	21706575	21743159	40
NC_051169.1	21739429	21742682	30
NC_051169.1	21776373	21785333	5
NC_051169.1	24327020	24358338	2
NC_051169.1	25721139	25728362	5
NC_051169.1	25764671	25765644	30
NC_051165.1	80976256	81284053	5
NC_051169.1	25810936	25828346	5
NC_051169.1	25829941	25873053	10
NC_051169.1	25873150	25881165	5
NC_051169.1	25882007	25883280	5
NC_051169.1	26990226	26995873	15
NC_051169.1	27014195	27036195	13
NC_051169.1	27076678	27132620	5
NC_051169.1	27560303	27566313	75
NC_051169.1	27601029	27629160	5
NC_051169.1	27629405	27960229	1
NC_051169.1	28062885	28094908	35
NC_051169.1	28358598	28379972	40
NC_051169.1	28388680	28404573	20
NC_051169.1	28710972	28721481	2
NC_051169.1	28933750	28956911	47
NC_051169.1	28957009	28984059	30
NC_051169.1	28799263	28931771	50
NC_051169.1	28997489	29040479	25
NC_051169.1	29549640	29675803	17
NC_051169.1	29676357	29683392	5
NC_051169.1	29686529	29694962	30
NC_051169.1	29695293	29714943	30
NC_051169.1	29729959	29820683	60
NC_051169.1	30190133	30213292	29
NC_051169.1	30213506	30218064	5
NC_051169.1	30351571	30359337	10
NC_051169.1	30509896	30571496	20
NC_051169.1	30658138	30682269	69
NC_051169.1	30682663	30705573	69
NC_051169.1	30853907	30876771	70
NC_051169.1	30879539	30881986	15
NC_051169.1	30888696	30919357	15
NC_051169.1	31026673	31038219	5
NC_051169.1	31100547	31110626	15
NC_051169.1	34868469	35040269	45
NC_051169.1	35049305	35163705	20
NC_051169.1	35166907	35193726	75
NC_051169.1	35744909	35837401	20
NC_051169.1	36139415	36192982	20
NC_051169.1	36241459	36258707	5
NC_051169.1	36277222	36306745	80
NC_051169.1	36783477	36813969	20
NC_051169.1	36818818	36819837	10
NC_051169.1	36828847	36871904	22
NC_051169.1	36988809	37046212	40
NC_051169.1	37518564	37523757	3
NC_051169.1	38404692	38417854	15
NC_051169.1	38443124	38444397	15
NC_051169.1	39199773	39237143	15
NC_051169.1	40171962	40182388	144
NC_051169.1	40430877	40432243	40
NC_051169.1	40650602	40671359	40
NC_051169.1	41044152	41069674	5
NC_051169.1	42944186	42948593	5
NC_051169.1	43441647	43455629	5
NC_051169.1	43549774	43581990	60
NC_051169.1	44076023	44090751	9
NC_051169.1	44168677	44191561	25
NC_051169.1	47738496	47739597	10
NC_051169.1	47757783	47904905	18
NC_051169.1	47905589	47916000	2
NC_051169.1	47920917	47995887	20
NC_051169.1	48139882	48186949	15
NC_051169.1	48300049	48303249	5
NC_051169.1	48949567	48977663	5
NC_051169.1	49065030	49083828	35
NC_051169.1	49084449	49130199	84
NC_051169.1	49160600	49164788	94
NC_051169.1	49165409	49246190	49
NC_051169.1	49417517	49443234	5
NC_051169.1	49469012	49526707	25
NC_051169.1	49739707	49810594	125
NC_051169.1	49844839	49893147	5
NC_051169.1	49993576	50109221	10
NC_051169.1	50126285	50233262	32
NC_051169.1	50292181	50300862	45
NC_051169.1	50325694	50333604	15
NC_051169.1	50518279	50546951	5
NC_051169.1	51765618	51808878	5
NC_051169.1	51809139	51810575	10
NC_051169.1	51912451	51921644	65
NC_051169.1	51958559	51962509	89
NC_051169.1	52114290	52144145	10
NC_051169.1	52213915	52230019	20
NC_051169.1	55241409	55299549	19
NC_051169.1	60169701	60171579	25
NC_051169.1	61205422	61250619	20
NC_051169.1	61934563	61957396	20
NC_051169.1	61965106	62053782	10
NC_051169.1	62090505	62144033	60
NC_051169.1	62664538	62686650	20
NC_051169.1	62686663	62700017	25
NC_051169.1	62709379	62915654	70
NC_051169.1	62930341	62957829	25
NC_051169.1	62702071	62709076	4
NC_051165.1	90079605	90083556	10
NC_051169.1	66882933	66899492	70
NC_051169.1	66901935	66920525	6
NC_051169.1	70571179	70598793	30
NC_051169.1	70602114	70655463	20
NC_051169.1	70670053	70672667	5
NC_051169.1	70849635	70864010	10
NC_051169.1	70870242	70897197	20
NC_051169.1	71262554	71271867	14
NC_051169.1	71501833	71543447	5
NC_051169.1	71543696	71564791	18
NC_051169.1	71589783	71598918	15
NC_051169.1	71804955	71824065	10
NC_051169.1	72237375	72299560	67
NC_051169.1	72299278	72300752	10
NC_051169.1	75799515	75826105	20
NC_051169.1	75760369	75776760	50
NC_051169.1	76014960	76020747	42
NC_051169.1	76020943	76043043	221
NC_051169.1	76706400	76760581	50
NC_051169.1	83599706	83656355	5
NC_051169.1	83659901	83678618	488
NC_051169.1	83688437	83708489	5
NC_051169.1	83678869	83705968	20
NC_051169.1	83708938	83734705	10
NC_051169.1	83762004	83799906	25
NC_051169.1	83806063	83935289	10
NC_051169.1	83948409	83981004	15
NC_051165.1	91087509	91094975	3
NC_051169.1	83981713	83989219	20
NC_051165.1	91224589	91232458	5
NC_051169.1	87786387	87788529	15
NC_051169.1	87800082	87827673	55
NC_051169.1	87836719	87895547	15
NC_051169.1	88031772	88161412	9
NC_051169.1	88302781	88318042	50
NC_051169.1	88662283	88665674	5
NC_051169.1	88770066	88818165	30
NC_051169.1	88826036	88832044	10
NC_051169.1	88928520	88974299	37
NC_051169.1	89553786	89563339	77
NC_051169.1	89615913	89739983	10
NC_051169.1	89741984	89768959	5
NC_051169.1	89792943	89808394	72
NC_051169.1	89814457	89827719	35
NC_051169.1	89898530	89923850	25
NC_051169.1	90293852	90318117	25
NC_051169.1	90527312	90577010	29
NC_051169.1	90603058	90624331	5
NC_051169.1	90634695	90659456	15
NC_051169.1	90629554	90633377	52
NC_051169.1	92101364	92136372	45
NC_051169.1	92933579	92947281	78
NC_051169.1	93029676	93206493	40
NC_051169.1	93991032	94016227	30
NC_051169.1	94732553	94787375	102
NC_051165.1	95172713	95177636	36
NC_051169.1	95668797	95812098	15
NC_051169.1	96370006	96395934	42
NC_051169.1	96510383	96514444	15
NC_051169.1	96571920	96572908	5
NC_051169.1	99280115	99422113	5
NC_051165.1	95260922	95318228	47
NC_051169.1	102911416	102976042	100
NC_051169.1	103117149	103122928	5
NC_051169.1	103079614	103125783	20
NC_051169.1	103336301	103395885	126
NC_051169.1	104177609	104811146	80
NC_051169.1	106225540	106302753	20
NC_051169.1	111234986	111267071	15
NC_051169.1	111287295	111443865	10
NC_051165.1	97698510	97748432	15
NC_051169.1	111328933	111329428	10
NC_051169.1	113549798	113595607	20
NC_051169.1	114418701	114497846	15
NC_051169.1	115072100	115426168	10
NC_051169.1	115020355	115044443	15
NC_051169.1	115381137	115437297	30
NC_051169.1	115467367	115490911	37
NC_051169.1	115492776	115516223	5
NC_051169.1	115525908	115613565	9
NC_051169.1	115586138	115587306	25
NC_051169.1	115585360	115586017	5
NC_051169.1	115651226	115668634	20
NC_051169.1	118745117	118786540	15
NC_051169.1	118829826	118862067	15
NC_051169.1	127699379	127815947	25
NC_051165.1	98451727	98489899	35
NC_051169.1	129825855	129826736	340
NC_051169.1	130360532	130445538	30
NC_051165.1	98718257	98743451	10
NC_051169.1	133800754	134026368	5
NC_051169.1	134152295	134156287	10
NC_051169.1	134164358	134247650	10
NC_051169.1	134909563	135010844	10
NC_051169.1	135010783	135046363	15
NC_051169.1	135324009	135327962	45
NC_051165.1	99270877	99417096	55
NC_051165.1	99417522	99520522	17
NC_051169.1	139903728	139987759	20
NC_051169.1	144789708	144831662	10
NC_051169.1	145940593	145946584	136
NC_051169.1	154423522	154526331	1
NC_051165.1	99573610	99630377	5
NC_051165.1	99550398	99573418	19
NC_051169.1	157389954	157463116	10
NC_051169.1	160349294	160349808	15
NC_051169.1	165603884	165815015	5
NC_051165.1	100368758	100497811	5
NC_051170.1	36361897	36363191	25
NC_051170.1	122750992	122772837	10
NC_051165.1	103091756	103110966	10
NC_051170.1	6526568	6537956	5
NC_051170.1	11242956	11243669	20
NC_051170.1	11987547	12066322	20
NC_051170.1	12849777	12851538	10
NC_051170.1	14102935	14103969	16
NC_051165.1	103185916	103212396	40
NC_051170.1	18535436	18536191	25
NC_051170.1	20228533	20256857	20
NC_051170.1	20954947	21011866	100
NC_051170.1	22194155	22206626	44
NC_051170.1	23727563	23753993	5
NC_051170.1	24253088	24283368	25
NC_051170.1	2473374	2513766	15
NC_051170.1	2859891	3138889	20
NC_051170.1	3175204	3177213	5
NC_051170.1	3174998	3196400	15
NC_051170.1	3208138	3241778	10
NC_051170.1	3319408	3330722	148
NC_051170.1	3903469	3961514	10
NC_051170.1	7070898	7084001	15
NC_051170.1	7090385	7115388	25
NC_051170.1	7150696	7157207	30
NC_051170.1	7164962	7168045	5
NC_051170.1	9932725	9990649	40
NC_051170.1	9995710	10016955	5
NC_051170.1	10126415	10145004	40
NC_051170.1	10476597	10566734	35
NC_051170.1	10798031	10799204	5
NC_051170.1	10908416	10917508	20
NC_051170.1	10921351	10953714	26
NC_051170.1	10954136	10986303	15
NC_051170.1	10993225	10995404	9
NC_051170.1	11021663	11027966	40
NC_051170.1	11210979	11251565	10
NC_051170.1	12069506	12074517	15
NC_051170.1	12347592	12374364	5
NC_051170.1	12317791	12337211	154
NC_051170.1	12683175	12704466	72
NC_051170.1	12666171	12680999	40
NC_051170.1	12711404	12716736	15
NC_051170.1	12722941	12859332	35
NC_051170.1	13026176	13061472	15
NC_051170.1	13249980	13335216	5
NC_051170.1	13930426	13968713	102
NC_051170.1	13973171	14068739	10
NC_051170.1	14080838	14104466	20
NC_051170.1	14104673	14123788	5
NC_051170.1	14359262	14390354	5
NC_051170.1	14335193	14358873	10
NC_051170.1	14393655	14507168	10
NC_051170.1	15688796	15692498	5
NC_051170.1	16361743	16428009	31
NC_051170.1	16774797	16824367	5
NC_051170.1	16733496	16774588	11
NC_051170.1	17110522	17312823	35
NC_051170.1	17253501	17295535	4
NC_051170.1	17399367	17426479	9
NC_051170.1	19016728	19078241	44
NC_051170.1	19078363	19089929	20
NC_051170.1	19311340	19317879	10
NC_051170.1	19324878	19339799	5
NC_051165.1	115256421	115284956	49
NC_051170.1	19519811	19689966	45
NC_051165.1	115300410	115360586	60
NC_051170.1	20261861	20284825	5
NC_051170.1	20288341	20307530	47
NC_051170.1	20311485	20333883	5
NC_051170.1	20592060	20606557	40
NC_051170.1	20744360	20761341	10
NC_051170.1	20905682	20941103	10
NC_051170.1	21048992	21084789	5
NC_051170.1	21207337	21254720	10
NC_051170.1	21259170	21263256	10
NC_051170.1	21332836	21359061	5
NC_051170.1	22022510	22161832	15
NC_051170.1	22340179	22348905	200
NC_051165.1	116217681	116273179	5
NC_051170.1	22523894	22588563	5
NC_051170.1	23475514	23630335	15
NC_051170.1	23765779	23802779	5
NC_051170.1	23926647	23936532	5
NC_051170.1	24719621	24809562	15
NC_051170.1	24928964	24956595	15
NC_051170.1	25227995	25250193	13
NC_051170.1	25297057	25346350	5
NC_051170.1	25463691	25475900	15
NC_051170.1	26198014	26217764	15
NC_051170.1	26372675	26411776	5
NC_051170.1	26416897	26440405	5
NC_051170.1	27981338	28029435	5
NC_051170.1	28033197	28056143	15
NC_051170.1	28056356	28104287	15
NC_051170.1	28496935	28525541	15
NC_051165.1	116809684	116838403	9
NC_051170.1	29003681	29366514	9
NC_051170.1	30826846	30848399	15
NC_051170.1	30853800	30951988	5
NC_051170.1	30995476	31033798	60
NC_051170.1	32657597	32688024	20
NC_051170.1	32713952	32747404	5
NC_051165.1	116838890	116858009	24
NC_051170.1	33938821	33951820	15
NC_051170.1	33953871	33966311	10
NC_051170.1	34010453	34019202	5
NC_051170.1	34019590	34078971	5
NC_051165.1	116860604	116874696	15
NC_051170.1	35795452	35816786	3
NC_051170.1	36909119	37031145	5
NC_051165.1	116878061	116912063	5
NC_051170.1	37305703	37332844	41
NC_051170.1	37977845	38032237	10
NC_051170.1	39792134	39824153	28
NC_051170.1	39857651	39905375	431
NC_051170.1	39906743	39918322	30
NC_051170.1	39923869	40085237	2
NC_051165.1	116913703	116972526	10
NC_051170.1	44164576	44188243	60
NC_051170.1	44193618	44208077	10
NC_051170.1	44193880	44194885	15
NC_051170.1	44589102	44596594	10
NC_051170.1	44596872	44641879	15
NC_051170.1	44773815	44842454	6
NC_051170.1	44851810	44872051	5
NC_051165.1	117282622	117285218	19
NC_051170.1	45120406	45131122	10
NC_051170.1	45257682	45273166	5
NC_051165.1	117285392	117313025	15
NC_051170.1	45956020	45981715	15
NC_051170.1	46820451	46860722	95
NC_051170.1	46969554	47003663	9
NC_051170.1	47003885	47005710	5
NC_051170.1	47013019	47042206	5
NC_051170.1	47008230	47012790	5
NC_051165.1	117613546	117706857	10
NC_051170.1	47631820	47763350	20
NC_051170.1	47809480	47810520	37
NC_051170.1	48733805	48754881	5
NC_051170.1	48755543	48763445	10
NC_051170.1	49791738	49796333	10
NC_051170.1	49798491	49855643	5
NC_051165.1	119607125	119655512	15
NC_051170.1	49990149	50155251	6
NC_051170.1	51205214	51222085	14
NC_051170.1	51301705	51343989	10
NC_051170.1	51379401	51413158	5
NC_051170.1	51848632	51860710	10
NC_051170.1	51878645	51890719	4
NC_051170.1	51891489	51906719	15
NC_051170.1	51914191	51921239	30
NC_051170.1	51937433	51947993	35
NC_051170.1	52202526	52230994	12
NC_051170.1	52295170	52301779	20
NC_051170.1	52306245	52322070	10
NC_051170.1	53233763	53236886	30
NC_051170.1	53245402	53314942	60
NC_051170.1	56880310	56955387	64
NC_051165.1	120375846	120402465	62
NC_051170.1	56956018	57031590	10
NC_051170.1	57380425	57401207	60
NC_051165.1	120353975	120375827	82
NC_051170.1	59419851	59428012	19
NC_051170.1	61310207	61341030	25
NC_051170.1	61549989	61567552	5
NC_051170.1	61596479	61615689	81
NC_051170.1	61729699	61744499	25
NC_051170.1	61924976	61957572	3
NC_051170.1	61972320	61992339	25
NC_051170.1	62090580	62210958	10
NC_051170.1	62533699	62548372	5
NC_051170.1	62564739	62600281	15
NC_051170.1	63503498	63547625	10
NC_051170.1	63571001	63636123	10
NC_051165.1	121108411	121130020	25
NC_051170.1	64678354	64846435	10
NC_051170.1	65024989	65027995	15
NC_051170.1	66968894	67001507	53
NC_051170.1	67280322	67418760	24
NC_051170.1	67418937	67470537	5
NC_051170.1	67476439	67478427	30
NC_051170.1	67492551	67526298	15
NC_051170.1	67548033	67549466	5
NC_051170.1	71844407	71865649	11
NC_051170.1	74600580	74655989	15
NC_051170.1	74657479	74661099	10
NC_051170.1	74807424	74822614	16
NC_051170.1	75022882	75067575	5
NC_051170.1	77354405	77404148	20
NC_051170.1	77405836	77446259	29
NC_051170.1	83339871	83345866	20
NC_051165.1	122457299	122517655	10
NC_051170.1	83241039	83316634	25
NC_051170.1	84194489	84203404	10
NC_051170.1	84210808	84235430	35
NC_051170.1	84758584	84786012	15
NC_051170.1	84833217	84843009	5
NC_051170.1	85280140	85287215	20
NC_051170.1	85319376	85347239	10
NC_051165.1	122963263	123222644	20
NC_051170.1	85307068	85319403	31
NC_051170.1	85350301	85371949	41
NC_051170.1	85374254	85378428	117
NC_051170.1	86013847	86053770	75
NC_051170.1	86054343	86071334	10
NC_051170.1	86071446	86097724	6
NC_051170.1	86157535	86159245	5
NC_051165.1	123236323	123239059	20
NC_051170.1	86709317	86733665	10
NC_051170.1	86691872	86709146	30
NC_051170.1	86794431	86796161	10
NC_051165.1	123248836	123287267	55
NC_051170.1	87928283	87957255	40
NC_051170.1	90126202	90290572	15
NC_051170.1	91074673	91096179	5
NC_051170.1	91096509	91124891	5
NC_051170.1	91325832	91416145	6
NC_051170.1	91738092	91784746	5
NC_051170.1	92601974	92704397	30
NC_051170.1	92800064	92815490	30
NC_051165.1	123557967	123573161	10
NC_051170.1	92864928	92921104	5
NC_051170.1	93157644	93199324	10
NC_051170.1	93202744	93213311	10
NC_051170.1	93218447	93266530	15
NC_051170.1	93274815	93278407	10
NC_051170.1	93278570	93302105	225
NC_051170.1	93315769	93415835	5
NC_051170.1	93493586	93494765	5
NC_051170.1	93548923	93651224	40
NC_051170.1	93658061	93659547	33
NC_051170.1	93664859	93731069	25
NC_051170.1	93743096	93787526	5
NC_051170.1	93788676	93810225	10
NC_051170.1	93971658	94004678	10
NC_051170.1	94237647	94239042	30
NC_051165.1	123937173	123941483	56
NC_051170.1	99649262	99836440	5
NC_051170.1	99869728	99926180	28
NC_051170.1	99926716	99969727	15
NC_051170.1	100490297	100662256	17
NC_051170.1	100665864	100672951	20
NC_051170.1	101872609	101924003	30
NC_051170.1	102701056	102795342	10
NC_051170.1	102795410	102842633	20
NC_051170.1	103072459	103088123	5
NC_051170.1	108322460	108548927	20
NC_051170.1	108266744	108321015	25
NC_051170.1	108321057	108322398	5
NC_051170.1	108619022	108639190	10
NC_051170.1	108649279	108680049	5
NC_051170.1	116119240	116120418	40
NC_051165.1	124675859	124789888	25
NC_051170.1	121828472	121892306	28
NC_051170.1	122117809	122121178	20
NC_051170.1	122121643	122216923	30
NC_051170.1	122289584	122294179	25
NC_051170.1	122265832	122277607	5
NC_051170.1	122278386	122288882	14
NC_051170.1	122312636	122373771	15
NC_051170.1	122699452	122702850	10
NC_051170.1	126447156	126467956	44
NC_051170.1	126503301	126549129	10
NC_051170.1	126992147	127498416	30
NC_051170.1	127732575	127748160	10
NC_051170.1	127752656	127756111	10
NC_051170.1	128705933	128732444	5
NC_051170.1	128732692	128744306	171
NC_051170.1	130411452	130479029	15
NC_051170.1	130506421	130540173	204
NC_051170.1	130541046	130554662	15
NC_051170.1	131029950	131034580	10
NC_051170.1	131046160	131158448	20
[truncated: 2,046 more rows]
