# Supplementary material for: Multi-omics analysis of SFTS virus infection in Rhipicephalus microplus cells reveals antiviral tick factors
Source: Nat Commun. 2025 May 21;16:4732. doi: 10.1038/s41467-025-59565-w (PMC12095547; doi:10.1038/s41467-025-59565-w)
Supplement: Supplementary file 10 — Source data [file 41467_2025_59565_MOESM10_ESM.zip › Source_data_Petit_2025/Figure_2_source_data.xlsx]

## Sheet: Volcano_transcriptomics
asmbl_pasa	log2FoldChange_D3	padj_D3	log2FC_D6	padj.D6
asmbl_1000066	0.86219	0.327607	-0.312003	0.664822
asmbl_1000112	-0.358135	0.877589	-0.0797326	0.943823
asmbl_1000132	-0.230284	0.945165	-0.899686	0.418014
asmbl_100014	-0.689869	0.594529	-0.621097	0.389543
asmbl_100016	-0.348913	0.865538	-0.394109	0.518226
asmbl_100017	-0.671561	0.640713	-0.61182	0.441046
asmbl_1000179	0.226793	0.913658	1.17141	0.00739017
asmbl_1000182	-0.345705	0.8078	NA	NA
asmbl_100019	-0.352713	NA	-0.794829	0.422861
asmbl_100023	0.0633747	NA	-0.119384	0.954122
asmbl_1000239	-0.678117	0.743608	NA	NA
asmbl_100024	-0.66387	0.658061	-0.589899	0.466006
asmbl_100029	-0.468211	NA	-0.488127	0.715272
asmbl_1000290	0.709453	0.306189	NA	NA
asmbl_1000298	0.802049	0.576353	NA	NA
asmbl_1000338	-0.468016	0.566548	-0.681902	0.146117
asmbl_100035	-0.462549	0.813322	-0.360174	0.710203
asmbl_100041	-0.574042	0.672533	-0.616751	0.364868
asmbl_1000413	0.602629	0.717341	NA	NA
asmbl_1000424	-0.398415	0.802377	NA	NA
asmbl_1000425	-0.632773	0.166193	NA	NA
asmbl_1000428	-0.525823	0.833992	NA	NA
asmbl_1000429	-1.88936	0.0897	NA	NA
asmbl_1000443	0.489177	NA	-0.0525903	0.982847
asmbl_1000444	0.456802	0.825269	-1.15463	0.12279
asmbl_1000445	-0.102902	0.971283	-0.386779	0.604606
asmbl_1000446	-0.0455542	NA	0.368582	0.855626
asmbl_1000447	-0.373271	NA	-1.82677	0.28315
asmbl_1000455	-0.162878	NA	-0.142382	0.942196
asmbl_1000456	0.238787	NA	-1.24424	0.598927
asmbl_1000458	-1.13295	0.130912	NA	NA
asmbl_1000461	-0.838805	NA	-1.5976	0.100382
asmbl_1000464	0.154003	NA	-1.24422	0.597552
asmbl_1000485	-0.225983	NA	-1.1786	0.583398
asmbl_1000501	-0.270709	NA	-1.91238	0.00511624
asmbl_1000503	0.496928	0.688391	-0.375868	0.586258
asmbl_1000510	-0.636939	0.818977	-0.16915	0.912533
asmbl_1000511	-0.166791	0.838594	-0.557136	0.0357312
asmbl_1000518	0.775754	NA	0.0440925	0.978927
asmbl_1000520	0.0511449	NA	-0.908462	0.668698
asmbl_1000525	0.639521	NA	-1.88518	0.205126
asmbl_1000527	-0.0184472	0.99524	-0.190927	0.883244
asmbl_1000545	0.267445	0.933796	-0.72359	0.356926
asmbl_100056	-1.11823	NA	-2.39911	0.0504696
asmbl_1000592	0.181487	NA	-0.473026	0.776468
asmbl_1000600	-0.201178	NA	-1.18257	0.569454
asmbl_1000612	0.103992	NA	-0.650573	0.696866
asmbl_1000636	-0.10363	0.969031	-1.69707	0.00159249
asmbl_1000655	-1.23118	NA	-1.00856	0.701442
asmbl_1000656	0.0481862	0.987369	-0.945484	0.371033
asmbl_1000688	-0.529939	NA	0.0886873	0.966978
asmbl_1000710	0.14286	0.970328	-1.52198	0.0796684
asmbl_100072	-0.0608095	NA	-0.777094	0.567617
asmbl_100073	-0.484832	NA	-0.332443	0.956598
asmbl_1000730	0.430812	0.837975	-0.633916	0.431969
asmbl_1000732	0.383752	0.865538	-0.603545	0.519275
asmbl_100076	0.00935907	NA	-2.16773	0.143795
asmbl_1000800	0.432116	0.874402	NA	NA
asmbl_1000808	-0.949759	0.60876	-0.446463	0.72876
asmbl_1000809	0.591792	0.326234	0.466536	0.18469
asmbl_1000810	0.579491	0.356148	0.454544	0.299723
asmbl_1000811	0.579491	0.356148	0.459291	0.189455
asmbl_1000813	0.0971857	0.977771	0.0697482	0.950755
asmbl_1000815	-0.18695	0.955211	0.286698	0.757859
asmbl_1000821	0.595442	0.333651	0.458634	0.202224
asmbl_1000823	0.0581781	NA	-1.35551	0.216324
asmbl_1000825	0.627792	0.306393	0.495362	0.182421
asmbl_1000842	-1.03413	0.618342	-1.03304	0.53813
asmbl_1000917	0.101931	0.977104	-0.613919	0.65268
asmbl_1000918	-0.597501	0.327607	-0.326138	0.38158
asmbl_100092	-0.333203	NA	-1.01866	0.666329
asmbl_1000923	0.442511	NA	-0.303701	0.811936
asmbl_1000925	-0.216821	0.94514	-1.03792	0.187606
asmbl_100093	0.0774608	NA	-1.21679	0.58748
asmbl_1000930	0.161402	NA	-1.28065	0.368927
asmbl_1000931	-0.229077	NA	-1.41863	0.27911
asmbl_1000939	-0.243832	0.935275	-1.46526	0.1161
asmbl_1000940	-0.226828	0.831606	-0.192321	0.582054
asmbl_100095	-0.63485	NA	-1.66773	0.734404
asmbl_1000952	-0.314471	NA	-0.64417	0.654483
asmbl_1000954	0.504712	NA	-1.66695	0.194311
asmbl_1000955	0.534635	0.824471	-0.442706	0.700107
asmbl_1000963	-0.484669	NA	-1.67669	0.407242
asmbl_1000964	-0.153836	NA	-1.02009	0.530946
asmbl_1000968	-1.34574	NA	-1.78329	0.225207
asmbl_100097	-0.0131324	NA	-2.0153	0.149588
asmbl_1000988	-0.17201	NA	-0.647469	0.627513
asmbl_100101	-2.58313	NA	-0.85702	0.595357
asmbl_1001011	-0.625007	0.307483	-0.307294	0.432148
asmbl_100103	-0.461085	0.822687	NA	NA
asmbl_1001059	-0.235196	0.921335	-0.898617	0.160636
asmbl_1001075	0.219406	NA	-0.83538	0.701708
asmbl_1001174	-0.0330653	0.989932	-0.768007	0.427923
asmbl_1001178	-0.634166	0.327311	-0.308371	0.455955
asmbl_1001187	0.413809	0.421396	NA	NA
asmbl_1001188	0.393726	0.555532	0.770025	0.000181
asmbl_1001190	0.423889	0.492014	0.694101	0.00150801
asmbl_1001191	-0.282497	0.942224	-0.272635	0.870191
asmbl_1001193	-0.352089	0.754145	-0.38425	0.467955
asmbl_1001194	-0.0483809	0.980318	0.0811501	0.896556
asmbl_1001195	-0.500542	NA	-0.39604	0.812236
asmbl_1001197	-0.0550489	NA	-0.451179	0.756579
asmbl_1001200	-0.494682	NA	-0.444827	0.726648
asmbl_1001201	-0.0268737	0.987965	0.112309	0.840573
asmbl_1001202	0.0427416	0.983536	-0.0328788	0.961793
asmbl_1001204	0.0969941	NA	-0.32249	0.856914
asmbl_1001205	-0.400725	0.865403	NA	NA
asmbl_1001209	-1.32945	NA	-1.68845	0.174966
asmbl_1001214	1.11573	NA	0.291224	0.872374
asmbl_1001215	0.218333	0.901605	0.855452	0.0301799
asmbl_1001216	-0.494907	0.799397	-0.761183	0.293308
asmbl_100122	-0.080159	NA	-0.436036	0.895924
asmbl_1001220	0.350225	0.705476	0.799957	0.00148599
asmbl_1001223	0.135431	0.957647	-0.385415	0.571129
asmbl_1001224	-1.11552	0.575296	-2.04288	0.194126
asmbl_1001225	0.0545508	0.981696	-0.0609887	0.942012
asmbl_1001234	0.442091	0.450117	0.712032	0.001
asmbl_1001235	-0.282992	0.949327	-1.28893	0.429034
asmbl_1001237	-0.111641	NA	0.309877	0.877332
asmbl_1001238	-0.198003	0.941147	-0.373589	0.579092
asmbl_1001246	-0.0584382	0.972215	0.0833305	0.837954
asmbl_1001248	0.721252	0.624914	-0.16675	0.888564
asmbl_1001250	-0.465265	0.888978	-0.258275	0.865819
asmbl_1001252	0.0588086	0.983183	-0.796268	0.377261
asmbl_1001259	-0.169903	0.958774	0.498421	0.521401
asmbl_1001260	-0.258086	0.874431	-0.561478	0.244721
asmbl_1001262	-0.470494	NA	-0.226808	0.903043
asmbl_1001266	-0.447517	NA	-0.534432	0.744032
asmbl_1001267	-0.043749	0.987369	-1.05014	0.147717
asmbl_1001268	0.530098	NA	-1.4108	0.42696
asmbl_1001275	-0.463244	NA	0.0701264	0.974664
asmbl_1001277	-0.0391621	0.984968	0.113613	0.865926
asmbl_1001280	-0.103964	NA	-0.124094	0.945063
asmbl_1001284	0.0836829	0.968852	1.01743	0.000951
asmbl_1001289	-0.698429	0.796036	NA	NA
asmbl_1001295	-0.54674	NA	-1.11168	0.248602
asmbl_1001296	0.170866	NA	-0.783288	0.545958
asmbl_1001301	-1.29229	NA	-1.50778	0.258358
asmbl_1001302	-0.282591	0.885039	-0.217442	0.77979
asmbl_1001306	0.366628	0.847284	NA	NA
asmbl_1001307	-0.267805	NA	-0.160197	0.92385
asmbl_1001308	-0.902909	NA	-2.18077	0.104442
asmbl_1001316	-0.00691151	NA	-0.510498	0.718335
asmbl_1001317	0.925926	NA	-0.121725	0.961463
asmbl_1001318	0.28791	NA	-0.589628	0.885222
asmbl_1001319	-0.0585075	NA	-0.172069	0.915058
asmbl_100133	0.863237	NA	-0.119648	0.974904
asmbl_1001330	-0.191963	NA	-0.641862	0.760543
asmbl_1001334	-0.308226	0.874431	-0.439662	0.550054
asmbl_1001337	0.323834	0.750715	0.816129	0.00290407
asmbl_1001343	0.146044	NA	0.00631032	0.997428
asmbl_1001348	-0.608274	0.81121	-0.39202	0.755668
asmbl_100135	-0.412079	NA	-0.952948	0.711811
asmbl_1001363	0.396221	0.908111	-0.738903	0.63529
asmbl_1001367	-1.44177	0.114717	NA	NA
asmbl_1001370	-0.786925	NA	-1.07236	0.223317
asmbl_1001374	0.221262	0.902263	0.882367	0.027185
asmbl_1001376	-0.0956375	0.972029	0.0285007	0.975582
asmbl_100139	0.314049	NA	-1.48283	0.595799
asmbl_1001404	-1.50775	0.16019	-1.16018	0.175654
asmbl_1001405	-0.525055	0.838402	NA	NA
asmbl_100141	-0.104526	NA	-0.61671	0.662042
asmbl_1001417	-0.703914	NA	-1.82933	0.344292
asmbl_1001418	-0.641763	0.372201	NA	NA
asmbl_1001424	-0.055156	0.987597	0.568891	0.646619
asmbl_1001438	0.592549	NA	-0.213707	0.918367
asmbl_1001439	-0.292807	NA	-1.20697	0.196235
asmbl_1001440	-0.0898018	NA	-0.268727	0.779191
asmbl_1001444	-0.402465	0.863312	-0.143697	0.905565
asmbl_1001471	0.442091	0.450117	0.710032	0.00164656
asmbl_1001488	0.00101895	NA	-0.184059	0.912332
asmbl_1001491	-0.0469487	0.988477	-0.44765	0.706609
asmbl_1001498	-0.177228	0.956706	-1.19863	0.110436
asmbl_1001510	-0.465354	NA	-1.10573	0.230689
asmbl_100154	-0.850645	NA	-0.543109	0.735382
asmbl_1001577	-0.509328	NA	-0.730157	0.784869
asmbl_1001579	0.405389	NA	-0.881617	0.699227
asmbl_1001580	-0.835264	NA	-1.30354	0.118107
asmbl_100159	-0.362228	0.871873	-0.249452	0.730986
asmbl_1001609	-0.0904948	0.973953	-0.210986	0.816538
asmbl_1001634	-1.29425	NA	-1.16504	0.125184
asmbl_100165	-0.686199	0.644964	-0.557177	0.502956
asmbl_1001698	-0.00571801	0.997876	0.169444	0.78189
asmbl_100170	-0.577761	0.669496	-0.6349	0.301875
asmbl_1001702	-0.0483236	0.987369	1.10291	0.05922
asmbl_1001772	0.0280691	0.991155	0.111234	0.905195
asmbl_1001774	0.939469	0.542022	NA	NA
asmbl_1001827	-2.85616	NA	-1.26782	0.507744
asmbl_100183	-0.462931	NA	-0.40773	0.846032
asmbl_1001836	0.684961	NA	-0.665996	0.59751
asmbl_1001845	0.242629	NA	-0.730144	0.598397
asmbl_1001852	0.353989	0.829956	0.251627	0.710352
asmbl_1001854	0.535176	0.242692	0.216368	0.528631
asmbl_1001856	0.531019	0.306711	0.290096	0.406322
asmbl_1001857	-0.421727	0.867445	NA	NA
asmbl_1001862	-0.0554708	0.982892	1.01547	0.121009
asmbl_1001866	0.383837	0.811891	0.298596	0.706609
asmbl_1001882	-0.184752	0.9473	1.03914	0.12047
asmbl_1001887	0.396829	0.748798	NA	NA
asmbl_1001896	0.557992	0.348853	0.758503	0.00151967
asmbl_1001903	0.838101	0.0695966	0.550465	0.178775
asmbl_100192	-0.580804	NA	0.245448	0.876678
asmbl_1001949	0.838101	0.0695966	NA	NA
asmbl_1001954	-0.375341	0.601443	NA	NA
asmbl_1001964	0.211652	0.907897	0.718144	0.14309
asmbl_1001967	0.312888	0.850931	0.906598	0.0713264
asmbl_100197	0.0189203	NA	-1.15303	0.786144
asmbl_1001970	0.312888	0.850931	0.894408	0.0262917
asmbl_1001975	0.426767	0.76296	0.896749	0.0622285
asmbl_1001979	0.352217	NA	-0.188077	0.915743
asmbl_1001980	0.444364	0.750033	0.902694	0.0630851
asmbl_1001981	0.441956	0.753719	0.895446	0.065932
asmbl_1002016	-0.272566	0.846289	NA	NA
asmbl_1002017	-0.530104	0.590489	NA	NA
asmbl_1002140	0.63866	0.573818	0.262134	0.736745
asmbl_1002145	7.33E-05	0.999958	0.299024	0.515943
asmbl_1002160	-0.592034	0.646427	-0.60451	0.406072
asmbl_1002177	-0.4257	0.842205	-1.11634	0.102021
asmbl_1002203	0.116159	0.948483	0.402486	0.406927
asmbl_100233	-0.553685	0.670449	-0.631213	0.304788
asmbl_1002339	0.335199	0.831606	NA	NA
asmbl_1002352	0.571275	0.343118	0.810464	0.00354313
asmbl_1002354	0.578804	0.359989	0.852863	0.00349365
asmbl_1002355	0.553146	0.40888	0.863406	0.00349204
asmbl_1002357	0.561997	0.63044	1.44711	0.000719
asmbl_1002361	1.35048	0.0253973	NA	NA
asmbl_1002362	-0.306596	0.919216	-0.778575	0.527864
asmbl_1002368	0.775712	0.739951	0.34146	0.846173
asmbl_1002371	1.08398	0.37611	-0.804486	NA
asmbl_1002375	0.146019	0.969964	-0.156229	0.924224
asmbl_1002385	0.556295	0.394412	0.661039	0.042912
asmbl_1002386	0.484117	0.830582	-0.0265201	0.987082
asmbl_1002400	0.415165	0.816161	-0.86447	0.351962
asmbl_1002419	-0.301885	0.913767	0.185408	0.88891
asmbl_1002500	1.16728	0.454132	NA	NA
asmbl_100256	-0.928016	0.602365	NA	NA
asmbl_1002573	0.546518	0.432801	0.660403	0.0588013
asmbl_100260	-0.155891	NA	0.578081	0.746384
asmbl_1002763	-0.381972	0.658771	-1.06231	0.000465
asmbl_1002764	-0.39043	0.643527	-1.07357	0.000366
asmbl_1002765	-0.336188	0.895074	-0.316605	0.775193
asmbl_1002766	-0.53881	0.816812	-0.894245	0.235279
asmbl_1002813	0.103041	0.974927	0.398168	0.712239
asmbl_1002820	-0.969841	0.056452	-0.490236	0.230823
asmbl_1002821	-0.965643	0.0654946	-0.457175	0.264212
asmbl_1002822	-0.274216	0.852525	-0.477583	0.299257
asmbl_1002824	-0.284634	0.8952	-0.888929	0.20992
asmbl_1002825	2.12618	NA	-0.953353	0.852285
asmbl_1002828	-0.868055	NA	-3.2397	0.0614345
asmbl_1002831	-0.588792	NA	-0.895062	0.434659
asmbl_1002833	0.625827	0.788986	-0.0821553	0.956226
asmbl_1002837	0.125335	0.963242	-0.415069	0.676334
asmbl_1002841	-0.320914	0.863918	NA	NA
asmbl_1002845	-0.972772	0.0508536	-0.324953	0.410887
asmbl_1002850	0.171393	0.964921	-0.408287	0.799856
asmbl_1002851	-0.383094	0.875591	NA	NA
asmbl_1002856	0.225019	NA	0.654393	0.785916
asmbl_1002860	0.0649378	NA	-0.801083	0.523051
asmbl_1002862	-0.27012	0.85415	-0.433351	0.340369
asmbl_1002864	0.708589	0.775146	-1.76767	0.198335
asmbl_1002865	-1.04574	0.0533235	-0.41061	0.376693
asmbl_1002874	0.0944013	NA	-0.623685	0.533791
asmbl_1002877	-0.280593	0.855327	-0.502301	0.287761
asmbl_1002885	0.0256906	NA	-0.576952	0.731468
asmbl_1002891	-0.691767	NA	-0.145938	0.945872
asmbl_1002905	0.387008	0.752727	NA	NA
asmbl_1002910	-1.02445	0.0624527	-0.41374	0.357466
asmbl_1002919	-0.434031	NA	0.93172	0.6969
asmbl_1002929	-0.749326	NA	-0.890403	0.71042
asmbl_1002978	-0.923967	NA	0.183595	0.929101
asmbl_1002979	0.0210851	0.994218	-0.393112	0.729968
asmbl_1002987	-0.755983	NA	-1.90691	0.257691
asmbl_1003	0.904191	0.702872	0.822243	0.605028
asmbl_1003029	0.388069	0.776581	0.525024	0.299496
asmbl_1003030	0.274923	0.865468	0.438929	0.411158
asmbl_1003031	-0.496797	0.855686	NA	NA
asmbl_1003034	0.0870342	0.977192	-0.259495	0.830392
asmbl_1003040	-0.564205	0.772508	-1.75656	0.0173505
asmbl_1003047	-0.539228	0.762366	-1.14381	0.120196
asmbl_1003050	0.91827	0.537395	-0.593844	0.56953
asmbl_1003065	0.408968	0.766832	0.578301	0.264499
asmbl_1003106	-0.0500273	NA	-1.43833	0.322532
asmbl_1003117	0.0521454	0.983713	-0.709846	0.309533
asmbl_1003119	1.63199	0.165015	NA	NA
asmbl_1003132	0.585304	0.833495	NA	NA
asmbl_1003135	0.0138066	0.996223	-0.234371	0.821751
asmbl_1003202	-1.5473	NA	-1.58717	0.466046
asmbl_1003225	0.428596	0.754145	0.587006	0.268849
asmbl_1003278	-0.00324281	0.99844	-0.158824	0.734517
asmbl_1003314	-0.640903	0.767934	NA	NA
asmbl_1003420	0.595886	0.80713	NA	NA
asmbl_1003444	-0.274547	NA	0.428005	0.707088
asmbl_1003451	-0.329063	0.872983	NA	NA
asmbl_1003452	-0.289217	0.733341	NA	NA
asmbl_1003475	1.84224	0.120562	NA	NA
asmbl_1003485	-0.537015	0.807096	NA	NA
asmbl_1003488	-0.583503	0.755825	NA	NA
asmbl_1003492	-0.530912	0.529885	NA	NA
asmbl_1003493	-0.45974	0.625021	NA	NA
asmbl_1003506	-1.33551	0.33736	NA	NA
asmbl_1003507	-1.3174	0.356148	NA	NA
asmbl_1003508	-0.465205	0.791289	NA	NA
asmbl_1003511	-0.606849	0.369172	NA	NA
asmbl_1003513	0.795554	0.516048	NA	NA
asmbl_1003515	1.15957	0.393923	NA	NA
asmbl_1003518	0.215574	0.871064	NA	NA
asmbl_1003528	-0.454599	0.846739	NA	NA
asmbl_1003542	-1.3342	0.185331	NA	NA
asmbl_1003549	0.340647	0.85214	NA	NA
asmbl_1003550	-0.579554	0.790282	NA	NA
asmbl_1003716	1.04525	0.306596	NA	NA
asmbl_1003718	0.75257	0.371425	NA	NA
asmbl_1003726	0.993791	0.0674105	NA	NA
asmbl_1003752	-0.624844	0.791203	NA	NA
asmbl_1003756	0.0767017	0.972925	0.675174	0.176101
asmbl_1003757	-0.00908524	0.996866	0.216248	0.780159
asmbl_1003760	0.206476	0.920503	0.833345	0.104055
asmbl_1003763	0.27467	0.834061	-0.522973	0.263613
asmbl_1003768	-0.0618644	NA	-0.326526	0.783266
asmbl_1003771	0.739908	0.768707	NA	NA
asmbl_1003774	0.505731	0.863518	-0.979004	0.522557
asmbl_1003784	0.209351	0.919459	0.836454	0.102739
asmbl_1003786	-0.0870372	NA	-1.63518	0.282028
asmbl_1003800	-0.203767	NA	-0.363295	0.775164
asmbl_1003940	0.921302	0.292544	NA	NA
asmbl_1003947	0.00231796	0.999649	-1.20098	0.282732
asmbl_1003972	0.0259273	NA	-1.00595	0.407201
asmbl_1004000	-0.823519	NA	-0.725237	0.637547
asmbl_1004044	0.115757	0.974841	-0.571167	0.56344
asmbl_1004047	0.48196	0.825473	1.11369	0.0969635
asmbl_1004050	-0.326357	NA	-0.844173	0.493727
asmbl_1004069	-0.960644	0.699271	NA	NA
asmbl_1004071	-0.0536777	0.985158	-0.613009	0.550955
asmbl_1004074	-0.532045	0.840217	-0.523623	0.681531
asmbl_1004196	1.61496	0.00843968	2.16043	3.26E-08
asmbl_1004197	1.63155	0.00794477	2.17679	2.87E-08
asmbl_1004199	1.63155	0.00794477	2.18389	1.71E-05
asmbl_100420	-0.427806	NA	-0.0932817	0.971929
asmbl_1004203	1.85887	0.000308481	2.27055	1.48E-06
asmbl_1004208	0.971541	NA	-0.641425	0.709255
asmbl_1004355	-0.781839	0.749562	NA	NA
asmbl_1004366	-0.284359	0.734796	-0.484783	0.183849
asmbl_1004369	-0.19342	0.865357	-0.460898	0.245233
asmbl_1004373	-0.439599	0.50698	-0.243052	0.53269
asmbl_1004378	0.906847	0.55062	NA	NA
asmbl_1004379	1.04979	0.319293	NA	NA
asmbl_1004381	-0.443256	0.862062	NA	NA
asmbl_1004384	0.154654	0.969058	-0.959545	0.425968
asmbl_1004389	-0.542448	NA	-0.0715391	0.962502
asmbl_1004393	-0.543642	NA	-0.522694	0.693164
asmbl_1004396	0.708663	NA	-1.55997	0.749598
asmbl_1004399	-0.419802	0.861677	NA	NA
asmbl_1004401	0.232314	NA	-2.1487	0.0811661
asmbl_1004403	0.127411	0.969978	0.0429078	0.967484
asmbl_1004404	0.21414	0.950658	-0.428854	0.68825
asmbl_1004405	0.489551	0.827125	0.0694875	0.962575
asmbl_1004408	-0.624273	NA	-0.902273	0.436151
asmbl_1004409	-0.122275	NA	-0.879889	0.464775
asmbl_1004410	-0.983076	NA	-0.252924	0.933769
asmbl_1004418	-0.329057	0.780667	NA	NA
asmbl_1004432	-0.413532	NA	-1.63118	0.25712
asmbl_1004436	-0.439153	0.843132	-0.843777	0.276717
asmbl_1004454	0.561209	0.612083	-0.790289	0.223796
asmbl_1004456	-0.399857	0.87068	NA	NA
asmbl_1004457	-0.192115	0.887754	-0.524052	0.199427
asmbl_1004458	-0.258542	NA	-2.55883	0.176937
asmbl_1004460	0.0936982	0.972215	-0.489307	0.537513
asmbl_1004479	0.823779	NA	-1.9632	0.172302
asmbl_1004482	0.269782	NA	-0.705489	0.619794
asmbl_1004492	0.460205	NA	-0.302023	0.909928
asmbl_1004503	-0.178365	NA	-1.09063	0.412799
asmbl_1004535	-0.32315	NA	-0.64869	0.484658
asmbl_1004539	-0.0809131	NA	-0.767221	0.676673
asmbl_1004540	0.576605	0.756449	NA	NA
asmbl_1004544	0.519212	NA	-0.965633	0.404117
asmbl_1004555	0.0313979	0.989988	-0.938377	0.0909795
asmbl_1004600	-0.500848	0.808429	NA	NA
asmbl_1004603	-1.85362	0.0383721	NA	NA
asmbl_1004604	0.289136	0.874431	NA	NA
asmbl_1004611	-1.01641	0.394948	NA	NA
asmbl_1004612	-0.382982	0.740076	NA	NA
asmbl_1004613	-0.875846	0.303189	NA	NA
asmbl_1004618	-1.05192	0.00617971	-0.915958	0.0136565
asmbl_1004619	-1.42872	0.00395128	-0.715218	0.157275
asmbl_1004620	-2.3845	0.0751276	0.347825	0.756487
asmbl_1004623	-2.3845	0.0751276	0.364954	0.78087
asmbl_1004626	-1.20943	0.0294016	-1.01784	0.0392109
asmbl_1004630	-1.33753	0.0136225	-0.955191	0.0609589
asmbl_1004643	-0.0929184	0.974841	-0.746185	0.386909
asmbl_1004677	-1.18428	0.216308	NA	NA
asmbl_1004745	0.0999667	0.923704	0.0281399	0.956598
asmbl_1004749	-2.13615	0.0400727	-2.32001	0.0309588
asmbl_1004883	0.602281	0.297016	NA	NA
asmbl_1004901	0.57758	NA	0.453826	0.728391
asmbl_1004902	0.341353	0.912544	0.235847	0.86558
asmbl_1004903	0.360712	0.917827	-0.491976	0.723915
asmbl_1004904	0.106627	0.974841	-0.47383	0.660793
asmbl_1004906	-0.803348	0.548842	-1.22124	0.179178
asmbl_1004907	0.080846	NA	-0.624585	0.590867
asmbl_1004908	-0.385402	NA	-1.53754	0.250279
asmbl_1004913	0.0218758	0.994445	-0.317239	0.801078
asmbl_1004925	-0.944913	0.530381	-0.492075	0.694725
asmbl_1004928	-1.62922	NA	-0.675209	0.656969
asmbl_1004938	-0.341172	0.925088	-0.20038	0.912931
asmbl_1004942	0.205217	NA	-0.257313	0.861175
asmbl_1004947	-0.553923	0.847478	NA	NA
asmbl_1005003	-0.0976759	0.948934	0.342975	0.287172
asmbl_1005005	-0.0366775	0.991561	-1.16024	0.421419
asmbl_1005006	-0.438021	0.488291	-0.132267	0.711811
asmbl_1005007	-0.333652	0.770028	-0.473239	0.321252
asmbl_1005010	-0.133535	0.945987	0.566946	0.21499
asmbl_1005012	-0.300362	0.801161	-0.960407	0.0427645
asmbl_1005014	-0.406805	0.818505	0.26427	0.742851
asmbl_1005016	0.44043	0.827044	NA	NA
asmbl_1005030	-0.607157	0.253357	-0.0732493	0.8867
asmbl_1005033	0.413439	0.881244	-0.463496	0.733913
asmbl_1005034	0.222	0.948569	0.242003	0.880391
asmbl_1005037	-0.516287	0.760614	-0.248933	0.725355
asmbl_1005041	-0.509035	0.8477	-1.94312	0.0836318
asmbl_1005049	0.306821	NA	-2.51945	0.117549
asmbl_1005052	0.657064	0.754235	-0.471677	0.731777
asmbl_1005053	0.0225625	NA	0.417387	0.750773
asmbl_1005054	0.0442726	0.982533	-0.742527	0.228141
asmbl_1005058	-0.0638565	NA	-0.879237	0.408183
asmbl_1005074	-0.607118	0.268453	-0.0486073	0.928414
asmbl_1005086	-0.403896	NA	-0.849256	0.50037
asmbl_10051	0.917401	0.599865	0.156721	0.922814
asmbl_1005101	-0.607118	0.268453	-0.0541265	0.923532
asmbl_1005220	-0.91139	0.571255	NA	NA
asmbl_1005395	-0.51963	0.81121	NA	NA
asmbl_10054	0.946906	NA	0.269224	0.862529
asmbl_1005428	2.47013	0.00107529	2.51868	0.000649
asmbl_1005429	1.70203	0.0322518	NA	NA
asmbl_1005435	2.04415	0.0214188	NA	NA
asmbl_1005440	2.7089	0.030943	NA	NA
asmbl_1005444	2.32397	0.00529757	2.39875	0.0018946
asmbl_1005445	2.61616	0.0368277	0.901187	NA
asmbl_1005449	1.40937	0.0730448	1.20584	0.0989901
asmbl_1005450	1.51922	0.000227347	1.41253	1.29E-05
asmbl_1005455	2.01621	0.00509712	NA	NA
asmbl_1005457	2.56262	0.00948666	NA	NA
asmbl_1005464	2.63108	0.00631797	0.617241	0.696941
asmbl_1005475	2.5086	0.000102687	0.99141	0.294361
asmbl_1005502	2.51331	0.00292989	2.81801	0.000275
asmbl_1005534	0.883932	0.55062	-0.364033	0.796992
asmbl_1005579	-0.839107	0.683308	NA	NA
asmbl_1005581	-0.170466	0.792905	-0.470979	0.0367632
asmbl_1005582	0.212661	0.891562	-0.386148	0.461111
asmbl_1005584	0.587003	0.500218	0.946986	0.00934799
asmbl_1005587	-0.923125	0.394826	-1.24538	0.0584869
asmbl_1005589	-0.932444	NA	-1.00587	0.318419
asmbl_1005592	-0.585168	0.780651	NA	NA
asmbl_1005595	-0.198019	0.963242	-0.832075	0.589093
asmbl_1005596	-0.537234	0.773637	NA	NA
asmbl_1005598	-0.469302	NA	-0.472297	0.797619
asmbl_1005602	0.552773	NA	-2.01716	0.174031
asmbl_1005606	-1.50802	0.232322	-1.03101	0.242444
asmbl_1005611	-0.654843	0.684762	NA	NA
asmbl_1005613	-0.324545	0.664561	-0.439166	0.324075
asmbl_1005614	-0.46347	0.85812	-1.45844	0.111585
asmbl_1005616	-0.69765	NA	-1.23934	0.402453
asmbl_1005620	-0.354083	0.792716	-0.363201	0.43219
asmbl_1005628	-0.291389	0.898254	-0.317688	0.700168
asmbl_1005632	-1.00845	0.598062	-1.72639	0.0799585
asmbl_1005633	-0.379422	0.606003	-0.399431	0.395974
asmbl_1005642	-0.810524	NA	-1.18142	0.469615
asmbl_1005645	-0.866425	0.632278	-1.68653	0.0682904
asmbl_1005675	0.0514854	0.981105	-0.48388	0.356771
asmbl_100569	0.572096	0.65714	NA	NA
asmbl_1005691	-1.60473	NA	-1.2213	0.463388
asmbl_1005700	-0.41949	NA	-2.43654	0.0597375
asmbl_1005713	0.2156	NA	-1.11043	0.47497
asmbl_1005717	-0.260258	NA	-1.03503	0.532058
asmbl_1005718	-0.532407	NA	0.341299	0.902751
asmbl_1005723	-1.14931	NA	-1.8803	0.0617275
asmbl_1005734	0.345826	0.601979	NA	NA
asmbl_1005749	-0.501596	0.847588	NA	NA
asmbl_1005779	-1.40881	0.350218	NA	NA
asmbl_1005803	-0.921414	0.204823	NA	NA
asmbl_1005817	0.167186	NA	-1.99496	0.108171
asmbl_1006057	0.378647	0.901109	-0.595961	0.641979
asmbl_1006060	0.167239	NA	-0.500655	0.767876
asmbl_1006062	0.881476	NA	0.990027	0.438507
asmbl_1006063	0.665984	0.826416	-0.0582896	0.980337
asmbl_1006064	-0.158205	0.961306	-0.904633	0.246773
asmbl_1006085	0.745839	NA	0.342325	0.830392
asmbl_1006092	0.100642	0.970328	0.161268	0.877947
asmbl_1006127	0.313728	NA	-1.21947	0.31629
asmbl_1006130	0.194836	NA	-0.191241	0.93011
asmbl_1006337	0.845462	NA	0.928285	0.354814
asmbl_1006338	1.13015	0.273164	0.891823	0.3118
asmbl_1006413	-0.288898	0.686959	NA	NA
asmbl_1006457	0.118878	0.974829	-0.631773	0.56507
asmbl_1006468	0.118878	0.974829	-0.621068	0.626533
asmbl_1006485	0.56693	0.806274	NA	NA
asmbl_1006580	-0.644277	0.793313	NA	NA
asmbl_1006673	-0.65198	0.306369	NA	NA
asmbl_1006674	-0.794285	0.0422139	NA	NA
asmbl_1006675	-0.387223	0.865413	NA	NA
asmbl_1006678	-0.436522	0.842485	NA	NA
asmbl_1006680	-0.924571	0.302789	NA	NA
asmbl_100671	-0.0636596	0.970053	-0.413692	0.211103
asmbl_100672	-0.0580036	0.972255	-0.398268	0.22898
asmbl_1006726	0.879367	0.111228	NA	NA
asmbl_100673	-0.0440266	0.979618	-0.387019	0.31562
asmbl_100675	-0.0281221	0.987388	-0.340537	0.486613
asmbl_100676	-0.0563002	0.972769	-0.416972	0.207549
asmbl_100678	-1.04892	0.0372844	NA	NA
asmbl_100679	-0.0647925	0.969978	-0.422404	0.201705
asmbl_100680	-0.0480855	0.978332	-0.407541	0.290901
asmbl_100683	-0.146104	0.911684	-0.489279	0.10177
asmbl_100685	-0.15519	0.916015	-0.474779	0.161881
asmbl_1006851	-0.512727	0.777847	NA	NA
asmbl_100686	-0.288223	0.753483	-0.582044	0.0329563
asmbl_100689	-0.0646824	0.969978	-0.421333	0.200447
asmbl_10069	0.154757	NA	-0.369857	0.77993
asmbl_100694	-0.0487597	0.977601	-0.405579	0.286409
asmbl_100699	-0.048591	0.977771	-0.398697	0.299496
asmbl_100700	-0.137383	0.959604	-0.255371	0.733737
asmbl_100703	-0.436517	0.627401	-0.373502	0.433272
asmbl_100704	0.403521	NA	-0.391426	0.774789
asmbl_100705	-0.0454573	0.979066	-0.398185	0.303083
asmbl_100708	-0.121132	0.936501	-0.712948	0.00784449
asmbl_1007118	1.72577	0.144726	0.736161	0.634485
asmbl_1007124	1.32229	0.0189399	NA	NA
asmbl_1007138	0.166084	0.957267	-1.017	0.197801
asmbl_1007144	1.64688	0.180143	0.026185	0.991174
asmbl_1007172	2.30836	0.00448281	0.338008	0.834718
asmbl_100718	-0.766066	0.696983	NA	NA
asmbl_100728	-0.056646	0.975109	-0.521232	0.169311
asmbl_100734	-1.85625	0.039693	-0.218966	0.853325
asmbl_100741	0.592776	0.75625	NA	NA
asmbl_100744	0.00410492	0.99844	-0.323975	0.541741
asmbl_10075	0.769708	NA	-1.634	0.222808
asmbl_100751	0.0994799	0.962579	-1.0232	0.0185606
asmbl_1007602	-0.469418	0.438194	NA	NA
asmbl_1007641	-0.561587	0.777279	NA	NA
asmbl_1007645	-1.78686	0.00235145	-0.800164	0.119401
asmbl_1007646	-1.99209	6.35E-05	-0.921392	0.0625821
asmbl_1007653	-1.74706	0.183434	NA	NA
asmbl_1007671	1.26545	0.186086	NA	NA
asmbl_1007781	-0.354732	0.798935	NA	NA
asmbl_1007799	-0.41635	0.845201	-0.409739	0.473384
asmbl_1007800	0.27325	0.934296	-0.3112	0.812236
asmbl_1007801	-0.238036	0.733101	NA	NA
asmbl_1007805	-0.285895	0.66613	NA	NA
asmbl_1007810	0.281849	0.869113	NA	NA
asmbl_1007813	0.770857	NA	-0.128553	0.925445
asmbl_1007814	-0.835427	NA	-0.933845	0.599445
asmbl_1007815	-0.711703	NA	-0.968934	0.589818
asmbl_1007817	0.103471	0.978842	-0.597023	0.689303
asmbl_1007818	-0.165697	0.964921	-0.614128	0.665052
asmbl_1007823	-0.6642	0.740437	-0.158459	0.823639
asmbl_1007829	0.815275	NA	-1.69071	0.0566314
asmbl_1007830	-0.411067	NA	-0.420025	0.809184
asmbl_1007833	0.0356756	0.991931	-0.587472	0.698735
asmbl_1007841	0.316151	0.923285	-0.856887	0.516382
asmbl_1007842	0.478116	NA	0.141992	0.924153
asmbl_1007851	0.10547	0.975109	-0.876461	0.273415
asmbl_1007852	0.507813	0.867648	-1.1064	0.436215
asmbl_1007854	-0.718184	NA	-1.69309	0.283018
asmbl_1007861	0.318109	0.932205	-1.46378	0.204097
asmbl_1007864	-0.708663	NA	-1.4259	0.17692
asmbl_1007869	0.974026	0.547849	NA	NA
asmbl_1007870	0.515918	0.529392	NA	NA
asmbl_1007875	-0.0902261	NA	0.00333486	0.999227
asmbl_1007881	0.0473002	NA	-0.600238	0.795338
asmbl_1007882	0.532393	0.795128	-0.627774	0.437554
asmbl_1007884	3.65526	NA	-2.94463	0.659201
asmbl_1007889	0.0436129	NA	-0.641594	0.81225
asmbl_1007892	1.53066	NA	0.465365	0.769605
asmbl_1007893	-0.905759	0.591905	-0.591633	0.625745
asmbl_1007897	-0.316863	0.729094	NA	NA
asmbl_1007899	0.563943	NA	-1.20503	0.426152
asmbl_1007901	0.251099	NA	-1.15993	0.468868
asmbl_1007908	0.381797	NA	-0.867323	0.633795
asmbl_100791	-0.192867	0.948483	-0.537119	0.627214
asmbl_1007917	-1.64992	NA	-0.578572	0.67343
asmbl_1007919	0.470464	0.790353	0.293445	0.728009
asmbl_1007920	-0.620534	NA	-1.27014	0.102007
asmbl_1007927	0.663021	0.776996	-0.257345	0.873315
asmbl_1007938	0.465505	NA	0.0896206	0.974265
asmbl_1007948	1.2062	NA	-0.696774	0.656108
asmbl_1007954	0.907693	NA	-0.0580261	0.977436
asmbl_1007955	-0.200843	0.887754	-0.103835	0.827644
asmbl_1007956	1.31469	NA	0.11865	0.954925
asmbl_1007974	-0.255932	NA	-0.538325	0.603757
asmbl_1007976	0.273144	0.934963	-0.832148	0.343768
asmbl_1007978	-0.108232	NA	0.678799	0.691078
asmbl_1007985	0.282085	0.947198	-0.892967	0.762527
asmbl_1007990	-0.351043	0.827954	-0.520447	0.44738
asmbl_1007995	0.0826675	0.975816	-1.10487	0.0643547
asmbl_1007997	0.233027	0.948694	-0.495466	0.713604
asmbl_100800	-0.452227	0.666626	NA	NA
asmbl_1008018	0.45358	NA	-0.693358	0.721531
asmbl_1008019	0.505788	0.835344	0.045033	0.975921
asmbl_1008029	-1.15968	NA	0.421929	0.815831
asmbl_1008033	-1.03711	NA	0.0618113	0.975256
asmbl_1008042	-0.64534	0.735606	NA	NA
asmbl_1008043	0.723874	NA	0.514955	0.81755
asmbl_1008052	-0.207593	NA	0.867007	0.482827
asmbl_1008053	-1.2977	NA	-1.90713	0.191667
asmbl_1008056	-0.939209	0.641263	-0.609971	0.530402
asmbl_1008078	1.49671	NA	0.265014	0.893533
asmbl_1008081	-0.337242	0.856707	NA	NA
asmbl_1008170	-0.19992	NA	-0.380219	0.881191
asmbl_1008185	0.0800212	NA	-0.940122	0.574871
asmbl_100819	-0.167353	0.90868	-0.518361	0.121
asmbl_1008229	-0.342585	0.745803	NA	NA
asmbl_1008233	-1.67186	0.283416	NA	NA
asmbl_1008239	-0.489961	0.86038	NA	NA
asmbl_1008285	-0.431675	0.759191	NA	NA
asmbl_1008314	-1.17937	0.161227	NA	NA
asmbl_1008332	0.122912	0.948971	0.203096	0.694729
asmbl_1008337	0.119196	0.950927	0.211857	0.677703
asmbl_1008341	-0.630657	NA	-1.67803	0.233321
asmbl_1008343	-0.048382	0.987671	-1.23386	0.131095
asmbl_100837	-0.408632	NA	-0.565289	0.800319
asmbl_100838	-0.485609	NA	-0.670884	0.712522
asmbl_100839	-0.128307	0.935275	-0.717144	0.0122741
asmbl_100841	-0.159465	0.910169	-0.468546	0.14319
asmbl_1008493	0.286447	NA	-0.71163	0.625466
asmbl_1008626	-0.576645	0.766652	-0.249438	0.862265
asmbl_1008629	-0.728935	0.692905	-0.292357	0.843689
asmbl_1008630	-0.00810982	NA	0.142364	0.935029
asmbl_1008635	0.21167	NA	-0.218577	0.892371
asmbl_1008650	0.61517	NA	0.178901	0.940733
asmbl_1008665	0.486894	0.588947	0.575431	0.195496
asmbl_1008666	0.486894	0.588947	0.561567	0.110761
asmbl_1008690	1.04889	0.176396	-0.184392	0.855965
asmbl_1008734	-0.460131	NA	-0.6416	0.495882
asmbl_1008750	-0.0436604	0.989543	-0.611444	0.58263
asmbl_1008763	-0.280812	NA	-0.852101	0.447257
asmbl_1008789	-0.0285095	NA	-1.33869	0.256726
asmbl_1008790	1.33902	0.0846663	NA	NA
asmbl_1008795	0.487374	0.737021	NA	NA
asmbl_1008797	-0.783902	0.686637	-1.19562	NA
asmbl_1008798	-0.345635	NA	-0.119207	0.94293
asmbl_1008799	0.844984	NA	0.648927	0.65457
asmbl_1008802	0.536194	0.701208	NA	NA
asmbl_1008804	-0.303856	0.918825	-0.977256	0.217104
asmbl_1008805	-0.347358	NA	-1.3917	0.227256
asmbl_1008806	0.193539	0.881025	0.22495	0.58149
asmbl_1008809	-0.466083	0.826609	NA	NA
asmbl_1008810	-0.0524986	0.976179	0.35158	0.374831
asmbl_1008812	0.350735	0.910544	-0.112621	0.935704
asmbl_1008814	0.196024	0.879995	0.223447	0.582785
asmbl_1008820	0.233938	0.942905	-0.976376	0.354464
asmbl_1008824	0.195733	0.879995	0.223447	0.582775
asmbl_1008826	-0.417801	0.862042	NA	NA
asmbl_1008828	-0.303327	0.936463	-0.629971	0.60756
asmbl_1008831	0.199384	0.949887	-0.480325	0.646986
asmbl_1008839	-1.08313	0.631187	NA	NA
asmbl_1008842	-0.552007	NA	-0.9351	0.428152
asmbl_1008844	0.308335	0.928805	-0.645005	0.559219
asmbl_1008848	-0.349492	NA	-1.75221	0.306888
asmbl_1008849	0.20456	0.867324	0.223637	0.574735
asmbl_1008856	-0.826655	0.755465	NA	NA
asmbl_1008871	-0.582873	0.744086	-0.700319	0.425299
asmbl_1008873	0.381934	NA	-1.22671	0.462005
asmbl_1008888	-0.526961	0.865129	NA	NA
asmbl_1008892	0.398275	0.884289	-1.35459	0.202093
asmbl_1008907	-0.576702	NA	0.307247	0.916729
asmbl_100891	0.311512	NA	-2.95173	0.119137
asmbl_1008912	-0.87136	NA	-0.655456	0.764659
asmbl_1008913	-0.57274	0.808429	-1.09662	NA
asmbl_1008915	-0.168081	NA	-0.437777	0.722793
asmbl_1008922	0.863926	0.659169	NA	NA
asmbl_1008933	-0.46952	NA	-0.369719	0.863212
asmbl_1008941	0.229431	0.920939	-1.28526	0.0374435
asmbl_1008948	-0.0340054	0.991155	-0.350309	0.746963
asmbl_1008959	-1.18697	NA	-0.410239	0.716471
asmbl_1008962	0.40532	NA	-1.38057	0.266676
asmbl_1008964	0.245542	NA	-0.255133	0.891897
asmbl_1008976	0.722711	NA	0.645127	0.718005
asmbl_1008983	0.548078	NA	0.525206	0.828386
asmbl_1008994	0.736306	0.734796	NA	NA
asmbl_1009011	0.505757	0.831938	NA	NA
asmbl_1009024	0.194597	0.88143	0.22547	0.579648
asmbl_1009038	-0.0569343	0.974841	0.357061	0.36471
asmbl_1009162	0.62354	0.722874	NA	NA
asmbl_1009166	-1.25558	0.589491	NA	NA
asmbl_1009183	0.640043	0.642164	NA	NA
asmbl_100922	-0.447631	0.620987	-0.508687	0.303546
asmbl_1009231	-0.740749	0.750544	-0.387865	0.808582
asmbl_1009232	-0.507436	0.786503	-1.13425	0.125838
asmbl_1009233	0.565422	0.580482	NA	NA
asmbl_1009236	-0.746506	0.911244	-0.108485	0.977784
asmbl_1009238	0.735321	NA	-0.246021	0.845051
asmbl_1009239	-0.473591	0.869113	NA	NA
asmbl_1009245	-1.00223	0.333912	-1.17719	0.188177
asmbl_1009246	0.621254	0.692435	NA	NA
asmbl_1009247	-0.262504	0.950038	0.84512	0.548868
asmbl_1009249	-0.11367	0.942385	0.404181	0.163015
asmbl_1009251	-0.00834184	0.998426	-0.703182	0.596311
asmbl_1009253	0.619152	0.323043	0.237381	0.571134
asmbl_1009254	1.02608	0.745056	NA	NA
asmbl_1009255	-1.39637	NA	-1.82631	0.0470096
asmbl_1009258	0.340431	0.898525	0.0588133	0.958999
asmbl_1009259	-1.22608	0.468875	NA	NA
asmbl_1009260	0.218391	NA	-1.19824	0.541308
asmbl_1009265	-0.272609	0.804845	0.350449	0.349018
asmbl_1009266	-0.0721441	NA	-0.946589	0.700484
asmbl_1009268	0.353014	0.894295	-0.620623	0.500823
asmbl_1009270	-0.514966	0.846517	-0.740545	0.539321
asmbl_1009273	-0.163351	0.966665	-0.0485403	0.969193
asmbl_1009275	0.0802762	NA	0.0420901	0.984005
asmbl_1009276	-0.111268	0.974226	-1.35467	0.0576051
asmbl_1009280	-0.42026	NA	-0.814989	0.507379
asmbl_1009282	0.0757818	NA	-0.795711	0.391123
asmbl_1009283	-0.463213	0.65097	0.282631	0.614475
asmbl_1009285	-0.602862	NA	-1.44922	0.318888
asmbl_1009286	0.160686	NA	-1.24641	0.357319
asmbl_1009289	0.251886	0.933796	-1.23161	0.142163
asmbl_1009293	-0.178452	0.899644	0.385433	0.252398
asmbl_1009294	-0.185055	0.89418	0.365975	0.262591
asmbl_1009297	0.295428	NA	-1.54706	0.467664
asmbl_1009298	0.683493	NA	0.713647	0.605219
asmbl_1009312	0.564475	0.855359	NA	NA
asmbl_1009314	0.567903	0.63116	0.689359	0.135387
asmbl_1009324	-0.434714	NA	-1.75025	0.138586
asmbl_1009330	-0.154762	NA	-1.53891	0.424658
asmbl_1009331	-0.00790177	NA	-0.528906	0.828355
asmbl_1009333	-0.0142601	NA	-1.70026	0.416886
asmbl_1009338	0.395247	NA	-0.94898	0.595332
asmbl_1009342	0.123379	0.974841	0.211351	0.9035
asmbl_1009343	0.216801	0.93697	-0.142932	0.88996
asmbl_1009346	-0.0478323	0.978831	0.321812	0.380804
asmbl_1009349	0.0124635	0.994175	0.422401	0.290648
asmbl_1009352	-0.463213	0.65097	0.295955	0.54401
asmbl_1009355	1.19581	NA	0.0874043	0.98213
asmbl_1009362	0.580832	0.818623	NA	NA
asmbl_1009363	-0.388576	0.920314	-0.623419	0.698546
asmbl_1009371	-0.743481	NA	-2.03191	0.0475024
asmbl_1009372	-0.548014	0.764838	-1.37995	0.0813787
asmbl_1009382	0.253512	NA	-0.0180444	0.995583
asmbl_1009386	-1.28614	0.834061	NA	NA
asmbl_1009394	0.892986	0.788983	-1.28116	0.655616
asmbl_1009403	-0.165694	0.964421	-0.247734	0.851358
asmbl_1009407	-0.823392	0.755144	-0.332153	0.872795
asmbl_1009410	0.960893	0.56724	NA	NA
asmbl_1009413	0.183476	NA	-1.07223	0.349981
asmbl_1009431	0.208145	0.936303	-0.229107	0.766564
asmbl_1009432	-0.570921	NA	-2.24409	0.0157563
asmbl_1009438	0.0590055	NA	-2.62642	0.0544445
asmbl_1009451	-0.89583	0.541696	-1.19302	0.150278
asmbl_1009455	0.128035	NA	-1.38763	0.37403
asmbl_1009470	-0.460866	0.683272	0.00201828	0.998012
asmbl_1009485	-0.337555	0.930574	1.00211	0.277265
asmbl_1009486	-1.6574	NA	-1.15038	0.541362
asmbl_1009501	-0.595677	0.79074	-0.034589	0.980736
asmbl_1009512	-0.76406	0.146235	-0.970741	0.00237758
asmbl_1009545	0.281041	0.930599	0.403863	0.662503
asmbl_1009567	0.67485	NA	0.544371	0.811249
asmbl_1009568	-0.647702	NA	-0.19837	0.86902
asmbl_100958	-0.8911	0.627765	-0.742966	0.414275
asmbl_1009592	-0.00402374	NA	-3.52349	0.0472821
asmbl_1009595	-0.862516	NA	-0.879005	0.474502
asmbl_100962	-0.521379	0.841846	-1.01418	0.226926
asmbl_1009622	0.326873	0.884289	-1.10935	0.136052
asmbl_1009658	-0.339346	NA	-0.22421	0.933225
asmbl_1009669	0.814149	NA	0.149042	0.936829
asmbl_1009690	-1.2142	0.645657	NA	NA
asmbl_1009754	-0.636155	0.815045	NA	NA
asmbl_1009775	-0.42466	0.615574	-0.0498673	0.91882
asmbl_1009776	-0.400772	0.714873	-0.011595	0.985111
asmbl_1009777	-0.359227	0.874554	-0.723107	0.31879
asmbl_1009778	-0.142751	0.921668	-0.0346257	0.936774
asmbl_1009779	-0.223507	0.880175	0.0172865	0.977436
asmbl_1009780	-0.342414	0.788983	-0.521162	0.409714
asmbl_1009781	-0.451765	0.668134	0.0389797	0.955743
asmbl_1009782	-0.0834857	0.965629	-0.288557	0.652406
asmbl_1009784	-0.879483	NA	-0.900365	0.712742
asmbl_1009786	-0.501702	0.858544	-0.24187	0.887905
asmbl_1009788	-0.0701899	0.98149	-0.282264	0.831848
asmbl_1009790	-0.157268	0.961175	-0.409305	0.727866
asmbl_1009791	-0.0361019	0.980654	-0.0549879	0.930304
asmbl_1009794	-0.0996974	0.967974	-0.196426	0.806986
asmbl_1009795	-0.0919649	0.979025	-0.454844	0.70814
asmbl_1009796	-1.23757	0.451367	-0.721521	0.652527
asmbl_1009797	-0.157962	0.945509	-0.725678	0.316824
asmbl_1009799	-0.286505	0.90647	-0.172586	0.846824
asmbl_1009800	0.0220854	0.993756	0.0654175	0.964518
asmbl_1009801	-0.334633	0.70597	-0.44809	0.321091
asmbl_1009802	-0.577866	0.83719	-0.860347	0.515285
asmbl_1009803	-0.314972	0.926164	-1.32353	0.155509
asmbl_1009804	-0.373694	NA	-1.73892	0.167017
asmbl_1009805	-0.17127	0.949468	-0.26383	0.807249
asmbl_1009807	0.143709	0.962579	-0.104388	0.933622
asmbl_1009808	-0.332637	0.849967	-0.166968	0.786204
asmbl_1009809	-0.0847687	0.977388	-0.73135	0.426373
asmbl_1009810	0.258703	0.92743	-0.143365	0.882306
asmbl_1009814	0.148944	0.957004	0.433717	0.581879
asmbl_1009815	-0.598311	0.801833	-1.04269	0.367659
asmbl_1009817	-0.530282	NA	-0.230195	0.86694
asmbl_1009818	0.243849	0.948086	-0.106471	0.942925
asmbl_1009819	-0.0434734	0.987369	-0.0754671	0.943085
asmbl_1009820	-0.0292988	0.990924	-0.557084	0.571733
asmbl_1009821	-0.0130631	0.996661	-0.000613	0.999456
asmbl_1009822	-0.057695	0.969978	-0.172642	0.698313
asmbl_1009823	-0.127962	0.951572	-0.687693	0.27068
asmbl_1009824	-0.133446	0.935328	0.237789	0.537498
asmbl_1009825	0.51261	NA	-1.31606	0.381625
asmbl_1009826	0.00782434	0.997509	-0.528253	0.567852
asmbl_1009832	-0.614781	0.794742	-0.190265	0.89244
asmbl_1009833	-0.0741767	0.984116	-0.283995	0.883286
asmbl_1009834	-0.208824	NA	-0.891303	0.639798
asmbl_1009835	-0.467949	0.582521	0.127338	0.763641
asmbl_1009836	-0.392397	NA	-1.29167	0.486759
asmbl_1009839	-0.846253	NA	-0.652622	0.669921
asmbl_1009842	-1.27804	0.391032	-1.1585	0.176925
asmbl_1009843	-0.658848	0.716254	-0.0841738	0.951377
asmbl_1009844	0.105607	0.975915	-0.521192	0.676523
asmbl_1009846	-0.239783	0.890887	-0.0761813	0.921096
asmbl_1009847	0.00927409	0.997597	-0.493831	0.620047
asmbl_1009849	-0.989334	NA	-1.78745	0.0555463
asmbl_1009856	-0.762918	NA	0.182543	0.932151
asmbl_1009859	-0.257294	0.88426	0.318165	0.541713
asmbl_1009860	-1.03668	NA	-0.550074	0.717165
asmbl_1009862	-0.531475	0.867919	-1.19159	0.463529
asmbl_1009865	-1.0859	NA	-1.15235	0.22121
asmbl_1009872	0.183099	0.967622	-1.73163	0.494288
asmbl_1009873	0.0839618	0.967049	-0.64493	0.211548
asmbl_1009875	-0.424953	0.873648	-0.385155	0.617917
asmbl_1009888	-0.0684426	0.974226	0.402308	0.397854
asmbl_1009891	-0.116739	0.972012	-0.631912	0.485111
asmbl_1009902	-0.156102	0.951743	-0.935227	0.166218
asmbl_1009903	-0.281164	0.865177	-0.413925	0.424192
asmbl_1009907	-0.133291	0.954006	0.471088	0.364922
asmbl_1009912	-0.504554	0.801275	-0.988465	0.241994
asmbl_1009916	0.0195861	NA	-0.204126	0.871831
asmbl_1009917	-0.123291	0.956702	0.46877	0.356258
asmbl_1009937	-0.133291	0.954006	0.478264	0.404273
asmbl_1009941	-0.933397	NA	-1.54019	0.29238
asmbl_1009953	-2.20712	NA	-0.228572	0.922855
asmbl_1009963	0.178264	NA	-1.30734	0.125095
asmbl_1009968	-1.06254	NA	-0.620375	0.673433
asmbl_1009976	0.318473	NA	-0.0833613	0.978015
asmbl_100998	0.801385	NA	-0.206334	0.895613
asmbl_101005	0.00429897	0.99844	-0.330533	0.537679
asmbl_1010055	-0.758816	0.731343	-1.64805	0.061171
asmbl_1010056	0.0112037	0.996661	-1.37714	0.0200175
asmbl_1010058	-0.836452	NA	-0.515855	0.687011
asmbl_1010060	-1.26637	0.137152	-0.778443	0.217402
asmbl_1010061	0.255344	NA	-0.188356	0.899441
asmbl_1010080	-0.988089	NA	-0.792254	0.521256
asmbl_1010081	-0.644547	0.793313	-0.360608	0.758405
asmbl_1010083	0.332266	0.906599	-0.587883	0.582054
asmbl_1010113	-1.14605	NA	-1.25936	0.451962
asmbl_1010255	0.847166	0.826678	NA	NA
asmbl_1010273	-0.568192	NA	-0.792149	0.622012
asmbl_1010276	0.885619	NA	-0.504073	0.804092
asmbl_1010300	0.74442	0.706534	NA	NA
asmbl_1010353	0.733118	0.166231	0.354516	0.432739
asmbl_1010524	-0.36072	0.851788	NA	NA
asmbl_1010529	-0.577549	0.771929	NA	NA
asmbl_1010552	0.707486	0.743733	NA	NA
asmbl_1010554	0.248571	0.929361	-0.486882	0.527804
asmbl_1010587	-0.388262	0.842205	NA	NA
asmbl_1010588	-0.480539	0.81987	NA	NA
asmbl_1010686	-0.657825	0.483457	NA	NA
asmbl_1010688	-0.659124	0.701208	NA	NA
asmbl_1010738	0.41653	0.528544	0.858339	8.19E-05
asmbl_1010739	0.222406	0.947949	0.15953	0.905326
asmbl_1010740	-0.546093	0.851254	-1.96392	0.200014
asmbl_1010742	0.440856	0.655656	-0.61481	0.231889
asmbl_1010744	-0.484941	0.799171	-1.24209	0.0916862
asmbl_1010745	0.00528483	0.99869	-0.215523	0.880391
asmbl_1010748	0.590831	0.771929	NA	NA
asmbl_1010749	0.684127	NA	-0.353675	0.787912
asmbl_1010751	0.456057	0.503447	0.910408	6.97E-05
asmbl_1010757	-0.588621	0.855072	0.516273	0.741574
asmbl_1010762	0.0469505	0.991963	-0.332491	0.901622
asmbl_1010768	3.88037	NA	0.0897359	0.982968
asmbl_1010770	0.0818335	0.980949	-0.690832	0.609056
asmbl_1010787	1.03181	0.328341	NA	NA
asmbl_1010798	0.4765	0.731272	NA	NA
asmbl_1010816	0.292847	0.927555	-0.0414237	0.978489
asmbl_1010820	-0.306048	0.740275	-0.0267631	0.957674
asmbl_1010822	-0.310045	0.734796	-0.0264523	0.958033
asmbl_1010823	-0.0476674	0.98149	0.12715	0.855231
asmbl_1010824	-0.625107	0.494947	NA	NA
asmbl_1010826	-0.859633	0.380399	-1.01315	0.175554
asmbl_1010827	-0.749863	0.505311	-0.844585	0.273976
asmbl_1010832	-0.217352	0.941539	-0.910814	0.395662
asmbl_1010833	-0.828723	0.524607	-0.894427	0.343058
asmbl_1010852	0.464064	0.813223	NA	NA
asmbl_1010873	0.440228	0.83823	NA	NA
asmbl_1010948	-0.265436	0.902331	-1.09841	0.0542684
asmbl_1010951	-0.202841	0.9134	0.898427	0.0387836
asmbl_1010953	-0.729291	0.796604	-0.686003	0.647336
asmbl_1010964	-0.194305	0.920237	0.86507	0.0836456
asmbl_1010967	0.945085	0.630144	-1.43859	0.290229
asmbl_1010973	-0.185973	0.918448	0.879666	0.042903
asmbl_1010981	-0.415899	0.761804	-1.02043	0.106525
asmbl_1010988	-0.194305	0.920237	0.873913	0.0555835
asmbl_1010990	-0.790961	0.441301	-1.19715	0.10845
asmbl_1011000	0.354764	0.853496	-0.756723	0.288535
asmbl_1011011	0.724916	0.743722	0.897076	0.451624
asmbl_1011013	0.235704	0.934159	0.916592	0.239075
asmbl_1011064	0.230256	0.938101	-0.447677	0.724682
asmbl_1011094	0.751478	0.428814	NA	NA
asmbl_1011120	-0.193778	NA	-1.28045	0.165977
asmbl_1011121	0.0989261	NA	-0.697432	0.541522
asmbl_1011122	0.182652	0.957754	-0.627615	0.613785
asmbl_1011123	0.357096	0.693279	0.886189	0.00182495
asmbl_1011125	0.357096	0.693279	0.881996	0.00121089
asmbl_1011134	0.670697	0.429477	0.736926	0.140629
asmbl_1011200	-0.359029	0.746441	-0.480857	0.397288
asmbl_1011202	0.363857	0.700889	0.912284	0.00142793
asmbl_1011203	-0.00136768	0.999649	0.972001	0.0324488
asmbl_1011204	-0.00136768	0.999649	0.966439	0.0246728
asmbl_1011220	-0.353239	0.766367	0.625985	0.148425
asmbl_1011291	-1.05722	0.234837	NA	NA
asmbl_1011295	-0.427466	0.706534	-0.454483	0.439618
asmbl_1011296	0.042252	0.981696	0.465012	0.311387
asmbl_1011297	-0.19998	0.942224	0.149311	0.898694
asmbl_1011298	0.0964715	0.961306	0.532325	0.224764
asmbl_1011299	0.0760224	0.971859	0.498389	0.290836
asmbl_1011300	0.0405144	0.982533	0.46808	0.309343
asmbl_1011302	0.0240097	0.989474	0.426524	0.363451
asmbl_1011303	-0.208167	0.940805	0.161959	0.894063
asmbl_1011310	-0.163625	0.943096	-0.559607	0.406927
asmbl_1011314	-0.194186	0.946123	0.155106	0.899441
asmbl_1011317	-0.630714	0.64022	-1.16368	0.097174
asmbl_1011318	0.375827	0.827954	0.921277	0.182796
asmbl_1011319	0.302854	NA	-0.809483	0.504181
asmbl_1011320	0.82177	0.723083	-0.109041	0.956227
asmbl_1011322	-0.0153486	0.99449	-0.633164	0.333772
asmbl_1011323	-0.880586	0.563833	-1.10182	0.259227
asmbl_1011326	0.111158	NA	-1.26278	0.31077
asmbl_1011328	0.216111	NA	-2.27194	0.147182
asmbl_1011329	0.0635822	0.977314	0.502596	0.367695
asmbl_1011335	0.711088	0.745565	-1.31183	0.31051
asmbl_1011344	0.0171698	0.99567	-2.87755	0.0052956
asmbl_1011346	0.105694	0.964049	0.531472	0.31338
asmbl_1011352	0.765265	0.754513	NA	NA
asmbl_1011358	-0.697966	NA	1.03168	0.377128
asmbl_101137	-0.162126	0.91194	-0.517319	0.209894
asmbl_1011378	1.1295	0.571255	0.601117	0.718325
asmbl_1011379	-0.437034	0.870859	NA	NA
asmbl_1011384	0.929661	0.560358	NA	NA
asmbl_101139	-0.162126	0.91194	-0.513149	0.123692
asmbl_1011394	0.450887	0.82025	-0.998717	0.251627
asmbl_1011410	0.140739	0.939246	0.598783	0.162768
asmbl_1011421	-0.519539	NA	0.0887195	0.975028
asmbl_1011430	0.356082	NA	0.745341	0.575991
asmbl_1011433	-0.104508	NA	-0.532992	0.692525
asmbl_1011436	-0.222129	0.91278	-0.123674	0.891094
asmbl_1011444	0.0377328	0.988281	-0.781229	0.321464
asmbl_1011482	0.103834	0.964921	0.535517	0.310432
asmbl_1011494	-0.38336	0.76625	-0.0326631	0.962502
asmbl_10115	0.058724	0.982533	-0.533468	0.465721
asmbl_1011508	-0.443396	0.714097	-0.0931414	0.881806
asmbl_1011521	-0.357611	0.765155	0.0502655	0.927165
asmbl_1011568	0.201578	0.908138	-0.661182	0.178773
asmbl_1011600	-0.276975	0.852561	-0.428158	0.473725
asmbl_1011647	-0.245378	0.914244	0.248465	0.714624
asmbl_1011648	-0.401939	0.764212	-0.0284397	0.96819
asmbl_1011733	0.197384	NA	0.0400285	0.977981
asmbl_1011789	-0.619442	0.599604	NA	NA
asmbl_1011790	-0.550208	0.690388	NA	NA
asmbl_1011798	-1.19828	0.0587263	-0.396693	0.541803
asmbl_1011800	-1.19326	0.0584184	-0.366164	0.581429
asmbl_1011802	-1.18824	0.0693388	-0.365101	0.588246
asmbl_1011804	-1.18824	0.0693388	-0.363104	0.602048
asmbl_1011815	0.303862	0.85629	NA	NA
asmbl_1011829	-0.376207	0.909459	-1.39602	0.221392
asmbl_1011830	-0.364443	0.906657	-1.92018	0.0400637
asmbl_1011831	-0.220397	0.907499	-0.937578	0.141664
asmbl_1011833	-0.342674	NA	-1.3677	0.215063
asmbl_1011834	-0.611541	0.755508	NA	NA
asmbl_1011844	0.326453	0.85654	NA	NA
asmbl_1011845	-0.238209	0.938187	-0.670853	0.417064
asmbl_1011850	-0.0931861	NA	-0.927668	0.533143
asmbl_1011855	0.692098	NA	-0.315169	0.818092
asmbl_1011856	-0.449569	0.863439	-1.20163	0.171905
asmbl_1011858	-0.331741	0.628421	-0.432114	0.188177
asmbl_1011872	-0.25833	0.879995	-0.0490962	0.945063
asmbl_1011879	0.688959	NA	-1.36167	0.34511
asmbl_1011881	-0.169175	0.91194	0.0337455	0.956192
asmbl_1011884	0.10285	NA	-0.942226	0.464884
asmbl_1011885	-0.133003	0.935275	0.067622	0.899608
asmbl_1011886	-0.250161	0.887754	-0.0329241	0.96819
asmbl_1011894	-0.0924837	0.972598	-0.405031	0.550952
asmbl_1011911	-0.235243	0.885845	-0.0709572	0.911581
asmbl_1011914	-0.120023	0.939388	-0.871786	0.00585938
asmbl_1011920	-0.217727	NA	-1.13671	0.443285
asmbl_1011922	-0.947263	NA	0.483776	0.831084
asmbl_1011923	1.06064	NA	-1.1957	0.367659
asmbl_1011927	-0.250161	0.887754	-0.0435428	0.953108
asmbl_1011987	0.0205373	0.990227	0.194537	0.708356
asmbl_1011998	-0.445376	0.826609	-0.933721	0.212827
asmbl_1011999	-0.0261289	NA	-1.54354	0.181496
asmbl_1012004	-1.30776	0.388939	-0.742999	0.463825
asmbl_1012005	0.663734	0.726915	NA	NA
asmbl_1012008	-0.0701513	0.971859	0.570806	0.0993206
asmbl_1012010	-1.1504	0.46342	NA	NA
asmbl_1012013	0.681391	0.495826	-0.123519	0.897475
asmbl_1012019	-0.70042	NA	-2.05615	0.0609589
asmbl_1012022	-0.0802637	0.968266	0.57555	0.0922429
asmbl_1012031	-0.823465	NA	-0.889134	0.473372
asmbl_1012032	0.0404762	NA	-1.19885	0.26356
asmbl_1012038	-0.161581	0.920813	0.549852	0.128479
asmbl_1012054	-0.0816777	0.981656	-1.51161	0.191663
asmbl_1012112	-0.0574461	0.978842	-0.0584146	0.925658
asmbl_1012113	-0.058034	0.982371	0.0573665	0.958028
asmbl_1012115	-0.270587	NA	-0.0624503	0.967484
asmbl_1012117	-0.0356227	0.988247	0.0211944	0.984179
asmbl_1012118	-0.0297989	0.988299	-0.0684045	0.918721
asmbl_1012122	-0.101114	0.968456	-0.0487205	0.946445
asmbl_1012125	-0.0352771	0.987369	-0.104484	0.876199
asmbl_1012132	0.395337	NA	-0.512481	0.726557
asmbl_1012137	1.01655	0.705207	NA	NA
asmbl_1012147	-0.102261	0.968338	-0.0247951	0.974199
asmbl_1012150	-0.01333	NA	-1.65769	0.659049
asmbl_1012151	-0.35008	NA	0.193925	0.921708
asmbl_1012167	-0.317772	NA	-0.487592	0.719368
asmbl_1012228	0.0818016	0.969043	0.62671	0.119254
asmbl_1012261	0.747427	0.435956	NA	NA
asmbl_1012283	-0.056511	0.978235	0.723486	0.0871913
asmbl_1012317	0.167493	0.929361	0.55163	0.196235
asmbl_101248	-0.521379	0.841846	-1.00506	NA
asmbl_1012562	0.444028	0.745187	1.27875	0.003514
asmbl_1012567	0.216353	0.948569	0.152253	0.910113
asmbl_1012572	0.447457	0.743796	1.28183	0.00330224
asmbl_1012573	0.455123	0.724516	1.22063	0.00368057
asmbl_1012576	0.447457	0.743796	1.28446	0.0036273
asmbl_1012577	0.969063	0.484346	0.846491	0.398315
asmbl_1012580	0.198727	NA	-0.471783	0.768865
asmbl_1012584	1.59706	NA	0.148807	0.914992
asmbl_1012594	0.239711	NA	0.360935	0.835875
asmbl_1012599	0.608769	0.55191	NA	NA
asmbl_1012608	0.0651578	0.98642	-0.824409	0.58025
asmbl_1012645	0.686635	0.752243	NA	NA
asmbl_10127	0.375231	NA	-0.696239	0.71161
asmbl_1012723	0.100643	NA	-0.27639	0.859609
asmbl_1012954	0.022175	0.993107	-0.465974	0.611631
asmbl_1012958	-0.0208919	0.991931	-0.128614	0.882386
asmbl_1012962	0.204213	0.936748	-1.91013	0.0397677
asmbl_1012966	-0.240792	0.851651	NA	NA
asmbl_1012969	-0.413248	0.865811	NA	NA
asmbl_1012971	-0.0379982	NA	-1.68459	0.247193
asmbl_1012972	0.0733163	0.967044	0.44186	0.167569
asmbl_1012974	0.595406	0.777579	-0.541129	0.645594
asmbl_1012977	0.101207	0.966812	-0.701871	0.34081
asmbl_1012980	-0.935302	NA	-1.57381	0.127998
asmbl_1012996	-0.439305	NA	-0.437748	0.760669
asmbl_1012998	-0.572784	NA	-2.0105	0.154459
asmbl_1013003	0.0282829	0.987369	0.535094	0.148267
asmbl_1013061	0.845691	0.322731	NA	NA
asmbl_1013076	-0.30192	0.918046	-0.563778	0.637768
asmbl_1013096	-1.63627	0.267037	NA	NA
asmbl_1013099	-0.163463	0.966164	-1.32988	0.300064
asmbl_1013105	0.769486	0.342727	NA	NA
asmbl_1013116	0.0225361	0.989874	0.530447	0.258728
asmbl_1013171	0.0282829	0.987369	0.53606	0.250861
asmbl_1013185	0.219538	0.850931	NA	NA
asmbl_1013186	0.416508	0.689322	NA	NA
asmbl_1013187	0.488236	0.77155	NA	NA
asmbl_1013189	0.787287	0.661247	NA	NA
asmbl_1013190	0.206545	0.865176	NA	NA
asmbl_1013192	0.271345	0.847588	NA	NA
asmbl_101335	-0.232812	NA	-0.344402	0.797494
asmbl_1013766	0.43418	0.873243	NA	NA
asmbl_1014140	0.922636	0.227997	NA	NA
asmbl_1014143	0.53771	0.590162	NA	NA
asmbl_1014146	0.802979	0.101484	NA	NA
asmbl_101426	0.524038	0.834361	-0.387867	0.761864
asmbl_101437	-0.421816	0.700363	-0.457538	0.453921
asmbl_1014397	-0.848312	0.657574	NA	NA
asmbl_1014531	-0.405672	0.493298	-0.39221	0.186352
asmbl_1014535	0.260211	0.950038	0.0413003	0.984225
asmbl_1014536	-0.423654	0.920237	-0.806699	0.62147
asmbl_1014537	-0.329443	0.819593	-0.782819	0.181068
asmbl_1014538	0.0181237	0.990304	-0.640359	0.0612813
asmbl_1014539	-0.413154	0.509107	-0.373672	0.221907
asmbl_1014541	-0.447394	0.362529	-0.535193	0.0346033
asmbl_1014542	0.319781	0.791734	NA	NA
asmbl_1014543	-0.511836	0.685419	-1.69936	0.00333286
asmbl_1014544	0.565369	0.679146	NA	NA
asmbl_1014545	-0.722363	0.776581	-0.847002	0.47869
asmbl_1014546	-0.429133	0.402599	-0.525073	0.0551489
asmbl_1014548	-0.45095	0.28304	-0.564089	0.0173505
asmbl_1014549	-0.609434	0.799643	-0.322678	0.778347
asmbl_1014550	-0.227599	0.875295	0.0127476	0.98494
asmbl_1014551	0.56563	0.778278	1.22093	0.178859
asmbl_1014552	-0.378967	0.810227	0.00612032	0.994806
asmbl_101456	1.39323	0.263726	1.46574	0.0619234
asmbl_1014562	0.569597	0.780651	1.17346	0.211548
asmbl_1014564	0.00611353	0.996661	-0.240464	0.541308
asmbl_1014569	0.0222438	0.987369	-0.236153	0.510517
asmbl_1014571	-0.450091	0.908087	-0.595088	0.731299
asmbl_101458	1.39489	0.267037	1.1969	0.154763
asmbl_1014595	0.00611353	0.996661	-0.246249	0.591638
asmbl_101461	0.496249	0.769536	0.401947	0.588631
asmbl_1014647	-0.639611	0.619891	-1.28275	0.0884967
asmbl_1014649	0.0564678	0.98502	-0.451541	0.659049
asmbl_1014655	0.736288	0.474279	NA	NA
asmbl_1014657	-0.0495071	0.990304	0.249948	0.898873
asmbl_1014658	0.36063	0.878369	-0.133636	0.9178
asmbl_1014659	-0.195042	0.900944	-0.33827	0.3918
asmbl_1014663	0.724163	0.432621	1.04934	0.023604
asmbl_1014680	0.626549	0.478458	1.02354	0.0110716
asmbl_1014689	0.881719	0.582509	0.21335	0.882173
asmbl_1014691	0.68625	0.205214	0.992248	0.000175
asmbl_1014693	0.633715	0.142467	0.61968	0.00779926
asmbl_1014699	0.0129128	NA	-1.10716	0.453625
asmbl_1014703	0.219444	NA	0.0878065	0.968905
asmbl_1014706	-0.506124	NA	-1.03888	0.396654
asmbl_1014707	0.562492	0.738534	NA	NA
asmbl_1014709	0.386422	NA	-0.531241	0.691093
asmbl_1014722	0.732765	0.139583	0.977136	4.29E-05
asmbl_1014724	0.511733	NA	-0.90758	0.567088
asmbl_1014738	0.187694	NA	-0.691966	0.694001
asmbl_1014739	0.833603	0.454882	0.235268	0.831519
asmbl_1014747	0.399054	NA	0.203545	0.919158
asmbl_1014749	-0.711398	0.796604	NA	NA
asmbl_101475	1.39489	0.267037	1.19529	NA
asmbl_1014751	-0.201018	NA	-1.12726	0.34956
asmbl_1014754	-0.174783	NA	0.421633	0.724682
asmbl_1014759	-0.482363	NA	-1.77569	0.0751878
asmbl_1014778	0.720009	0.149375	0.982317	0.00127083
asmbl_1014780	0.615694	0.542208	1.04629	0.0168007
asmbl_1014796	0.43184	0.855268	NA	NA
asmbl_1014802	0.598524	0.507859	1.04231	0.00598584
asmbl_1014805	-0.478797	NA	-1.07799	0.391024
asmbl_1014827	0.402669	0.895773	-0.728599	0.464384
asmbl_1014829	0.0291088	0.994105	-0.591158	0.757859
asmbl_101483	0.476285	0.818092	0.418833	0.609663
asmbl_1014846	-0.703672	NA	-1.0133	0.589478
asmbl_101485	0.476285	0.818092	0.438218	0.65566
asmbl_1014866	-0.369268	NA	-0.484529	0.754404
asmbl_1014881	-0.438373	NA	-0.773658	0.561944
asmbl_1014891	0.115202	NA	-1.32723	0.284173
asmbl_1014903	-0.444584	NA	-1.72588	0.219881
asmbl_1014959	0.613911	0.54984	1.05202	0.0165849
asmbl_1014963	0.907594	0.496546	-0.258036	0.800168
asmbl_1014967	0.698606	NA	-0.0884725	0.955477
asmbl_1015038	0.569896	NA	0.335233	0.865621
asmbl_1015089	-0.602178	NA	-0.0521539	0.979262
asmbl_1015115	0.553942	0.833369	NA	NA
asmbl_1015123	1.83766	NA	0.838839	0.547286
asmbl_101514	-0.182716	0.848564	-0.370853	0.128537
asmbl_1015151	0.409932	0.841752	NA	NA
asmbl_101516	-0.418721	0.872272	NA	NA
asmbl_1015184	0.504879	0.828333	NA	NA
asmbl_101519	-0.139162	0.936748	0.237815	0.621696
asmbl_101520	0.159625	0.934893	-0.577113	0.384314
asmbl_101522	0.0536983	0.980214	-0.177502	0.785369
asmbl_1015230	-0.779251	0.509261	NA	NA
asmbl_1015232	-0.545034	0.709617	NA	NA
asmbl_1015234	-1.05369	0.113054	NA	NA
asmbl_1015237	-0.434858	0.840961	NA	NA
asmbl_1015239	-0.442936	0.868271	NA	NA
asmbl_101524	-0.54922	0.806787	-0.993223	0.355575
asmbl_1015245	0.483323	0.713737	NA	NA
asmbl_1015246	-0.259374	0.869428	NA	NA
asmbl_1015247	-0.341295	0.84898	NA	NA
asmbl_101525	0.783845	0.53674	-0.126132	0.921922
asmbl_1015252	0.877946	0.583035	-0.538017	0.700269
asmbl_1015254	-0.728635	0.706014	NA	NA
asmbl_1015256	-0.272309	0.894939	-0.0904967	0.926996
asmbl_1015259	-0.221958	0.926982	-0.150345	0.88629
asmbl_101526	0.230024	NA	-0.40913	0.787574
asmbl_1015261	-0.0470199	0.985158	-0.15612	0.88535
asmbl_1015267	-0.0141027	0.993756	-0.0982508	0.893646
asmbl_1015268	-0.0053935	0.997597	-0.0241702	0.97297
asmbl_1015269	-0.708365	0.620231	-1.15671	0.191972
asmbl_1015272	0.181889	0.967877	-1.24631	0.414281
asmbl_1015279	0.0275334	0.989012	-0.0657402	0.931684
asmbl_1015292	1.1781	0.109529	NA	NA
asmbl_1015296	-0.0168891	0.992435	-0.0238815	0.974887
asmbl_1015297	-0.0168891	0.992435	-0.0296865	0.963764
asmbl_101530	-0.996693	0.592376	-1.09993	0.29637
asmbl_101531	-0.424601	0.872534	-1.35844	0.24328
asmbl_1015329	0.0137746	0.99524	-0.0720824	0.942686
asmbl_101535	0.29894	0.86446	-0.444276	0.586711
asmbl_101537	-0.107482	0.949932	0.541167	0.0968392
asmbl_101539	0.395543	0.897233	-1.19934	0.260185
asmbl_1015401	0.736393	0.267071	NA	NA
asmbl_1015405	0.87147	0.53889	NA	NA
asmbl_101541	0.0963645	0.978653	-0.505756	0.730522
asmbl_1015413	-0.444952	0.803821	NA	NA
asmbl_101542	-1.07098	NA	-1.08023	0.32754
asmbl_1015423	0.277352	0.862809	NA	NA
asmbl_101543	-0.0611029	0.97071	0.439473	0.140797
asmbl_1015436	0.397908	0.800999	NA	NA
asmbl_1015437	0.497824	0.633408	NA	NA
asmbl_1015439	0.821543	0.438194	NA	NA
asmbl_101544	-0.108282	0.969978	-0.517415	0.580383
asmbl_1015441	0.636017	0.647828	NA	NA
asmbl_101547	-0.139005	0.945509	0.675994	0.104249
asmbl_1015478	-0.770229	0.604555	NA	NA
asmbl_1015479	-0.770514	0.590827	NA	NA
asmbl_1015492	-0.576468	0.841846	NA	NA
asmbl_1015502	-0.862025	0.65879	NA	NA
asmbl_1015523	1.62932	1.43E-05	2.5441	6.93E-18
asmbl_1015524	1.63113	2.51E-05	2.55112	2.39E-16
asmbl_1015525	2.19225	0.039272	NA	NA
asmbl_1015529	1.28313	0.372953	1.10632	0.396448
asmbl_101553	-0.125391	0.956702	0.724832	0.125012
asmbl_1015535	1.82537	0.159132	1.77998	0.164015
asmbl_1015536	1.62363	1.89E-05	2.55107	3.41E-18
asmbl_1015538	1.63113	2.51E-05	2.54653	2.26E-17
asmbl_1015553	1.62999	2.38E-05	2.55042	1.75E-16
asmbl_101559	-0.028018	0.990895	0.8122	0.191069
asmbl_1015593	0.433665	0.566322	NA	NA
asmbl_1015594	0.314634	0.823305	NA	NA
asmbl_101566	-0.487724	0.720636	-0.521577	0.449959
asmbl_101569	-0.217469	0.807096	-0.0442448	0.899866
asmbl_101571	-0.665798	NA	0.758641	0.553902
asmbl_101579	-0.180043	0.925088	0.687075	0.110996
asmbl_1015903	0.213217	0.857663	NA	NA
asmbl_1015936	0.0327477	0.99013	0.212132	0.855453
asmbl_1015938	0.257564	NA	-0.273873	0.898873
asmbl_101594	-0.780246	NA	-1.55734	0.094721
asmbl_1015943	0.440936	0.846022	-0.721074	NA
asmbl_1015944	-0.467798	0.884735	-0.954027	0.467168
asmbl_1015946	-0.611738	0.788891	-0.486345	0.678967
asmbl_1015948	0.269019	NA	-0.975453	0.495109
asmbl_101595	-0.218876	0.817179	-0.0389413	0.920741
asmbl_1015956	0.432006	0.839947	-0.855015	0.358218
asmbl_1015958	0.502971	0.834061	NA	NA
asmbl_1015964	-0.999039	NA	-1.14662	0.300317
asmbl_1015967	-1.02199	0.40568	NA	NA
asmbl_1015975	-0.0187787	0.991694	0.231017	0.645594
asmbl_1015983	-0.329466	0.918373	-0.280633	0.823265
asmbl_1015985	-0.146796	NA	-0.399795	0.825684
asmbl_10160	0.310314	NA	0.357786	0.837992
asmbl_1016061	-0.0354499	0.991931	-0.164091	0.925119
asmbl_1016062	0.286867	0.754145	NA	NA
asmbl_1016072	-0.139827	0.972204	-0.566481	0.649645
asmbl_1016094	-0.463051	0.84898	NA	NA
asmbl_1016165	-0.591577	0.757822	NA	NA
asmbl_101617	-0.0968359	NA	-0.57903	0.585156
asmbl_1016193	0.215157	NA	0.331221	0.888476
asmbl_1016195	0.00110757	0.999744	-0.851163	0.26049
asmbl_1016202	0.427706	0.632278	-0.317422	0.613265
asmbl_1016215	0.0190477	0.993522	0.540347	0.495882
asmbl_1016218	-0.555204	0.604118	-0.107068	0.878819
asmbl_1016238	-0.551482	0.60876	-0.0986185	0.888453
asmbl_1016250	0.835271	NA	1.76875	0.0696896
asmbl_1016257	-0.617296	0.464547	-0.0744203	0.910354
asmbl_1016276	0.0401548	0.98149	0.37332	0.433801
asmbl_1016278	-0.476567	NA	-2.63027	0.1012
asmbl_1016285	-0.551482	0.60876	-0.0897011	0.907639
asmbl_1016286	-0.558052	0.598248	-0.105203	0.880131
asmbl_1016288	0.0893344	0.964866	0.518747	0.164674
asmbl_1016330	-0.92083	0.521338	0.0830303	0.940733
asmbl_1016340	-0.369062	NA	0.387597	0.870786
asmbl_1016347	0.0873676	0.966638	0.539142	0.165352
asmbl_1016349	-0.453711	0.634718	-0.174343	0.689303
asmbl_101641	-0.0718231	NA	-0.555096	0.603977
asmbl_1016412	0.409948	0.734839	NA	NA
asmbl_1016428	-0.976472	NA	-0.54997	0.762608
asmbl_1016498	0.0873676	0.966638	0.533232	0.260779
asmbl_1016518	0.680562	0.322923	NA	NA
asmbl_1016519	-0.416757	0.825637	NA	NA
asmbl_1016525	0.513792	0.791968	NA	NA
asmbl_1016550	0.205014	0.952446	-0.612089	0.605484
asmbl_1016551	0.732951	0.641588	0.305996	0.753245
asmbl_1016552	0.844494	0.363597	-1.11645	0.126353
asmbl_1016553	1.34803	0.1609	NA	NA
asmbl_1016555	1.57833	0.021908	-0.354848	0.699395
asmbl_1016557	0.0862753	0.966638	0.214295	0.654847
asmbl_1016560	0.498179	0.796441	NA	NA
asmbl_1016561	-0.174597	0.941769	-0.0330989	0.969423
asmbl_1016579	0.087439	0.96616	0.219426	0.648794
asmbl_1016598	-0.00114631	0.999649	0.443175	0.140085
asmbl_1016603	0.133779	0.945509	-0.636301	0.312623
asmbl_1016604	-1.08571	0.25688	-1.0617	0.172888
asmbl_1016608	0.14693	NA	-0.709213	0.725301
asmbl_1016637	0.229871	0.860921	0.55155	0.115944
asmbl_1016639	0.723061	NA	-0.816113	0.575462
asmbl_1016641	-0.366132	0.831937	NA	NA
asmbl_1016642	-0.162478	0.984748	-0.504306	0.904244
asmbl_1016643	0.943906	0.0624527	1.11265	0.00462124
asmbl_1016646	1.77042	0.16208	1.05191	0.492984
asmbl_1016647	0.300454	0.875064	NA	NA
asmbl_1016648	0.425086	NA	-0.188532	0.92225
asmbl_1016649	-0.394038	0.950038	0.471201	0.867709
asmbl_1016651	-0.143724	0.918448	-0.141457	0.720582
asmbl_1016652	0.203388	0.946363	-0.602094	0.565183
asmbl_1016654	0.865056	0.762169	NA	NA
asmbl_1016662	-0.475056	NA	-0.190185	0.966534
asmbl_1016664	-1.04881	0.553888	-2.60461	0.0251773
asmbl_1016665	0.13441	NA	-0.0283437	0.991696
asmbl_1016667	-1.90719	NA	-0.877848	0.883023
asmbl_1016680	1.67482	NA	-0.0972239	0.972115
asmbl_1016681	0.192503	0.899861	0.413675	0.299621
asmbl_1016695	-0.347882	0.909459	0.449639	0.723768
asmbl_1016697	0.224851	0.881129	0.655412	0.0910858
asmbl_1016699	0.225088	0.883589	0.449403	0.283404
asmbl_1016701	-0.134258	0.926768	-0.145423	0.717163
asmbl_1016703	-1.33629	NA	-0.636036	0.618781
asmbl_1016708	0.156916	0.973585	-1.10863	0.532077
asmbl_101671	0.291627	0.875248	-0.204468	0.789597
asmbl_1016711	-0.394723	0.888147	-0.621786	0.538434
asmbl_1016712	-0.0833856	0.973737	-0.561364	0.42804
asmbl_1016719	-2.27607	NA	-1.18123	0.548724
asmbl_1016720	0.193419	0.899406	0.445192	0.250279
asmbl_1016725	-0.749213	0.557633	-0.181821	0.870321
asmbl_1016726	0.492838	NA	-0.455516	0.835458
asmbl_1016728	-0.138495	0.922277	-0.145565	0.710318
asmbl_1016729	0.412095	NA	-0.786272	0.706229
asmbl_1016735	-1.16163	NA	-1.73468	0.534899
asmbl_1016742	0.502538	0.688402	NA	NA
asmbl_1016749	-1.08684	NA	-2.07736	0.0884967
asmbl_1016750	0.00116044	NA	-0.912296	0.66557
asmbl_1016755	-0.136531	NA	0.362323	0.895293
asmbl_1016760	0.595542	NA	-2.58485	0.0162251
asmbl_1016764	-0.800805	0.579761	NA	NA
asmbl_1016769	0.227204	0.875248	0.436294	0.271551
asmbl_1016773	-0.139064	0.921668	-0.136882	0.731929
asmbl_1016775	-0.383435	0.775598	0.296563	0.586309
asmbl_1016777	-0.365597	0.795825	0.315416	0.592093
asmbl_1016798	0.420338	NA	-0.474351	0.810254
asmbl_1016854	-0.177768	NA	0.16188	0.919448
asmbl_1016861	0.455847	0.850932	-0.141954	0.897919
asmbl_1016987	0.428596	0.754145	NA	NA
asmbl_1016996	-0.365597	0.795825	0.308583	0.577324
asmbl_1017011	-1.20363	NA	-0.44964	0.790396
asmbl_1017033	0.356414	NA	0.539616	0.658437
asmbl_1017044	-0.426875	0.873243	NA	NA
asmbl_1017110	0.326547	0.894939	-0.221893	0.862982
asmbl_1017112	0.736507	0.510439	NA	NA
asmbl_1017113	2.06008	0.0917925	1.29341	0.384913
asmbl_1017115	0.622389	0.721921	0.732628	0.470546
asmbl_1017116	0.641196	0.80424	0.52123	0.725666
asmbl_1017120	0.136164	0.969978	-1.18349	0.295648
asmbl_1017121	0.482635	0.857674	NA	NA
asmbl_1017123	2.30225	NA	1.71937	0.222808
asmbl_1017128	0.202286	NA	0.768443	0.57469
asmbl_1017133	1.09729	0.345846	0.603948	0.569916
asmbl_1017138	0.20603	0.957765	0.246649	0.857302
asmbl_101714	-0.317937	0.858087	NA	NA
asmbl_1017148	1.09537	0.268936	0.752216	0.421862
asmbl_1017163	-0.466629	0.863439	-0.351769	0.805949
asmbl_1017173	0.52457	0.834375	NA	NA
asmbl_1017241	-0.343125	0.755848	NA	NA
asmbl_1017274	-0.291849	0.823898	NA	NA
asmbl_1017277	-0.371413	0.711477	NA	NA
asmbl_1017290	-0.223256	0.911244	0.162731	0.78975
asmbl_1017291	-0.423412	0.73636	-0.0435214	0.948893
asmbl_101730	-0.856092	0.365852	-0.73953	0.268728
asmbl_1017311	0.399914	0.716886	NA	NA
asmbl_1017318	-0.366673	0.793283	-0.0116013	0.987319
asmbl_1017322	-0.259031	NA	0.21444	0.904177
asmbl_1017326	-0.366673	0.793283	-0.010055	0.991443
asmbl_1017336	-0.135041	0.954803	0.217433	0.720569
asmbl_1017347	-0.135041	0.954803	0.220742	0.778052
asmbl_1017382	0.0863976	0.980095	-0.629874	0.623534
asmbl_1017383	-0.588788	0.651934	-0.564398	0.506192
asmbl_1017387	-0.0626117	0.974489	-0.0718115	0.904416
asmbl_1017389	0.681136	NA	0.599474	0.711727
asmbl_1017390	0.481615	0.856457	-0.846431	0.514422
asmbl_1017393	0.636606	0.84196	NA	NA
asmbl_1017395	-0.0416861	NA	-1.83611	0.0876139
asmbl_1017397	-0.251487	NA	-2.37644	0.0250981
asmbl_1017401	-0.0997625	0.971768	-1.12232	0.0477176
asmbl_1017403	0.429729	0.8952	0.189359	0.910449
asmbl_1017404	-1.39466	NA	-1.56252	0.368272
asmbl_1017405	-0.51682	0.79847	NA	NA
asmbl_1017409	0.418549	0.867379	-0.763725	0.365109
asmbl_1017411	0.393864	0.722624	-0.301908	0.653151
asmbl_1017412	-0.64288	NA	0.215251	0.892733
asmbl_1017413	0.0283224	NA	-1.11735	0.309254
asmbl_1017415	1.4327	0.31079	0.616156	0.680847
asmbl_1017417	0.300295	NA	-0.611962	0.614024
asmbl_1017435	-0.660215	NA	-1.64799	0.395438
asmbl_1017438	0.406803	NA	-0.00145384	0.999357
asmbl_1017439	-0.559496	NA	-1.33715	0.3545
asmbl_1017445	-0.122294	NA	-1.18981	0.543761
asmbl_1017474	-0.748962	0.717205	-0.852659	0.449453
asmbl_101750	-0.55834	0.838136	1.05845	0.227987
asmbl_101751	-0.587815	0.806948	1.00706	0.244688
asmbl_1017518	-0.162668	0.967049	-0.460425	0.68842
asmbl_1017521	-0.763406	NA	-0.380311	0.765171
asmbl_1017671	0.849224	0.542397	NA	NA
asmbl_1017672	0.928101	0.468509	NA	NA
asmbl_1017686	-0.388865	0.73636	-0.198778	0.766074
asmbl_1017687	0.829991	0.365814	NA	NA
asmbl_1017688	0.623791	0.303189	0.386978	0.40263
asmbl_1017692	0.142945	0.961212	-0.909137	0.272649
asmbl_1017694	0.339901	0.865373	-0.71055	0.258312
asmbl_1017695	0.804234	0.154126	NA	NA
asmbl_1017699	0.14703	0.960539	-1.19857	0.0701016
asmbl_1017701	-0.363618	0.74494	NA	NA
asmbl_1017702	0.545741	0.252407	NA	NA
asmbl_1017703	-0.602037	0.769706	-0.864616	0.25288
asmbl_1017704	-0.686411	NA	-1.68255	0.102739
asmbl_1017710	-0.470284	NA	-1.23956	0.393722
asmbl_1017711	-0.750614	0.770773	NA	NA
asmbl_1017712	-0.00235809	0.999455	0.0479175	0.962377
asmbl_1017713	0.723279	0.182445	0.40006	0.399923
asmbl_1017715	0.367597	NA	-0.710003	0.698667
asmbl_1017716	-0.189875	0.866291	0.0127205	0.975028
asmbl_1017718	0.495386	0.831304	-1.22817	0.256984
asmbl_101772	-0.544835	0.844731	NA	NA
asmbl_1017720	-0.1605	0.898318	0.0199691	0.962502
asmbl_1017721	-1.35854	NA	-1.53843	0.158739
asmbl_1017722	0.374625	0.721921	-0.00318449	0.996341
asmbl_1017724	-0.107668	0.942702	0.0800986	0.858147
asmbl_1017728	-0.310215	NA	-0.668128	0.681993
asmbl_1017744	0.0721985	NA	-1.98916	0.192609
asmbl_1017749	0.338501	0.766476	-0.019368	0.976048
asmbl_1017751	0.109623	NA	-1.29583	0.507843
asmbl_1017752	0.205834	0.884289	-0.133905	0.798614
asmbl_1017753	0.339866	0.764925	-0.0208186	0.974243
asmbl_1017754	-1.21478	0.271147	-0.851223	0.252633
asmbl_1017759	0.765043	NA	0.118684	0.93636
asmbl_1017763	0.709027	0.733101	NA	NA
asmbl_1017766	0.767211	0.717416	-0.288157	NA
asmbl_1017769	0.242947	0.938236	-0.604467	0.563624
asmbl_1017772	-0.055048	NA	-0.997946	0.397854
asmbl_1017774	-0.813711	NA	-6.07339	0.125021
asmbl_1017776	0.578533	NA	-1.18244	0.413977
asmbl_1017777	0.364436	0.736559	-0.00980396	0.987968
asmbl_1017778	-0.0966313	0.949362	0.097641	0.783872
asmbl_1017793	-0.177055	0.946123	-0.799161	0.379963
asmbl_1017795	-1.47794	0.384557	-0.499922	0.784183
asmbl_1017798	0.739392	NA	-1.42452	0.214369
asmbl_1017807	0.369841	NA	-1.66897	0.171347
asmbl_1017814	0.342904	0.760367	0.00685516	0.991813
asmbl_1017817	0.157054	NA	0.292317	0.791573
asmbl_1017822	-0.937291	NA	-0.275614	0.858408
asmbl_1017823	-0.287414	0.913818	-0.438522	0.580686
asmbl_1017825	0.418826	NA	-0.00289124	0.999357
asmbl_1017830	0.560266	0.628399	-1.28544	0.037144
asmbl_1017834	0.0466457	NA	-0.907507	0.582775
asmbl_1017836	0.342904	0.760367	0.00600793	0.993207
asmbl_1017839	-1.63089	NA	-1.51862	0.437684
asmbl_1017844	-0.774329	NA	-0.592932	0.716591
asmbl_1017848	0.0301652	NA	-0.69887	0.572889
asmbl_1017858	-0.437473	0.819593	-0.38691	0.703148
asmbl_1017863	-0.816542	NA	-2.06319	0.210734
asmbl_1017864	-0.521194	NA	-2.74256	0.0237319
asmbl_1017870	0.0856997	NA	-0.809341	0.887238
asmbl_1017892	-0.666959	0.793044	-1.57335	0.232138
asmbl_1017896	0.786487	NA	0.409047	0.725666
asmbl_1017898	0.121195	NA	-1.59393	0.174881
asmbl_1017900	-0.497233	NA	-0.316468	0.910793
asmbl_1017908	0.499968	NA	-2.71032	0.0386939
asmbl_1017918	1.2078	0.412961	NA	NA
asmbl_1017922	0.191856	NA	-0.324183	0.851654
asmbl_1017927	-0.964936	NA	-1.20391	0.476427
asmbl_1017937	-1.7112	NA	-1.30415	0.392585
asmbl_1017948	0.399287	NA	-0.392061	0.82166
asmbl_1017951	-0.0986007	0.948483	0.0947496	0.795167
asmbl_1017956	-1.73514	NA	-1.4097	0.239056
asmbl_1017959	-0.172586	NA	-0.783512	0.567959
asmbl_1017961	-0.11843	NA	-0.060444	0.976053
asmbl_1017966	-0.35992	0.919079	0.0725917	0.968905
asmbl_1017972	-0.62582	NA	-1.04138	0.385445
asmbl_1017989	-0.885952	0.620243	NA	NA
asmbl_1017991	-0.877947	NA	0.401368	0.833423
asmbl_1018007	-0.541479	NA	-0.607886	0.757859
asmbl_1018014	-0.0932973	0.978467	-0.171867	0.857146
asmbl_1018028	0.834	NA	0.580164	0.819447
asmbl_1018040	0.131261	NA	-1.03809	0.319277
asmbl_1018067	-0.314686	NA	-0.551878	0.690627
asmbl_1018083	-0.30437	NA	-0.937999	0.180471
asmbl_1018088	0.0988804	NA	-2.77055	0.0496424
asmbl_1018191	1.2508	NA	-0.560964	0.74945
asmbl_1018200	-0.989594	NA	0.15509	0.932151
asmbl_1018214	-0.905554	NA	-5.79033	0.0107302
asmbl_1018215	0.0130455	NA	-0.108737	0.945063
asmbl_1018222	-0.924631	NA	-1.95409	0.282853
asmbl_1018261	0.0601643	0.969681	0.335097	0.232333
asmbl_1018282	0.49862	0.398061	NA	NA
asmbl_1018294	-0.00520943	NA	0.621788	0.710446
asmbl_1018295	-0.191952	NA	-0.981044	0.586742
asmbl_1018304	0.799834	0.0220515	NA	NA
asmbl_1018306	-0.377461	0.717303	-0.260587	0.555045
asmbl_1018307	-0.368912	0.664561	-0.63913	0.0467201
asmbl_1018308	-0.337964	0.760727	-0.670556	0.0698191
asmbl_1018309	-0.330917	0.775146	-0.632334	0.0758238
asmbl_1018313	-0.794632	0.469661	NA	NA
asmbl_1018314	-1.29755	0.174199	-2.83368	0.00198251
asmbl_1018315	0.353712	0.921248	-0.309073	0.871551
asmbl_1018317	0.185695	0.903143	0.0782834	0.921306
asmbl_1018318	-0.521509	0.613722	0.0279996	0.968762
asmbl_1018319	-0.481727	0.630759	0.230399	0.644336
asmbl_1018321	0.11838	0.955739	0.175181	0.835315
asmbl_1018322	-0.82039	0.242468	-1.42981	0.0102586
asmbl_1018323	1.31329	0.0152923	1.59844	0.000313
asmbl_1018324	-0.791932	0.583903	NA	NA
asmbl_1018325	0.0634359	0.966825	-0.906148	0.00116154
asmbl_1018326	0.746716	0.528909	-1.14356	0.210627
asmbl_1018329	-0.174575	0.933796	-0.453871	0.547381
asmbl_1018330	-0.960437	0.583573	-1.26616	0.295317
asmbl_1018331	-0.966705	0.591905	-1.43206	0.240739
asmbl_1018332	-0.68818	0.395843	0.00249287	0.99748
asmbl_1018335	0.629451	0.844922	0.260205	0.897623
asmbl_1018338	-0.390297	0.730014	-0.262507	0.585939
asmbl_1018339	-0.361197	0.824074	-1.21122	0.0786039
asmbl_1018340	-0.858047	0.857349	-1.04157	0.514703
asmbl_1018341	-0.735347	0.615912	NA	NA
asmbl_1018342	-0.227969	0.913451	-1.53784	0.0255954
asmbl_1018343	1.256	0.270229	NA	NA
asmbl_1018346	-0.0520625	0.972255	-0.21652	0.525981
asmbl_1018347	-0.832597	0.330041	-0.544405	0.316402
asmbl_1018356	-0.309132	0.704879	-0.825074	9.29E-05
asmbl_1018359	-0.56454	0.648683	-1.88693	0.00345954
asmbl_1018360	-1.01843	0.286675	-2.01315	0.00913818
asmbl_1018364	-0.104717	0.961212	-0.484864	0.272861
asmbl_1018365	-1.45326	0.0625213	-1.26497	0.118704
asmbl_1018366	-1.94649	0.0369792	-1.08909	0.241793
asmbl_1018368	0.222502	0.911963	0.19321	0.832067
asmbl_1018374	0.186062	0.964327	0.109275	0.947477
asmbl_1018376	-0.559834	0.630361	NA	NA
asmbl_1018377	-1.20395	0.271147	-1.61322	0.0818522
asmbl_1018379	-1.24897	0.362768	-2.01239	0.0684434
asmbl_1018384	0.51321	0.885244	-0.478286	0.781058
asmbl_1018386	-0.637097	0.725987	-1.61457	0.090092
asmbl_101839	-0.544835	0.844731	1.03074	0.245594
asmbl_1018391	-0.524824	0.665171	-1.14239	0.0894843
asmbl_1018393	-0.027569	NA	-1.04382	0.326405
asmbl_1018402	-0.0929184	0.974841	-0.762181	0.456574
asmbl_1018403	-0.737215	0.671628	-1.93202	0.0466208
asmbl_1018404	-0.926852	0.641883	-0.531567	0.709605
asmbl_1018407	0.824888	NA	-0.73092	0.577945
asmbl_1018412	0.199967	0.924703	-0.404578	0.63058
asmbl_1018413	-0.22215	0.933796	-0.825604	0.329992
asmbl_1018414	-0.698216	0.037185	-0.919106	0.000132
asmbl_1018415	0.242759	NA	-0.33531	0.887349
asmbl_1018417	-0.322529	0.933796	-1.06245	0.468965
asmbl_1018419	-0.0960164	0.962482	-0.473695	0.417883
asmbl_1018422	0.156485	0.884289	-0.0180118	0.971001
asmbl_1018429	0.440896	0.858839	-0.0277778	0.985612
asmbl_1018432	0.0273755	0.984065	-0.0682438	0.884617
asmbl_1018435	-0.620528	0.731931	-0.62452	0.450082
asmbl_1018437	0.900686	NA	-0.85381	0.372496
asmbl_1018439	-0.456558	0.823293	-0.405239	0.693937
asmbl_1018440	-0.496191	0.775981	-1.03029	0.227444
asmbl_1018441	-0.427666	0.676149	-0.692064	0.0762764
asmbl_1018442	0.162249	0.908178	-0.0926701	0.881409
asmbl_1018443	0.14039	0.93358	1.03788	3.18E-05
asmbl_1018444	0.637054	0.733052	0.530791	0.640605
asmbl_1018445	0.455763	0.813322	0.152032	0.906058
asmbl_1018455	0.376599	0.911259	-0.193491	0.909995
asmbl_1018458	-0.520359	0.849923	-1.47747	0.0649266
asmbl_1018462	0.112354	NA	-1.10066	0.52594
asmbl_1018463	0.166235	0.873243	-0.0140419	0.977663
asmbl_1018464	0.91033	0.602572	0.42151	NA
asmbl_1018465	-0.599003	0.812904	NA	NA
asmbl_1018470	-0.624001	0.536241	NA	NA
asmbl_1018476	0.134387	0.936303	1.0287	3.22E-05
asmbl_1018477	-0.570898	0.664569	-0.894642	0.233778
asmbl_1018480	-0.613932	0.675569	-1.75649	0.024464
asmbl_1018483	-0.0326079	0.991561	-1.83271	0.083406
asmbl_1018488	-0.763988	0.481523	NA	NA
asmbl_1018505	0.156845	0.968288	-0.401674	0.787686
asmbl_1018510	-0.717059	0.377628	-1.33068	0.00839171
asmbl_1018515	-0.975376	NA	-2.08583	0.668321
asmbl_1018521	-0.368938	0.785157	-0.700929	0.181743
asmbl_1018526	0.183631	0.916643	-0.197809	0.751469
asmbl_1018536	0.181857	NA	-0.363644	0.86711
asmbl_1018541	-0.611894	0.172072	-0.862581	5.31E-05
asmbl_1018546	-0.341122	0.902339	-0.118223	0.92961
asmbl_1018549	-0.963136	NA	-1.82371	0.292578
asmbl_1018552	-2.11879	0.0589448	NA	NA
asmbl_1018556	-0.23791	0.918032	-1.49616	0.0583048
asmbl_1018561	0.363874	0.895938	1.27795	0.068507
asmbl_1018563	0.151079	0.926027	1.0474	2.90E-05
asmbl_1018566	-0.0874478	0.973737	-0.206253	0.853215
asmbl_1018568	0.412279	0.624188	-0.493951	0.232986
asmbl_1018570	-0.15278	0.951814	-0.560501	0.489449
asmbl_1018577	-1.56881	NA	-0.419543	0.76911
asmbl_1018580	-0.8544	0.518113	-1.87697	0.037735
asmbl_1018594	1.04782	NA	-0.393651	0.791936
asmbl_1018612	-0.6804	0.786267	-0.178985	0.906932
asmbl_1018620	-0.899401	0.620649	-1.03737	0.387634
asmbl_1018622	-0.147344	0.950658	-0.30486	0.74942
asmbl_1018624	-0.421419	0.75573	NA	NA
asmbl_1018625	-0.139232	0.972918	-0.0844876	0.964242
asmbl_1018626	-0.408939	0.760367	-0.517255	0.447035
asmbl_1018629	-0.200902	0.937774	-1.01818	0.259052
asmbl_1018635	2.04607	0.0245545	2.03926	0.0219106
asmbl_1018637	-0.509332	0.857404	NA	NA
asmbl_1018650	-0.398051	0.785134	NA	NA
asmbl_1018658	-0.708084	0.364551	-1.61646	0.00110919
asmbl_1018661	-0.0904459	0.97879	-0.27417	0.8475
asmbl_1018673	-0.313119	0.911894	-1.42691	0.127562
asmbl_1018677	-0.721581	0.275013	-0.847465	0.0624216
asmbl_1018679	0.221415	NA	-0.554978	0.716591
asmbl_1018680	-0.368938	0.785157	-0.719309	0.0937257
asmbl_1018681	-0.374032	0.882614	-0.220699	0.858194
asmbl_1018682	-0.773689	0.761291	NA	NA
asmbl_1018683	-0.624126	0.737014	-0.582452	0.497084
Asmbl_1018688	-2.20347	0.00412246	-1.61647	0.037206
asmbl_1018693	-0.526706	0.847964	0.0386075	NA
asmbl_1018712	-0.586689	0.795772	-1.272	0.263549
asmbl_1018722	-0.656403	0.199931	-1.03449	0.00100085
asmbl_1018729	0.498798	0.842205	-0.72074	0.483249
asmbl_1018740	0.0614281	NA	-0.695965	0.645097
asmbl_1018741	-1.1914	0.326073	NA	NA
asmbl_1018752	-1.10821	0.475494	-2.69001	NA
asmbl_1018763	-0.00727803	0.997184	0.343962	0.610939
asmbl_1018767	-1.18909	0.357265	-0.820201	0.468696
asmbl_1018773	0.736372	0.623598	-0.609324	0.606766
asmbl_1018791	-0.578201	NA	-2.25537	0.16744
asmbl_1018812	-0.489183	0.843498	-1.50777	0.151886
asmbl_1018817	-1.68928	0.101914	-1.87796	0.067262
asmbl_1018822	-0.748026	0.59717	NA	NA
asmbl_1018826	-0.231577	0.920615	-0.952788	0.208046
asmbl_1018845	0.118768	0.97856	-0.87967	0.605601
asmbl_1018850	1.70606	0.139583	NA	NA
asmbl_1018852	-0.370015	0.796323	-0.601485	0.254031
asmbl_1018857	-0.333182	0.800512	-0.57084	0.181048
asmbl_1018860	0.594107	NA	-0.131627	0.971001
asmbl_1018866	-0.447352	0.84711	-1.44968	0.162131
asmbl_1018876	0.169188	0.869457	-0.0139436	0.977744
asmbl_1018902	-0.450996	0.760468	-0.670729	0.162663
asmbl_1018914	0.151437	0.9258	1.04996	2.74E-05
asmbl_1018945	-0.164409	NA	-1.7011	0.28172
asmbl_1018951	-1.14429	NA	-0.455182	0.779945
asmbl_1018952	-0.663957	NA	-1.56526	0.0927122
asmbl_1018981	-0.133776	0.972694	0.304316	0.8055
asmbl_1018986	-0.620807	0.436256	NA	NA
asmbl_1019014	-0.545034	0.709617	-1.16254	0.132313
asmbl_1019026	-0.552396	0.622847	-1.72335	0.0056828
asmbl_1019205	-0.385364	NA	0.854694	0.713154
asmbl_1019228	0.039035	NA	-0.0116408	0.995882
asmbl_1019283	0.99051	NA	-0.178523	0.936962
asmbl_1019302	0.163989	0.875927	-0.0130873	0.978904
asmbl_1019306	1.80814	0.120831	NA	NA
asmbl_1019342	0.135321	0.929361	-0.11126	0.852987
asmbl_1019349	0.44358	0.873843	NA	NA
asmbl_1019360	0.0734131	0.984056	-0.260116	0.883186
asmbl_101938	-0.498602	0.872764	NA	NA
asmbl_101939	-0.636229	0.750001	NA	NA
asmbl_1019394	1.4099	0.0753506	NA	NA
asmbl_1019395	1.01737	0.343003	NA	NA
asmbl_1019396	0.483341	0.409138	NA	NA
asmbl_1019403	0.580275	0.35709	NA	NA
asmbl_1019834	-0.341418	0.667142	NA	NA
asmbl_101995	0.464915	0.814156	NA	NA
asmbl_101998	-0.309472	0.777579	-0.271691	0.482508
asmbl_1019987	0.289653	0.861198	NA	NA
asmbl_101999	-0.498226	0.489468	-0.352523	0.304468
asmbl_102000	-0.280334	0.812332	-0.230044	0.55322
asmbl_102001	-0.32486	0.761483	-0.322809	0.396654
asmbl_102002	-0.323797	0.761888	-0.324538	0.3918
asmbl_102008	-0.336778	0.72875	-0.326787	0.360577
asmbl_102012	0.544962	0.794763	NA	NA
asmbl_1020123	-0.627726	0.788986	NA	NA
asmbl_102014	-1.67973	0.327755	-0.262817	0.912332
asmbl_1020149	0.525819	0.181422	NA	NA
asmbl_102016	-0.500641	NA	-1.50176	0.393397
asmbl_102019	-0.374863	0.731985	-0.38145	0.379107
asmbl_102020	-0.194979	NA	-1.28493	0.285301
asmbl_102021	-1.40695	NA	-0.308442	0.8994
asmbl_1020243	-0.222912	0.9223	0.0712576	0.939372
asmbl_1020244	-0.777339	0.770028	-0.419351	0.788544
asmbl_1020247	-0.363944	0.713405	0.29539	0.446046
asmbl_102025	0.241174	NA	-1.18028	0.25712
asmbl_1020279	-0.675599	0.67132	0.286286	0.725665
asmbl_102029	-0.433207	0.684316	-0.411153	0.363135
asmbl_1020303	-0.322542	0.825018	0.314044	0.492833
asmbl_102031	-0.280484	0.927501	-0.976134	0.415792
asmbl_102032	-0.136033	0.949104	0.24779	0.646808
asmbl_1020336	-0.675599	0.67132	0.267252	0.792786
asmbl_102039	0.767914	NA	0.221091	0.924338
asmbl_1020395	0.46161	0.836621	NA	NA
asmbl_102040	0.232063	0.886103	0.0220709	0.973028
asmbl_1020403	0.0436093	0.984338	-0.562746	0.321761
asmbl_1020425	0.250489	0.936968	0.194214	0.874723
asmbl_1020429	0.416961	NA	-1.05318	0.384363
asmbl_1020435	0.312413	0.816161	-0.0046667	0.995818
asmbl_102044	-0.757654	0.591548	NA	NA
asmbl_1020450	0.283117	0.950218	-0.827479	0.665379
asmbl_1020459	0.33249	0.84196	-0.170787	0.855766
asmbl_1020492	-1.55306	NA	-1.16441	0.472787
asmbl_102050	0.199904	0.963995	-0.278969	0.869637
asmbl_1020511	-0.61443	NA	-0.933777	0.242308
asmbl_102052	0.103338	0.966638	-0.28133	0.714747
asmbl_1020575	-0.560488	0.816282	-0.342399	0.802921
asmbl_1020601	-0.113038	NA	0.0925332	0.976286
asmbl_1020623	-0.902269	0.363697	NA	NA
asmbl_1020627	-1.01629	0.103168	NA	NA
asmbl_1020630	-0.042693	0.973145	-0.247495	0.525981
asmbl_1020634	-0.26016	0.883319	-0.0580332	0.948188
asmbl_1020638	-0.286754	0.894629	0.427969	0.489832
asmbl_1020640	-0.282876	0.881347	0.41087	0.479855
asmbl_102065	-0.686931	0.77648	NA	NA
asmbl_1020654	-0.816359	0.629995	0.191529	0.875446
asmbl_1020655	-0.6124	0.601443	0.0366382	0.968634
asmbl_1020670	0.5608	0.825963	-0.67002	0.643122
asmbl_1020682	0.0110252	NA	-0.581269	0.687716
asmbl_1020698	-0.739889	0.709891	-1.01104	0.308883
asmbl_1020701	-0.622318	0.273249	NA	NA
asmbl_1020703	-0.326123	NA	-0.657267	0.716788
asmbl_1020707	-0.182931	0.974291	0.108989	0.967953
asmbl_1020715	-0.465717	0.771929	-0.884009	0.131316
asmbl_102072	-0.122075	NA	-0.694408	0.534904
asmbl_1020744	0.448657	0.8477	-0.0729927	0.957269
asmbl_1020755	-0.412923	0.757822	0.483595	0.320045
asmbl_1020756	-0.326295	NA	-0.417461	0.731824
asmbl_1020761	-0.446221	0.803396	NA	NA
asmbl_1020765	-0.579584	0.73124	-0.423658	0.55853
asmbl_1020799	-0.662166	0.81053	-0.300123	0.840807
asmbl_102080	0.0803696	NA	-1.54722	0.447873
asmbl_1020817	0.442025	0.827954	NA	NA
asmbl_1020831	-0.375295	0.833992	0.692268	0.223679
asmbl_1020839	-0.375295	0.833992	0.700649	0.261126
asmbl_1020843	-0.547376	0.762366	-0.353896	0.647144
asmbl_1020858	-0.669942	0.777579	NA	NA
asmbl_1020947	-0.610727	0.854089	NA	NA
asmbl_1020984	1.57823	0.227997	NA	NA
asmbl_102099	0.223775	0.960037	-0.167313	0.928832
asmbl_1020992	1.06404	0.406605	NA	NA
asmbl_1021004	-0.858439	0.594238	NA	NA
asmbl_1021005	-0.197407	0.851319	NA	NA
asmbl_102104	-0.944167	NA	-0.81481	0.422543
asmbl_1021077	-0.0841119	NA	-1.78133	0.15309
asmbl_1021079	-0.215939	NA	-0.933843	0.540812
asmbl_1021091	-0.0946298	0.972694	0.0799419	0.93011
asmbl_1021092	-0.10486	0.970672	0.0768094	0.933643
asmbl_1021103	-0.109171	0.969978	0.0614653	0.947656
asmbl_1021117	0.0458959	0.988281	0.0252198	0.986039
asmbl_1021122	-0.100202	0.972012	0.0742346	0.936129
asmbl_1021124	-0.110444	0.969978	0.0711236	0.939704
asmbl_1021140	-0.554227	0.720618	NA	NA
asmbl_1021216	-1.56551	0.274241	NA	NA
asmbl_1021223	-0.729716	0.527621	-0.750424	0.341884
asmbl_1021224	0.266655	0.628098	0.118331	0.720647
asmbl_1021225	-0.583098	0.501648	-0.346497	0.582075
asmbl_1021234	-0.341172	0.800805	0.118051	0.859292
asmbl_1021235	-0.569815	0.788724	-0.483621	0.621307
asmbl_1021236	-0.263012	0.890053	0.288266	0.647543
asmbl_1021237	-0.296854	0.847588	0.281178	0.632951
asmbl_1021241	-0.780935	0.609844	-0.325369	0.784933
asmbl_1021250	-0.858876	NA	-0.947544	0.463196
asmbl_1021251	0.0947679	NA	-1.84314	0.230779
asmbl_1021252	-0.263012	0.890053	0.298918	0.674376
asmbl_1021257	-0.395007	NA	-0.195154	0.901523
asmbl_1021262	0.23232	0.943047	-0.391716	0.760308
asmbl_102130	0.878923	0.658238	0.565572	NA
asmbl_102136	-0.335889	0.918023	-0.749652	0.445882
asmbl_1021486	-0.896175	0.0605445	NA	NA
asmbl_1021487	1.30176	0.219081	NA	NA
asmbl_1021502	-1.15122	0.096995	-1.24083	0.0118149
asmbl_1021503	-1.18114	0.462003	0.723108	0.523475
asmbl_1021504	-1.18114	0.462003	0.732879	0.488678
asmbl_1021509	-1.02042	0.598248	0.906268	0.388673
asmbl_1021510	-1.07493	0.300849	-1.62586	0.0076262
asmbl_1021513	-0.727606	0.695537	NA	NA
asmbl_1021517	-0.961835	NA	0.894861	0.426373
asmbl_1021520	-2.10392	NA	-0.89912	0.68844
asmbl_1021522	-1.10083	0.377269	-2.34318	0.00262592
asmbl_1021523	-0.738892	0.695592	-1.27685	0.24417
asmbl_1021528	-1.121	NA	-2.35514	0.0201995
asmbl_1021540	-0.332212	0.819749	NA	NA
asmbl_102158	-0.318838	NA	-0.316746	0.820262
asmbl_1021617	1.30664	0.0844941	NA	NA
asmbl_1021643	0.454136	0.828144	NA	NA
asmbl_1021644	-0.353537	0.719464	NA	NA
asmbl_10217	0.576789	0.709923	NA	NA
asmbl_1021736	0.379438	0.866473	NA	NA
asmbl_1021738	-0.453779	0.857593	NA	NA
asmbl_102174	0.128445	0.974489	0.00226658	0.999357
asmbl_1021745	-0.629829	0.633053	-0.510177	0.503605
asmbl_1021747	-0.629829	0.633053	-0.509215	0.473611
asmbl_1021813	-1.06378	0.127539	NA	NA
asmbl_1021814	-0.429024	0.359989	0.0323441	0.926089
asmbl_1021815	-0.440948	0.374646	0.0476686	0.888148
asmbl_1021816	0.0519838	0.982439	0.413611	0.635478
asmbl_1021817	0.0317094	0.988677	0.409798	0.638438
asmbl_1021818	-0.405979	0.396103	0.0211774	0.951289
asmbl_1021819	0.0195968	0.992894	0.410817	0.641095
asmbl_1021821	-0.336237	0.677598	0.0513896	0.92541
asmbl_1021830	0.304742	NA	-0.272446	0.886608
asmbl_1021831	0.28447	0.769706	NA	NA
asmbl_1021833	-0.0870246	0.955138	-0.301449	0.464884
asmbl_1021834	0.360655	0.899406	-0.763145	0.53586
asmbl_1021835	-0.611581	NA	-0.00302695	0.998729
asmbl_1021838	0.38881	NA	-0.367063	0.852661
asmbl_1021844	0.1408	NA	-0.438099	0.829663
asmbl_1021856	0.116947	0.966862	0.394122	0.644012
asmbl_1021862	0.0488878	0.987369	0.25697	0.832752
asmbl_1021870	0.00474772	0.997909	0.224818	0.657876
asmbl_1021926	-0.57403	0.816609	NA	NA
asmbl_1021928	-0.799671	0.659811	NA	NA
asmbl_1021936	-0.622335	0.822914	NA	NA
asmbl_1021973	-0.565594	0.652507	NA	NA
asmbl_1021994	-0.337963	0.783737	NA	NA
asmbl_1022072	0.376003	0.812746	NA	NA
asmbl_1022093	0.51381	0.757566	NA	NA
asmbl_1022094	0.62416	0.515106	NA	NA
asmbl_1022099	0.540647	0.696917	NA	NA
asmbl_1022121	-0.28187	0.826295	NA	NA
asmbl_102213	-0.558756	0.486902	NA	NA
asmbl_102214	-0.672694	NA	-0.258788	0.904177
asmbl_1022199	-0.5037	0.871064	NA	NA
asmbl_1022203	-0.391231	0.843495	NA	NA
asmbl_1022225	0.923837	0.497136	NA	NA
asmbl_1022227	0.0450407	0.975816	0.377775	0.2523
asmbl_1022228	-0.179622	0.914625	0.202362	0.721837
asmbl_1022229	-0.0682178	0.971859	0.20005	0.703421
asmbl_1022235	0.699241	0.711636	0.289637	0.823972
asmbl_1022379	0.512129	0.65879	NA	NA
asmbl_1022380	0.448821	0.753719	NA	NA
asmbl_102258	0.254875	0.836518	NA	NA
asmbl_102262	0.506698	0.760468	NA	NA
asmbl_102267	0.461773	0.731931	-0.198399	0.793589
asmbl_102268	0.598695	0.618035	-0.224343	0.785469
asmbl_102269	-0.999342	0.327607	NA	NA
asmbl_102272	0.464606	0.865357	NA	NA
asmbl_102277	-0.0640029	0.97879	-0.811227	0.142163
asmbl_102279	0.0326256	0.988753	-0.206876	0.833744
asmbl_102280	-0.0406926	NA	-0.961054	0.558351
asmbl_102281	-0.339586	0.903479	0.347221	0.746156
asmbl_102282	0.396099	0.745141	-0.774861	0.156068
asmbl_102286	-0.282126	0.890053	-0.624643	0.414396
asmbl_102287	0.525872	NA	-1.8183	0.314104
asmbl_102288	0.552281	0.624435	NA	NA
asmbl_102289	-0.380139	NA	-0.675048	0.531701
asmbl_102290	-0.248834	0.921591	-0.144599	0.870553
asmbl_102291	-0.0246893	0.991518	-0.26602	0.740875
asmbl_102295	-0.514919	0.74833	-0.750732	0.283197
asmbl_102296	-1.50121	0.424104	NA	NA
asmbl_102297	0.46011	0.892719	-1.01311	0.536227
asmbl_102299	-1.48356	NA	-0.391643	0.740932
asmbl_102300	-0.854512	NA	-1.45498	0.23702
asmbl_102302	0.0132374	NA	-0.523128	0.687716
asmbl_102306	-0.827434	0.619116	NA	NA
asmbl_102308	-0.494559	0.803396	-1.3927	0.131993
asmbl_102310	-0.0768231	0.977294	-0.235285	0.777645
asmbl_102315	-0.742177	0.542448	NA	NA
asmbl_102327	0.0770956	0.986551	-1.22306	0.498334
asmbl_102329	0.888695	0.574535	NA	NA
asmbl_102334	-1.49901	NA	-0.122989	0.929319
asmbl_102335	0.501573	0.831786	NA	NA
asmbl_102336	-0.357279	0.862306	NA	NA
asmbl_102340	0.0334257	0.985288	-0.161619	0.752465
asmbl_102356	-0.348592	NA	-0.758854	0.495464
asmbl_102362	-0.346007	0.852337	-0.451421	0.57952
asmbl_102372	0.786016	0.656315	-0.48869	0.72
asmbl_102373	-0.935141	0.512249	NA	NA
asmbl_102374	-2.47375	NA	-1.53646	0.380822
asmbl_102385	0.374741	0.893158	0.123487	0.918721
asmbl_102386	-0.810556	NA	-1.32133	0.404084
asmbl_102393	0.733191	0.70819	NA	NA
asmbl_102394	0.377331	0.865434	NA	NA
asmbl_102396	-0.16532	0.958816	0.193098	0.843389
asmbl_102398	0.0315391	0.986299	-0.160548	0.75538
asmbl_1024	0.116994	0.97419	-1.26705	0.265544
asmbl_102409	0.391697	0.84898	NA	NA
asmbl_102414	0.00534982	NA	-2.31107	0.0398555
asmbl_102438	1.22922	0.284482	-0.0569154	0.973196
asmbl_102442	-0.181046	0.967752	-0.861397	0.539995
asmbl_102479	0.360178	NA	-1.3041	0.328928
asmbl_102511	-0.709191	NA	-0.755909	0.590963
asmbl_102585	0.32594	NA	0.998543	0.358671
asmbl_102610	-0.354732	0.798935	-0.56383	0.379599
asmbl_102654	0.878378	NA	-0.240479	0.899623
asmbl_1027	1.03032	0.204128	NA	NA
asmbl_10272	0.163767	0.959127	-1.90805	0.042955
asmbl_102720	-0.0593649	0.970317	-0.765366	0.0232681
asmbl_102781	-0.194076	0.902818	-0.968241	0.0741373
asmbl_102782	-0.229657	0.948483	-0.873539	0.528538
asmbl_102789	0.0086322	0.998029	-0.746668	0.596953
asmbl_102794	0.706206	0.530876	NA	NA
asmbl_102795	0.539573	0.740062	-1.26925	0.186728
asmbl_102797	0.0301053	NA	-1.82297	0.198185
asmbl_102800	-0.691702	0.663933	-0.658993	0.386432
asmbl_102801	-0.718443	0.548691	-0.313148	0.725497
asmbl_102802	0.404772	0.865129	NA	NA
asmbl_102803	-1.67431	0.101315	-1.42436	0.0329672
asmbl_102805	0.345956	0.838836	-1.07819	0.150648
asmbl_102809	-0.185591	0.948569	-1.00969	0.294134
asmbl_102810	0.545437	0.72705	-0.423321	0.697666
asmbl_102813	0.0567111	0.977518	-0.269257	0.612821
asmbl_102814	-0.0743094	0.979267	-0.846212	0.317885
asmbl_102820	0.120062	0.936748	-0.134929	0.737472
asmbl_102822	-0.584566	0.755848	-0.349416	0.766429
asmbl_102823	0.366269	0.867379	-0.132133	0.911044
asmbl_102824	0.548202	0.820909	NA	NA
asmbl_102827	-0.592139	0.805387	-1.09938	0.338886
asmbl_102830	-1.1915	0.396373	-1.51128	0.0780572
asmbl_102837	0.238639	0.934159	0.282436	0.816488
asmbl_102838	0.318514	0.880626	-0.837106	0.336765
asmbl_102839	0.14123	0.954886	-1.075	0.105246
asmbl_102841	-0.343765	0.902886	-0.389506	0.779123
asmbl_102843	1.72897	0.225562	NA	NA
asmbl_102844	0.185082	0.963253	-1.16741	0.339026
asmbl_102849	-0.0278847	0.982533	0.0512592	0.894289
asmbl_102851	-0.0546168	0.982892	0.0265863	0.979282
asmbl_102854	-0.943435	0.537752	-1.07398	0.253544
asmbl_102855	-0.38628	0.899861	-0.182543	0.913109
asmbl_102861	-0.410776	0.872526	-0.537744	0.633372
asmbl_102862	-0.0753704	0.98475	0.123694	0.942753
asmbl_102866	0.14663	0.96468	-0.770326	0.513092
asmbl_102867	0.228496	0.921591	-0.429295	0.661627
asmbl_102875	-0.912417	NA	-1.18897	0.30075
asmbl_102880	0.213488	0.935171	-0.358338	0.739699
asmbl_102887	-0.169809	0.830787	-0.554126	0.0397677
asmbl_102888	-1.39796	NA	-0.536471	0.788011
asmbl_102890	0.0326062	NA	0.875936	0.662976
asmbl_102901	-0.86423	NA	-0.813582	0.513764
asmbl_102905	-0.316603	0.907342	-1.56071	0.155415
asmbl_102917	0.294307	0.841153	NA	NA
asmbl_102920	0.266155	NA	-1.10836	0.338842
asmbl_102923	0.18884	NA	-1.35347	0.303193
asmbl_102929	0.303657	0.900415	-0.949766	0.332801
asmbl_102930	-0.306504	NA	-0.449255	0.648515
asmbl_102935	-0.155254	0.971886	-0.372706	0.851563
asmbl_102941	-1.15776	0.457824	-0.686752	0.520041
asmbl_102942	0.385621	0.919597	-1.16906	0.475174
asmbl_102946	-0.0826561	0.981105	0.253042	0.860727
asmbl_102956	0.222876	NA	-0.438116	0.862286
asmbl_102969	0.0913067	NA	-1.67767	0.287907
asmbl_102970	-0.0648343	0.986694	-0.531739	0.732783
asmbl_102974	1.02065	NA	-1.1735	0.522216
asmbl_102975	-0.426895	NA	-0.0684207	0.9634
asmbl_102982	-0.989393	0.666976	1.15869	0.324761
asmbl_102985	0.881067	NA	0.0942039	0.968905
asmbl_102986	-0.23274	0.8673	0.619426	0.0633019
asmbl_102992	-0.0665488	0.985555	-0.651615	0.663586
asmbl_103003	-0.0572029	0.982533	0.0338837	0.974199
asmbl_103008	-0.373675	0.807096	0.144473	0.835834
asmbl_103010	0.326984	0.907779	-0.265782	0.855489
asmbl_103013	0.0706787	0.980491	-0.669112	0.525644
asmbl_103026	0.0816738	0.981174	0.228713	0.883326
asmbl_103032	-0.296855	0.844653	NA	NA
asmbl_103034	0.762559	NA	-1.00142	0.325522
asmbl_103044	-0.293938	NA	-0.360727	0.834379
asmbl_103051	0.150229	0.90945	-0.0791679	0.843277
asmbl_103052	-0.0496989	0.987369	-0.946435	0.398759
asmbl_103053	0.262738	NA	-0.418146	0.889167
asmbl_103069	-0.126107	0.964921	-0.00282482	0.998335
asmbl_103070	0.901053	0.72875	NA	NA
asmbl_103089	0.92797	0.577298	0.216833	NA
asmbl_103093	-0.240213	0.951281	-0.741479	0.634984
asmbl_103097	0.533323	0.763347	-0.257785	0.830606
asmbl_103098	0.0922832	0.980022	-0.0825382	0.962289
asmbl_1031	0.726726	NA	-0.167144	0.92813
asmbl_103106	-0.155246	0.963928	-0.0527024	0.972432
asmbl_103110	0.576177	0.591905	-0.287656	0.721818
asmbl_103114	-0.267552	0.948086	0.432467	0.776483
asmbl_103120	0.204349	0.936748	-0.645683	0.510549
asmbl_103121	0.527621	0.872385	-0.293828	0.872984
asmbl_103130	-0.396768	0.933796	-0.760099	0.707088
asmbl_103137	-0.519452	0.814284	-1.08167	0.343296
asmbl_103150	0.200055	0.898387	-0.26661	0.623048
asmbl_103172	-0.658276	0.628399	-1.38108	0.0772214
asmbl_103181	-0.265279	NA	0.0617055	0.971839
asmbl_103201	-0.0320748	0.985396	0.397286	0.318785
asmbl_103203	0.14479	0.965843	-0.337902	0.752397
asmbl_103207	-0.472592	0.844462	-0.766651	0.535347
asmbl_103221	0.0729552	0.980318	-0.166251	0.902558
asmbl_103232	-0.64057	0.843164	-1.58133	0.316125
asmbl_103264	-0.0879119	0.972012	-0.520823	0.515943
asmbl_103276	0.344219	0.910951	-1.07911	0.328344
asmbl_103285	0.530881	0.680812	-0.467428	0.604801
asmbl_103287	0.592093	0.531891	-0.497617	0.482233
asmbl_103288	-0.717514	0.747159	-0.984396	NA
asmbl_103307	0.00676757	0.998426	-0.15337	0.91123
asmbl_103312	0.307942	0.929423	-0.523199	0.721497
asmbl_10333	0.714989	0.603186	-0.184698	0.875974
asmbl_103357	-0.309505	0.898254	-0.173983	0.875813
asmbl_103364	0.223084	0.822061	NA	NA
asmbl_103396	-0.38494	NA	-0.265638	0.871836
asmbl_103485	-0.903095	NA	0.756125	0.497927
asmbl_10349	-0.274473	0.857244	NA	NA
asmbl_103495	0.288482	0.926027	-0.156317	0.919565
asmbl_10352	-0.010628	0.99524	-0.0794396	0.905782
asmbl_10353	0.219796	0.901833	-0.0477249	0.949689
asmbl_103537	-0.849293	NA	-0.851511	0.369236
asmbl_103544	-0.00927211	NA	-0.634984	0.548285
asmbl_10357	-0.390847	0.856977	-0.371025	0.696941
asmbl_103589	-0.169571	0.898279	-0.295656	0.460815
asmbl_103590	0.181046	0.913818	-0.263708	0.63257
asmbl_103594	0.00313309	NA	-0.291422	0.840646
asmbl_103598	0.318505	0.88292	0.00421721	0.997489
asmbl_103617	-0.117866	0.972255	-0.401383	0.729135
asmbl_103645	0.0526676	0.958253	-0.294756	0.219945
asmbl_103653	0.579423	0.678549	-0.211896	0.850629
asmbl_10370	0.0460933	0.987369	-0.291553	0.785363
asmbl_10373	-0.487753	0.796992	NA	NA
asmbl_103783	-0.431364	NA	-0.378149	0.759922
asmbl_10385	0.126342	0.962547	-0.683316	0.422244
asmbl_10400	-0.487753	0.796992	-0.362222	0.701562
asmbl_104023	-1.03976	0.538747	NA	NA
asmbl_104129	0.358829	NA	1.09924	0.319919
asmbl_10416	-0.569799	0.823021	-0.64537	NA
asmbl_104195	-0.203725	0.936748	0.258274	0.788702
asmbl_1042	0.0972629	NA	-1.31719	0.322085
asmbl_10422	0.522537	0.855072	NA	NA
asmbl_10431	0.735873	0.42538	NA	NA
asmbl_104380	-0.530142	0.783737	NA	NA
asmbl_1044	0.986967	0.102788	0.126633	0.874723
asmbl_104413	-0.936874	0.654176	NA	NA
asmbl_104440	-0.871755	0.435928	NA	NA
asmbl_104442	-1.26076	0.209682	-0.732446	0.46639
asmbl_104443	-0.554663	0.749063	-1.81118	0.0187275
asmbl_104446	-0.309346	0.936748	-1.07589	0.373161
[truncated: 72,513 more rows]

## Sheet: Volcano_proteomics
R.microplus ENSG Blast	sprot_Top_BLASTP_hit	abbreviation	Gene description	Protein_ID	TRINITY_transcripts	TRINITY_genes	3dpi_Significant.Class.A	3dpi_.Significant.Class.B	3dpi_Log.P.value.	3dpi_Difference	6dpi_Significant.Class.A	6dpi_Significant.Class.B	6dpi_Log.P.value.	6dpi_Difference	Dependence
LOC119159763	568-4563[+]	ABCB1	ATP-dependent translocase ABCB1-like	XP_037268512.1	TRINITY_DN2981_c6_g1_i13	TRINITY_DN2981_c6_g1			0.152617	-0.236945	+	+	1.5324	-1.1225	D6
LOC119173571	1683-4421[-]	Ago2	protein argonaute-2-like	XP_037280273.1	TRINITY_DN8143_c0_g2_i2	TRINITY_DN8143_c0_g2			0.300362	-0.450805	+	+	1.59839	1.48484	D6
LOC119174851	1485-4334[-]	Ago2-like	protein argonaute-2-like	XP_037281853.1	TRINITY_DN6223_c2_g1_i1	TRINITY_DN6223_c2_g1			0.479472	-0.661391			0.723735	-0.70489	None
LOC119180178	333-3281[+]	Ago2-X2	protein argonaute-2-like, transcript variant X2	XP_037287216.1	TRINITY_DN76655_c0_g2_i1	TRINITY_DN76655_c0_g2		+	2.07646	-2.17408	+	+	1.5275	-1.51016	D6
LOC119182743	400-1974[-]	aminopeptidase	cytosol aminopeptidase-like, transcript variant X3	XP_037289333.1	TRINITY_DN1357_c0_g1_i1	TRINITY_DN1357_c0_g1			0.298891	0.322973	+	+	1.34032	0.995296	D6
LOC119180583	151-990[+]	AP-1	transcription factor AP-1-like	XP_037287588.1	TRINITY_DN11714_c1_g1_i1	TRINITY_DN11714_c1_g1			1.18949	2.3084	+	+	2.38953	4.51329	D6
LOC119188255	6987-7886[-]	aquaporin-9	aquaporin-9-like, transcript variant X4	XP_037292106.1	TRINITY_DN5698_c0_g1_i2	TRINITY_DN5698_c0_g1	+	+	4.06016	2.31312	+	+	4.29635	3.29471	both
LOC119164311	48-1103[+]	ASK1	serine-threonine kinase receptor-associated protein-like	XP_037272377.1	TRINITY_DN8474_c0_g2_i3	TRINITY_DN8474_c0_g2			0.55558	0.394629			0.166842	-0.137977	None
LOC119159702	798-1880[+]	ATF-1	cyclic AMP-dependent transcription factor ATF-1-like	XP_037268429.1	TRINITY_DN11890_c1_g1_i11	TRINITY_DN11890_c1_g1			1.48308	0.691313			0.17991	-0.128084	None
LOC119178245	484-828[-]	B3GALTL	beta-1,3-galactosyltransferase 1-like	XP_037285338.1	TRINITY_DN5302_c3_g1_i3	TRINITY_DN5302_c3_g1			1.40141	1.41774	+	+	1.51879	1.31938	D6
LOC119159576	584-1162[-]	BCL2	bcl-2-like protein 2	XP_037268276.1	TRINITY_DN105530_c0_g1_i4	TRINITY_DN105530_c0_g1			1.33768	1.12495	+	+	2.23301	1.68113	D6
LOC119163838	141-596[+]	Bendless	ubiquitin-conjugating enzyme E2 N	XP_037271800.1	TRINITY_DN13017_c0_g2_i3	TRINITY_DN13017_c0_g2			0.0662263	0.0842938			0.806292	0.690982	None
LOC119172425	3970-4539[+]	beta-secretase	beta-secretase-like, transcript variant X2	XP_037279422.1	TRINITY_DN17409_c0_g1_i7	TRINITY_DN17409_c0_g1	+	+	4.23056	2.08965	+	+	3.41459	1.96471	both
LOC119161602	1308-3287[+]	BiP-like	endoplasmic reticulum chaperone BiP-like	XP_037270046.1	TRINITY_DN351_c4_g2_i2	TRINITY_DN351_c4_g2			0.98447	0.770982	+	+	1.90313	1.32217	D6
LOC119182227	1455-3596[-]	cactin-like	cactin-like	XP_037289195.1	TRINITY_DN36894_c1_g1_i3	TRINITY_DN36894_c1_g1			0.487166	0.898558	+	+	1.53591	2.19393	D6
LOC119171854	48-341[+]	carboxypeptidase inhibitor	carboxypeptidase inhibitor	XP_037278613.1	TRINITY_DN15526_c0_g1_i3	TRINITY_DN15526_c0_g1			0.0860043	0.144897	+	+	2.62602	-2.99516	D6
LOC119185592	1134-2564[-]	carboxypeptidase inhibitor	venom serine carboxypeptidase-like	XP_037290455.1	TRINITY_DN26616_c0_g2_i2	TRINITY_DN26616_c0_g2			0.870919	1.33327	+	+	2.1415	2.20442	D6
LOC119180606	286-1395[-]	Caspar	FAS-associated factor 1-like, transcript variant X1	XP_037287615.1	TRINITY_DN4189_c3_g1_i17	TRINITY_DN4189_c3_g1			0.172803	-0.231874			0.852452	0.755929	None
LOC119161026	223-1140[+]	caspase-1-like	caspase-1-like, transcript variant X2	XP_037269242.1	TRINITY_DN10452_c0_g1_i16	TRINITY_DN10452_c0_g1			0.0259182	0.0377374		+	0.980869	0.812507	None
LOC119180863	122-1027[+]	caspase-7-like	caspase-7-like	XP_037287900.1	TRINITY_DN2567_c1_g2_i1	TRINITY_DN2567_c1_g2			1.36388	0.74689		+	1.14026	0.646603	None
LOC119161704	1-456[+]	Cco6A	cytochrome c oxidase subunit 6A, mitochondrial-like	XP_037270131.1	TRINITY_DN62225_c4_g1_i1	TRINITY_DN62225_c4_g1			0.645212	-0.828318			0.0439757	0.0721192	None
LOC119176451	565-4947[+]	CNOT1	CCR4-NOT transcription complex subunit 1-like	XP_037283630.1	TRINITY_DN17094_c0_g1_i5	TRINITY_DN17094_c0_g1			0.240469	-0.319616			0.365271	0.266903	None
LOC119176451	143-2095[+]	CNOT1	CCR4-NOT transcription complex subunit 1-like	XP_037283630.1	TRINITY_DN25319_c0_g2_i10	TRINITY_DN25319_c0_g2			0.368258	-0.48976		+	1.02542	0.957154	None
N/A	2-301[+]	cofilin-1	NA	XP_021571349.1	TRINITY_DN483025_c0_g1_i1	TRINITY_DN483025_c0_g1	+	+	4.56239	3.89677	+	+	3.57548	2.71888	both
LOC119187755	905-11614[+]	complement factor H like	uncharacterized LOC119187755	XP_037291728.1	TRINITY_DN20310_c1_g1_i1	TRINITY_DN20310_c1_g1			1.3555	1.11094	+	+	2.27616	1.58409	D6
LOC119175953	937-2034[+]	cox15	cytochrome c oxidase assembly protein COX15 homolog, transcript variant X1	XP_037282914.1	TRINITY_DN37218_c0_g1_i18	TRINITY_DN37218_c0_g1			0.0590048	0.125639	+	+	1.88046	2.20934	D6
LOC119164187	.	cox20	cytochrome c oxidase assembly protein cox20, mitochondrial-like	XP_037272208.1	TRINITY_DN11861_c0_g1_i2	TRINITY_DN11861_c0_g1			0.17313	-0.230868		+	0.973936	0.768651	None
LOC119169572	28-1254[+]	Cqm	protein croquemort-like	XP_037276509.1	TRINITY_DN42_c1_g1_i7	TRINITY_DN42_c1_g1	+	+	4.20959	2.69606	+	+	2.65727	1.74852	both
N/A	1045-1446[+]	Croquemort-like	NA	XP_037569571.1	TRINITY_DN5890_c0_g1_i3	TRINITY_DN5890_c0_g1	+	+	3.66818	2.46251	+	+	1.90334	1.47312	both
LOC119185520	516-2966[-]	CSDE1	cold shock domain-containing protein E1-like, transcript variant X2	XP_037290399.1	TRINITY_DN174_c0_g1_i14	TRINITY_DN174_c0_g1			0.381575	-0.416411			0.380371	0.396214	None
LOC119176460	217-621[+]	cytochrome b5-like	cytochrome b5-like	XP_037283646.1	TRINITY_DN779_c4_g1_i13	TRINITY_DN779_c4_g1			0.41014	0.56341	+	+	2.78499	-3.03877	D6
LOC119176429	347-1273[+]	cytochrome c1	cytochrome c1, heme protein, mitochondrial-like	XP_037283588.1	TRINITY_DN1102_c0_g1_i11	TRINITY_DN1102_c0_g1			0.150889	-0.188495		+	0.90609	0.748312	None
LOC119180403	1179-2939[+]	cytochromr p450	uncharacterized LOC119180403	XP_037287489.1	TRINITY_DN200256_c0_g2_i3	TRINITY_DN200256_c0_g2			2.43539	0.786833	+	+	1.90899	-0.528381	D6
LOC119174805	155-2599[-]	DDX10	probable ATP-dependent RNA helicase DDX10	XP_037281779.1	TRINITY_DN13209_c0_g1_i8	TRINITY_DN13209_c0_g1			0.447206	-0.784622	+	+	1.35645	1.54658	D6
LOC119180324	943-1953[-]	DDX17	probable ATP-dependent RNA helicase DDX17, transcript variant X3	XP_037287399.1	TRINITY_DN15_c0_g4_i3	TRINITY_DN15_c0_g4			0.190084	-0.348525	+	+	1.28956	1.62061	D6
LOC119180324	775-2040[-]	DDX17	probable ATP-dependent RNA helicase DDX17, transcript variant X3	XP_037287398.1	TRINITY_DN2702_c0_g1_i6	TRINITY_DN2702_c0_g1			0.461963	-0.598394	+	+	1.33247	1.35678	D6
LOC119174890	451-2238[-]	DDX18-like	ATP-dependent RNA helicase DDX18-like	XP_037281911.1	TRINITY_DN81800_c0_g1_i16	TRINITY_DN81800_c0_g1			0.936751	-0.860911			0.19436	0.188945	None
LOC119163650	118-2340[-]	DDX1-like	ATP-dependent RNA helicase DDX1-like	XP_037271589.1	TRINITY_DN29276_c0_g2_i1	TRINITY_DN29276_c0_g2			0.391073	-0.507758		+	1.11487	1.04129	None
LOC119173579	399-3188[-]	DDX20	probable ATP-dependent RNA helicase DDX20	XP_037280283.1	TRINITY_DN21671_c1_g1_i1	TRINITY_DN21671_c1_g1			0.138224	-0.283719		+	1.15395	1.42194	None
LOC119159707	188-2554[+]	DDX23	probable ATP-dependent RNA helicase DDX23	XP_037268435.1	TRINITY_DN26197_c0_g2_i3	TRINITY_DN26197_c0_g2			0.810377	-1.06799	+	+	1.7703	1.59469	D6
LOC119179317	885-2954[+]	DDX24	ATP-dependent RNA helicase DDX24-like	XP_037286283.1	TRINITY_DN8554_c0_g1_i10	TRINITY_DN8554_c0_g1			1.11524	1.19058	+	+	1.62293	1.65728	D6
LOC119179317	3376-5445[-]	DDX24-like	ATP-dependent RNA helicase DDX24-like	XP_037286283.1	TRINITY_DN12993_c0_g1_i38	TRINITY_DN12993_c0_g1			0.0296343	0.0286007			0.416027	0.309261	None
LOC119184759	679-2808[-]	DDX27	probable ATP-dependent RNA helicase DDX27	XP_037289950.1	TRINITY_DN9801_c0_g1_i4	TRINITY_DN9801_c0_g1			0.872288	-1.42154	+	+	1.48751	1.69953	D6
LOC119161134	82-1347[+]	DDX39B (p47)	spliceosome RNA helicase DDX39B	XP_037269380.1	TRINITY_DN21633_c1_g2_i1	TRINITY_DN21633_c1_g2			0.387742	-0.469997		+	1.21806	1.13134	None
LOC119178427	240-2324[-]	DDX3-like	putative ATP-dependent RNA helicase Pl10, transcript variant X4	XP_037285524.1	TRINITY_DN20988_c0_g1_i10	TRINITY_DN20988_c0_g1			0.330906	-0.449363			0.532111	0.554084	None
LOC119188175	238-2844[+]	DDX42-like	ATP-dependent RNA helicase DDX42-like	XP_037291994.1	TRINITY_DN8019_c0_g1_i1	TRINITY_DN8019_c0_g1			0.31087	-0.35496		+	1.14395	0.956043	None
LOC119178477	2359-4305[-]	DDX43	probable ATP-dependent RNA helicase DDX43	XP_037285581.1	TRINITY_DN1443_c17_g1_i14	TRINITY_DN1443_c17_g1			0.194618	0.286542	+	+	1.66481	1.37382	D6
LOC119163317	289-669[-]	DDX43-like	probable ATP-dependent RNA helicase DDX43, transcript variant X1	XP_037271180.1	TRINITY_DN14377_c0_g1_i12	TRINITY_DN14377_c0_g1			1.16729	-1.18864			0.240419	0.262951	None
LOC119181378	3318-6563[-]	DDX46-like	probable ATP-dependent RNA helicase DDX46	XP_037288500.1	TRINITY_DN10635_c0_g1_i6	TRINITY_DN10635_c0_g1			0.128705	-0.18847		+	1.17391	1.02436	None
LOC119179620	159-1658[+]	DDX47	probable ATP-dependent RNA helicase DDX47	XP_037286634.1	TRINITY_DN166140_c0_g1_i6	TRINITY_DN166140_c0_g1			1.03487	-1.375	+	+	1.29202	1.35218	D6
LOC119187787	188-1753[+]	DDX5	probable ATP-dependent RNA helicase DDX5	XP_037291768.1	TRINITY_DN16396_c0_g1_i4	TRINITY_DN16396_c0_g1			0.158419	0.255684	+	+	1.61439	1.52286	D6
LOC119179578	2-304[-]	DDX51	ATP-dependent RNA helicase DDX51-like	XP_037286586.1	TRINITY_DN11301_c0_g1_i1	TRINITY_DN11301_c0_g1			0.346101	-0.698623	+	+	2.00402	-2.99111	D6
LOC119170083	70-1560[+]	DDX52-like	probable ATP-dependent RNA helicase DDX52	XP_037277018.1	TRINITY_DN18398_c0_g2_i1	TRINITY_DN18398_c0_g2			0.39445	-0.631648			0.0534812	-0.0851169	None
LOC119179470	1205-1945[+]	DDX5-like	ATP-dependent RNA helicase dbp2-like, transcript variant X1	XP_037286445.1	TRINITY_DN262_c6_g1_i1	TRINITY_DN262_c6_g1			0.485439	-0.681736	+	+	1.26449	1.28215	D6
LOC119172313	195-1523[+]	DDX6-like	ATP-dependent RNA helicase me31b-like, transcript variant X1	XP_037279263.1	TRINITY_DN24777_c0_g1_i3	TRINITY_DN24777_c0_g1			0.495457	-0.579658			0.814462	0.685461	None
LOC119160893	177-3281[+]	DHX-16-like	pre-mRNA-splicing factor ATP-dependent RNA helicase DHX16-like	XP_037269059.1	TRINITY_DN35538_c4_g1_i4	TRINITY_DN35538_c4_g1			0.35834	-0.513918	+	+	2.04018	1.74771	D6
LOC119176089	87-3596[+]	DHX37	probable ATP-dependent RNA helicase DHX37	XP_037283119.1	TRINITY_DN52009_c0_g1_i3	TRINITY_DN52009_c0_g1			0.844011	-1.45986	+	+	1.29085	1.28789	D6
LOC119178607	573-4175[-]	DHX8-like	ATP-dependent RNA helicase DHX8-like	XP_037285716.1	TRINITY_DN5093_c2_g1_i9	TRINITY_DN5093_c2_g1			0.264608	-0.255935			0.320545	-0.270803	None
LOC119161586	194-2488[+]	DHX9	ATP-dependent RNA helicase A-like, transcript variant X1	XP_037270025.1	TRINITY_DN18270_c0_g2_i1	TRINITY_DN18270_c0_g2			0.0998162	-0.182861	+	+	1.72255	1.76043	D6
LOC119161586	808-3174[-]	DHX9	ATP-dependent RNA helicase A-like, transcript variant X1	XP_037270024.1	TRINITY_DN3214_c0_g1_i3	TRINITY_DN3214_c0_g1			0.331673	-0.390609	+	+	2.04518	1.56442	D6
LOC119161586	493-1626[+]	DHX9-like	ATP-dependent RNA helicase A-like, transcript variant X1	XP_037270024.1	TRINITY_DN18270_c0_g2_i5	TRINITY_DN18270_c0_g2			0.252677	-0.291053	+	+	1.78021	1.36224	D6
LOC119168373	405-6722[+]	Dicer-1-like	endoribonuclease Dcr-1-like	XP_037275673.1	TRINITY_DN20151_c1_g1_i27	TRINITY_DN20151_c1_g1			0.564108	-0.627522			0.291482	-0.303857	None
LOC119166691	200-1576[+]	dipeptidyl peptidase	dipeptidyl peptidase 1-like	XP_037273909.1	TRINITY_DN214554_c1_g1_i3	TRINITY_DN214554_c1_g1			1.48215	-0.964011	+	+	1.40792	-0.784936	D6
LOC119174451	488-2674[+]	dipeptidyl peptidase-3	dipeptidyl peptidase 3-like, transcript variant X2	XP_037281244.1	TRINITY_DN27788_c0_g2_i3	TRINITY_DN27788_c0_g2			0.22989	0.292021	+	+	1.29069	1.08192	D6
LOC119180821	670-4545[+]	Domeless (EggNog)	uncharacterized LOC119180821	XP_037287858.1	TRINITY_DN4371_c0_g1_i2	TRINITY_DN4371_c0_g1			1.29888	1.14421	+	+	1.62994	1.41671	D6
LOC119180189	4088-6316[-]	dpb2-like	ATP-dependent RNA helicase dbp2-like	XP_037287228.1	TRINITY_DN10130_c1_g2_i10	TRINITY_DN10130_c1_g2			0.759233	-0.957884			0.832831	0.918586	None
LOC119169334	2018-3175[+]	DXO	decapping and exoribonuclease protein-like	XP_037276340.1	TRINITY_DN2319_c1_g1_i4	TRINITY_DN2319_c1_g1			0.569896	-0.598376		+	1.27883	0.969239	None
LOC119166652	721-1977[-]	ECSIT	evolutionarily conserved signaling intermediate in Toll pathway, mitochondrial-like, transcript variant X2	XP_037273872.1	TRINITY_DN24633_c0_g1_i10	TRINITY_DN24633_c0_g1			0.16511	-0.256065		+	0.914176	0.971854	None
LOC119161125	326-769[+]	Effete-like	ubiquitin-conjugating enzyme E2-17 kDa	XP_037269366.1	TRINITY_DN6412_c4_g2_i6	TRINITY_DN6412_c4_g2			0.379826	-0.301366			0.279387	-0.242618	None
LOC119181706	102-1553[+]	eIF-4A-like	DEAD-box helicase Dbp80-like	XP_037288849.1	TRINITY_DN56929_c0_g1_i11	TRINITY_DN56929_c0_g1			0.057725	-0.0877495	+	+	1.46801	1.28725	D6
LOC119164564	322-1956[+]	EST9	Carboxylic ester hydrolase	AAF00497.1	TRINITY_DN969147_c0_g1_i1	TRINITY_DN969147_c0_g1			0.0640421	0.0844011		+	1.16086	1.01836	None
N/A	1-774[-]	eukaryotic translation initiation factor 5B-like	NA	XP_037568883.1	TRINITY_DN16634_c0_g1_i1	TRINITY_DN16634_c0_g1	+	+	2.98454	1.19524	+	+	4.89843	-3.73523	both
N/A	97-2451[+]	fibronectin-like	NA	XP_037524372.1	TRINITY_DN12473_c0_g1_i18	TRINITY_DN12473_c0_g1	+	+	2.52895	2.42076	+	+	1.76633	1.66675	both
LOC119187562	2-1480[+]	FXR1	fragile X mental retardation syndrome-related protein 1-like, transcript variant X1	XP_037291599.1	TRINITY_DN21666_c0_g1_i3	TRINITY_DN21666_c0_g1			0.0230219	-0.0228677			0.893094	0.560685	None
LOC119187562	1-780[-]	FXR1	fragile X mental retardation syndrome-related protein 1-like, transcript variant X1	XP_037291600.1	TRINITY_DN28859_c0_g1_i11	TRINITY_DN28859_c0_g1			0.213629	-0.289726	+	+	1.28157	1.133	D6
LOC119161608	215-1861[+]	G3BP2	ras GTPase-activating protein-binding protein 2-like, transcript variant X5	XP_037270063.1	TRINITY_DN8417_c1_g3_i3	TRINITY_DN8417_c1_g3			0.240486	-0.315456		+	1.24473	1.07054	None
LOC119163017	198-1985[+]	GABA transporter	sodium- and chloride-dependent GABA transporter 1-like	XP_037270804.1	TRINITY_DN2514_c57_g1_i1	TRINITY_DN2514_c57_g1			2.89041	-0.612133	+	+	3.96867	-1.0109	D6
LOC119163344	643-2802[+]	gp96	endoplasmin-like	XP_037271223.1	TRINITY_DN16231_c0_g1_i5	TRINITY_DN16231_c0_g1			0.245706	0.303701		+	1.24416	1.04631	None
LOC119172071	1-1167[+]	GSK-3	NA	ABO61882.1	TRINITY_DN18890_c1_g2_i1	TRINITY_DN18890_c1_g2			0.253737	-0.37607		+	1.10436	1.05123	None
LOC119178388	736-5805[-]	HECW2	E3 ubiquitin-protein ligase HECW2-like	XP_037285488.1	TRINITY_DN9310_c2_g1_i12	TRINITY_DN9310_c2_g1			0.549	0.889723	+	+	1.59055	1.80809	D6
LOC119171892	4765-6870[-]	hemicentin-2	hemicentin-2-like, transcript variant X4	XP_037278664.1	TRINITY_DN3340_c0_g1_i1	TRINITY_DN3340_c0_g1	+	+	5.156	2.12699	+	+	2.77343	1.41087	both
N/A	2-2659[-]	hemicentin-2 isoform X2	NA	XP_037516595.1	TRINITY_DN12699_c0_g1_i1	TRINITY_DN12699_c0_g1	+	+	3.65398	2.41686	+	+	3.09216	1.8591	both
LOC119161184	1006-1923[+]	HEP-like	glycine-rich cell wall structural protein 1-like	XP_037269438.1	TRINITY_DN28253_c0_g1_i1	TRINITY_DN28253_c0_g1			0.27132	0.634163	+	+	1.99628	-3.38781	D6
LOC119187505	1341-4823[-]	HERC3	probable E3 ubiquitin-protein ligase HERC3, transcript variant X1	XP_037291534.1	TRINITY_DN7612_c0_g1_i2	TRINITY_DN7612_c0_g1			0.630924	-0.684082			0.647472	0.608541	None
LOC119170865	300-863[+]	hsp beta 1	heat shock protein beta-1-like, transcript variant X2	XP_037278042.1	TRINITY_DN12370_c0_g1_i3	TRINITY_DN12370_c0_g1			1.74123	1.63554	+	+	1.27128	-1.08881	D6
LOC119180947	2247-4160[-]	hsp68	heat shock protein 68-like	XP_037287987.1	TRINITY_DN1804_c0_g1_i11	TRINITY_DN1804_c0_g1			0.128765	0.15818	+	+	1.44391	1.0992	D6
LOC119172195	458-2404[-]	Hsp70	heat shock 70 kDa protein cognate 4	XP_037279121.1	TRINITY_DN3007_c0_g1_i4	TRINITY_DN3007_c0_g1			0.00508519	0.00736856		+	0.936447	0.811399	None
LOC119170424	185-2704[+]	hsp70	Heat shock protein 70	XP_037277480.1	TRINITY_DN15886_c0_g1_i1	TRINITY_DN15886_c0_g1			0.000993176	0.00144911			0.884979	0.790332	None
LOC119175942	126-2210[-]	Hsp70-interacting protein	cell wall protein AWA1-like, transcript variant X4	XP_037282894.1	TRINITY_DN20193_c0_g1_i16	TRINITY_DN20193_c0_g1	+	+	2.43264	3.05604	+	+	1.43533	-1.85704	both
LOC119164008	3-878[-]	HSP90-Î±	heat shock protein HSP 90-alpha-like	XP_037271999.1	TRINITY_DN12671_c0_g1_i1	TRINITY_DN12671_c0_g1			0.561883	0.628897	+	+	1.58529	1.44762	D6
LOC119164008	3-1475[+]	HSP90-Î±	heat shock protein HSP 90-alpha-like	XP_037271999.1	TRINITY_DN1400_c4_g1_i2	TRINITY_DN1400_c4_g1			0.469431	0.541306	+	+	1.66267	1.46729	D6
N/A	1849-2337[-]	IAP2	NA	XP_037581105.1	TRINITY_DN15650_c0_g1_i12	TRINITY_DN15650_c0_g1			0.495774	0.486174	+	+	1.84087	-1.41971	D6
LOC119161269	256-2478[-]	IKKALPHA	inhibitor of nuclear factor kappa-B kinase subunit alpha-like	XP_037269555.1	TRINITY_DN18841_c0_g2_i12	TRINITY_DN18841_c0_g2			0.167146	-0.27359			0.179835	0.211789	None
LOC119187392	690-2975[+]	importin-4	importin-4-like	XP_037291436.1	TRINITY_DN18259_c0_g2_i12	TRINITY_DN18259_c0_g2			0.399943	0.484304	+	+	1.43809	-1.31675	D6
LOC119169136	1888-5055[-]	importin-7	importin-7-like	XP_037276134.1	TRINITY_DN51381_c0_g1_i7	TRINITY_DN51381_c0_g1			0.0448242	0.0702844	+	+	1.41606	1.27268	D6
LOC119169136	3-3164[+]	importin-7	importin-7-like	XP_037276134.1	TRINITY_DN8340_c3_g1_i1	TRINITY_DN8340_c3_g1			0.0215982	0.0297046	+	+	1.82223	1.37707	D6
LOC119174238	2577-3080[-]	inx2	innexin inx2-like	XP_037280965.1	TRINITY_DN3707_c1_g1_i15	TRINITY_DN3707_c1_g1	+	+	2.65729	2.30727	+	+	2.91152	2.30539	both
LOC119179264	349-4614[+]	IRE1-like	serine/threonine-protein kinase/endoribonuclease IRE1-like	XP_037286230.1	TRINITY_DN5591_c3_g1_i17	TRINITY_DN5591_c3_g1			0.0127879	-0.0115662			0.877623	0.454724	None
LOC119188248	279-3716[-]	JAK	tyrosine-protein kinase JAK2-like	XP_037292090.1	TRINITY_DN10438_c0_g1_i4	TRINITY_DN10438_c0_g1			0.15369	-0.222939			0.80591	0.756333	None
LOC119177229	265-1512[+]	JNK	stress-activated protein kinase JNK-like	XP_037284550.1	TRINITY_DN46527_c0_g1_i11	TRINITY_DN46527_c0_g1			0.340096	-0.440833			0.524173	0.55278	None
LOC119178136	5616-6845[-]	Lipase	uncharacterized LOC119178136	XP_037285197.1	TRINITY_DN41832_c0_g1_i1	TRINITY_DN41832_c0_g1	+	+	2.25034	3.71746	+	+	2.27344	3.49899	both
LOC119174531	1821-7070[-]	listerin	E3 ubiquitin-protein ligase listerin-like	XP_037281376.1	TRINITY_DN8460_c0_g1_i4	TRINITY_DN8460_c0_g1			0.629179	0.638979	+	+	1.72479	1.41615	D6
LOC119178769	379-1566[+]	loquacious	interferon-inducible double-stranded RNA-dependent protein kinase activator A homolog, transcript variant X1	XP_037285910.1	TRINITY_DN66397_c0_g1_i8	TRINITY_DN66397_c0_g1			0.0747864	-0.0868244			0.386751	0.322657	None
LOC119177066	5360-7498[-]	LRSAM1	E3 ubiquitin-protein ligase LRSAM1-like	XP_037284338.1	TRINITY_DN6552_c0_g1_i1	TRINITY_DN6552_c0_g1			0.166742	-0.32469	+	+	1.46437	1.65491	D6
N/A	1873-3627[-]	major facilitator superfamily domain-containing protein 6	NA	XP_037516643.1	TRINITY_DN1362_c0_g1_i3	TRINITY_DN1362_c0_g1	+	+	3.21944	1.87894	+	+	3.18407	2.02381	both
LOC119180384	96-2276[-]	MGRN1	E3 ubiquitin-protein ligase MGRN1-like	XP_037287471.1	TRINITY_DN35935_c0_g1_i14	TRINITY_DN35935_c0_g1	+	+	4.29028	0.767935		+	1.13404	-0.505403	D3
LOC119163723	3052-6312[-]	MIB1	E3 ubiquitin-protein ligase MIB1-like	XP_037271684.1	TRINITY_DN1011_c1_g1_i13	TRINITY_DN1011_c1_g1			0.495047	0.530762	+	+	1.4261	1.03656	D6
LOC119161398	673-1005[-]	microplusin	antimicrobial peptide microplusin	XP_037269734.1	TRINITY_DN3356_c0_g1_i12	TRINITY_DN3356_c0_g1			1.23067	1.15116			0.883001	0.659554	None
LOC119161397	754-1086[-]	microplusin	antimicrobial peptide microplusin-like	XP_037269733.1	TRINITY_DN18783_c0_g1_i3	TRINITY_DN18783_c0_g1			1.65673	1.57315			0.246336	0.284468	None
LOC119161397	372-704[+]	microplusin	antimicrobial peptide microplusin-like	XP_037269733.1	TRINITY_DN41840_c0_g1_i1	TRINITY_DN41840_c0_g1			1.15197	1.24417			0.0938298	0.138344	None
LOC119161201	3550-3897[-]	MOV10	putative helicase MOV-10, transcript variant X1	XP_037269459.1	TRINITY_DN3612_c0_g2_i10	TRINITY_DN3612_c0_g2			0.0710327	0.111605		+	1.11749	1.09393	None
LOC119169581	341-2452[+]	MOV-10	putative helicase MOV-10	XP_037276518.1	TRINITY_DN9644_c0_g1_i12	TRINITY_DN9644_c0_g1			0.566551	0.792708	+	+	1.70404	1.47111	D6
LOC119183826	330-7358[+]	m-TOR	serine/threonine-protein kinase mTOR-like	XP_037289697.1	TRINITY_DN6352_c1_g1_i14	TRINITY_DN6352_c1_g1			0.173973	-0.301447	+	+	1.32778	1.28958	D6
N/A	602-3970[-]	mucin-5AC	NA	XP_037517869.1	TRINITY_DN10073_c0_g1_i1	TRINITY_DN10073_c0_g1	+	+	2.7441	3.90362	+	+	1.734	2.79819	both
LOC119181558	4087-5040[-]	mucin-5AC	mucin-5AC-like	XP_037288710.1	TRINITY_DN8538_c5_g1_i16	TRINITY_DN8538_c5_g1	+	+	3.77142	1.33144	+	+	2.61284	1.03874	both
LOC119174610	1239-6611[+]	mucin-5AC	mucin-5AC-like, transcript variant X3	XP_037281491.1	TRINITY_DN3030_c0_g1_i1	TRINITY_DN3030_c0_g1	+	+	3.43215	2.13014	+	+	1.74319	-0.663829	both
LOC119175926	620-2638[+]	myD88-like	uncharacterized LOC119175926	XP_037282863.1	TRINITY_DN3086_c4_g1_i17	TRINITY_DN3086_c4_g1			0.135073	0.449102	+	+	1.35234	2.27775	D6
LOC119180917	350-1864[+]	NDC1	nucleoporin NDC1-like	XP_037287951.1	TRINITY_DN3429_c1_g1_i2	TRINITY_DN3429_c1_g1			0.0912164	0.134516	+	+	1.47687	1.27069	D6
LOC119159779	199-1734[+]	NEMO	NF-kappa-B essential modulator-like, transcript variant X2	XP_037268528.1	TRINITY_DN9352_c0_g1_i26	TRINITY_DN9352_c0_g1		+	2.14949	2.11451	+	+	1.65064	1.59349	D6
N/A	2410-3384[-]	neural proliferation differentiation and control protein 1	NA	XP_037519856.1	TRINITY_DN16987_c0_g2_i1	TRINITY_DN16987_c0_g2	+	+	5.91602	2.42584	+	+	2.68502	1.0896	both
LOC119171984	283-1431[+]	NFAT	interleukin enhancer-binding factor 2-like	XP_037278814.1	TRINITY_DN161_c5_g1_i6	TRINITY_DN161_c5_g1			0.412081	-0.490273	+	+	1.77691	1.51474	D6
LOC119163168	383-1861[-]	NLR like protein	uncharacterized LOC119163168	XP_037271011.1	TRINITY_DN5055_c0_g1_i3	TRINITY_DN5055_c0_g1			0.181289	-0.22184			0.668955	0.597026	None
LOC119163261	1513-2898[+]	NLRC3-like	protein NLRC3-like	XP_037271116.1	TRINITY_DN1189_c46_g1_i2	TRINITY_DN1189_c46_g1			0.299247	0.354948		+	1.2008	1.05541	None
LOC119163584	4084-4398[+]	NLRC3-like	protein NLRC3-like	XP_037271509.1	TRINITY_DN4552_c0_g1_i3	TRINITY_DN4552_c0_g1			0.807808	-1.46195			0.244851	0.488539	None
N/A	1-309[-]	nrfl-1	NA	XP_037528745.1	TRINITY_DN2563_c0_g1_i1	TRINITY_DN2563_c0_g1	+	+	5.16127	2.46487	+	+	2.79007	0.761157	both
N/A	1733-3748[-]	nrfl-1	NA	XP_037528745.1	TRINITY_DN3282_c0_g1_i2	TRINITY_DN3282_c0_g1	+	+	5.21304	2.33344	+	+	1.82351	0.605645	both
LOC119174553	1119-2183[-]	nudC	nuclear migration protein nudC-like	XP_037281399.1	TRINITY_DN34598_c0_g1_i5	TRINITY_DN34598_c0_g1			0.0776269	0.102575	+	+	1.33308	1.06455	D6
LOC119184977	1186-3549[-]	Nup133	nuclear pore complex protein Nup133-like	XP_037290023.1	TRINITY_DN62488_c0_g1_i1	TRINITY_DN62488_c0_g1			0.196251	0.226308	+	+	1.65581	-1.246	D6
LOC119184977	1186-4563[-]	Nup133	nuclear pore complex protein Nup133-like	XP_037290023.1	TRINITY_DN62488_c0_g1_i4	TRINITY_DN62488_c0_g1			0.0426705	-0.0648007	+	+	1.52226	1.2777	D6
LOC119164835	254-4852[+]	Nup153	nuclear pore complex protein Nup153-like	XP_037272934.1	TRINITY_DN30494_c0_g1_i4	TRINITY_DN30494_c0_g1			1.52768	0.870111	+	+	3.02309	-1.48427	D6
LOC119181493	284-4381[+]	Nup160	nuclear pore complex protein Nup160-like	XP_037288645.1	TRINITY_DN53763_c0_g3_i1	TRINITY_DN53763_c0_g3			0.00968962	0.0145841	+	+	1.44369	1.18779	D6
LOC119161321	204-6575[+]	Nup214	nuclear pore complex protein Nup214-like, transcript variant X1	XP_037269628.1	TRINITY_DN62_c5_g1_i12	TRINITY_DN62_c5_g1	+	+	3.95249	1.47982	+	+	1.96536	0.68816	both
LOC119164479	212-1204[-]	Nup37	nucleoporin Nup37-like	XP_037272573.1	TRINITY_DN55361_c0_g1_i3	TRINITY_DN55361_c0_g1			0.0804632	0.11857	+	+	1.3767	1.28569	D6
LOC119170461	1275-3068[-]	Nup54	nuclear pore complex protein Nup54-like	XP_037277531.1	TRINITY_DN3149_c1_g1_i11	TRINITY_DN3149_c1_g1			0.97758	1.27688	+	+	2.27407	2.39691	D6
LOC119174232	532-2481[-]	Nup85	nuclear pore complex protein Nup85-like, transcript variant X1	XP_037280962.1	TRINITY_DN179_c6_g1_i10	TRINITY_DN179_c6_g1			0.0190108	-0.0294976	+	+	1.39681	1.17344	D6
LOC119179638	515-2671[-]	oligopeptidase	probable cytosolic oligopeptidase A	XP_037286656.1	TRINITY_DN26022_c0_g1_i1	TRINITY_DN26022_c0_g1			0.177954	0.242107	+	+	1.32871	1.16178	D6
LOC119179638	84-2240[+]	oligopeptidase	probable cytosolic oligopeptidase A	XP_037286656.1	TRINITY_DN6899_c0_g1_i13	TRINITY_DN6899_c0_g1			0.121334	0.172792	+	+	1.33173	1.19344	D6
LOC119174712	3-2336[-]	Pelle-like	probable serine/threonine-protein kinase PIX7	XP_037281642.1	TRINITY_DN13670_c4_g1_i4	TRINITY_DN13670_c4_g1			0.666706	-0.862338			0.743937	0.858224	None
LOC119175844	2-2359[-]	PERK	eukaryotic translation initiation factor 2-alpha kinase 3-like, transcript variant X1	XP_037282743.1	TRINITY_DN18_c67_g1_i52	TRINITY_DN18_c67_g1			0.0330312	0.0522633		+	1.17376	1.06838	None
LOC119187450	947-3373[-]	Peroxinectin like	chorion peroxidase-like	XP_037291460.1	TRINITY_DN10820_c2_g1_i17	TRINITY_DN10820_c2_g1			1.85768	-1.8806	+	+	2.17766	-2.19801	D6
LOC119180569	1409-2002[+]	peroxiredoxin	peroxiredoxin 1-like	XP_037287564.1	TRINITY_DN3482_c0_g1_i10	TRINITY_DN3482_c0_g1			0.183724	0.149299			0.78531	0.467777	None
LOC119174408	773-1516[-]	peroxiredoxin-4-like	peroxiredoxin-4-like	XP_037281190.1	TRINITY_DN21815_c0_g2_i2	TRINITY_DN21815_c0_g2			0.0489371	-0.0328989			0.179486	-0.100691	None
LOC119161045	1-792[+]	peroxiredoxin-6-like	peroxiredoxin-6-like	XP_037269265.1	TRINITY_DN123221_c0_g2_i3	TRINITY_DN123221_c0_g2			1.50296	-0.852831			0.704839	-0.446862	None
LOC119181298	.	PHGPX	Glutathione peroxidase	ABA62391.1	TRINITY_DN10036_c2_g1_i4	TRINITY_DN10036_c2_g1			1.63111	-1.04189		+	1.18303	-0.77373	None
LOC119161148	645-1799[+]	PIWI	piwi-like protein 1	XP_037269397.1	TRINITY_DN6300_c0_g1_i6	TRINITY_DN6300_c0_g1			0.404537	-0.569501		+	1.1592	1.09535	None
LOC119161148	1-2301[-]	PIWI	piwi-like protein 1	XP_037269397.1	TRINITY_DN77395_c0_g2_i9	TRINITY_DN77395_c0_g2			0.172631	-0.151788			0.968982	0.512321	None
LOC119174714	6757-7059[+]	plexin-A4	plexin-A4-like	XP_037281645.1	TRINITY_DN9_c1_g1_i1	TRINITY_DN9_c1_g1			1.17034	1.083	+	+	1.37097	1.14912	D6
LOC119174753	790-1227[-]	plexin-B	plexin-B-like, transcript variant X2	XP_037281693.1	TRINITY_DN909_c0_g1_i1	TRINITY_DN909_c0_g1	+	+	2.9803	2.43237	+	+	2.75698	1.85442	both
LOC119174753	2514-7610[-]	plexin-B	plexin-B-like, transcript variant X2	XP_037281692.1	TRINITY_DN2129_c0_g1_i9	TRINITY_DN2129_c0_g1			1.57811	1.55679	+	+	2.02662	1.67283	D6
LOC119163218	62-1351[+]	PRKRIP1	PRKR-interacting protein 1 homolog	XP_037271070.1	TRINITY_DN140323_c0_g4_i1	TRINITY_DN140323_c0_g4			0.37942	0.367717			0.740825	0.638667	None
LOC119181235	361-1662[-]	progranulin-like	progranulin-like, transcript variant X14	XP_037288326.1	TRINITY_DN29098_c0_g2_i11	TRINITY_DN29098_c0_g2	+	+	4.66967	4.62548	+	+	2.63382	2.80425	both
LOC119170027	6094-6624[-]	prolyl endopeptidase	prolyl endopeptidase-like	XP_037276941.1	TRINITY_DN7491_c0_g1_i1	TRINITY_DN7491_c0_g1			0.330209	0.514729	+	+	1.9145	-2.05994	D6
LOC119176218	158-2347[+]	PRP1	putative pre-mRNA-splicing factor ATP-dependent RNA helicase PRP1, transcript variant X2	XP_037283291.1	TRINITY_DN25791_c0_g1_i1	TRINITY_DN25791_c0_g1			0.388363	-0.484452		+	1.04886	0.965615	None
LOC119161406	2265-4046[-]	PRRC2C	protein PRRC2B-like, transcript variant X1	XP_037269753.1	TRINITY_DN1763_c1_g2_i1	TRINITY_DN1763_c1_g2			0.0707667	-0.042757	+	+	4.38519	-2.22626	D6
LOC119161406	2-2182[-]	PRRC2C	protein PRRC2B-like, transcript variant X1	XP_037269756.1	TRINITY_DN1966_c0_g1_i3	TRINITY_DN1966_c0_g1			0.539755	0.523348	+	+	2.32453	-1.9072	D6
LOC119161406	601-4809[+]	PRRC2C	protein PRRC2B-like, transcript variant X1	XP_037269755.1	TRINITY_DN257_c0_g3_i7	TRINITY_DN257_c0_g3			1.08546	0.736137	+	+	1.45878	-0.935044	D6
LOC119177334	2465-3142[-]	Rab-33	putative Ras-related protein Rab-33	XP_037284707.1	TRINITY_DN12717_c0_g1_i5	TRINITY_DN12717_c0_g1			0.20221	0.2945	+	+	2.14854	1.83768	D6
LOC119180253	217-5469[+]	RBBP6	E3 ubiquitin-protein ligase RBBP6-like, transcript variant X1	XP_037287297.1	TRINITY_DN7098_c4_g1_i2	TRINITY_DN7098_c4_g1			0.25929	-0.420048	+	+	1.80284	1.62062	D6
LOC119164122	4303-5733[-]	Relish	embryonic polarity protein dorsal-like, transcript variant X3	XP_037272128.1	TRINITY_DN1094_c0_g1_i11	TRINITY_DN1094_c0_g1			0.0539231	-0.0731564			0.605971	0.565021	None
N/A	7398-8945[-]	Rhabdo	NA	QJQ27116.1	TRINITY_DN12_c156_g1_i1	TRINITY_DN12_c156_g1	+	+	4.96269	8.18045	+	+	5.43087	10.0639	both
N/A	3-596[-]	Rhabdo	NA	QJQ27117.1	TRINITY_DN15058_c1_g1_i10	TRINITY_DN15058_c1_g1	+	+	3.95533	9.11174	+	+	4.77135	11.0241	both
LOC119167485	321-1463[-]	RmS-1	NA	AHC98652.1	TRINITY_DN17940_c0_g1_i5	TRINITY_DN17940_c0_g1			0.463557	0.243845			0.588635	0.239535	None
LOC119167485	321-1463[-]	RmS-11	NA	AHC98662.1	TRINITY_DN17940_c0_g1_i4	TRINITY_DN17940_c0_g1			0.0314218	-0.0174198			0.871467	-0.35408	None
LOC119170231	1253-2449[+]	RmS-16	NA	AHC98667.1	TRINITY_DN266_c6_g1_i1	TRINITY_DN266_c6_g1			0.0712595	-0.0804114		+	1.30227	0.725937	None
LOC119180890	1087-2319[+]	RmS-7	Serine protease inhibitor 7 RmS-7	AHC98658.1	TRINITY_DN4644_c0_g1_i5	TRINITY_DN4644_c0_g1	+	+	3.02189	2.2933	+	+	2.3626	1.62602	both
LOC119159609	756-2042[+]	RNF13	E3 ubiquitin-protein ligase RNF13-like, transcript variant X2	XP_037268320.1	TRINITY_DN4780_c1_g1_i9	TRINITY_DN4780_c1_g1			0.872815	-0.496554	+	+	1.92588	-1.02764	D6
LOC119161213	351-809[+]	RNF181	E3 ubiquitin-protein ligase RNF181-like	XP_037269477.1	TRINITY_DN56417_c0_g1_i6	TRINITY_DN56417_c0_g1			0.0037572	-0.00511026	+	+	2.33432	-1.70423	D6
LOC119170717	6921-7364[-]	RNF19A	E3 ubiquitin-protein ligase RNF19A-like, transcript variant X1	XP_037277853.1	TRINITY_DN19702_c0_g1_i25	TRINITY_DN19702_c0_g1			1.74049	1.28447	+	+	1.36247	1.02094	D6
LOC119178252	.	RSRC1	serine/Arginine-related protein 53-like	XP_037285343.1	TRINITY_DN12380_c0_g1_i3	TRINITY_DN12380_c0_g1			0.0506405	0.0776348		+	1.01414	0.880961	None
LOC119161285	1644-3164[-]	SAMHD1-like	deoxynucleoside triphosphate triphosphohydrolase SAMHD1-like	XP_037269579.1	TRINITY_DN34556_c0_g1_i1	TRINITY_DN34556_c0_g1			0.110114	-0.213101		+	0.875056	1.07903	None
LOC119167140	147-3155[+]	Saposin	uncharacterized LOC119167140, transcript variant X1	XP_037274476.1	TRINITY_DN15755_c0_g1_i39	TRINITY_DN15755_c0_g1	+	+	4.23528	3.37184	+	+	1.64126	1.46243	both
LOC119174332	5414-5728[-]	sarm-1	NAD(+) hydrolase sarm1-like, transcript variant X1	XP_037281098.1	TRINITY_DN7749_c0_g1_i2	TRINITY_DN7749_c0_g1	+	+	3.63793	2.41327	+	+	2.00523	1.09366	both
LOC119177472	834-2357[-]	SCARB1	lysosome membrane protein 2-like	XP_037284790.1	TRINITY_DN29684_c0_g1_i1	TRINITY_DN29684_c0_g1	+	+	5.01891	2.74874	+	+	2.71318	1.2921	both
LOC119177309	154-1656[+]	SCARB1	scavenger receptor class B member 1-like, transcript variant X3	XP_037284668.1	TRINITY_DN3639_c0_g1_i11	TRINITY_DN3639_c0_g1	+	+	2.60182	2.49132	+	+	1.47264	1.55692	both
LOC119180169	305-2041[+]	SCARB1	scavenger receptor class B member 1-like, transcript variant X4	XP_037287211.1	TRINITY_DN14078_c0_g1_i16	TRINITY_DN14078_c0_g1	+	+	2.93198	1.99122	+	+	2.43885	1.65904	both
LOC119171977	1-339[+]	SCARB2	scaffold attachment factor B2-like, transcript variant X3	XP_037278795.1	TRINITY_DN11990_c0_g1_i2	TRINITY_DN11990_c0_g1		+	2.65744	1.18974	+	+	2.30304	1.16832	D6
LOC119171977	3646-5061[-]	SCARB2	scaffold attachment factor B2-like, transcript variant X3	XP_037278795.1	TRINITY_DN139_c0_g1_i8	TRINITY_DN139_c0_g1			0.0565755	0.111426	+	+	2.19627	2.59916	D6
LOC119171977	2-1117[-]	SCARB2	scaffold attachment factor B2-like, transcript variant X3	XP_037278795.1	TRINITY_DN475_c0_g2_i14	TRINITY_DN475_c0_g2			1.35219	1.03598	+	+	2.52	2.00287	D6
LOC119172217	3923-4990[-]	SEC62	translocation protein SEC62-like	XP_037279148.1	TRINITY_DN26757_c1_g3_i4	TRINITY_DN26757_c1_g3			0.171369	0.211868	+	+	1.75774	1.4426	D6
LOC119163332	172-2475[+]	SEC63	translocation protein SEC63 homolog	XP_037271207.1	TRINITY_DN18731_c0_g1_i22	TRINITY_DN18731_c0_g1			0.0529445	-0.0803738	+	+	1.63327	1.45094	D6
LOC119171967	104-1246[-]	SEH1	nucleoporin SEH1-like	XP_037278779.1	TRINITY_DN7698_c0_g1_i3	TRINITY_DN7698_c0_g1			0.0341249	-0.0558772	+	+	2.08952	1.82915	D6
LOC119159755	4363-6558[-]	semaphorin-1A	semaphorin-1A-like, transcript variant X1	XP_037268500.1	TRINITY_DN4943_c0_g1_i3	TRINITY_DN4943_c0_g1	+	+	3.23117	1.69531	+	+	2.68226	1.71267	both
LOC119178429	3-365[+]	semaphorin-1A	semaphorin-1A-like	XP_037285528.1	TRINITY_DN13367_c0_g1_i4	TRINITY_DN13367_c0_g1			1.42996	3.0864	+	+	1.66041	3.73895	D6
LOC119167461	877-2019[+]	Serpin B4	serpin B4-like	XP_037274833.1	TRINITY_DN10345_c2_g1_i1	TRINITY_DN10345_c2_g1			1.24835	-0.583149			0.819209	0.44625	None
NA	NA	SFTSV	NA	A0A0B5A9D7	A0A0B5A9D7____	NA	+	+	4.72632	11.838	+	+	5.10252	12.9767	both
NA	NA	SFTSV	NA	A0A0B5AEH2	A0A0B5AEH2____	NA	+	+	2.71175	3.9548	+	+	3.66278	5.30178	both
LOC119174741	1954-2589[-]	shisa-5	protein shisa-5-like, transcript variant X3	XP_037281672.1	TRINITY_DN12163_c0_g3_i1	TRINITY_DN12163_c0_g3	+	+	2.48037	2.84514	+	+	1.78278	-1.85581	both
LOC119178468	666-1205[-]	signal peptidase	signal peptidase complex subunit 3-like	XP_037285574.1	TRINITY_DN3734_c1_g1_i2	TRINITY_DN3734_c1_g1			1.53634	0.905486	+	+	2.44835	1.41169	D6
LOC119163264	134-1336[+]	signal peptide peptidase	minor histocompatibility antigen H13-like	XP_037271118.1	TRINITY_DN1010_c0_g1_i12	TRINITY_DN1010_c0_g1			0.198967	0.259129	+	+	2.4292	2.0488	D6
LOC119161489	440-3943[-]	SKI2W	helicase SKI2W-like, transcript variant X7	XP_037269888.1	TRINITY_DN1947_c0_g1_i14	TRINITY_DN1947_c0_g1			0.214293	-0.357843	+	+	1.46078	1.40713	D6
LOC119161110	145-2715[+]	SMG7	protein SMG7-like, transcript variant X2	XP_037269345.1	TRINITY_DN675_c2_g1_i6	TRINITY_DN675_c2_g1			0.115087	-0.279395	+	+	1.21736	-2.04083	D6
N/A	2524-5202[+]	SMG8	NA	XP_037513090.1	TRINITY_DN2736_c0_g1_i15	TRINITY_DN2736_c0_g1			0.0241717	0.125362			0.631539	1.66203	None
N/A	1307-2668[+]	SMG9	NA	XP_037517200.1	TRINITY_DN12389_c0_g1_i14	TRINITY_DN12389_c0_g1			0.172438	-0.530503		+	0.85864	1.87088	None
LOC119174701	5185-6801[+]	Socs-like	ankyrin-3-like	XP_037281630.1	TRINITY_DN30833_c0_g1_i16	TRINITY_DN30833_c0_g1			0.016127	-0.030756	+	+	1.38921	1.41846	D6
LOC119176477	3-1454[+]	SPT16	FACT complex subunit SPT16-like	XP_037283671.1	TRINITY_DN18437_c0_g2_i14	TRINITY_DN18437_c0_g2			0.425335	-0.620728	+	+	1.44561	1.45511	D6
LOC119176477	897-2870[-]	SPT16	FACT complex subunit SPT16-like	XP_037283671.1	TRINITY_DN5932_c0_g3_i1	TRINITY_DN5932_c0_g3			0.337665	-0.526726	+	+	1.35032	1.48385	D6
LOC119169111	245-1597[+]	STAM	signal transducing adapter molecule 1-like	XP_037276112.1	TRINITY_DN38022_c2_g1_i2	TRINITY_DN38022_c2_g1			1.17876	0.505477			0.25937	-0.150589	None
LOC119171954	1132-3390[-]	STAT3-putative	signal transducer and activator of transcription 5A-like, transcript variant X6	XP_037278765.1	TRINITY_DN2366_c0_g1_i1	TRINITY_DN2366_c0_g1			0.0151811	-0.0252695	+	+	1.31641	1.17564	D6
LOC119159703	616-1083[+]	survivin (IAP)	baculoviral IAP repeat-containing protein 5-like	XP_037268430.1	TRINITY_DN15195_c0_g2_i3	TRINITY_DN15195_c0_g2			0.659547	0.464637	+	+	1.52981	-0.924652	D6
LOC119175714	190-1347[+]	SUV3	ATP-dependent RNA helicase SUV3 homolog, mitochondrial-like	XP_037282559.1	TRINITY_DN21539_c0_g1_i37	TRINITY_DN21539_c0_g1			0.0936103	0.132833	+	+	1.51963	1.3339	D6
LOC119175714	1136-2341[-]	SUV3	ATP-dependent RNA helicase SUV3 homolog, mitochondrial-like	XP_037282559.1	TRINITY_DN36871_c0_g1_i28	TRINITY_DN36871_c0_g1			0.0746004	0.124169	+	+	1.47084	1.37004	D6
LOC119174383	298-1512[-]	TAB2	mitogen-activated protein kinase kinase kinase 7-interacting protein 3 homolog, transcript variant X1	XP_037281153.1	TRINITY_DN18739_c0_g1_i4	TRINITY_DN18739_c0_g1			0.0156389	0.0229168			0.430022	0.4558	None
LOC119170293	397-6363[+]	TAK1-like	protein scribble homolog, transcript variant X7	XP_037277318.1	TRINITY_DN12603_c1_g1_i25	TRINITY_DN12603_c1_g1			0.748043	0.473076			0.562464	0.401953	None
LOC119174096	965-3082[-]	TAK1-like	raf homolog serine/threonine-protein kinase Raf-like, transcript variant X1	XP_037280796.1	TRINITY_DN12998_c0_g1_i4	TRINITY_DN12998_c0_g1			0.299335	-0.428876			0.337826	0.396503	None
LOC119172068	24-1400[+]	TAPT1	protein TAPT1 homolog	XP_037278940.1	TRINITY_DN49257_c0_g1_i1	TRINITY_DN49257_c0_g1			0.259522	-0.323803	+	+	1.51794	1.49311	D6
LOC119167213	352-4341[+]	TDRD9	ATP-dependent RNA helicase TDRD9-like	XP_037274550.1	TRINITY_DN16359_c1_g1_i7	TRINITY_DN16359_c1_g1			0.913512	-1.06783			0.47441	0.518717	None
LOC119177410	2568-3191[-]	THEM6	protein THEM6-like	XP_037284784.1	TRINITY_DN1374_c1_g1_i2	TRINITY_DN1374_c1_g1			0.174044	0.322418	+	+	1.31792	1.56813	D6
LOC119182884	190-939[+]	TIM	Triosephosphate isomerase	ABK76308.1	TRINITY_DN67626_c0_g1_i11	TRINITY_DN67626_c0_g1			0.254338	-0.247928			0.559002	0.417441	None
LOC119176772	1-585[+]	TMEPAI	protein TMEPAI-like	XP_037284025.1	TRINITY_DN210554_c0_g1_i5	TRINITY_DN210554_c0_g1			1.38033	1.4941	+	+	1.31344	-1.6285	D6
LOC119187100	.	TNF Receptor-associated factor	uncharacterized LOC119187100	XP_037291250.1	TRINITY_DN12453_c1_g1_i1	TRINITY_DN12453_c1_g1	+	+	3.00996	3.18335	+	+	3.02787	2.93666	both
LOC119164955	229-1707[-]	TNF Receptor-associated factor	uncharacterized LOC119164955	XP_037273049.1	TRINITY_DN8352_c0_g2_i1	TRINITY_DN8352_c0_g2			0.147426	0.227122			0.797068	-0.910633	None
LOC119159518	1353-4283[-]	tnik	serine/threonine-protein kinase mig-15-like, transcript variant X1	XP_037268206.1	TRINITY_DN10501_c0_g1_i16	TRINITY_DN10501_c0_g1			0.0110932	-0.0125656		+	0.954482	0.64046	None
LOC119159518	558-2879[+]	tnik	serine/threonine-protein kinase mig-15-like, transcript variant X1	XP_037268205.1	TRINITY_DN1443_c8_g1_i9	TRINITY_DN1443_c8_g1			0.216842	0.22439	+	+	1.92743	1.20394	D6
LOC119164256	2399-3319[-]	TOLLIP	toll-interacting protein-like, transcript variant X1	XP_037272301.1	TRINITY_DN5525_c0_g1_i2	TRINITY_DN5525_c0_g1			0.456794	0.512524		+	1.18956	1.01761	None
LOC119180347	289-7695[+]	TPR	nucleoprotein TPR-like	XP_037287430.1	TRINITY_DN2076_c4_g1_i1	TRINITY_DN2076_c4_g1			0.249793	-0.347398	+	+	1.68713	1.55059	D6
LOC119163172	131-1540[+]	TRAF-2	TNF receptor-associated factor 2-like	XP_037271015.1	TRINITY_DN4503_c0_g1_i3	TRINITY_DN4503_c0_g1			0.0102405	-0.0159712	+	+	1.31395	1.16308	D6
LOC119164154	1-852[+]	TRAF-3	TNF receptor-associated factor 3-like, transcript variant X1	XP_037272167.1	TRINITY_DN6051_c0_g3_i1	TRINITY_DN6051_c0_g3			0.281336	0.469075	+	+	2.06449	2.42382	D6
LOC119179465	2477-3907[-]	TRAF-5	TNF receptor-associated factor 5-like, transcript variant X3	XP_037286437.1	TRINITY_DN896_c6_g1_i10	TRINITY_DN896_c6_g1			0.767341	1.10085	+	+	2.05706	2.58978	D6
LOC119164574	1787-3325[-]	TRAF6	TNF receptor-associated factor 6-like	XP_037272693.1	TRINITY_DN16758_c0_g1_i2	TRINITY_DN16758_c0_g1			0.125787	-0.189012			0.875293	0.845934	None
LOC119164907	286-738[+]	Translation initiation inhibitor	uncharacterized LOC119164907	XP_037273004.1	TRINITY_DN8355_c0_g1_i4	TRINITY_DN8355_c0_g1			0.168588	0.242828	+	+	1.22799	-1.26463	D6
LOC119171837	442-801[-]	translin	translin-like	XP_037278592.1	TRINITY_DN13584_c0_g2_i3	TRINITY_DN13584_c0_g2			0.109226	-0.158206			0.553535	0.548832	None
LOC119167032	81-1013[+]	Trax	translin-associated protein X-like	XP_037274335.1	TRINITY_DN13163_c0_g2_i1	TRINITY_DN13163_c0_g2			0.0818073	-0.091536		+	1.21546	0.886561	None
N/A	1380-2534[-]	trypsin-1	NA	XP_037506473.1	TRINITY_DN1089_c2_g1_i4	TRINITY_DN1089_c2_g1	+	+	2.67702	3.01035	+	+	3.62138	4.27048	both
LOC119172328	713-6292[+]	TTC3	E3 ubiquitin-protein ligase TTC3-like	XP_037279278.1	TRINITY_DN7089_c1_g2_i5	TRINITY_DN7089_c1_g2			0.257088	-0.291465	+	+	1.80768	1.81641	D6
LOC119162994	287-1354[+]	tube-putative	mitogen-activated protein kinase 14A-like, transcript variant X6	XP_037270778.1	TRINITY_DN1139_c6_g1_i13	TRINITY_DN1139_c6_g1			0.582375	-0.554876			0.127222	0.143641	None
LOC119174291	1592-5368[-]	Tube-putative	mitogen-activated protein kinase kinase kinase 15-like, transcript variant X2	XP_037281031.1	TRINITY_DN1459_c0_g2_i3	TRINITY_DN1459_c0_g2			0.183019	-0.413844			0.601359	-1.0722	None
LOC119167603	532-1797[+]	Tube-putative	mitogen-activated protein kinase kinase kinase kinase 5-like, transcript variant X7	XP_037275003.1	TRINITY_DN15918_c0_g1_i9	TRINITY_DN15918_c0_g1			0.199298	0.472514		+	1.08146	1.52583	None
LOC119179697	394-873[+]	UBC9	SUMO-conjugating enzyme UBC9	XP_037286711.1	TRINITY_DN45807_c0_g1_i1	TRINITY_DN45807_c0_g1			0.439749	-0.318223	+	+	1.94464	-1.09498	D6
LOC119167041	346-768[+]	cathepsin L-like	cathepsin L-like	XP_037274347.1	TRINITY_DN2769_c0_g1_i2	TRINITY_DN2769_c0_g1		+	2.27944	2.22075	+	+	2.70484	2.3032	D6
LOC119182959	189-3572[+]	UPF1	regulator of nonsense transcripts 1-like	XP_037289429.1	TRINITY_DN19240_c0_g1_i1	TRINITY_DN19240_c0_g1			0.162392	-0.225247			0.835322	0.723216	None
N/A	483-4289[-]	UPF2	NA	XP_037519779.1	TRINITY_DN19996_c0_g1_i38	TRINITY_DN19996_c0_g1			0.327492	0.432914	+	+	1.67428	1.52377	D6
N/A	373-1845[-]	UPF3B	PFAM MOTIF smg4-UPF3B	N/A	TRINITY_DN100468_c0_g1_i8	TRINITY_DN100468_c0_g1			0.810617	0.564668	+	+	2.38529	1.6782	D6
LOC119181248	315-2786[-]	Vasa-like	probable ATP-dependent RNA helicase vasa-like	XP_037288343.1	TRINITY_DN572_c0_g1_i32	TRINITY_DN572_c0_g1			0.376967	0.350531		+	1.24456	0.774736	None
LOC119181293	502-2406[+]	Wsck	putative tyrosine-protein kinase Wsck, transcript variant X2	XP_037288395.1	TRINITY_DN5787_c0_g1_i2	TRINITY_DN5787_c0_g1	+	+	4.51146	3.3233	+	+	2.12212	1.38309	both
LOC119174266	2715-4556[-]	XIAP-like	baculoviral IAP repeat-containing protein 7-A-like, transcript variant X2	XP_037280999.1	TRINITY_DN1678_c0_g1_i4	TRINITY_DN1678_c0_g1			0.513559	0.464203	+	+	2.81561	2.81059	D6
LOC119172788	161-5281[+]	XRN1	5'-3' exoribonuclease 1-like, transcript variant X1	XP_037279848.1	TRINITY_DN1065_c5_g1_i19	TRINITY_DN1065_c5_g1			0.383629	-0.529432			0.807122	0.838142	None
LOC119167496	124-3093[+]	XRN2	5'-3' exoribonuclease 2-like, transcript variant X1	XP_037274881.1	TRINITY_DN23974_c0_g1_i7	TRINITY_DN23974_c0_g1			0.341764	-0.428482		+	1.18398	1.05455	None
LOC119171863	2076-4280[-]	YME1L	ATP-dependent zinc metalloprotease YME1L-like	XP_037278622.1	TRINITY_DN13311_c0_g1_i17	TRINITY_DN13311_c0_g1			0.0287246	0.0510097	+	+	1.32744	1.31727	D6
LOC119179463	4570-7110[-]	ZNF598	E3 ubiquitin-protein ligase ZNF598-like	XP_037286433.1	TRINITY_DN40269_c0_g2_i10	TRINITY_DN40269_c0_g2			0.455892	0.374802	+	+	1.45327	0.944956	D6
LOC119161506	527-910[-]		uncharacterized LOC119161506	XP_037269921.1	TRINITY_DN19685_c1_g1_i2	TRINITY_DN19685_c1_g1			0.28095	-0.345198	+	+	3.21794	-3.23582	D6
LOC119162052	817-1983[+]		uncharacterized LOC119162052	XP_037270433.1	TRINITY_DN14479_c0_g1_i23	TRINITY_DN14479_c0_g1			0.0546504	0.111413	+	+	1.4266	1.67571	D6
LOC119168231	1128-2339[+]		uncharacterized LOC119168231	XP_037275533.1	TRINITY_DN49666_c0_g1_i1	TRINITY_DN49666_c0_g1			0.103974	0.143235	+	+	1.53383	1.2941	D6
LOC119171797	1248-3707[-]		uncharacterized LOC119171797, transcript variant X1	XP_037278538.1	TRINITY_DN4676_c0_g1_i3	TRINITY_DN4676_c0_g1			0.436869	0.507439	+	+	1.49304	1.36931	D6
N/A	444-1664[+]		NA	XP_037514147.1	TRINITY_DN11179_c0_g1_i2	TRINITY_DN11179_c0_g1			0.352058	0.444258			0.391056	0.393234	None
LOC119166895	535-837[-]		uncharacterized LOC119166895	XP_037274181.1	TRINITY_DN340374_c2_g1_i1	TRINITY_DN340374_c2_g1			0.0707293	-0.102769	+	+	3.02494	-3.09969	D6
LOC119172699	1390-2757[-]		uncharacterized LOC119172699	XP_037279746.1	TRINITY_DN1584_c1_g1_i4	TRINITY_DN1584_c1_g1			1.64828	2.3262	+	+	1.18894	1.56125	D6
LOC119166978	708-1340[+]		uncharacterized LOC119166978, transcript variant X1	XP_037274274.1	TRINITY_DN82_c0_g1_i11	TRINITY_DN82_c0_g1			0.0810483	-0.14467	+	+	3.17611	-3.65352	D6
LOC119162052	874-2490[-]		uncharacterized LOC119162052	XP_037270433.1	TRINITY_DN9773_c0_g1_i6	TRINITY_DN9773_c0_g1			0.339287	-0.503644	+	+	1.81122	1.87503	D6
LOC119162052	1-651[+]		uncharacterized LOC119162052	XP_037270433.1	TRINITY_DN16687_c0_g1_i10	TRINITY_DN16687_c0_g1			0.00759661	0.013442	+	+	1.59821	1.51111	D6
N/A	.		NA	XP_037567173.1	TRINITY_DN15809_c0_g1_i1	TRINITY_DN15809_c0_g1	+	+	2.9551	1.16558	+	+	2.21403	-0.801204	both
LOC119180309	4197-5774[-]		uncharacterized LOC119180309	XP_037287374.1	TRINITY_DN18273_c0_g2_i4	TRINITY_DN18273_c0_g2			1.01283	0.855624	+	+	1.76699	1.35917	D6
LOC119176462	463-1581[+]		uncharacterized LOC119176462	XP_037283648.1	TRINITY_DN14020_c0_g1_i7	TRINITY_DN14020_c0_g1			1.30581	2.01155	+	+	2.08334	4.87217	D6
LOC119176824	391-2643[-]		uncharacterized LOC119176824	XP_037284072.1	TRINITY_DN49484_c1_g2_i8	TRINITY_DN49484_c1_g2			0.00690905	-0.0165281	+	+	1.98958	2.38175	D6
LOC119161600	3148-5511[-]		uncharacterized LOC119161600, transcript variant X3	XP_037270042.1	TRINITY_DN10572_c0_g1_i30	TRINITY_DN10572_c0_g1			0.75118	-0.903034	+	+	1.37145	1.20253	D6
LOC119181435	194-2062[+]		uncharacterized protein KIAA2013 homolog, transcript variant X2	XP_037288578.1	TRINITY_DN17575_c0_g1_i22	TRINITY_DN17575_c0_g1			0.0287376	-0.0540047	+	+	1.80084	1.8098	D6
LOC119176490	101-1813[+]		uncharacterized aarF domain-containing protein kinase 5-like, transcript variant X2	XP_037283687.1	TRINITY_DN20947_c0_g1_i17	TRINITY_DN20947_c0_g1			0.0939667	0.27042	+	+	1.22164	1.96194	D6
LOC119187403	145-738[-]		protein LSM12 homolog	XP_037291448.1	TRINITY_DN792_c1_g1_i3	TRINITY_DN792_c1_g1			0.0220722	-0.0363531	+	+	1.62539	1.54792	D6
LOC119185546	153-1421[+]		protein LSM14 homolog A-like	XP_037290417.1	TRINITY_DN30856_c0_g1_i7	TRINITY_DN30856_c0_g1			0.018301	-0.0190954			0.237848	0.184011	None
LOC119163394	1391-1783[-]		U6 snRNA-associated Sm-like protein LSm2, transcript variant X2	XP_037271279.1	TRINITY_DN13188_c1_g1_i1	TRINITY_DN13188_c1_g1			0.280765	-0.268738	+	+	1.42698	0.992248	D6
N/A	131-559[+]		NA	XP_037527178.1	TRINITY_DN153174_c0_g1_i5	TRINITY_DN153174_c0_g1			1.25641	0.81522			0.00752424	-0.00556803	None
N/A	.		NA	XP_029828967.1	TRINITY_DN16520_c0_g1_i3	TRINITY_DN16520_c0_g1			1.45983	-0.359747	+	+	2.6207	-0.580123	D6
LOC119163825	187-516[+]		U6 snRNA-associated Sm-like protein LSm7	XP_037271785.1	TRINITY_DN1200_c5_g1_i1	TRINITY_DN1200_c5_g1			0.234221	0.198895		+	1.21166	0.719215	None
N/A	.		NA	XP_037520109.1	TRINITY_DN1811_c0_g1_i3	TRINITY_DN1811_c0_g1			0.147299	-0.210889	+	+	1.41968	-1.37562	D6
N/A	.		NA	XP_037575406.1	TRINITY_DN45425_c0_g1_i1	TRINITY_DN45425_c0_g1	+	+	2.84132	1.28032			0.0666434	0.0200281	D3
N/A	54-680[-]		NA	XP_037567296.1	TRINITY_DN26779_c0_g1_i3	TRINITY_DN26779_c0_g1	+	+	3.09409	2.32534	+	+	1.91706	1.19407	both
LOC119173636	1-7407[+]		uncharacterized LOC119173636	XP_037280333.1	TRINITY_DN5047_c1_g1_i6	TRINITY_DN5047_c1_g1			0.150861	0.166491	+	+	1.57414	1.20071	D6
N/A	567-2393[+]		NKFR (EggNoG)	XP_037511200.1	TRINITY_DN11180_c1_g1_i3	TRINITY_DN11180_c1_g1			0.326563	-0.438498	+	+	1.49474	1.19175	D6
LOC119163941	457-2934[+]		protein PAT1 homolog 1-like, transcript variant X5	XP_037271916.1	TRINITY_DN14569_c1_g1_i5	TRINITY_DN14569_c1_g1			0.10073	-0.120591			0.837311	0.595157	None
LOC119178093	180-2228[+]		uncharacterized LOC119178093, transcript variant X3	XP_037285152.1	TRINITY_DN1836_c0_g1_i9	TRINITY_DN1836_c0_g1			0.303421	0.362175	+	+	1.57006	1.3627	D6
N/A	206-1183[+]		NA	XP_029848477.1	TRINITY_DN10680_c0_g3_i2	TRINITY_DN10680_c0_g3			0.0277818	-0.0455165		+	0.991072	0.931532	None
LOC119176044	6588-10622[-]		uncharacterized LOC119176044, transcript variant X1	XP_037283055.1	TRINITY_DN17378_c0_g1_i20	TRINITY_DN17378_c0_g1			1.90952	1.1073	+	+	1.96031	1.08793	D6
LOC119180560	264-1061[+]	Hen-1	small RNA 2'-O-methyltransferase-like	XP_037287558.1	TRINITY_DN223443_c0_g2_i1	TRINITY_DN223443_c0_g2			0.249617	-0.357313		+	0.876039	0.907152	None
N/A	1650-3119[-]		NA	XP_037511255.1	TRINITY_DN3121_c0_g2_i9	TRINITY_DN3121_c0_g2	+	+	2.41917	3.60644	+	+	2.47788	2.9545	both
N/A	1-1443[-]		NA	XP_037525458.1	TRINITY_DN3147_c1_g1_i7	TRINITY_DN3147_c1_g1	+	+	3.48429	2.29635	+	+	3.73221	-3.01387	both
N/A	63-428[+]		NA	XP_037510124.1	TRINITY_DN7218_c0_g1_i2	TRINITY_DN7218_c0_g1	+	+	2.5288	2.51881	+	+	2.63032	2.59229	both
N/A	122-1903[+]		NA	XP_037509844.1	TRINITY_DN45592_c0_g1_i14	TRINITY_DN45592_c0_g1	+	+	4.99327	1.8582	+	+	2.12523	1.01898	both
N/A	3296-3691[-]		NA	XP_037522842.1	TRINITY_DN8688_c0_g1_i1	TRINITY_DN8688_c0_g1	+	+	4.91288	3.37249	+	+	3.04326	1.4194	both
N/A	1-492[+]		NA	XP_037504030.1	TRINITY_DN21595_c0_g1_i1	TRINITY_DN21595_c0_g1	+	+	2.77629	1.31156			0.00248728	0.00153065	D3
N/A	1259-7738[+]		NA	XP_037521989.1	TRINITY_DN67425_c1_g1_i11	TRINITY_DN67425_c1_g1	+	+	3.12839	4.00708	+	+	2.40232	3.01579	both
N/A	1241-3721[-]		NA	XP_037510371.1	TRINITY_DN14757_c0_g1_i1	TRINITY_DN14757_c0_g1	+	+	3.60536	1.56716			0.904866	0.413773	D3
N/A	3-2627[-]		NA	XP_037527906.1	TRINITY_DN2511_c0_g1_i7	TRINITY_DN2511_c0_g1	+	+	3.09344	1.79543	+	+	2.01627	1.20387	both
N/A	160-1944[+]		NA	XP_037519576.1	TRINITY_DN45430_c0_g1_i1	TRINITY_DN45430_c0_g1	+	+	3.24302	1.33119			0.928939	0.314304	D3
LOC119170127	2345-2815[-]		uncharacterized LOC119170127	XP_037277077.1	TRINITY_DN1135_c0_g1_i10	TRINITY_DN1135_c0_g1			0.434462	-0.541161	+	+	1.36273	1.26226	D6
LOC119178156	1110-2027[-]		uncharacterized protein C31H12.03c-like, transcript variant X1	XP_037285228.1	TRINITY_DN47639_c0_g2_i12	TRINITY_DN47639_c0_g2		+	2.47595	1.40615	+	+	2.27447	-1.26015	D6
LOC119161383	.		uncharacterized LOC119161383	XP_037269720.1	TRINITY_DN2003_c1_g1_i5	TRINITY_DN2003_c1_g1			0.192734	0.26557	+	+	2.08809	-2.01652	D6
LOC119170538	996-3359[+]		acetylcholinesterase-like, transcript variant X1	XP_037277622.1	TRINITY_DN70980_c0_g1_i3	TRINITY_DN70980_c0_g1	+	+	2.56669	2.11278	+	+	2.54944	2.19271	both
LOC119182453	1491-1832[-]		actin cytoskeleton-regulatory complex protein PAN1-like, transcript variant X2	XP_037289268.1	TRINITY_DN18826_c0_g1_i11	TRINITY_DN18826_c0_g1	+	+	3.84101	2.1902			0.419891	-0.223729	D3
LOC119180255	842-1939[-]		alpha-N-acetylgalactosaminide alpha-2,6-sialyltransferase 5-like	XP_037287302.1	TRINITY_DN31789_c0_g1_i27	TRINITY_DN31789_c0_g1	+	+	3.44891	2.46746	+	+	2.86721	1.97972	both
LOC119183905	3181-7659[-]		basement membrane-specific heparan sulfate proteoglycan core protein-like, transcript variant X16	XP_037289775.1	TRINITY_DN1770_c0_g1_i18	TRINITY_DN1770_c0_g1	+	+	2.52559	2.49495			0.747441	1.01394	D3
LOC119174673	1-492[+]		cation-independent mannose-6-phosphate receptor-like	XP_037281587.1	TRINITY_DN445_c1_g2_i1	TRINITY_DN445_c1_g2	+	+	2.67564	1.9071	+	+	2.32668	1.70949	both
LOC119170658	461-1210[+]		CD151 antigen-like, transcript variant X3	XP_037277781.1	TRINITY_DN2556_c2_g1_i1	TRINITY_DN2556_c2_g1	+	+	4.18036	5.29126	+	+	3.81341	4.62858	both
LOC119170582	189-854[+]		CD9 antigen-like, transcript variant X3	XP_037277688.1	TRINITY_DN15032_c0_g1_i2	TRINITY_DN15032_c0_g1	+	+	3.00708	3.12843			0.0423481	-0.0739217	D3
LOC119171966	1022-3400[+]		cell adhesion molecule-related/down-regulated by oncogenes-like	XP_037278778.1	TRINITY_DN2584_c0_g1_i16	TRINITY_DN2584_c0_g1	+	+	2.89244	1.2758	+	+	2.44161	0.976562	both
LOC119180258	2332-4083[-]		cerebellar degeneration-related protein 2-like, transcript variant X1	XP_037287304.1	TRINITY_DN11770_c2_g1_i3	TRINITY_DN11770_c2_g1	+	+	2.80295	-1.55102	+	+	2.66232	-1.82989	both
LOC119174178	1087-1407[+]		charged multivesicular body protein 1b-2-like	XP_037280895.1	TRINITY_DN2104_c0_g1_i1	TRINITY_DN2104_c0_g1	+	+	3.37087	1.9844			0.836414	0.530635	D3
LOC119166808	3279-3689[+]		cysteine-rich motor neuron 1 protein-like, transcript variant X2	XP_037274069.1	TRINITY_DN13368_c0_g1_i1	TRINITY_DN13368_c0_g1	+	+	4.80056	4.92185	+	+	2.43231	2.10266	both
LOC119171781	780-1337[+]		disintegrin and metalloproteinase domain-containing protein 10-like	XP_037278515.1	TRINITY_DN12949_c0_g1_i1	TRINITY_DN12949_c0_g1	+	+	4.01195	1.71194			1.00195	0.42842	D3
LOC119163139	177-2084[-]		Down syndrome cell adhesion molecule-like, transcript variant X2	XP_037270981.1	TRINITY_DN240_c15_g1_i20	TRINITY_DN240_c15_g1	+	+	3.78907	1.57696	+	+	2.91546	1.39494	both
LOC119167450	1-12828[-]		dynein heavy chain, cytoplasmic-like	XP_037274814.1	TRINITY_DN57937_c1_g1_i11	TRINITY_DN57937_c1_g1	+	+	2.94001	2.39158	+	+	3.97351	1.72906	both
LOC119174162	3977-7081[-]		dystroglycan-like	XP_037280881.1	TRINITY_DN18369_c0_g1_i3	TRINITY_DN18369_c0_g1	+	+	3.0268	2.08596			0.781906	-0.524163	D3
LOC119159406	2507-6853[-]		epidermal growth factor receptor-like	XP_037268052.1	TRINITY_DN51937_c0_g1_i1	TRINITY_DN51937_c0_g1	+	+	3.73849	2.05581	+	+	3.03157	1.76071	both
LOC119161595	2-898[-]		eukaryotic translation initiation factor 4 gamma 1-like	XP_037270040.1	TRINITY_DN9688_c0_g1_i4	TRINITY_DN9688_c0_g1	+	+	3.7864	1.16811			0.125672	-0.0445418	D3
LOC119161057	507-2291[-]		far upstream element-binding protein 1-like, transcript variant X2	XP_037269281.1	TRINITY_DN2414_c0_g2_i5	TRINITY_DN2414_c0_g2	+	+	2.96597	1.53541			0.659932	0.286102	D3
LOC119172500	716-3307[+]		fasciclin-2-like, transcript variant X5	XP_037279530.1	TRINITY_DN16150_c1_g1_i16	TRINITY_DN16150_c1_g1	+	+	4.36923	1.62317	+	+	2.48208	1.31281	both
LOC119165053	88-1422[+]		glycine-rich cell wall structural protein 1.8-like	XP_037273146.1	TRINITY_DN10732_c2_g1_i8	TRINITY_DN10732_c2_g1	+	+	3.36487	2.08101		+	1.31664	0.689867	D3
LOC119167389	2966-3358[-]		hornerin-like	XP_037274759.1	TRINITY_DN6148_c0_g4_i1	TRINITY_DN6148_c0_g4	+	+	2.47356	2.57831			0.414576	0.524374	D3
LOC119177765	3847-4242[-]		integral membrane protein 2B-like	XP_037284846.1	TRINITY_DN4287_c1_g1_i10	TRINITY_DN4287_c1_g1	+	+	3.58029	1.72549	+	+	3.12881	1.34545	both
LOC119178782	2554-3795[-]		leukocyte elastase inhibitor A-like	XP_037285924.1	TRINITY_DN10490_c0_g1_i2	TRINITY_DN10490_c0_g1	+	+	2.71882	1.44883	+	+	2.94229	1.57487	both
LOC119185118	626-2419[+]		matrix metalloproteinase-14-like, transcript variant X2	XP_037290128.1	TRINITY_DN7922_c0_g1_i1	TRINITY_DN7922_c0_g1	+	+	2.43168	2.43748	+	+	1.46023	1.31499	both
N/A	3-500[-]		NA	QJQ27117.1	TRINITY_DN168116_c1_g2_i2	TRINITY_DN168116_c1_g2	+	+	4.88998	8.314	+	+	5.3094	9.94129	both
N/A	330-1211[+]		NA	ADZ04480.1	TRINITY_DN17409_c69_g1_i1	TRINITY_DN17409_c69_g1	+	+	2.78392	6.10311	+	+	3.04901	6.58295	both
N/A	959-1873[-]		NA	N/A	TRINITY_DN20118_c0_g1_i3	TRINITY_DN20118_c0_g1	+	+	2.5187	3.19059	+	+	1.41926	1.85194	both
N/A	966-2327[-]		NA	N/A	TRINITY_DN209002_c0_g1_i12	TRINITY_DN209002_c0_g1	+	+	2.60684	1.58618	+	+	2.66853	1.56777	both
N/A	490-1725[-]		NA	QJX60175.1	TRINITY_DN26624_c0_g1_i1	TRINITY_DN26624_c0_g1	+	+	3.13472	1.31845	+	+	1.67022	1.06386	both
N/A	1608-4127[-]		NA	XP_037576360.1	TRINITY_DN34346_c0_g3_i3	TRINITY_DN34346_c0_g3	+	+	6.46535	5.26216	+	+	4.33432	3.05428	both
N/A	193-3435[-]		NA	AJD86039.1	TRINITY_DN3902_c108_g1_i1	TRINITY_DN3902_c108_g1	+	+	6.25682	10.6151	+	+	6.74544	11.6305	both
N/A	1-408[+]		NA	QJQ27120.1	TRINITY_DN401624_c4_g1_i1	TRINITY_DN401624_c4_g1	+	+	5.76709	5.83482	+	+	7.68703	7.96085	both
N/A	.		NA	QJQ27120.1	TRINITY_DN408461_c0_g1_i1	TRINITY_DN408461_c0_g1	+	+	2.2965	3.96979	+	+	3.18133	5.96579	both
N/A	.		NA	QJQ27117.1	TRINITY_DN448005_c0_g1_i1	TRINITY_DN448005_c0_g1	+	+	3.45254	6.93084	+	+	4.4401	9.90387	both
N/A	1-447[-]		NA	QJQ27119.1	TRINITY_DN45025_c0_g1_i1	TRINITY_DN45025_c0_g1	+	+	5.63035	7.33585	+	+	6.51144	9.62667	both
N/A	1-354[+]		NA	QJQ27120.1	TRINITY_DN46837_c0_g3_i1	TRINITY_DN46837_c0_g3	+	+	2.51052	6.22794	+	+	3.82897	10.6788	both
N/A	.		NA	ANG56337.1	TRINITY_DN473163_c0_g1_i1	TRINITY_DN473163_c0_g1	+	+	4.69632	7.25239	+	+	5.57149	8.42513	both
N/A	1-510[+]		NA	QJQ27119.1	TRINITY_DN5618_c17_g2_i3	TRINITY_DN5618_c17_g2	+	+	3.38408	5.62265	+	+	5.49927	8.23663	both
N/A	2990-3424[-]		NA	QJQ27116.1	TRINITY_DN690540_c0_g1_i1	TRINITY_DN690540_c0_g1	+	+	3.5344	6.63862	+	+	4.53153	9.63507	both
N/A	117-416[-]		NA	QJQ27120.1	TRINITY_DN73363_c5_g1_i1	TRINITY_DN73363_c5_g1	+	+	4.93827	5.94523	+	+	5.88566	8.385	both
N/A	5319-6077[+]		NA	QJQ27117.1	TRINITY_DN9626_c0_g1_i5	TRINITY_DN9626_c0_g1	+	+	4.14597	7.35177	+	+	4.88006	9.79694	both
N/A	.		NA	XP_010830636.1	TRINITY_DN972089_c0_g1_i1	TRINITY_DN972089_c0_g1	+	+	4.0881	2.3977			0.343157	-0.225503	D3
N/A	430-2601[+]		NA	N/A	TRINITY_DN9837_c0_g1_i5	TRINITY_DN9837_c0_g1	+	+	2.95627	3.56611	+	+	2.31148	2.8943	both
LOC119181231	170-2425[-]		neprilysin-1-like, transcript variant X1	XP_037288311.1	TRINITY_DN10555_c2_g1_i15	TRINITY_DN10555_c2_g1	+	+	2.54263	1.74599	+	+	2.69155	1.97525	both
LOC119177255	12471-12797[-]		neural-cadherin-like, transcript variant X8	XP_037284590.1	TRINITY_DN12701_c3_g1_i6	TRINITY_DN12701_c3_g1	+	+	3.52809	2.17549		+	0.945825	0.738688	D3
LOC119163429	731-4738[-]		neuroglian-like	XP_037271321.1	TRINITY_DN5118_c4_g1_i4	TRINITY_DN5118_c4_g1	+	+	3.44734	2.4396	+	+	3.38584	2.45667	both
LOC119170458	1390-2229[-]		neuronal membrane glycoprotein M6-a-like, transcript variant X2	XP_037277527.1	TRINITY_DN99889_c0_g1_i4	TRINITY_DN99889_c0_g1	+	+	3.25943	1.22225	+	+	3.08393	1.71688	both
LOC119170734	2473-4797[-]		neurotactin-like	XP_037277880.1	TRINITY_DN23339_c0_g2_i2	TRINITY_DN23339_c0_g2	+	+	2.83684	1.61985	+	+	2.95339	1.84489	both
LOC119167087	452-1876[-]		neutral and basic amino acid transport protein rBAT-like	XP_037274402.1	TRINITY_DN1499_c5_g1_i1	TRINITY_DN1499_c5_g1	+	+	2.94164	1.53458	+	+	2.2899	1.36788	both
LOC119172076	91-2544[+]		next to BRCA1 gene 1 protein-like	XP_037278951.1	TRINITY_DN416875_c0_g1_i1	TRINITY_DN416875_c0_g1	+	+	4.45444	3.56607	+	+	1.99089	1.22131	both
LOC119170680	132-4466[-]		NPC intracellular cholesterol transporter 1-like	XP_037277806.1	TRINITY_DN16991_c0_g1_i2	TRINITY_DN16991_c0_g1	+	+	3.53086	2.25972	+	+	3.01928	2.04533	both
LOC119177962	3-1727[+]		nuclear pore complex protein Nup98-Nup96-like, transcript variant X4	XP_037285043.1	TRINITY_DN1077_c5_g1_i24	TRINITY_DN1077_c5_g1	+	+	2.54399	1.80785		+	1.20734	-1.00685	D3
LOC119163827	110-685[+]		pre-rRNA-processing protein TSR2 homolog	XP_037271787.1	TRINITY_DN13376_c1_g1_i12	TRINITY_DN13376_c1_g1	+	+	3.03042	-2.68698			0.439617	0.363849	D3
LOC119174301	1-735[-]		procathepsin L-like, transcript variant X1	XP_037281049.1	TRINITY_DN5144_c2_g2_i6	TRINITY_DN5144_c2_g2	+	+	2.50094	2.12018	+	+	3.2957	2.50924	both
LOC119187701	6483-8180[-]		prolyl 4-hydroxylase subunit alpha-1-like, transcript variant X2	XP_037291677.1	TRINITY_DN12442_c0_g1_i40	TRINITY_DN12442_c0_g1	+	+	2.69321	-3.35499	+	+	1.56278	-1.51321	both
LOC119179321	1011-3752[-]		prominin-like protein	XP_037286284.1	TRINITY_DN9104_c0_g1_i11	TRINITY_DN9104_c0_g1	+	+	3.30575	3.09946			0.721385	0.680511	D3
LOC119162040	1-1284[-]		protein lin-54 homolog	XP_037270422.1	TRINITY_DN4291_c2_g1_i2	TRINITY_DN4291_c2_g1	+	+	2.96754	-2.21717	+	+	5.78036	-5.67083	both
LOC119174257	2-460[-]		protein lingerer-like, transcript variant X1	XP_037281015.1	TRINITY_DN13969_c0_g1_i11	TRINITY_DN13969_c0_g1	+	+	3.84588	1.32494	+	+	2.31675	-0.43021	both
LOC119161420	7081-7947[-]		protein mesh-like	XP_037269773.1	TRINITY_DN53914_c0_g2_i11	TRINITY_DN53914_c0_g2	+	+	2.9222	4.22268	+	+	2.31754	3.25109	both
LOC119161284	386-1930[+]		proteoglycan Cow-like, transcript variant X2	XP_037269578.1	TRINITY_DN17778_c0_g1_i8	TRINITY_DN17778_c0_g1	+	+	3.26576	2.83535			0.0751114	0.0985436	D3
LOC119185850	259-2073[+]		putative sodium-dependent multivitamin transporter	XP_037290612.1	TRINITY_DN16335_c0_g1_i11	TRINITY_DN16335_c0_g1	+	+	4.13139	2.89159	+	+	3.57443	2.66982	both
LOC119179189	331-867[+]		receptor expression-enhancing protein 5-like	XP_037286159.1	TRINITY_DN1219_c0_g2_i1	TRINITY_DN1219_c0_g2	+	+	3.44548	2.48065			0.286696	0.217802	D3
LOC119166873	2516-3187[-]		reticulon-1-A-like, transcript variant X2	XP_037274154.1	TRINITY_DN2373_c4_g1_i3	TRINITY_DN2373_c4_g1	+	+	3.20106	1.00564		+	1.62862	-0.36124	D3
LOC119166873	463-1686[+]		reticulon-1-A-like, transcript variant X2	XP_037274152.1	TRINITY_DN2907_c0_g1_i3	TRINITY_DN2907_c0_g1	+	+	3.57659	1.05708			1.06266	-0.207778	D3
LOC119182810	131-1981[+]		scoloptoxin SSD14-like, transcript variant X2	XP_037289374.1	TRINITY_DN160463_c0_g2_i1	TRINITY_DN160463_c0_g2	+	+	3.23581	2.73211			0.371115	0.361913	D3
LOC119163323	192-4802[+]		serine/threonine-protein kinase WNK1-like, transcript variant X1	XP_037271193.1	TRINITY_DN68_c1_g1_i1	TRINITY_DN68_c1_g1	+	+	3.31071	2.41936			0.611238	0.446143	D3
LOC119163238	1910-3910[-]		sodium-dependent proline transporter-like	XP_037271093.1	TRINITY_DN6396_c0_g1_i2	TRINITY_DN6396_c0_g1	+	+	2.77221	2.45649	+	+	4.18229	4.28645	both
LOC119163699	6392-8140[-]		sodium-dependent proline transporter-like	XP_037271658.1	TRINITY_DN55824_c0_g1_i1	TRINITY_DN55824_c0_g1	+	+	2.72447	1.45649	+	+	3.62728	1.83216	both
LOC119177119	1439-1915[-]		sperm-associated antigen 7 homolog	XP_037284405.1	TRINITY_DN10967_c1_g1_i6	TRINITY_DN10967_c1_g1	+	+	2.89507	1.71778	+	+	1.89071	-0.946104	both
LOC119167390	3-665[+]		thyroglobulin-like	XP_037274760.1	TRINITY_DN16268_c0_g1_i1	TRINITY_DN16268_c0_g1	+	+	2.57912	3.82431			0.560806	-1.04304	D3
LOC119163335	1570-3969[-]		transforming growth factor-beta-induced protein ig-h3-like	XP_037271211.1	TRINITY_DN1453_c5_g1_i11	TRINITY_DN1453_c5_g1	+	+	2.97833	3.26262	+	+	2.91744	2.67769	both
LOC119187514	3737-4039[+]		trans-Golgi network integral membrane protein TGN38-like, transcript variant X3	XP_037291548.1	TRINITY_DN10416_c0_g2_i1	TRINITY_DN10416_c0_g2	+	+	4.05381	2.42927		+	1.24684	0.763124	D3
LOC119161044	180-998[+]		uncharacterized LOC119159777, transcript variant X1	XP_037268526.1	TRINITY_DN6051_c7_g1_i1	TRINITY_DN6051_c7_g1	+	+	3.56408	3.99313	+	+	1.66694	1.49828	both
LOC119161191	2005-3228[-]		uncharacterized LOC119161191, transcript variant X1	XP_037269447.1	TRINITY_DN60362_c0_g1_i1	TRINITY_DN60362_c0_g1	+	+	2.99733	2.69395	+	+	1.27603	-1.22872	both
LOC119161305	200-1192[+]		uncharacterized LOC119161305	XP_037269603.1	TRINITY_DN2388_c1_g1_i1	TRINITY_DN2388_c1_g1	+	+	4.23875	2.2687			1.1401	-0.365918	D3
LOC119167437	209-844[-]		uncharacterized LOC119167437	XP_037274804.1	TRINITY_DN243907_c0_g1_i2	TRINITY_DN243907_c0_g1	+	+	2.75211	5.20646			0.635426	1.95356	D3
LOC119172002	2352-3380[-]		uncharacterized LOC119172002	XP_037278832.1	TRINITY_DN6117_c0_g1_i1	TRINITY_DN6117_c0_g1	+	+	3.49441	2.32022	+	+	3.81753	2.83736	both
LOC119174625	641-5785[-]		uncharacterized LOC119174625, transcript variant X1	XP_037281511.1	TRINITY_DN11_c6_g1_i1	TRINITY_DN11_c6_g1	+	+	2.64413	2.54568			0.601104	-0.618828	D3
LOC119174625	.		uncharacterized LOC119174625, transcript variant X1	XP_037281511.1	TRINITY_DN178275_c0_g1_i1	TRINITY_DN178275_c0_g1	+	+	2.80839	2.98762		+	1.09712	-1.19855	D3
LOC119174625	.		uncharacterized LOC119174625, transcript variant X1	XP_037281511.1	TRINITY_DN61766_c0_g1_i1	TRINITY_DN61766_c0_g1	+	+	3.00302	3.43915			0.584322	-0.705849	D3
LOC119174639	3711-4397[-]		uncharacterized LOC119174639	XP_037281524.1	TRINITY_DN18733_c4_g2_i2	TRINITY_DN18733_c4_g2	+	+	4.01508	1.29203	+	+	3.18675	1.71619	both
LOC119176214	631-2184[+]		uncharacterized LOC119176214, transcript variant X2	XP_037283287.1	TRINITY_DN127_c4_g1_i5	TRINITY_DN127_c4_g1	+	+	2.9398	1.5023			0.971508	0.477443	D3
LOC119177930	3-5432[-]		uncharacterized LOC119177930	XP_037285007.1	TRINITY_DN28123_c2_g1_i6	TRINITY_DN28123_c2_g1	+	+	7.30371	1.94488	+	+	4.51645	2.06665	both
LOC119178357	478-1599[+]		uncharacterized LOC119178357	XP_037285449.1	TRINITY_DN13740_c0_g1_i3	TRINITY_DN13740_c0_g1	+	+	3.07016	2.35937	+	+	1.49763	0.875487	both
LOC119179730	3367-4095[-]		uncharacterized LOC119179730	XP_037286748.1	TRINITY_DN1535_c10_g1_i10	TRINITY_DN1535_c10_g1	+	+	2.79704	2.34013	+	+	2.87522	2.271	both
LOC119179756	1236-1685[-]		uncharacterized LOC119179756, transcript variant X1	XP_037286780.1	TRINITY_DN183384_c3_g1_i1	TRINITY_DN183384_c3_g1	+	+	3.34712	3.17914			0.121045	0.136582	D3
LOC119180818	3410-5653[-]		uncharacterized LOC119180818	XP_037287855.1	TRINITY_DN2019_c5_g1_i2	TRINITY_DN2019_c5_g1	+	+	2.34665	2.81469			0.113231	-0.176093	D3
LOC119181175	3115-3885[-]		uncharacterized LOC119181175	XP_037288256.1	TRINITY_DN267762_c0_g1_i5	TRINITY_DN267762_c0_g1	+	+	3.12719	2.79346	+	+	2.26908	1.78237	both
LOC119181393	1358-4297[-]		uncharacterized LOC119181393	XP_037288518.1	TRINITY_DN17076_c1_g3_i1	TRINITY_DN17076_c1_g3	+	+	3.64748	1.90883	+	+	3.3592	1.79731	both
LOC119184731	1-432[-]		uncharacterized LOC119184731, transcript variant X1	XP_037289923.1	TRINITY_DN4043_c0_g1_i1	TRINITY_DN4043_c0_g1	+	+	4.74078	2.50108	+	+	3.82063	1.54599	both
LOC119184731	3-311[+]		uncharacterized LOC119184731, transcript variant X1	XP_037289923.1	TRINITY_DN4771_c0_g1_i3	TRINITY_DN4771_c0_g1	+	+	4.57623	2.76736	+	+	2.42339	1.095	both
LOC119184731	.		uncharacterized LOC119184731, transcript variant X1	XP_037289923.1	TRINITY_DN66698_c0_g1_i1	TRINITY_DN66698_c0_g1	+	+	4.07558	3.78854	+	+	1.95408	1.63204	both
LOC119186216	68-694[-]		uncharacterized LOC119186216	XP_037290815.1	TRINITY_DN93365_c0_g1_i1	TRINITY_DN93365_c0_g1	+	+	3.71653	2.74205			0.150899	0.418415	D3
LOC119188220	512-1231[+]		uncharacterized LOC119188220	XP_037292051.1	TRINITY_DN97_c0_g1_i12	TRINITY_DN97_c0_g1	+	+	4.60056	4.74664	+	+	2.19597	2.10518	both
LOC119166704	1923-2558[+]		uncharacterized protein CG1161-like	XP_037273923.1	TRINITY_DN10732_c1_g1_i2	TRINITY_DN10732_c1_g1	+	+	2.82046	1.81992		+	1.20408	0.823956	D3
LOC119170244	602-2023[+]		vascular endothelial growth factor receptor 1-like, transcript variant X2	XP_037277251.1	TRINITY_DN8277_c0_g1_i9	TRINITY_DN8277_c0_g1	+	+	3.43383	2.60939		+	1.08706	0.775465	D3
LOC119175717	4090-4539[-]		zinc metalloproteinase-disintegrin-like EoMP06	XP_037282562.1	TRINITY_DN11526_c0_g1_i2	TRINITY_DN11526_c0_g1	+	+	2.96638	1.28711			0.0773792	0.0374699	D3
LOC119176910	27-1253[+]		(Lyso)-N-acylphosphatidylethanolamine lipase-like	XP_037284146.1	TRINITY_DN44310_c0_g1_i11	TRINITY_DN44310_c0_g1			0.153251	0.414617	+	+	1.28165	2.38883	D6
LOC119181326	488-2545[+]		1,4-alpha-glucan-branching enzyme-like	XP_037288433.1	TRINITY_DN5813_c4_g1_i1	TRINITY_DN5813_c4_g1			0.0520498	-0.0816836		+	0.886103	0.843344	None
LOC119181326	3837-4445[-]		1,4-alpha-glucan-branching enzyme-like	XP_037288433.1	TRINITY_DN5813_c4_g1_i6	TRINITY_DN5813_c4_g1			0.418081	-0.41037			0.140175	0.14981	None
LOC119178753	995-3922[-]		116 kDa U5 small nuclear ribonucleoprotein component-like	XP_037285890.1	TRINITY_DN41822_c0_g2_i10	TRINITY_DN41822_c0_g2			0.043399	0.0663304	+	+	1.2507	1.11077	D6
LOC119166758	3325-3720[+]		12S rRNA N4-methylcytidine (m4C) methyltransferase-like, transcript variant X4	XP_037273990.1	TRINITY_DN110851_c0_g1_i14	TRINITY_DN110851_c0_g1			0.555926	-0.765648		+	0.922346	0.992711	None
LOC119176031	33-1046[+]		14-3-3 protein epsilon	XP_037283040.1	TRINITY_DN22474_c2_g1_i5	TRINITY_DN22474_c2_g1			0.230986	0.251386	+	+	1.44454	1.05826	D6
LOC119174728	552-1463[+]		17-beta-hydroxysteroid dehydrogenase 13-like	XP_037281658.1	TRINITY_DN2075_c0_g1_i1	TRINITY_DN2075_c0_g1			0.0579199	0.0843182			0.503904	0.546436	None
LOC119179892	320-1156[+]		18S rRNA aminocarboxypropyltransferase-like, transcript variant X2	XP_037286904.1	TRINITY_DN119097_c0_g1_i1	TRINITY_DN119097_c0_g1			0.286043	-0.35901			0.0924522	0.135391	None
LOC119174368	515-1480[+]		1-acyl-sn-glycerol-3-phosphate acyltransferase delta-like	XP_037281138.1	TRINITY_DN13623_c0_g1_i18	TRINITY_DN13623_c0_g1			0.981496	1.09219	+	+	1.54626	1.60692	D6
LOC119176516	2779-8754[-]		1-phosphatidylinositol 3-phosphate 5-kinase-like	XP_037283737.1	TRINITY_DN145806_c0_g1_i1	TRINITY_DN145806_c0_g1			0.398712	-0.66853		+	1.12884	1.32709	None
LOC119167706	3064-6879[-]		1-phosphatidylinositol 4,5-bisphosphate phosphodiesterase classes I and II-like	XP_037275128.1	TRINITY_DN4128_c0_g3_i6	TRINITY_DN4128_c0_g3			0.0471938	0.0780034	+	+	1.43835	1.25423	D6
LOC119176473	1967-5596[-]		1-phosphatidylinositol 4,5-bisphosphate phosphodiesterase gamma-1-like, transcript variant X2	XP_037283666.1	TRINITY_DN10181_c5_g1_i18	TRINITY_DN10181_c5_g1			0.0405771	-0.0571837		+	0.932528	0.845304	None
LOC119181062	299-1768[+]		2-(3-amino-3-carboxypropyl)histidine synthase subunit 2-like	XP_037288135.1	TRINITY_DN18895_c3_g1_i13	TRINITY_DN18895_c3_g1			0.650907	-0.693188			0.232484	0.289864	None
LOC119172891	599-2134[+]		2,3-bisphosphoglycerate-independent phosphoglycerate mutase-like	XP_037279932.1	TRINITY_DN10378_c0_g1_i6	TRINITY_DN10378_c0_g1			0.128043	-0.179192			0.796043	0.748148	None
LOC119172891	370-1905[-]		2,3-bisphosphoglycerate-independent phosphoglycerate mutase-like	XP_037279932.1	TRINITY_DN9125_c0_g1_i1	TRINITY_DN9125_c0_g1			0.260304	-0.446917			0.795082	0.998743	None
LOC119170719	243-1166[+]		2,4-dienoyl-CoA reductase, mitochondrial-like, transcript variant X2	XP_037277859.1	TRINITY_DN27_c28_g1_i2	TRINITY_DN27_c28_g1			0.386642	-0.518108		+	0.951925	1.01544	None
LOC119170285	910-1596[+]		23 kDa integral membrane protein-like	XP_037277303.1	TRINITY_DN2881_c0_g1_i1	TRINITY_DN2881_c0_g1			0.839874	1.11157			0.761386	-1.18489	None
LOC119176072	1121-1588[-]		23 kDa integral membrane protein-like	XP_037283088.1	TRINITY_DN30914_c1_g2_i8	TRINITY_DN30914_c1_g2			0.0702789	-0.102854	+	+	1.24833	-1.13856	D6
LOC119176074	608-1243[-]		23 kDa integral membrane protein-like	XP_037283090.1	TRINITY_DN7044_c5_g4_i2	TRINITY_DN7044_c5_g4			0.154232	-0.258353	+	+	2.37625	-2.74904	D6
LOC119180021	31-402[+]		26S proteasome non-ATPase regulatory subunit 10-like	XP_037287049.1	TRINITY_DN163694_c0_g1_i2	TRINITY_DN163694_c0_g1			0.434161	0.388186		+	0.933346	0.723404	None
LOC119188212	72-1331[+]		26S proteasome non-ATPase regulatory subunit 11-like	XP_037292043.1	TRINITY_DN31412_c0_g1_i7	TRINITY_DN31412_c0_g1			0.0268245	0.0437579			0.840115	0.828363	None
LOC119179502	2296-3636[-]		26S proteasome non-ATPase regulatory subunit 12-like	XP_037286485.1	TRINITY_DN44657_c1_g1_i2	TRINITY_DN44657_c1_g1			0.0251109	0.0396423		+	0.905778	0.877392	None
LOC119166759	357-1484[-]		26S proteasome non-ATPase regulatory subunit 13-like, transcript variant X2	XP_037273993.1	TRINITY_DN11315_c0_g1_i1	TRINITY_DN11315_c0_g1			0.0151693	0.0243263			0.666226	0.684474	None
LOC119170134	906-1841[-]		26S proteasome non-ATPase regulatory subunit 14, transcript variant X1	XP_037277084.1	TRINITY_DN9842_c0_g1_i18	TRINITY_DN9842_c0_g1			0.138125	0.175136			0.36242	-0.393196	None
LOC119186050	1249-4353[-]		26S proteasome non-ATPase regulatory subunit 1-like	XP_037290735.1	TRINITY_DN17158_c0_g1_i1	TRINITY_DN17158_c0_g1			0.263092	0.310544		+	1.03848	0.897787	None
LOC119181133	338-1174[+]		26S proteasome non-ATPase regulatory subunit 2-like	XP_037288212.1	TRINITY_DN3938_c1_g1_i1	TRINITY_DN3938_c1_g1			0.0246627	-0.0383224	+	+	1.45324	1.3629	D6
LOC119181133	1807-4485[-]		26S proteasome non-ATPase regulatory subunit 2-like	XP_037288212.1	TRINITY_DN3938_c1_g1_i15	TRINITY_DN3938_c1_g1			0.0941231	-0.148016			0.610814	0.667445	None
LOC119167630	1-1119[+]		26S proteasome non-ATPase regulatory subunit 4-like, transcript variant X2	XP_037275030.1	TRINITY_DN3935_c0_g1_i15	TRINITY_DN3935_c0_g1			0.0255267	-0.0332074			0.781804	0.644331	None
LOC119161205	2275-3462[-]		26S proteasome non-ATPase regulatory subunit 5-like	XP_037269467.1	TRINITY_DN16816_c0_g1_i21	TRINITY_DN16816_c0_g1			0.0199095	0.0348401		+	1.01545	1.00292	None
LOC119174256	81-1247[+]		26S proteasome non-ATPase regulatory subunit 6-like	XP_037280987.1	TRINITY_DN1857_c0_g2_i1	TRINITY_DN1857_c0_g2			0.00616789	0.0101419		+	1.08798	1.07395	None
LOC119176455	239-1180[-]		26S proteasome non-ATPase regulatory subunit 7-like	XP_037283638.1	TRINITY_DN2337_c3_g1_i2	TRINITY_DN2337_c3_g1			0.143264	0.195172		+	0.911918	0.86737	None
LOC119167391	1469-2269[-]		26S proteasome non-ATPase regulatory subunit 8-like	XP_037274761.1	TRINITY_DN123780_c0_g1_i4	TRINITY_DN123780_c0_g1			0.0146813	-0.0212269		+	1.23594	1.02483	None
LOC119174563	1798-2412[+]		26S proteasome non-ATPase regulatory subunit 9-like	XP_037281426.1	TRINITY_DN72711_c0_g1_i10	TRINITY_DN72711_c0_g1			1.94423	1.55315			0.515405	0.376992	None
LOC119167394	830-2038[+]		26S proteasome regulatory subunit 10B	XP_037274764.1	TRINITY_DN42468_c0_g1_i2	TRINITY_DN42468_c0_g1			0.0221264	0.0349951			0.796083	0.753266	None
LOC119179511	1569-2873[-]		26S proteasome regulatory subunit 6A-B	XP_037286497.1	TRINITY_DN370565_c0_g1_i1	TRINITY_DN370565_c0_g1			0.00037192	0.000582695			0.658279	0.636877	None
LOC119171790	980-2212[-]		26S proteasome regulatory subunit 6B	XP_037278526.1	TRINITY_DN2631_c0_g1_i1	TRINITY_DN2631_c0_g1			0.15661	-0.200788			0.783292	0.716014	None
LOC119182355	116-1006[-]		26S proteasome regulatory subunit 7	XP_037289252.1	TRINITY_DN18109_c0_g1_i4	TRINITY_DN18109_c0_g1			0.0240169	0.0309153			0.824519	0.653558	None
LOC119188194	792-2030[-]		26S proteasome regulatory subunit 8-like	XP_037292018.1	TRINITY_DN54259_c1_g1_i13	TRINITY_DN54259_c1_g1			0.0793575	-0.115663			0.799154	0.762341	None
LOC119179501	483-1079[+]		28 kDa heat- and acid-stable phosphoprotein-like	XP_037286484.1	TRINITY_DN45051_c1_g2_i1	TRINITY_DN45051_c1_g2			1.24115	0.90869	+	+	1.43322	1.05638	D6
LOC119176399	422-832[-]		28S ribosomal protein S17, mitochondrial-like	XP_037283557.1	TRINITY_DN36656_c0_g2_i2	TRINITY_DN36656_c0_g2			0.828752	-0.81657			0.599229	0.569908	None
LOC119175873	1710-2105[+]		28S ribosomal protein S18c, mitochondrial-like	XP_037282789.1	TRINITY_DN12180_c0_g1_i16	TRINITY_DN12180_c0_g1			0.493747	-0.566174			0.607374	0.642585	None
LOC119167410	3-917[+]		28S ribosomal protein S2, mitochondrial-like	XP_037274781.1	TRINITY_DN4890_c0_g1_i2	TRINITY_DN4890_c0_g1			0.285316	-0.437974		+	1.08611	1.17754	None
LOC119181051	.		28S ribosomal protein S21, mitochondrial-like	XP_037288124.1	TRINITY_DN45700_c0_g1_i11	TRINITY_DN45700_c0_g1			0.37599	0.327968			0.633191	0.574194	None
LOC119168186	67-399[+]		28S ribosomal protein S23, mitochondrial-like, transcript variant X1	XP_037275489.1	TRINITY_DN193585_c0_g3_i13	TRINITY_DN193585_c0_g3			0.0880813	-0.069561		+	1.12669	-0.460987	None
LOC119184677	410-757[-]		28S ribosomal protein S24, mitochondrial-like	XP_037289881.1	TRINITY_DN134123_c0_g1_i1	TRINITY_DN134123_c0_g1			0.688234	-0.677428			0.562064	0.514315	None
LOC119176221	51-1463[+]		28S ribosomal protein S27, mitochondrial-like	XP_037283296.1	TRINITY_DN20552_c0_g1_i1	TRINITY_DN20552_c0_g1			0.0859571	-0.125351			0.887994	0.794278	None
LOC119174375	376-918[-]		28S ribosomal protein S28, mitochondrial-like	XP_037281145.1	TRINITY_DN149928_c0_g1_i4	TRINITY_DN149928_c0_g1			0.594122	-0.759496	+	+	1.52007	1.41341	D6
LOC119159530	2333-3280[+]		28S ribosomal protein S29, mitochondrial-like	XP_037268221.1	TRINITY_DN11981_c2_g1_i1	TRINITY_DN11981_c2_g1			0.124739	-0.171499		+	0.905918	0.89876	None
LOC119159530	1905-3104[+]		28S ribosomal protein S29, mitochondrial-like	XP_037268221.1	TRINITY_DN11981_c2_g1_i7	TRINITY_DN11981_c2_g1			0.350658	-0.360405			0.783429	0.62288	None
LOC119159412	3-1511[+]		28S ribosomal protein S30, mitochondrial-like	XP_037268057.1	TRINITY_DN7540_c0_g1_i11	TRINITY_DN7540_c0_g1			0.144798	-0.213178			0.7858	0.738902	None
LOC119185178	23-1282[+]		28S ribosomal protein S31, mitochondrial-like	XP_037290176.1	TRINITY_DN6486_c0_g1_i1	TRINITY_DN6486_c0_g1			0.242954	-0.156176			0.149554	0.0930958	None
LOC119180796	2643-3515[+]		28S ribosomal protein S35, mitochondrial-like	XP_037287829.1	TRINITY_DN108749_c0_g2_i5	TRINITY_DN108749_c0_g2			0.745386	-0.766833			0.560016	0.534737	None
LOC119167234	108-1445[+]		28S ribosomal protein S5, mitochondrial-like	XP_037274576.1	TRINITY_DN433988_c0_g2_i2	TRINITY_DN433988_c0_g2			0.427839	-0.540307		+	1.02546	0.917537	None
LOC119188009	1510-2100[+]		28S ribosomal protein S7, mitochondrial-like	XP_037291939.1	TRINITY_DN10797_c0_g1_i3	TRINITY_DN10797_c0_g1			0.36853	-0.404191			0.348648	0.341387	None
LOC119181717	2-679[+]		2-aminoethanethiol dioxygenase-like	XP_037288860.1	TRINITY_DN2302_c0_g2_i1	TRINITY_DN2302_c0_g2			0.0877053	0.119478		+	1.1238	0.960063	None
LOC119188213	4100-5554[+]		2-hydroxyacyl-CoA lyase 1-like	XP_037292044.1	TRINITY_DN2185_c0_g1_i17	TRINITY_DN2185_c0_g1			0.44013	0.595556	+	+	1.68581	-2.00877	D6
LOC119188213	2855-4942[-]		2-hydroxyacyl-CoA lyase 1-like	XP_037292044.1	TRINITY_DN7985_c0_g1_i18	TRINITY_DN7985_c0_g1			0.312631	0.386948	+	+	2.01153	-2.55807	D6
LOC119181035	622-2511[-]		2-hydroxyacyl-CoA lyase 2-like	XP_037288105.1	TRINITY_DN40993_c0_g1_i16	TRINITY_DN40993_c0_g1			0.523108	-0.755681			0.807635	0.872451	None
LOC119173166	516-1439[-]		2-methoxy-6-polyprenyl-1,4-benzoquinol methylase, mitochondrial-like	XP_037280058.1	TRINITY_DN119959_c0_g2_i9	TRINITY_DN119959_c0_g2			0.364451	-0.405229			0.420471	0.421422	None
LOC119180373	515-1468[+]		2-oxoglutarate and iron-dependent oxygenase domain-containing protein 3-like	XP_037287460.1	TRINITY_DN16761_c3_g2_i2	TRINITY_DN16761_c3_g2			0.213257	-0.379821	+	+	1.44076	1.78444	D6
LOC119161032	451-3207[+]		2-oxoglutarate dehydrogenase, mitochondrial-like	XP_037269250.1	TRINITY_DN4456_c1_g1_i5	TRINITY_DN4456_c1_g1			0.255962	-0.323329			0.867067	0.779034	None
LOC119166945	812-2131[-]		2-oxoisovalerate dehydrogenase subunit alpha, mitochondrial-like	XP_037274235.1	TRINITY_DN10874_c1_g3_i1	TRINITY_DN10874_c1_g3			0.0194438	0.0281587			0.757192	0.717294	None
LOC119181048	255-1766[+]		2-phosphoxylose phosphatase 1-like	XP_037288125.1	TRINITY_DN8247_c0_g2_i1	TRINITY_DN8247_c0_g2			0.39298	1.05311		+	1.05982	2.34581	None
LOC119169799	6130-7308[-]		3 beta-hydroxysteroid dehydrogenase type 7-like, transcript variant X2	XP_037276713.1	TRINITY_DN11676_c1_g2_i1	TRINITY_DN11676_c1_g2			0.0294513	0.0486908		+	1.1555	1.1406	None
LOC119166891	992-1957[-]		3'(2'),5'-bisphosphate nucleotidase 1-like	XP_037274178.1	TRINITY_DN290400_c0_g2_i4	TRINITY_DN290400_c0_g2			0.112674	-0.132675			0.122917	0.133192	None
LOC119187696	1193-1648[-]		34 kDa spicule matrix protein-like, transcript variant X1	XP_037291671.1	TRINITY_DN11752_c2_g1_i1	TRINITY_DN11752_c2_g1			0.587734	0.905359	+	+	1.96646	-2.45304	D6
LOC119172476	1812-2678[-]		3'-5' ssDNA/RNA exonuclease TatD-like	XP_037279490.1	TRINITY_DN1792_c2_g1_i6	TRINITY_DN1792_c2_g1			0.199688	0.300261			0.726112	0.907118	None
LOC119167712	130-723[+]		39S ribosomal protein L11, mitochondrial-like	XP_037275134.1	TRINITY_DN234139_c0_g2_i1	TRINITY_DN234139_c0_g2			0.235693	-0.334332			0.638512	0.70128	None
LOC119176424	958-1503[+]		39S ribosomal protein L13, mitochondrial-like	XP_037283580.1	TRINITY_DN3671_c2_g1_i1	TRINITY_DN3671_c2_g1			0.324602	-0.396504		+	1.06347	0.931785	None
LOC119164014	.		39S ribosomal protein L14, mitochondrial-like	XP_037272008.1	TRINITY_DN12084_c0_g1_i11	TRINITY_DN12084_c0_g1			0.57616	-1.2384	+	+	1.18808	-1.53897	D6
LOC119160922	1093-1968[-]		39S ribosomal protein L15, mitochondrial-like	XP_037269098.1	TRINITY_DN1851_c0_g5_i1	TRINITY_DN1851_c0_g5			0.277724	-0.350258			0.680755	0.618762	None
LOC119163484	3-758[+]		39S ribosomal protein L16, mitochondrial-like	XP_037271384.1	TRINITY_DN49788_c0_g1_i3	TRINITY_DN49788_c0_g1			0.512586	-0.582761			0.376181	0.378721	None
LOC119174216	556-1203[-]		39S ribosomal protein L17, mitochondrial-like	XP_037280935.1	TRINITY_DN15525_c0_g1_i10	TRINITY_DN15525_c0_g1			0.285434	-0.337699			0.382522	0.388476	None
LOC119174216	896-1327[-]		39S ribosomal protein L17, mitochondrial-like	XP_037280935.1	TRINITY_DN17458_c0_g2_i4	TRINITY_DN17458_c0_g2			0.577307	-0.703898		+	1.15157	0.97439	None
LOC119168581	982-1488[+]		39S ribosomal protein L18, mitochondrial-like	XP_037275877.1	TRINITY_DN16391_c0_g1_i9	TRINITY_DN16391_c0_g1			0.424452	-0.481348		+	0.921098	0.785617	None
LOC119174477	30-920[+]		39S ribosomal protein L19, mitochondrial-like	XP_037281288.1	TRINITY_DN5615_c3_g1_i3	TRINITY_DN5615_c3_g1			0.131601	-0.204713		+	1.01184	0.975316	None
LOC119173935	871-1779[-]		39S ribosomal protein L2, mitochondrial-like	XP_037280615.1	TRINITY_DN79785_c0_g1_i3	TRINITY_DN79785_c0_g1			0.405765	-0.451459		+	0.903527	0.803456	None
LOC119174120	115-756[+]		39S ribosomal protein L21, mitochondrial-like	XP_037280824.1	TRINITY_DN106203_c1_g3_i2	TRINITY_DN106203_c1_g3			0.350095	-0.424868			0.653321	0.638077	None
LOC119167156	1647-2282[-]		39S ribosomal protein L22, mitochondrial-like, transcript variant X1	XP_037274492.1	TRINITY_DN34707_c0_g1_i4	TRINITY_DN34707_c0_g1			0.308788	-0.406228			0.796593	0.777809	None
LOC119164478	308-772[-]		39S ribosomal protein L23, mitochondrial-like	XP_037272572.1	TRINITY_DN2036_c0_g3_i1	TRINITY_DN2036_c0_g3			0.0651889	0.0974131			0.577303	0.622699	None
LOC119180873	176-1207[+]		39S ribosomal protein L28, mitochondrial-like	XP_037287905.1	TRINITY_DN21543_c0_g1_i4	TRINITY_DN21543_c0_g1			0.0964634	0.130817		+	0.918127	0.843851	None
LOC119161553	2672-3850[-]		39S ribosomal protein L3, mitochondrial-like	XP_037269988.1	TRINITY_DN124029_c0_g1_i3	TRINITY_DN124029_c0_g1			0.0815213	-0.114701		+	1.08856	0.920069	None
LOC119163004	.		39S ribosomal protein L32, mitochondrial-like	XP_037270787.1	TRINITY_DN13276_c1_g1_i1	TRINITY_DN13276_c1_g1			0.251665	-0.344768			0.394479	0.373115	None
LOC119171816	833-2092[-]		39S ribosomal protein L37, mitochondrial-like	XP_037278568.1	TRINITY_DN56697_c0_g1_i11	TRINITY_DN56697_c0_g1			0.138573	-0.199619		+	0.911114	0.856931	None
LOC119176370	2-1195[+]		39S ribosomal protein L38, mitochondrial-like	XP_037283517.1	TRINITY_DN1646_c8_g1_i1	TRINITY_DN1646_c8_g1			0.356824	-0.395383			0.302346	0.33715	None
LOC119177122	229-924[-]		39S ribosomal protein L39, mitochondrial-like	XP_037284407.1	TRINITY_DN13297_c0_g1_i27	TRINITY_DN13297_c0_g1			0.320198	-0.40119			0.584462	0.590529	None
LOC119177122	113-1255[+]		39S ribosomal protein L39, mitochondrial-like	XP_037284407.1	TRINITY_DN13297_c0_g3_i2	TRINITY_DN13297_c0_g3			0.202729	-0.288703			0.752286	0.752106	None
LOC119185462	291-1226[-]		39S ribosomal protein L4, mitochondrial-like	XP_037290361.1	TRINITY_DN1540_c22_g1_i1	TRINITY_DN1540_c22_g1			0.139162	-0.220105			0.758234	0.78865	None
LOC119171975	345-950[+]		39S ribosomal protein L40, mitochondrial-like	XP_037278792.1	TRINITY_DN14780_c3_g1_i1	TRINITY_DN14780_c3_g1			0.232041	-0.395267		+	1.02865	1.24811	None
LOC119171929	172-678[+]		39S ribosomal protein L41, mitochondrial-like	XP_037278721.1	TRINITY_DN176660_c0_g1_i11	TRINITY_DN176660_c0_g1			0.0550092	-0.0776534			0.437258	0.423118	None
LOC119174304	.		39S ribosomal protein L42, mitochondrial-like	XP_037281051.1	TRINITY_DN358136_c0_g1_i1	TRINITY_DN358136_c0_g1			0.438267	0.362364			0.561944	0.462844	None
LOC119186877	1476-2549[-]		39S ribosomal protein L44, mitochondrial-like	XP_037291146.1	TRINITY_DN23634_c0_g1_i1	TRINITY_DN23634_c0_g1			0.376255	-0.471701			0.573475	0.586854	None
LOC119163761	824-1132[+]		39S ribosomal protein L46, mitochondrial-like	XP_037271725.1	TRINITY_DN181765_c0_g1_i12	TRINITY_DN181765_c0_g1			0.343908	-0.636648	+	+	1.29668	1.74336	D6
LOC119163761	399-1391[-]		39S ribosomal protein L46, mitochondrial-like	XP_037271725.1	TRINITY_DN3890_c0_g1_i1	TRINITY_DN3890_c0_g1			0.508676	-0.549788			0.825095	0.750157	None
LOC119171513	419-1201[-]		39S ribosomal protein L47, mitochondrial-like	XP_037278194.1	TRINITY_DN12712_c1_g1_i8	TRINITY_DN12712_c1_g1			0.332748	-0.428174		+	0.971078	0.875011	None
LOC119177359	388-867[-]		39S ribosomal protein L48, mitochondrial-like	XP_037284743.1	TRINITY_DN9179_c0_g1_i21	TRINITY_DN9179_c0_g1			0.578625	-0.87895		+	0.959717	1.22488	None
LOC119174450	3-713[+]		39S ribosomal protein L49, mitochondrial-like	XP_037281243.1	TRINITY_DN14109_c0_g2_i10	TRINITY_DN14109_c0_g2			0.0772585	0.113125			0.807898	0.824613	None
LOC119171794	643-1101[-]		39S ribosomal protein L51, mitochondrial-like	XP_037278534.1	TRINITY_DN20297_c0_g1_i1	TRINITY_DN20297_c0_g1			0.312305	0.52527			0.642012	0.767648	None
LOC119169176	434-835[-]		39S ribosomal protein L53, mitochondrial-like, transcript variant X1	XP_037276184.1	TRINITY_DN48746_c0_g1_i3	TRINITY_DN48746_c0_g1			0.231471	-0.260199		+	1.06291	0.926837	None
LOC119159469	854-1390[-]		39S ribosomal protein L54, mitochondrial-like	XP_037268130.1	TRINITY_DN56768_c0_g1_i1	TRINITY_DN56768_c0_g1			0.395343	-0.45197			0.579411	0.551942	None
LOC119174267	761-1102[+]		39S ribosomal protein L55, mitochondrial-like, transcript variant X1	XP_037281003.1	TRINITY_DN11573_c1_g2_i8	TRINITY_DN11573_c1_g2			0.0600235	-0.103854			0.630334	0.726929	None
LOC119172054	575-1096[-]		39S ribosomal protein L9, mitochondrial-like	XP_037278923.1	TRINITY_DN125425_c0_g2_i13	TRINITY_DN125425_c0_g2			0.246234	-0.280419			0.880209	0.747716	None
LOC119166884	5539-5886[-]		39S ribosomal protein S18a, mitochondrial-like	XP_037274170.1	TRINITY_DN213337_c0_g1_i2	TRINITY_DN213337_c0_g1			0.222725	-0.281027			0.509681	0.51071	None
LOC119174103	451-1236[+]		3-hydroxyacyl-CoA dehydrogenase type-2-like	XP_037280805.1	TRINITY_DN20137_c0_g1_i4	TRINITY_DN20137_c0_g1			0.000844085	0.00119543	+	+	1.48343	1.13145	D6
LOC119172354	623-1621[-]		3-hydroxyisobutyrate dehydrogenase, mitochondrial-like	XP_037279314.1	TRINITY_DN35543_c0_g1_i1	TRINITY_DN35543_c0_g1			0.00580582	-0.00876427			0.838264	0.804923	None
LOC119172544	270-1445[+]		3-hydroxyisobutyryl-CoA hydrolase, mitochondrial-like, transcript variant X1	XP_037279595.1	TRINITY_DN39374_c0_g1_i6	TRINITY_DN39374_c0_g1			0.0155151	0.0233622		+	1.11815	0.977989	None
LOC119180584	3984-5120[+]		3-ketoacyl-CoA thiolase, mitochondrial-like	XP_037287589.1	TRINITY_DN18359_c0_g2_i1	TRINITY_DN18359_c0_g2			0.508221	-0.560944			0.704997	0.680108	None
LOC119174212	2831-3868[-]		3-ketodihydrosphingosine reductase-like	XP_037280932.1	TRINITY_DN4853_c0_g1_i1	TRINITY_DN4853_c0_g1			0.102708	0.15569	+	+	1.71938	1.53205	D6
LOC119169134	383-1162[+]		3-oxoacyl-[acyl-carrier-protein] reductase FabG-like	XP_037276135.1	TRINITY_DN14272_c3_g1_i5	TRINITY_DN14272_c3_g1			0.0964019	-0.120776			0.633367	0.559841	None
LOC119164285	1825-2481[-]		3-oxoacyl-[acyl-carrier-protein] reductase FabG-like, transcript variant X4	XP_037272330.1	TRINITY_DN33927_c1_g1_i1	TRINITY_DN33927_c1_g1			0.0211811	-0.0333133	+	+	2.76886	2.58735	D6
LOC119174917	1909-3273[+]		3-oxoacyl-[acyl-carrier-protein] synthase, mitochondrial-like	XP_037281946.1	TRINITY_DN10480_c0_g1_i14	TRINITY_DN10480_c0_g1			0.131578	-0.166012	+	+	1.32	1.11036	D6
LOC119180141	612-2243[+]		3-phosphoinositide-dependent protein kinase 1-like	XP_037287180.1	TRINITY_DN7012_c1_g1_i8	TRINITY_DN7012_c1_g1			0.443146	0.398407	+	+	1.69027	1.20741	D6
LOC119180341	254-724[+]		40S ribosomal protein S11-like	XP_037287420.1	TRINITY_DN1106_c5_g1_i1	TRINITY_DN1106_c5_g1			0.679393	-0.810614		+	1.07164	0.933966	None
LOC119166970	1432-1911[+]		40S ribosomal protein S12, mitochondrial-like	XP_037274266.1	TRINITY_DN8001_c0_g1_i3	TRINITY_DN8001_c0_g1			0.47399	-0.814775			0.468473	0.568251	None
LOC119159493	60-515[+]		40S ribosomal protein S13	XP_037268164.1	TRINITY_DN297136_c0_g1_i2	TRINITY_DN297136_c0_g1			0.613752	-0.740058		+	1.03451	0.960443	None
LOC119188042	429-995[+]		40S ribosomal protein S14	XP_037291945.1	TRINITY_DN6794_c0_g1_i2	TRINITY_DN6794_c0_g1			0.490482	-0.643505		+	0.875452	0.908006	None
LOC119188037	1271-1720[-]		40S ribosomal protein S15-like	XP_037291946.1	TRINITY_DN22183_c0_g1_i7	TRINITY_DN22183_c0_g1			0.376792	0.380127		+	1.27519	0.930821	None
LOC119170128	689-1246[-]		40S ribosomal protein S16	XP_037277078.1	TRINITY_DN11928_c0_g2_i1	TRINITY_DN11928_c0_g2			0.492003	-0.590606		+	1.22635	1.09712	None
LOC119186846	3-491[+]		40S ribosomal protein S17-like, transcript variant X2	XP_037291121.1	TRINITY_DN149010_c0_g2_i3	TRINITY_DN149010_c0_g2			0.415894	-0.589664		+	0.932713	0.923977	None
LOC119171815	114-557[+]		40S ribosomal protein S19-like	XP_037278567.1	TRINITY_DN15429_c2_g1_i17	TRINITY_DN15429_c2_g1			0.258473	0.271175			0.184715	0.19589	None
LOC119163611	.		40S ribosomal protein S20-like	XP_037271544.1	TRINITY_DN16238_c0_g1_i2	TRINITY_DN16238_c0_g1			0.286692	-0.345124			0.852314	0.773938	None
LOC119163311	.		40S ribosomal protein S21	XP_037271172.1	TRINITY_DN54433_c1_g1_i10	TRINITY_DN54433_c1_g1			0.204065	0.248912	+	+	3.53238	-3.44092	D6
LOC119171793	93-443[+]		40S ribosomal protein S25-like	XP_037278529.1	TRINITY_DN3969_c0_g1_i13	TRINITY_DN3969_c0_g1			0.0225891	0.0403652		+	0.971107	0.870621	None
LOC119159407	232-714[+]		40S ribosomal protein S26-like	XP_037268053.1	TRINITY_DN6529_c0_g1_i15	TRINITY_DN6529_c0_g1			0.678229	-0.981808	+	+	1.31903	1.39043	D6
LOC119172085	3-335[+]		40S ribosomal protein S27	XP_037278963.1	TRINITY_DN1888_c1_g1_i11	TRINITY_DN1888_c1_g1			0.403408	-0.496387			0.540819	0.521155	None
LOC119179537	55-834[+]		40S ribosomal protein S3a	XP_037286536.1	TRINITY_DN30011_c0_g1_i3	TRINITY_DN30011_c0_g1			0.600509	-0.72364		+	1.03303	0.917757	None
LOC119179161	1276-2019[-]		40S ribosomal protein S3-like	XP_037286134.1	TRINITY_DN18286_c1_g1_i5	TRINITY_DN18286_c1_g1			0.54535	-0.641863		+	1.10267	0.937993	None
LOC119174474	1471-2124[+]		40S ribosomal protein S4	XP_037281286.1	TRINITY_DN2477_c0_g2_i1	TRINITY_DN2477_c0_g2			0.503894	-0.665535		+	1.03479	0.967614	None
LOC119161554	36-668[+]		40S ribosomal protein S5	XP_037269989.1	TRINITY_DN43731_c2_g1_i2	TRINITY_DN43731_c2_g1			0.503559	-0.60094			0.455025	0.455688	None
LOC119182076	2064-2804[-]		40S ribosomal protein S6-like	XP_037289109.1	TRINITY_DN41124_c0_g1_i2	TRINITY_DN41124_c0_g1			0.614573	-0.754496		+	1.1666	1.05243	None
LOC119163089	869-1444[+]		40S ribosomal protein S7-like	XP_037270922.1	TRINITY_DN1127_c0_g4_i1	TRINITY_DN1127_c0_g4			0.501675	-0.730886	+	+	1.41865	1.43611	D6
LOC119170878	799-1230[+]		40S ribosomal protein S8-like	XP_037278055.1	TRINITY_DN2196_c0_g1_i13	TRINITY_DN2196_c0_g1			0.493043	-0.702122		+	1.07293	1.07061	None
LOC119179503	665-1243[-]		40S ribosomal protein S9-like	XP_037286486.1	TRINITY_DN24078_c6_g1_i1	TRINITY_DN24078_c6_g1			0.609509	-0.769973	+	+	1.33256	1.20133	D6
LOC119179491	235-1176[+]		40S ribosomal protein SA-like	XP_037286471.1	TRINITY_DN13270_c0_g1_i8	TRINITY_DN13270_c0_g1			0.100814	-0.135601			0.740273	0.670952	None
LOC119179747	261-1202[+]		40S ribosomal protein SA-like, transcript variant X2	XP_037286768.1	TRINITY_DN13270_c0_g1_i6	TRINITY_DN13270_c0_g1			0.224473	-0.298839			0.662515	0.643004	None
LOC119183155	2057-3169[-]		46 kDa FK506-binding nuclear protein-like	XP_037289495.1	TRINITY_DN83873_c0_g1_i11	TRINITY_DN83873_c0_g1			0.503298	-0.861626			0.0289058	-0.0588398	None
LOC119181924	345-1820[+]		4-aminobutyrate aminotransferase, mitochondrial-like	XP_037289066.1	TRINITY_DN12120_c0_g1_i1	TRINITY_DN12120_c0_g1			0.64081	-0.792461			0.0920156	0.134313	None
LOC119159482	126-1121[-]		4-hydroxy-2-oxoglutarate aldolase, mitochondrial-like	XP_037268152.1	TRINITY_DN118119_c0_g1_i1	TRINITY_DN118119_c0_g1			0.0253931	-0.017693			0.679441	-0.35575	None
LOC119187837	162-1172[+]		50S ribosomal protein L1-like	XP_037291819.1	TRINITY_DN166335_c0_g1_i10	TRINITY_DN166335_c0_g1			0.473269	-0.59609			0.610806	0.673817	None
LOC119179498	.		50S ribosomal protein L27-like	XP_037286478.1	TRINITY_DN1586_c0_g1_i2	TRINITY_DN1586_c0_g1			0.349327	0.255587			0.676246	-0.468313	None
LOC119164183	2843-4351[-]		5'-3' exonuclease PLD3-like	XP_037272205.1	TRINITY_DN5226_c2_g2_i4	TRINITY_DN5226_c2_g2			1.2822	-0.982119			0.218137	-0.206141	None
LOC119180770	3287-4810[-]		5'-AMP-activated protein kinase catalytic subunit alpha-2-like, transcript variant X1	XP_037287802.1	TRINITY_DN10333_c0_g1_i11	TRINITY_DN10333_c0_g1			1.91179	1.47641			0.274577	-0.268983	None
LOC119172171	842-1156[+]		5'-AMP-activated protein kinase subunit beta-2-like	XP_037279086.1	TRINITY_DN118137_c0_g2_i1	TRINITY_DN118137_c0_g2			0.252595	-0.330616			0.623457	0.601124	None
LOC119188214	1467-2987[+]		5'-AMP-activated protein kinase subunit gamma-1-like	XP_037292045.1	TRINITY_DN3568_c0_g1_i3	TRINITY_DN3568_c0_g1			0.398882	-0.464126			0.511513	0.524682	None
LOC119173423	1016-2410[-]		5-methylcytosine rRNA methyltransferase NSUN4-like	XP_037280145.1	TRINITY_DN29294_c0_g1_i3	TRINITY_DN29294_c0_g1			0.408166	-0.469989			0.562002	0.542128	None
LOC119177180	1800-5639[+]		5-oxoprolinase-like	XP_037284479.1	TRINITY_DN18453_c0_g2_i3	TRINITY_DN18453_c0_g2			0.309408	-0.411072			0.540688	0.567834	None
LOC119177180	3340-7179[+]		5-oxoprolinase-like	XP_037284479.1	TRINITY_DN18453_c0_g2_i7	TRINITY_DN18453_c0_g2			0.467105	0.406446			0.841354	0.653022	None
LOC119174235	244-1863[+]		60 kDa SS-A/Ro ribonucleoprotein-like	XP_037280961.1	TRINITY_DN30594_c0_g1_i4	TRINITY_DN30594_c0_g1			0.0226696	0.0380216	+	+	1.4507	1.35481	D6
LOC119170882	.		60S acidic ribosomal protein P1-like	XP_037278061.1	TRINITY_DN3550_c3_g1_i2	TRINITY_DN3550_c3_g1			0.499821	-0.569745			0.730944	0.762866	None
LOC119176942	379-729[+]		60S acidic ribosomal protein P2-like	XP_037284180.1	TRINITY_DN22511_c0_g1_i1	TRINITY_DN22511_c0_g1			0.0228145	0.0184202	+	+	2.19102	-1.0357	D6
LOC119159631	794-2329[-]		60S ribosomal export protein NMD3-like	XP_037268343.1	TRINITY_DN262792_c0_g1_i2	TRINITY_DN262792_c0_g1			0.200379	-0.334123			0.714839	0.767029	None
LOC119164217	173-826[+]		60S ribosomal protein L10a-like	XP_037272253.1	TRINITY_DN15242_c1_g1_i14	TRINITY_DN15242_c1_g1			0.257354	-0.307926		+	1.01891	0.89187	None
LOC119180409	2030-2692[-]		60S ribosomal protein L10-like, transcript variant X2	XP_037287495.1	TRINITY_DN27520_c0_g1_i1	TRINITY_DN27520_c0_g1			0.661664	-0.827552		+	0.868781	0.875677	None
LOC119174762	33-602[+]		60S ribosomal protein L11	XP_037281704.1	TRINITY_DN10996_c0_g2_i5	TRINITY_DN10996_c0_g2			0.574303	-0.698128		+	1.00342	0.974459	None
LOC119181411	382-855[-]		60S ribosomal protein L12-like	XP_037288537.1	TRINITY_DN1187_c12_g1_i1	TRINITY_DN1187_c12_g1			0.487028	-0.610792	+	+	1.27691	1.13784	D6
LOC119174431	387-1004[-]		60S ribosomal protein L13a-like	XP_037281220.1	TRINITY_DN10888_c0_g1_i1	TRINITY_DN10888_c0_g1			0.401673	-0.594677		+	0.966344	1.04829	None
LOC119181364	1354-1998[-]		60S ribosomal protein L13-like	XP_037288481.1	TRINITY_DN257708_c1_g1_i2	TRINITY_DN257708_c1_g1			0.535397	-0.677415	+	+	1.26525	1.19757	D6
LOC119188275	266-907[+]		60S ribosomal protein L17, transcript variant X2	XP_037292132.1	TRINITY_DN8576_c0_g1_i1	TRINITY_DN8576_c0_g1			0.520493	-0.684788		+	0.934179	0.847835	None
LOC119179447	91-657[+]		60S ribosomal protein L18	XP_037286413.1	TRINITY_DN103154_c0_g1_i5	TRINITY_DN103154_c0_g1			0.691616	-0.84717		+	0.995849	0.931012	None
LOC119174793	87-710[+]		60S ribosomal protein L18a-like	XP_037281757.1	TRINITY_DN9681_c0_g1_i3	TRINITY_DN9681_c0_g1			0.625832	-0.836174		+	1.0055	1.01007	None
LOC119170639	566-898[+]		60S ribosomal protein L19-like	XP_037277758.1	TRINITY_DN9550_c0_g1_i1	TRINITY_DN9550_c0_g1			0.462569	-0.577382		+	1.22342	0.975036	None
LOC119170108	67-552[+]		60S ribosomal protein L21-like	XP_037277053.1	TRINITY_DN8538_c7_g1_i2	TRINITY_DN8538_c7_g1			0.592514	-0.70347		+	1.13927	0.975642	None
LOC119168026	825-1235[-]		60S ribosomal protein L22-like	XP_037275375.1	TRINITY_DN26298_c0_g1_i3	TRINITY_DN26298_c0_g1			0.709244	-0.903172			0.722843	0.753656	None
LOC119174473	3042-3695[-]		60S ribosomal protein L23a-like	XP_037281285.1	TRINITY_DN10626_c0_g1_i2	TRINITY_DN10626_c0_g1			0.602761	-0.792297	+	+	1.2503	1.16179	D6
LOC119175938	793-1233[-]		60S ribosomal protein L26-like, transcript variant X1	XP_037282885.1	TRINITY_DN130641_c0_g1_i1	TRINITY_DN130641_c0_g1			0.595381	-0.751234	+	+	1.40749	1.3542	D6
LOC119169155	710-1156[+]		60S ribosomal protein L27a-like	XP_037276153.1	TRINITY_DN3904_c1_g1_i28	TRINITY_DN3904_c1_g1			0.602874	-0.794063			0.64754	0.718351	None
LOC119159736	796-1317[-]		60S ribosomal protein L27-like	XP_037268477.1	TRINITY_DN1980_c0_g1_i12	TRINITY_DN1980_c0_g1			0.51945	-0.710655		+	0.90196	0.933084	None
LOC119181396	97-501[+]		60S ribosomal protein L32-like	XP_037288522.1	TRINITY_DN12713_c0_g5_i1	TRINITY_DN12713_c0_g5			0.693805	-1.01466		+	1.15026	1.19004	None
LOC119160929	529-888[-]		60S ribosomal protein L34-like	XP_037269104.1	TRINITY_DN94955_c0_g2_i5	TRINITY_DN94955_c0_g2			0.491603	-0.707623		+	0.979112	1.0552	None
LOC119178752	245-769[-]		60S ribosomal protein L35a-like	XP_037285889.1	TRINITY_DN1086_c2_g1_i11	TRINITY_DN1086_c2_g1			0.671458	-0.821399		+	0.978684	0.919897	None
LOC119160741	371-742[-]		60S ribosomal protein L35-like	XP_037268857.1	TRINITY_DN16880_c3_g2_i2	TRINITY_DN16880_c3_g2			0.579095	-0.746747		+	0.97734	0.925873	None
LOC119184682	1056-1463[-]		60S ribosomal protein L37a-like	XP_037289886.1	TRINITY_DN29309_c0_g1_i5	TRINITY_DN29309_c0_g1			0.788999	-1.22775		+	0.937605	1.09393	None
LOC119180241	620-1675[-]		60S ribosomal protein L3-like, transcript variant X1	XP_037287281.1	TRINITY_DN11848_c0_g2_i2	TRINITY_DN11848_c0_g2			0.576831	-0.753901		+	1.0906	1.05472	None
LOC119172451	303-1571[+]		60S ribosomal protein L4-like	XP_037279457.1	TRINITY_DN17710_c0_g1_i11	TRINITY_DN17710_c0_g1			0.588567	-0.817235		+	0.933113	0.988437	None
LOC119170407	1830-2726[-]		60S ribosomal protein L5-A-like	XP_037277450.1	TRINITY_DN50529_c0_g3_i1	TRINITY_DN50529_c0_g3			0.328068	-0.435149		+	1.22124	1.17291	None
LOC119174999	911-1765[-]		60S ribosomal protein L6-like	XP_037282060.1	TRINITY_DN4272_c0_g4_i2	TRINITY_DN4272_c0_g4			0.459077	-0.644263		+	0.867331	0.936706	None
LOC119188243	102-911[-]		60S ribosomal protein L7a-like	XP_037292084.1	TRINITY_DN13003_c0_g2_i3	TRINITY_DN13003_c0_g2			0.573509	-0.734444			0.706121	0.699942	None
LOC119170505	1736-2590[+]		60S ribosomal protein L7-like, transcript variant X1	XP_037277595.1	TRINITY_DN13497_c1_g1_i8	TRINITY_DN13497_c1_g1			0.721623	-0.872982			0.733241	0.686718	None
LOC119178768	1642-2418[-]		60S ribosomal protein L8	XP_037285908.1	TRINITY_DN123955_c0_g2_i1	TRINITY_DN123955_c0_g2			0.520169	-0.678703		+	0.967468	0.921039	None
LOC119170048	203-775[-]		60S ribosomal protein L9-like	XP_037276971.1	TRINITY_DN18987_c0_g1_i24	TRINITY_DN18987_c0_g1			0.684935	-0.746283			0.890751	0.738509	None
LOC119163448	7003-9576[-]		6-phosphofructo-2-kinase/fructose-2,6-bisphosphatase-like, transcript variant X3	XP_037271340.1	TRINITY_DN4301_c3_g1_i6	TRINITY_DN4301_c3_g1			0.00665553	-0.0107198	+	+	1.2977	1.15789	D6
LOC119175604	92-1549[-]		6-phosphogluconate dehydrogenase, decarboxylating-like	XP_037282406.1	TRINITY_DN21433_c0_g1_i1	TRINITY_DN21433_c0_g1			0.0967408	-0.14881		+	1.05595	0.997503	None
LOC119177208	674-1396[-]		6-phosphogluconolactonase-like	XP_037284522.1	TRINITY_DN54565_c1_g1_i3	TRINITY_DN54565_c1_g1			0.173489	-0.218157		+	0.915081	0.747384	None
LOC119186008	382-705[-]		6-pyruvoyl tetrahydrobiopterin synthase-like	XP_037290703.1	TRINITY_DN19489_c0_g1_i30	TRINITY_DN19489_c0_g1			1.77782	-1.2181		+	1.08527	-0.766613	None
LOC119176277	341-1156[-]		7SK snRNA methylphosphate capping enzyme-like	XP_037283379.1	TRINITY_DN14266_c0_g2_i2	TRINITY_DN14266_c0_g2			1.23339	1.37184	+	+	1.57328	1.49325	D6
LOC119163486	3270-8846[-]		A.superbus venom factor 1-like	XP_037271386.1	TRINITY_DN4349_c0_g2_i1	TRINITY_DN4349_c0_g2			0.326983	0.276082			0.872111	0.644792	None
LOC119167668	2970-4355[-]		aarF domain-containing protein kinase 1-like, transcript variant X3	XP_037275081.1	TRINITY_DN11789_c0_g1_i6	TRINITY_DN11789_c0_g1			0.433106	-1.02433	+	+	1.216	1.74087	D6
LOC119160933	371-1549[-]		abasic site processing protein HMCES-like, transcript variant X2	XP_037269108.1	TRINITY_DN4949_c0_g2_i1	TRINITY_DN4949_c0_g2			0.032213	-0.056458	+	+	1.38539	-1.45113	D6
LOC119176581	1223-3496[+]		ABC transporter G family member 21-like	XP_037283838.1	TRINITY_DN9736_c0_g2_i5	TRINITY_DN9736_c0_g2			0.269269	-0.226366			0.566759	-0.433088	None
LOC119161179	578-904[-]		abscisic acid and environmental stress-inducible protein-like	XP_037269432.1	TRINITY_DN20415_c0_g1_i3	TRINITY_DN20415_c0_g1			0.752657	-1.23186	+	+	1.99033	-3.56842	D6
LOC119164206	602-1360[+]		abscission/NoCut checkpoint regulator-like, transcript variant X1	XP_037272238.1	TRINITY_DN12260_c0_g1_i30	TRINITY_DN12260_c0_g1			0.00212806	0.00223589			0.126819	0.117868	None
LOC119161176	901-1500[-]		acanthoscurrin-2-like	XP_037269429.1	TRINITY_DN31949_c0_g2_i1	TRINITY_DN31949_c0_g2			0.165672	-0.34869	+	+	2.37084	-5.46054	D6
LOC119174488	819-2108[+]		acetyl-CoA acetyltransferase A, mitochondrial-like, transcript variant X5	XP_037281304.1	TRINITY_DN21779_c0_g1_i40	TRINITY_DN21779_c0_g1			0.0715625	-0.10192			0.795838	0.739581	None
LOC119164092	3350-9685[-]		acetyl-CoA carboxylase-like	XP_037272095.1	TRINITY_DN4461_c0_g1_i1	TRINITY_DN4461_c0_g1			0.0677432	-0.101443			0.472282	0.498925	None
LOC119175751	1519-3432[-]		acetyl-coenzyme A transporter 1-like, transcript variant X1	XP_037282605.1	TRINITY_DN46567_c0_g2_i15	TRINITY_DN46567_c0_g2			0.172476	0.265347	+	+	1.59457	1.59647	D6
LOC119170212	362-1516[+]		acid ceramidase-like	XP_037277200.1	TRINITY_DN179338_c0_g1_i2	TRINITY_DN179338_c0_g1			0.679972	-0.855686	+	+	1.6437	-1.71087	D6
LOC119163408	181-1788[+]		acid sphingomyelinase-like phosphodiesterase 3b	XP_037271294.1	TRINITY_DN4609_c6_g1_i5	TRINITY_DN4609_c6_g1			0.557174	0.622416		+	1.22474	0.885923	None
LOC119179980	362-892[-]		aconitate hydratase, mitochondrial-like	XP_037287004.1	TRINITY_DN1081_c0_g1_i9	TRINITY_DN1081_c0_g1			0.124715	-0.1668			0.638474	0.643527	None
LOC119175611	1106-2713[-]		actin-binding LIM protein 2-like, transcript variant X1	XP_037282413.1	TRINITY_DN9650_c0_g1_i16	TRINITY_DN9650_c0_g1			0.245273	0.273316		+	0.964118	0.812405	None
LOC119164144	285-1745[+]		actin-histidine N-methyltransferase-like	XP_037272151.1	TRINITY_DN10884_c0_g1_i10	TRINITY_DN10884_c0_g1			0.126334	-0.148084		+	0.970096	0.759527	None
LOC119175900	176-1984[+]		actin-interacting protein 1-like	XP_037282833.1	TRINITY_DN34454_c0_g1_i4	TRINITY_DN34454_c0_g1			0.0264977	0.0389857		+	0.979376	0.894428	None
LOC119180624	339-1634[+]		actin-like protein 6B	XP_037287633.1	TRINITY_DN41012_c0_g1_i26	TRINITY_DN41012_c0_g1			0.0302955	0.0487952	+	+	1.62108	1.5661	D6
LOC119167211	85-1305[-]		actin-related protein 10-like	XP_037274546.1	TRINITY_DN1508_c4_g1_i4	TRINITY_DN1508_c4_g1			0.159052	-0.215204		+	1.04956	0.895904	None
LOC119180131	1377-2513[+]		actin-related protein 2/3 complex subunit 1A-A-like, transcript variant X3	XP_037287171.1	TRINITY_DN3544_c4_g1_i12	TRINITY_DN3544_c4_g1			0.272986	-0.409859	+	+	1.34107	1.37271	D6
LOC119159575	1043-1945[-]		actin-related protein 2/3 complex subunit 2-like	XP_037268275.1	TRINITY_DN6080_c2_g1_i3	TRINITY_DN6080_c2_g1			0.0863517	-0.130179	+	+	1.79144	1.52876	D6
LOC119182758	453-998[+]		actin-related protein 2/3 complex subunit 3-B-like, transcript variant X2	XP_037289356.1	TRINITY_DN20099_c0_g1_i3	TRINITY_DN20099_c0_g1			0.417141	-0.507281	+	+	1.44239	1.31064	D6
LOC119174467	473-1357[+]		actin-related protein 2/3 complex subunit 4	XP_037281277.1	TRINITY_DN23355_c0_g1_i2	TRINITY_DN23355_c0_g1			0.40356	-0.552974	+	+	1.42907	1.33831	D6
LOC119160744	957-1415[-]		actin-related protein 2/3 complex subunit 5-like	XP_037268858.1	TRINITY_DN20456_c0_g2_i6	TRINITY_DN20456_c0_g2			0.0600775	0.0898738	+	+	1.75811	-1.5784	D6
LOC119167393	1-1464[+]		actin-related protein 2-like	XP_037274763.1	TRINITY_DN2110_c1_g1_i2	TRINITY_DN2110_c1_g1			0.305888	-0.370716	+	+	1.41593	1.22355	D6
LOC119176087	243-1499[+]		actin-related protein 3	XP_037283113.1	TRINITY_DN119155_c0_g1_i14	TRINITY_DN119155_c0_g1			0.349021	-0.466266	+	+	1.44516	1.41884	D6
LOC119159676	234-1751[+]		actin-related protein 8-like	XP_037268399.1	TRINITY_DN10336_c0_g1_i15	TRINITY_DN10336_c0_g1			0.116418	-0.176626		+	1.09437	1.09612	None
LOC119183743	1451-4879[-]		activated Cdc42 kinase-like	XP_037289673.1	TRINITY_DN21_c6_g1_i1	TRINITY_DN21_c6_g1			0.318384	0.296483	+	+	3.05395	2.96482	D6
LOC119159570	2611-2952[+]		activated RNA polymerase II transcriptional coactivator p15-like, transcript variant X2	XP_037268269.1	TRINITY_DN395_c0_g1_i5	TRINITY_DN395_c0_g1			0.298044	0.330682			0.83881	0.714638	None
LOC119178675	767-2356[+]		activating signal cointegrator 1 complex subunit 2-like	XP_037285806.1	TRINITY_DN9279_c0_g1_i8	TRINITY_DN9279_c0_g1			0.609067	-0.9768		+	1.00286	1.21015	None
LOC119175108	777-7178[-]		activating signal cointegrator 1 complex subunit 3-like	XP_037282240.1	TRINITY_DN21_c16_g1_i2	TRINITY_DN21_c16_g1			0.296141	-0.423709	+	+	1.35201	1.34481	D6
LOC119179536	1101-4142[+]		activating transcription factor 7-interacting protein 1-like, transcript variant X2	XP_037286534.1	TRINITY_DN31921_c0_g1_i22	TRINITY_DN31921_c0_g1			1.03216	-0.483921			1.16412	0.305347	None
LOC119166879	194-1216[+]		activator of 90 kDa heat shock protein ATPase homolog 1-like	XP_037274160.1	TRINITY_DN65294_c0_g1_i1	TRINITY_DN65294_c0_g1			0.157974	0.185948	+	+	1.7463	1.32401	D6
LOC119181013	1-771[+]		activator of basal transcription 1-like	XP_037288061.1	TRINITY_DN11438_c0_g1_i1	TRINITY_DN11438_c0_g1			0.537732	-0.660542			0.526772	0.590446	None
LOC119176509	5753-9490[-]		active breakpoint cluster region-related protein-like, transcript variant X2	XP_037283729.1	TRINITY_DN7019_c1_g2_i5	TRINITY_DN7019_c1_g2			0.0084036	-0.0168495		+	1.13917	1.17047	None
LOC119172399	209-1957[-]		activin receptor type-2B-like, transcript variant X2	XP_037279374.1	TRINITY_DN1625_c3_g1_i3	TRINITY_DN1625_c3_g1			0.51134	0.476827	+	+	2.23884	1.23068	D6
LOC119180353	813-1163[-]		acyl carrier protein, mitochondrial-like	XP_037287436.1	TRINITY_DN13953_c1_g1_i11	TRINITY_DN13953_c1_g1			0.477873	-0.402321			0.561057	-0.472394	None
LOC119174689	778-3141[+]		acylamino-acid-releasing enzyme-like, transcript variant X1	XP_037281614.1	TRINITY_DN2277_c6_g1_i4	TRINITY_DN2277_c6_g1			0.633363	-0.817056	+	+	1.48612	1.31491	D6
LOC119167258	1503-2768[-]		acyl-CoA:lysophosphatidylglycerol acyltransferase 1-like	XP_037274607.1	TRINITY_DN13241_c0_g1_i1	TRINITY_DN13241_c0_g1			0.196991	-0.362516		+	0.95744	0.68847	None
LOC119184679	3-368[+]		acyl-CoA-binding protein homolog	XP_037289884.1	TRINITY_DN307793_c0_g1_i4	TRINITY_DN307793_c0_g1			0.174733	-0.290039	+	+	2.87022	-3.36213	D6
LOC119188184	2041-3393[-]		acyl-coenzyme A thioesterase 9, mitochondrial-like, transcript variant X2	XP_037292003.1	TRINITY_DN61302_c0_g1_i13	TRINITY_DN61302_c0_g1			0.110114	-0.17132			0.749402	0.770869	None
LOC119170430	1371-2675[-]		acylglycerol kinase, mitochondrial-like	XP_037277487.1	TRINITY_DN4255_c0_g1_i2	TRINITY_DN4255_c0_g1			1.63183	0.801469		+	1.34593	0.660023	None
LOC119186161	.		acylphosphatase-2-like	XP_037290784.1	TRINITY_DN155799_c2_g1_i4	TRINITY_DN155799_c2_g1			0.0912508	0.129964	+	+	2.49028	-2.33168	D6
LOC119163087	530-1381[-]		acyl-protein thioesterase 1-like	XP_037270920.1	TRINITY_DN11569_c2_g1_i3	TRINITY_DN11569_c2_g1			0.0429296	-0.0695424		+	0.952798	0.968013	None
LOC119167316	2-796[+]		acylpyruvase FAHD1, mitochondrial-like	XP_037274683.1	TRINITY_DN10403_c0_g1_i1	TRINITY_DN10403_c0_g1			0.411318	-0.389752			0.0267516	0.0301714	None
LOC119174711	426-1532[-]		ADAM 17-like protease	XP_037281641.1	TRINITY_DN32761_c0_g1_i41	TRINITY_DN32761_c0_g1			0.387462	-0.460878			0.498231	-0.618374	None
LOC119181100	629-1486[+]		adapter molecule Crk-like	XP_037288178.1	TRINITY_DN26008_c0_g1_i7	TRINITY_DN26008_c0_g1			0.00620084	-0.00781345			0.826588	0.628538	None
LOC119176158	202-750[+]		adenine phosphoribosyltransferase-like	XP_037283205.1	TRINITY_DN294247_c0_g1_i1	TRINITY_DN294247_c0_g1			0.714266	-0.703423			0.141279	0.164476	None
LOC119170338	324-1391[+]		adenosine deaminase-like	XP_037277374.1	TRINITY_DN159205_c0_g1_i4	TRINITY_DN159205_c0_g1			0.675582	0.621593		+	1.2328	0.800447	None
LOC119176472	152-1456[+]		adenosylhomocysteinase-like	XP_037283664.1	TRINITY_DN4647_c3_g2_i3	TRINITY_DN4647_c3_g2			0.107804	0.144535		+	1.04959	0.901674	None
LOC119179607	2200-2529[+]		adenylate cyclase type 9-like	XP_037286623.1	TRINITY_DN1209_c0_g1_i2	TRINITY_DN1209_c0_g1			0.18963	0.179943			0.44676	0.329998	None
LOC119170030	715-1245[-]		adenylate kinase isoenzyme 6-like	XP_037276952.1	TRINITY_DN218_c4_g1_i1	TRINITY_DN218_c4_g1			0.421675	0.434659			0.71501	0.624726	None
LOC119179530	487-1923[+]		adenylosuccinate lyase-like	XP_037286521.1	TRINITY_DN3378_c1_g1_i3	TRINITY_DN3378_c1_g1			0.197345	-0.263581	+	+	1.44708	1.28359	D6
LOC119163353	78-1229[-]		adiponectin receptor protein-like	XP_037271229.1	TRINITY_DN22696_c2_g1_i1	TRINITY_DN22696_c2_g1			0.922487	0.93609		+	1.18582	0.863716	None
LOC119169202	549-1448[+]		ADP,ATP carrier protein-like	XP_037276212.1	TRINITY_DN9254_c1_g1_i2	TRINITY_DN9254_c1_g1			0.146324	-0.226573	+	+	1.23777	1.22582	D6
LOC119164142	1207-2673[-]		ADP-dependent glucokinase-like	XP_037272149.1	TRINITY_DN5006_c0_g1_i1	TRINITY_DN5006_c0_g1			0.741976	0.804109		+	0.922686	0.807504	None
LOC119175995	2504-3595[+]		ADP-ribose glycohydrolase ARH3-like, transcript variant X1	XP_037282989.1	TRINITY_DN10619_c1_g1_i9	TRINITY_DN10619_c1_g1			0.28748	0.394204	+	+	1.78174	1.61289	D6
LOC119175700	586-1653[+]		ADP-ribose glycohydrolase ARH3-like, transcript variant X2	XP_037282540.1	TRINITY_DN18829_c3_g1_i8	TRINITY_DN18829_c3_g1			0.814828	-0.849678			0.0598448	0.0792618	None
LOC119178349	348-1184[+]		ADP-ribose pyrophosphatase, mitochondrial-like	XP_037285437.1	TRINITY_DN11325_c0_g1_i12	TRINITY_DN11325_c0_g1			0.536142	-0.418626			0.292185	-0.235445	None
LOC119174652	330-875[-]		ADP-ribosylation factor 4	XP_037281540.1	TRINITY_DN2177_c1_g2_i4	TRINITY_DN2177_c1_g2			0.0300442	-0.0499716		+	1.02923	0.996768	None
LOC119163255	4429-5997[-]		ADP-ribosylation factor GTPase-activating protein 1-like, transcript variant X2	XP_037271107.1	TRINITY_DN23652_c0_g1_i7	TRINITY_DN23652_c0_g1			1.36822	0.524801			0.380036	-0.178498	None
LOC119164070	931-2466[-]		ADP-ribosylation factor GTPase-activating protein 2-like, transcript variant X2	XP_037272076.1	TRINITY_DN4767_c0_g1_i1	TRINITY_DN4767_c0_g1			0.863649	-0.588895	+	+	1.3706	-0.843295	D6
LOC119180286	91-2241[+]		ADP-ribosylation factor-binding protein GGA2-like	XP_037287339.1	TRINITY_DN15752_c3_g1_i9	TRINITY_DN15752_c3_g1			0.0159661	0.0260887			0.755732	0.772428	None
LOC119170442	491-1033[+]		ADP-ribosylation factor-like protein 1	XP_037277510.1	TRINITY_DN13143_c2_g1_i2	TRINITY_DN13143_c2_g1			0.0704196	-0.103813	+	+	1.50947	1.28044	D6
LOC119167255	320-877[+]		ADP-ribosylation factor-like protein 2	XP_037274605.1	TRINITY_DN20982_c0_g1_i5	TRINITY_DN20982_c0_g1			0.302026	-0.418592			0.871608	0.76939	None
LOC119175888	3-767[+]		ADP-ribosylation factor-like protein 3	XP_037282810.1	TRINITY_DN247468_c2_g2_i3	TRINITY_DN247468_c2_g2			0.0594483	-0.106536		+	1.00612	1.00252	None
LOC119163433	780-1340[-]		ADP-ribosylation factor-like protein 8B-A	XP_037271324.1	TRINITY_DN301139_c1_g1_i3	TRINITY_DN301139_c1_g1			0.371161	-0.47011		+	0.88092	0.862688	None
LOC119163505	2-823[+]		ADP-ribosylation factor-related protein 1-like	XP_037271407.1	TRINITY_DN26801_c0_g1_i20	TRINITY_DN26801_c0_g1			0.0429825	0.0731323		+	1.13653	1.22856	None
LOC119163799	1284-1979[-]		ADP-sugar pyrophosphatase-like, transcript variant X2	XP_037271766.1	TRINITY_DN2177_c4_g1_i14	TRINITY_DN2177_c4_g1			0.276322	-0.448407			0.0240048	-0.0416679	None
LOC119163396	3-4409[-]		afadin-like	XP_037271280.1	TRINITY_DN9862_c0_g1_i13	TRINITY_DN9862_c0_g1			1.02286	1.28559	+	+	1.8742	2.22591	D6
LOC119176232	227-2629[+]		AFG3-like protein 2, transcript variant X1	XP_037283308.1	TRINITY_DN4384_c0_g4_i6	TRINITY_DN4384_c0_g4			0.00273918	0.00386	+	+	1.52441	1.12348	D6
LOC119170205	318-1295[-]		AH receptor-interacting protein-like	XP_037277190.1	TRINITY_DN344091_c2_g1_i2	TRINITY_DN344091_c2_g1			0.101531	0.213665			0.00925308	0.017715	None
LOC119170825	2648-3310[+]		A-kinase anchor protein 1, mitochondrial-like, transcript variant X1	XP_037277991.1	TRINITY_DN1301_c0_g1_i5	TRINITY_DN1301_c0_g1			0.60364	-0.471703			0.595121	0.427616	None
LOC119163545	1514-2299[+]		A-kinase anchor protein 7-like	XP_037271458.1	TRINITY_DN123228_c0_g1_i1	TRINITY_DN123228_c0_g1			0.389409	0.524939	+	+	2.40028	-2.49451	D6
LOC119175104	1435-1923[+]		akirin-2-like, transcript variant X1	XP_037282234.1	TRINITY_DN18493_c0_g1_i12	TRINITY_DN18493_c0_g1			0.297036	-0.315074			0.00587891	0.00757599	None
LOC119185808	1-1731[+]		aladin-like	XP_037290581.1	TRINITY_DN24637_c0_g1_i2	TRINITY_DN24637_c0_g1			1.59415	1.68316	+	+	2.17777	2.2056	D6
LOC119176180	2663-4240[-]		alanine aminotransferase 1-like	XP_037283238.1	TRINITY_DN76298_c0_g1_i27	TRINITY_DN76298_c0_g1			0.00574021	0.00866842			0.590866	0.576329	None
LOC119187480	2-1057[+]		alanine--glyoxylate aminotransferase 2, mitochondrial-like	XP_037291495.1	TRINITY_DN2026_c4_g1_i27	TRINITY_DN2026_c4_g1			0.293988	-0.630666			0.558806	0.766089	None
LOC119187480	256-1383[+]		alanine--glyoxylate aminotransferase 2, mitochondrial-like	XP_037291495.1	TRINITY_DN2026_c4_g1_i8	TRINITY_DN2026_c4_g1			1.00712	-1.24487			0.0134723	-0.0238686	None
LOC119177103	2011-4914[-]		alanine--tRNA ligase, cytoplasmic-like	XP_037284386.1	TRINITY_DN4613_c0_g1_i9	TRINITY_DN4613_c0_g1			0.356462	0.412032	+	+	1.47601	1.206	D6
LOC119183889	714-1922[+]		alanyl-tRNA editing protein Aarsd1-B-like	XP_037289704.1	TRINITY_DN165701_c0_g1_i1	TRINITY_DN165701_c0_g1			0.13033	-0.224146			0.793904	0.931445	None
LOC119161286	1593-2744[-]		alcohol dehydrogenase class-3-like	XP_037269580.1	TRINITY_DN28426_c0_g2_i3	TRINITY_DN28426_c0_g2			0.294955	-0.343576			0.369461	0.360107	None
LOC119163921	40-1233[-]		aldehyde dehydrogenase family 16 member A1-like	XP_037271886.1	TRINITY_DN14925_c0_g1_i2	TRINITY_DN14925_c0_g1			0.081373	-0.115127		+	1.02405	0.882856	None
LOC119163921	252-2474[+]		aldehyde dehydrogenase family 16 member A1-like	XP_037271886.1	TRINITY_DN24669_c2_g1_i15	TRINITY_DN24669_c2_g1			0.119585	0.232424		+	1.08456	0.924983	None
LOC119180935	326-1873[+]		aldehyde dehydrogenase, dimeric NADP-preferring-like, transcript variant X1	XP_037287976.1	TRINITY_DN5302_c1_g1_i13	TRINITY_DN5302_c1_g1			0.129812	-0.177724		+	0.887682	0.827508	None
LOC119159477	3705-4112[-]		aldehyde dehydrogenase, mitochondrial-like	XP_037268142.1	TRINITY_DN146_c1_g1_i15	TRINITY_DN146_c1_g1			0.269898	-0.340966			0.268008	0.312644	None
LOC119187513	1797-3065[+]		aldehyde dehydrogenase, mitochondrial-like	XP_037291547.1	TRINITY_DN19004_c0_g1_i18	TRINITY_DN19004_c0_g1			0.0371433	-0.0573525			0.647777	0.666334	None
LOC119187513	420-752[+]		aldehyde dehydrogenase, mitochondrial-like	XP_037291547.1	TRINITY_DN19004_c0_g1_i9	TRINITY_DN19004_c0_g1			0.15024	0.201246			0.737346	0.699311	None
LOC119161267	2107-3054[+]		aldo-keto reductase family 1 member B1-like, transcript variant X1	XP_037269551.1	TRINITY_DN33851_c0_g2_i12	TRINITY_DN33851_c0_g2			0.01596	0.0216627			0.538377	0.519099	None
LOC119178732	308-1849[-]		alkaline phosphatase-like	XP_037285865.1	TRINITY_DN94848_c0_g1_i17	TRINITY_DN94848_c0_g1			0.0602649	-0.0946846	+	+	1.34595	1.28849	D6
LOC119178734	3990-5657[-]		alkaline phosphatase-like	XP_037285866.1	TRINITY_DN6412_c0_g1_i4	TRINITY_DN6412_c0_g1			0.361335	0.411501	+	+	1.29236	1.12446	D6
LOC119180102	223-2097[+]		alkyldihydroxyacetonephosphate synthase, peroxisomal-like	XP_037287136.1	TRINITY_DN16814_c1_g1_i14	TRINITY_DN16814_c1_g1			0.185299	0.244859			0.585053	0.574903	None
LOC119167049	636-2285[-]		alpha-(1,6)-fucosyltransferase-like	XP_037274359.1	TRINITY_DN12851_c2_g1_i10	TRINITY_DN12851_c2_g1			0.79259	0.784404	+	+	1.83204	1.55984	D6
LOC119177138	746-2506[+]		alpha-1,2-mannosyltransferase ALG9-like	XP_037284427.1	TRINITY_DN9594_c0_g1_i6	TRINITY_DN9594_c0_g1			0.105899	-0.172595	+	+	1.45017	1.41535	D6
LOC119181926	1686-2957[-]		alpha-1,3/1,6-mannosyltransferase ALG2-like	XP_037289072.1	TRINITY_DN17098_c0_g1_i3	TRINITY_DN17098_c0_g1			0.439852	0.580423	+	+	1.74922	1.66275	D6
LOC119172495	2297-2596[+]		alpha-1,3-mannosyl-glycoprotein 2-beta-N-acetylglucosaminyltransferase-like, transcript variant X1	XP_037279517.1	TRINITY_DN10102_c3_g1_i36	TRINITY_DN10102_c3_g1			0.110588	-0.258343		+	0.954186	1.22582	None
LOC119159557	2564-7060[-]		alpha-1-macroglobulin-like	XP_037268257.1	TRINITY_DN6990_c0_g1_i8	TRINITY_DN6990_c0_g1			1.40296	0.86805	+	+	1.95702	1.01674	D6
LOC119180056	195-1202[+]		alpha-2-macroglobulin receptor-associated protein-like	XP_037287087.1	TRINITY_DN259016_c0_g2_i1	TRINITY_DN259016_c0_g2			0.358473	0.34585			0.597146	0.529068	None
LOC119166156	1495-3483[-]		alpha-2-macroglobulin-like	XP_037273823.1	TRINITY_DN5763_c0_g1_i163	TRINITY_DN5763_c0_g1			0.573876	0.500979	+	+	1.64107	0.986202	D6
LOC119184540	120-1655[+]		alpha-aminoadipic semialdehyde dehydrogenase-like	XP_037289859.1	TRINITY_DN14595_c0_g1_i5	TRINITY_DN14595_c0_g1			0.0217891	0.0317798			0.598469	0.587776	None
LOC119163450	3162-5975[-]		alpha-aminoadipic semialdehyde synthase, mitochondrial-like, transcript variant X1	XP_037271348.1	TRINITY_DN54215_c0_g2_i5	TRINITY_DN54215_c0_g2			0.0735444	0.12976		+	0.96372	1.23509	None
LOC119170359	163-921[+]		alpha-aspartyl dipeptidase-like	XP_037277393.1	TRINITY_DN21050_c0_g1_i1	TRINITY_DN21050_c0_g1			0.0676169	-0.0691814			0.109307	0.0975695	None
LOC119185149	121-735[-]		alpha-crystallin A chain-like	XP_037290152.1	TRINITY_DN1022_c0_g1_i11	TRINITY_DN1022_c0_g1			0.0794768	-0.100497			0.464388	0.463961	None
LOC119185152	1210-1755[+]		alpha-crystallin A chain-like	XP_037290156.1	TRINITY_DN43466_c1_g1_i2	TRINITY_DN43466_c1_g1			0.0399612	-0.0579243			0.713152	0.734027	None
LOC119185153	609-1151[-]		alpha-crystallin A chain-like	XP_037290157.1	TRINITY_DN1022_c0_g2_i1	TRINITY_DN1022_c0_g2			0.0144698	0.0171914			0.716741	0.581594	None
LOC119185154	2-430[+]		alpha-crystallin A chain-like	XP_037290158.1	TRINITY_DN6126_c0_g3_i1	TRINITY_DN6126_c0_g3			0.386998	0.202235	+	+	3.87712	1.92282	D6
LOC119185157	800-1120[+]		alpha-crystallin A chain-like	XP_037290161.1	TRINITY_DN6126_c2_g1_i2	TRINITY_DN6126_c2_g1			0.228138	0.250652	+	+	1.49743	1.22025	D6
LOC119164224	2506-3219[-]		alpha-crystallin A chain-like, transcript variant X1	XP_037272262.1	TRINITY_DN4081_c0_g1_i1	TRINITY_DN4081_c0_g1			0.0312038	0.106506	+	+	1.20565	-2.50102	D6
LOC119185148	5282-5800[-]		alpha-crystallin B chain-like	XP_037290151.1	TRINITY_DN1022_c0_g1_i10	TRINITY_DN1022_c0_g1			0.199017	0.146687	+	+	1.82732	1.03761	D6
LOC119172976	295-3501[+]		alpha-mannosidase 2C1-like	XP_037280008.1	TRINITY_DN12853_c0_g1_i3	TRINITY_DN12853_c0_g1			0.335492	-0.437167			0.641412	-0.560229	None
LOC119188303	288-1445[+]		alpha-methylacyl-CoA racemase-like	XP_037292173.1	TRINITY_DN9663_c0_g1_i1	TRINITY_DN9663_c0_g1			0.370859	-0.42045			0.491107	0.505442	None
LOC119180643	814-2979[+]		alpha-N-acetylglucosaminidase-like	XP_037287652.1	TRINITY_DN18458_c0_g1_i15	TRINITY_DN18458_c0_g1			0.94267	-1.10854			0.173994	-0.249494	None
LOC119164293	781-1872[-]		alpha-soluble NSF attachment protein-like	XP_037272340.1	TRINITY_DN2490_c1_g1_i2	TRINITY_DN2490_c1_g1			0.0433225	0.0562286			0.579801	0.509012	None
LOC119173831	549-2435[-]		alpha-taxilin-like	XP_037280512.1	TRINITY_DN81215_c0_g3_i6	TRINITY_DN81215_c0_g3			0.151443	-0.36605			0.452287	-0.92163	None
LOC119179648	159-902[+]		aly/REF export factor 2-like	XP_037286662.1	TRINITY_DN84747_c0_g3_i3	TRINITY_DN84747_c0_g3			0.85932	0.746127	+	+	1.7986	1.37483	D6
LOC119171853	802-2370[-]		amine oxidase [flavin-containing] B-like	XP_037278612.1	TRINITY_DN13695_c0_g1_i16	TRINITY_DN13695_c0_g1			0.45951	0.833344	+	+	1.85644	1.91045	D6
LOC119186993	1366-2568[-]		amine oxidase [flavin-containing]-like	XP_037291198.1	TRINITY_DN828_c0_g1_i1	TRINITY_DN828_c0_g1			0.188742	-0.239807	+	+	1.31519	1.15851	D6
LOC119180376	1740-2819[+]		aminoacyl tRNA synthase complex-interacting multifunctional protein 2-like	XP_037287463.1	TRINITY_DN5621_c9_g1_i16	TRINITY_DN5621_c9_g1			0.00848435	0.0130868		+	1.01493	0.909027	None
LOC119171894	3-3155[+]		aminopeptidase N-like	XP_037278666.1	TRINITY_DN15549_c0_g1_i2	TRINITY_DN15549_c0_g1			0.940077	0.914229		+	0.951257	0.975679	None
LOC119171937	647-3115[-]		AMP deaminase 2-like, transcript variant X6	XP_037278733.1	TRINITY_DN53373_c0_g1_i6	TRINITY_DN53373_c0_g1			0.0870027	-0.117283	+	+	1.34499	1.06175	D6
LOC119171839	1596-3806[-]		amyloid-beta-like protein	XP_037278595.1	TRINITY_DN243602_c0_g1_i9	TRINITY_DN243602_c0_g1		+	2.45869	1.30313		+	1.29605	0.743747	None
LOC119176372	271-1086[+]		AN1-type zinc finger protein 1-like, transcript variant X2	XP_037283518.1	TRINITY_DN37149_c0_g2_i30	TRINITY_DN37149_c0_g2			0.729823	-1.03261			0.469189	0.548924	None
LOC119171622	2032-2607[-]		AN1-type zinc finger protein 6-like, transcript variant X2	XP_037278304.1	TRINITY_DN16011_c1_g1_i12	TRINITY_DN16011_c1_g1			0.501954	0.567544	+	+	2.81547	-2.73271	D6
LOC119170628	1982-2338[+]		anamorsin homolog	XP_037277742.1	TRINITY_DN8471_c0_g1_i11	TRINITY_DN8471_c0_g1			0.489304	0.274267			0.445944	-0.276628	None
LOC119170628	1007-1843[-]		anamorsin homolog	XP_037277742.1	TRINITY_DN8471_c0_g2_i1	TRINITY_DN8471_c0_g2			0.393248	0.180617	+	+	1.62497	-0.553341	D6
LOC119163519	182-5794[+]		anaphase-promoting complex subunit 1-like	XP_037271425.1	TRINITY_DN20896_c0_g1_i1	TRINITY_DN20896_c0_g1			0.135289	-0.220089		+	1.06194	1.05769	None
LOC119172243	995-3358[-]		anaphase-promoting complex subunit 2-like, transcript variant X1	XP_037279175.1	TRINITY_DN11497_c0_g1_i9	TRINITY_DN11497_c0_g1			0.140807	-0.192397		+	0.962026	0.752235	None
LOC119170410	187-2520[+]		anaphase-promoting complex subunit 4-like	XP_037277458.1	TRINITY_DN12748_c0_g2_i3	TRINITY_DN12748_c0_g2			0.0790092	-0.159313	+	+	1.17978	1.47261	D6
LOC119175713	101-2302[+]		anaphase-promoting complex subunit 5-like	XP_037282560.1	TRINITY_DN17347_c0_g1_i1	TRINITY_DN17347_c0_g1			0.0709814	-0.138716	+	+	1.6481	1.67554	D6
LOC119166754	733-1959[+]		angio-associated migratory cell protein-like, transcript variant X4	XP_037273980.1	TRINITY_DN5355_c1_g1_i3	TRINITY_DN5355_c1_g1			0.473155	0.555499	+	+	1.27501	1.28719	D6
LOC119175022	828-2009[-]		anhydro-N-acetylmuramic acid kinase-like, transcript variant X3	XP_037282082.1	TRINITY_DN19257_c1_g1_i1	TRINITY_DN19257_c1_g1			0.00409901	0.00711727		+	1.01408	1.01491	None
LOC119178718	252-3005[+]		anillin-like	XP_037285854.1	TRINITY_DN6961_c1_g1_i4	TRINITY_DN6961_c1_g1			0.857363	0.893081			0.554722	0.586985	None
LOC119187492	1356-4607[-]		anillin-like, transcript variant X1	XP_037291520.1	TRINITY_DN92_c0_g1_i12	TRINITY_DN92_c0_g1			0.979571	0.576469			0.381735	0.272826	None
LOC119175728	329-4351[+]		anion exchange protein 2-like, transcript variant X2	XP_037282579.1	TRINITY_DN11858_c0_g1_i31	TRINITY_DN11858_c0_g1		+	1.95979	2.25507	+	+	2.27012	2.51205	D6
LOC119170059	1025-3577[-]		ankyrin repeat and LEM domain-containing protein 2-like, transcript variant X2	XP_037276982.1	TRINITY_DN10831_c0_g1_i10	TRINITY_DN10831_c0_g1			0.137793	-0.211127		+	1.10799	1.07802	None
LOC119174622	329-1621[+]		ankyrin repeat and MYND domain-containing protein 2-like	XP_037281508.1	TRINITY_DN8047_c0_g1_i1	TRINITY_DN8047_c0_g1			0.0890257	-0.126911			0.877891	0.785956	None
LOC119172909	2553-3008[-]		ankyrin repeat domain-containing protein 13D-like, transcript variant X2	XP_037279951.1	TRINITY_DN2383_c1_g1_i1	TRINITY_DN2383_c1_g1			0.193833	0.272288		+	0.959906	0.926943	None
LOC119161018	191-1375[-]		ankyrin repeat domain-containing protein 17-like, transcript variant X7	XP_037269233.1	TRINITY_DN7182_c0_g1_i1	TRINITY_DN7182_c0_g1			0.426956	0.416818			0.319923	0.210372	None
LOC119161018	3-6689[-]		ankyrin repeat domain-containing protein 17-like, transcript variant X7	XP_037269230.1	TRINITY_DN8774_c1_g1_i17	TRINITY_DN8774_c1_g1			0.0801143	-0.0727983			0.407309	0.261547	None
LOC119174534	2902-4422[-]		ankyrin repeat domain-containing protein 27-like	XP_037281383.1	TRINITY_DN15812_c0_g3_i17	TRINITY_DN15812_c0_g3			0.0551289	0.11095		+	1.05871	1.12766	None
LOC119182248	1282-2115[-]		ankyrin repeat domain-containing protein 49-like, transcript variant X1	XP_037289215.1	TRINITY_DN27748_c0_g1_i2	TRINITY_DN27748_c0_g1			0.143646	0.132596			0.473661	0.31184	None
LOC119178181	1257-5594[-]		ankyrin repeat domain-containing protein 50-like	XP_037285265.1	TRINITY_DN1023_c1_g1_i3	TRINITY_DN1023_c1_g1			0.494468	-0.728982		+	1.10602	1.09372	None
LOC119174780	492-824[+]		ankyrin repeat, SAM and basic leucine zipper domain-containing protein 1-like	XP_037281740.1	TRINITY_DN14272_c1_g1_i3	TRINITY_DN14272_c1_g1			0.0643866	-0.119114		+	1.15322	1.1959	None
LOC119161245	891-1835[+]		annexin-B12-like, transcript variant X2	XP_037269514.1	TRINITY_DN10385_c1_g2_i10	TRINITY_DN10385_c1_g2			0.461749	0.508443	+	+	1.26282	1.10424	D6
LOC119163993	295-963[+]		anoctamin-2-like	XP_037271983.1	TRINITY_DN17657_c0_g1_i12	TRINITY_DN17657_c0_g1			0.600813	0.559241	+	+	2.15141	1.55924	D6
LOC119163993	295-963[+]		anoctamin-2-like	XP_037271983.1	TRINITY_DN17657_c0_g1_i2	TRINITY_DN17657_c0_g1			0.507445	-0.724342	+	+	2.92737	-3.57223	D6
LOC119183121	1830-4442[-]		anoctamin-7-like, transcript variant X1	XP_037289476.1	TRINITY_DN14449_c0_g1_i1	TRINITY_DN14449_c0_g1			0.192207	0.272141		+	1.18748	1.18103	None
LOC119180548	3560-6382[-]		AP-1 complex subunit beta-1-like	XP_037287546.1	TRINITY_DN53945_c0_g2_i14	TRINITY_DN53945_c0_g2			0.124511	-0.178578		+	1.24549	1.10389	None
LOC119177182	2046-4700[+]		AP-1 complex subunit gamma-1-like, transcript variant X3	XP_037284482.1	TRINITY_DN28234_c1_g1_i7	TRINITY_DN28234_c1_g1			0.3316	-0.425324		+	0.892726	0.821609	None
LOC119180666	233-1501[+]		AP-1 complex subunit mu-1	XP_037287682.1	TRINITY_DN1112_c0_g1_i11	TRINITY_DN1112_c0_g1			0.180787	-0.290385		+	1.16444	1.10735	None
LOC119170167	1804-4566[-]		AP-2 complex subunit alpha-like	XP_037277140.1	TRINITY_DN561_c0_g1_i1	TRINITY_DN561_c0_g1			0.216334	-0.267899		+	0.931627	0.86079	None
LOC119177148	1469-4297[-]		AP-2 complex subunit alpha-like	XP_037284442.1	TRINITY_DN106557_c0_g1_i10	TRINITY_DN106557_c0_g1			0.333905	-0.420322		+	0.929232	0.797474	None
LOC119161292	670-4419[+]		AP2-associated protein kinase 1-like, transcript variant X1	XP_037269585.1	TRINITY_DN17747_c2_g1_i21	TRINITY_DN17747_c2_g1			0.391965	0.362208	+	+	1.52247	1.12406	D6
LOC119170804	4978-5334[-]		AP-3 complex subunit beta-2-like	XP_037277959.1	TRINITY_DN20204_c0_g1_i3	TRINITY_DN20204_c0_g1			0.375629	-0.432004		+	0.932215	0.78845	None
LOC119160955	3-1226[-]		AP-3 complex subunit mu-2-like, transcript variant X1	XP_037269134.1	TRINITY_DN8073_c2_g1_i12	TRINITY_DN8073_c2_g1			0.189844	-0.31038		+	1.00052	1.06824	None
LOC119160955	.		AP-3 complex subunit mu-2-like, transcript variant X1	XP_037269135.1	TRINITY_DN8073_c2_g1_i14	TRINITY_DN8073_c2_g1			0.13083	-0.278797	+	+	1.30997	1.79873	D6
LOC119172163	118-690[+]		AP-3 complex subunit sigma-2-like	XP_037279076.1	TRINITY_DN114502_c0_g1_i1	TRINITY_DN114502_c0_g1			0.57191	-1.05593			0.327007	0.645642	None
LOC119179034	678-1823[-]		AP-4 complex accessory subunit Tepsin-like	XP_037286013.1	TRINITY_DN2177_c10_g1_i6	TRINITY_DN2177_c10_g1			0.390444	0.383328			0.29698	0.300637	None
LOC119179454	328-639[+]		AP-5 complex subunit zeta-1-like	XP_037286425.1	TRINITY_DN5218_c4_g1_i2	TRINITY_DN5218_c4_g1			0.552991	-0.750078			0.540838	0.623117	None
LOC119170609	82-1563[+]		apoptosis inhibitor 5-like	XP_037277723.1	TRINITY_DN2_c72_g1_i4	TRINITY_DN2_c72_g1			1.02634	-1.18963	+	+	1.31509	1.22319	D6
LOC119169992	511-4479[+]		apoptotic protease-activating factor 1-like	XP_037276898.1	TRINITY_DN2015_c0_g1_i4	TRINITY_DN2015_c0_g1			0.347922	0.470321		+	1.18609	1.03633	None
LOC119168137	765-2339[+]		ARF GTPase-activating protein GIT2-like, transcript variant X2	XP_037275442.1	TRINITY_DN3476_c1_g1_i10	TRINITY_DN3476_c1_g1			0.237576	-0.391672	+	+	1.36417	1.26582	D6
LOC119169958	210-1322[+]		arfaptin-2-like, transcript variant X5	XP_037276859.1	TRINITY_DN3223_c0_g1_i1	TRINITY_DN3223_c0_g1			0.0559013	-0.0605526	+	+	2.03113	-1.17583	D6
LOC119176317	2019-4622[-]		arf-GAP with coiled-coil, ANK repeat and PH domain-containing protein 2-like	XP_037283438.1	TRINITY_DN16562_c0_g1_i10	TRINITY_DN16562_c0_g1			0.865572	0.948982	+	+	1.36867	1.24734	D6
LOC119179615	7950-8867[-]		arf-GAP with dual PH domain-containing protein 1-like	XP_037286630.1	TRINITY_DN1178_c3_g1_i5	TRINITY_DN1178_c3_g1			0.211326	0.26788	+	+	1.83939	1.61859	D6
LOC119170419	756-4532[+]		arf-GAP with Rho-GAP domain, ANK repeat and PH domain-containing protein 1-like	XP_037277470.1	TRINITY_DN13457_c1_g1_i1	TRINITY_DN13457_c1_g1			0.947601	0.746346	+	+	2.22535	1.32715	D6
LOC119178148	477-2471[-]		arginine--tRNA ligase, cytoplasmic-like	XP_037285216.1	TRINITY_DN4016_c1_g1_i19	TRINITY_DN4016_c1_g1			0.204337	-0.266399		+	1.06967	0.935585	None
LOC119174567	869-2401[-]		arginyl-tRNA--protein transferase 1-like, transcript variant X3	XP_037281430.1	TRINITY_DN59095_c0_g2_i11	TRINITY_DN59095_c0_g2			0.437729	-0.486717		+	1.04849	0.887678	None
LOC119180772	128-667[+]		armadillo repeat-containing protein 7-like, transcript variant X1	XP_037287804.1	TRINITY_DN3093_c0_g1_i3	TRINITY_DN3093_c0_g1			0.13645	-0.269598	+	+	1.90292	-2.48715	D6
LOC119175798	698-2506[+]		armadillo repeat-containing protein 8-like, transcript variant X4	XP_037282676.1	TRINITY_DN9178_c0_g1_i12	TRINITY_DN9178_c0_g1			1.21391	0.989084			0.117362	-0.0941362	None
LOC119175798	2413-4119[-]		armadillo repeat-containing protein 8-like, transcript variant X4	XP_037282675.1	TRINITY_DN9178_c0_g1_i16	TRINITY_DN9178_c0_g1			0.180473	-0.267952		+	1.23551	1.07631	None
LOC119175750	4558-6582[-]		armadillo-like helical domain-containing protein 3	XP_037282600.1	TRINITY_DN6243_c0_g2_i6	TRINITY_DN6243_c0_g2			0.0340802	-0.0411954		+	1.00859	0.849569	None
LOC119159370	262-1929[+]		asparagine--tRNA ligase, cytoplasmic-like	XP_037268004.1	TRINITY_DN13000_c3_g1_i2	TRINITY_DN13000_c3_g1			0.0924204	0.115589		+	1.01539	0.85057	None
LOC119175847	167-1390[+]		aspartate aminotransferase, cytoplasmic-like	XP_037282749.1	TRINITY_DN10693_c1_g4_i1	TRINITY_DN10693_c1_g4			0.0757547	-0.11948		+	1.08355	1.03771	None
LOC119174832	1519-2799[-]		aspartate aminotransferase, mitochondrial-like	XP_037281827.1	TRINITY_DN2727_c0_g4_i1	TRINITY_DN2727_c0_g4			0.180697	-0.251121			0.685869	0.70493	None
LOC119175056	356-2380[+]		aspartyl/asparaginyl beta-hydroxylase-like, transcript variant X2	XP_037282142.1	TRINITY_DN10172_c3_g1_i2	TRINITY_DN10172_c3_g1			0.357102	-0.450269			0.786021	0.771865	None
LOC119174513	2704-3354[+]		ataxin-10-like	XP_037281348.1	TRINITY_DN2571_c0_g1_i4	TRINITY_DN2571_c0_g1			1.15331	0.812073	+	+	1.8826	1.17203	D6
LOC119174513	306-1691[-]		ataxin-10-like	XP_037281348.1	TRINITY_DN573_c0_g1_i17	TRINITY_DN573_c0_g1			0.243149	0.347466			0.69996	0.806081	None
LOC119176131	1975-4404[-]		ataxin-2-like protein, transcript variant X2	XP_037283190.1	TRINITY_DN10157_c1_g1_i2	TRINITY_DN10157_c1_g1			1.07178	-0.578943	+	+	1.40925	-0.74854	D6
LOC119176131	178-546[+]		ataxin-2-like protein, transcript variant X2	XP_037283173.1	TRINITY_DN14894_c0_g1_i4	TRINITY_DN14894_c0_g1			0.97699	-0.67083			0.106625	-0.0928874	None
LOC119164026	1399-2931[-]		atlastin-1-like, transcript variant X1	XP_037272021.1	TRINITY_DN59_c0_g1_i17	TRINITY_DN59_c0_g1			0.478482	-0.706727			0.637775	0.769694	None
LOC119164337	141-1463[+]		atlastin-1-like, transcript variant X1	XP_037272404.1	TRINITY_DN3495_c2_g4_i4	TRINITY_DN3495_c2_g4			1.26048	2.08743	+	+	2.03407	3.09261	D6
LOC119163999	825-2423[+]		atlastin-2-like	XP_037271989.1	TRINITY_DN101412_c0_g1_i34	TRINITY_DN101412_c0_g1			0.0436597	0.0630393			0.527898	0.505092	None
LOC119164338	1770-2972[+]		atlastin-2-like, transcript variant X2	XP_037272406.1	TRINITY_DN5832_c0_g1_i5	TRINITY_DN5832_c0_g1			1.43516	-1.52903			0.506792	-0.598344	None
LOC119164338	1770-2303[+]		atlastin-2-like, transcript variant X2	XP_037272406.1	TRINITY_DN5832_c0_g1_i8	TRINITY_DN5832_c0_g1			1.17841	-1.39034			0.495186	-0.62943	None
LOC119163083	434-2101[+]		atlastin-3-like, transcript variant X4	XP_037270914.1	TRINITY_DN1165_c0_g2_i4	TRINITY_DN1165_c0_g2			0.508422	-0.700501			0.315978	0.458313	None
LOC119163083	1-435[-]		atlastin-3-like, transcript variant X4	XP_037270917.1	TRINITY_DN35062_c0_g2_i1	TRINITY_DN35062_c0_g2			0.274864	-0.388267			0.506777	0.56078	None
LOC119163083	1506-2174[-]		atlastin-3-like, transcript variant X4	XP_037270914.1	TRINITY_DN732_c3_g1_i4	TRINITY_DN732_c3_g1			0.307283	-0.402196		+	1.16342	0.863646	None
LOC119179897	149-1102[+]		ATP synthase mitochondrial F1 complex assembly factor 1-like	XP_037286910.1	TRINITY_DN1760_c1_g1_i3	TRINITY_DN1760_c1_g1			0.130058	0.171238		+	0.911673	0.952929	None
LOC119180052	257-847[+]		ATP synthase mitochondrial F1 complex assembly factor 2-like	XP_037287082.1	TRINITY_DN10798_c1_g1_i10	TRINITY_DN10798_c1_g1			0.486759	-0.563576		+	1.14152	0.919648	None
LOC119180052	1872-2738[+]		ATP synthase mitochondrial F1 complex assembly factor 2-like	XP_037287082.1	TRINITY_DN10798_c1_g1_i2	TRINITY_DN10798_c1_g1			0.10674	-0.16155			0.687829	0.531668	None
LOC119163704	1753-3465[-]		ATP synthase subunit alpha, mitochondrial-like	XP_037271665.1	TRINITY_DN46237_c3_g1_i1	TRINITY_DN46237_c3_g1			0.149856	-0.200907			0.77748	0.725039	None
LOC119176309	106-1767[+]		ATP synthase subunit alpha, mitochondrial-like	XP_037283425.1	TRINITY_DN11183_c2_g1_i1	TRINITY_DN11183_c2_g1			0.256861	-0.311359			0.689349	0.646799	None
LOC119166894	2412-3212[+]		ATP synthase subunit b, mitochondrial-like	XP_037274185.1	TRINITY_DN11797_c0_g1_i2	TRINITY_DN11797_c0_g1			0.168139	-0.235675		+	0.904027	0.838839	None
LOC119159705	408-1658[+]		ATP synthase subunit beta, mitochondrial	XP_037268433.1	TRINITY_DN17754_c0_g1_i3	TRINITY_DN17754_c0_g1			0.119515	-0.156078			0.751879	0.669254	None
LOC119180425	421-945[+]		ATP synthase subunit d, mitochondrial-like	XP_037287520.1	TRINITY_DN12930_c1_g2_i1	TRINITY_DN12930_c1_g2			0.0358512	0.0421891			0.49748	0.412427	None
LOC119180741	1173-1673[-]		ATP synthase subunit delta, mitochondrial-like	XP_037287772.1	TRINITY_DN105480_c0_g1_i3	TRINITY_DN105480_c0_g1			0.154185	0.21864	+	+	2.51835	-2.44595	D6
LOC119164267	3-386[+]		ATP synthase subunit g, mitochondrial-like	XP_037272312.1	TRINITY_DN786551_c0_g1_i1	TRINITY_DN786551_c0_g1			0.243078	-0.293065			0.490024	0.490553	None
LOC119163512	604-1485[-]		ATP synthase subunit gamma, mitochondrial-like	XP_037271416.1	TRINITY_DN68050_c0_g1_i1	TRINITY_DN68050_c0_g1			0.230622	-0.305605			0.747619	0.718894	None
LOC119175067	1-789[+]		ATP synthase subunit O, mitochondrial-like	XP_037282172.1	TRINITY_DN102060_c0_g1_i4	TRINITY_DN102060_c0_g1			0.201378	-0.25596			0.785137	0.71255	None
LOC119167108	46-744[+]		ATP synthase subunit s, mitochondrial-like	XP_037274427.1	TRINITY_DN12840_c0_g1_i4	TRINITY_DN12840_c0_g1			0.78763	-0.733422			0.167947	0.194308	None
LOC119180710	594-1616[-]		ATPase ASNA1 homolog	XP_037287739.1	TRINITY_DN42691_c0_g1_i3	TRINITY_DN42691_c0_g1			0.142091	0.190702	+	+	1.31011	1.13956	D6
LOC119187774	159-1340[+]		ATPase family AAA domain-containing protein 1-B-like	XP_037291748.1	TRINITY_DN17068_c0_g1_i5	TRINITY_DN17068_c0_g1			0.312273	-0.462558	+	+	1.35741	1.29907	D6
LOC119163751	4023-6827[-]		ATPase family AAA domain-containing protein 2-like	XP_037271715.1	TRINITY_DN13879_c1_g1_i15	TRINITY_DN13879_c1_g1			0.371985	-0.472268	+	+	1.31778	1.42195	D6
LOC119163751	579-4550[+]		ATPase family AAA domain-containing protein 2-like	XP_037271715.1	TRINITY_DN4216_c3_g1_i11	TRINITY_DN4216_c3_g1			0.537047	-0.973651		+	1.04166	1.45523	None
LOC119182341	103-1929[+]		ATPase family AAA domain-containing protein 3-like	XP_037289245.1	TRINITY_DN2130_c0_g1_i1	TRINITY_DN2130_c0_g1			0.364684	-0.341522			0.885429	0.606758	None
LOC119179940	241-2676[+]		ATPase family protein 2 homolog	XP_037286963.1	TRINITY_DN8567_c0_g1_i2	TRINITY_DN8567_c0_g1			1.03486	-0.988672			0.407999	0.404014	None
LOC119179940	241-2811[+]		ATPase family protein 2 homolog	XP_037286963.1	TRINITY_DN8567_c0_g1_i5	TRINITY_DN8567_c0_g1			0.133741	-0.203749	+	+	1.28554	1.25149	D6
LOC119170300	3-335[+]		ATPase inhibitor A, mitochondrial-like	XP_037277327.1	TRINITY_DN10674_c0_g1_i1	TRINITY_DN10674_c0_g1			1.17142	1.1426	+	+	2.23345	-1.97751	D6
LOC119187840	1150-5856[-]		ATP-binding cassette sub-family A member 2-like	XP_037291825.1	TRINITY_DN262_c6_g2_i3	TRINITY_DN262_c6_g2		+	2.28626	-2.72244			0.450229	0.511366	None
LOC119176408	2315-4282[+]		ATP-binding cassette sub-family B member 10, mitochondrial-like	XP_037283567.1	TRINITY_DN2219_c3_g2_i2	TRINITY_DN2219_c3_g2			0.177645	-0.27133	+	+	1.49027	1.42593	D6
LOC119178435	8972-11218[+]		ATP-binding cassette sub-family B member 6, mitochondrial-like	XP_037285534.1	TRINITY_DN17531_c0_g1_i12	TRINITY_DN17531_c0_g1			0.181018	-0.260074		+	1.0769	0.937748	None
LOC119174736	2818-4899[-]		ATP-binding cassette sub-family B member 7, mitochondrial-like	XP_037281666.1	TRINITY_DN1310_c0_g1_i1	TRINITY_DN1310_c0_g1			0.323053	-0.481098	+	+	1.21947	1.28309	D6
LOC119163566	365-2752[+]		ATP-binding cassette sub-family D member 1-like	XP_037271484.1	TRINITY_DN3995_c0_g1_i12	TRINITY_DN3995_c0_g1			0.215349	-0.325907		+	0.881642	0.884706	None
LOC119181383	155-2152[+]		ATP-binding cassette sub-family D member 3-like	XP_037288509.1	TRINITY_DN10627_c0_g1_i1	TRINITY_DN10627_c0_g1			0.20041	-0.324618	+	+	1.53587	0.939587	D6
LOC119181383	1223-3220[+]		ATP-binding cassette sub-family D member 3-like	XP_037288509.1	TRINITY_DN10627_c0_g1_i7	TRINITY_DN10627_c0_g1			0.558723	0.552432	+	+	1.2826	1.04722	D6
LOC119170047	261-2066[+]		ATP-binding cassette sub-family E member 1-like	XP_037276970.1	TRINITY_DN17672_c0_g2_i1	TRINITY_DN17672_c0_g2			0.452639	-0.500871			0.627377	0.62312	None
LOC119161593	513-2594[+]		ATP-binding cassette sub-family F member 1-like	XP_037270037.1	TRINITY_DN45294_c0_g1_i12	TRINITY_DN45294_c0_g1			0.0546597	-0.0830922			0.874778	0.795588	None
LOC119178777	570-1823[+]		ATP-binding cassette sub-family F member 2-like	XP_037285917.1	TRINITY_DN21064_c1_g1_i1	TRINITY_DN21064_c1_g1			0.269884	-0.339015			0.830075	0.769414	None
LOC119176293	210-2138[+]		ATP-binding cassette sub-family F member 3-like	XP_037283401.1	TRINITY_DN10747_c2_g1_i15	TRINITY_DN10747_c2_g1			0.082551	0.174246			0.777803	1.02993	None
LOC119171588	1687-2412[+]		ATP-binding cassette sub-family G member 1-like	XP_037278262.1	TRINITY_DN1075_c0_g1_i1	TRINITY_DN1075_c0_g1			1.23179	1.42594	+	+	1.78216	1.97003	D6
LOC119171945	687-2375[+]		ATP-binding cassette sub-family G member 4-like	XP_037278751.1	TRINITY_DN4203_c0_g1_i2	TRINITY_DN4203_c0_g1			0.98128	0.916065	+	+	1.4543	1.20613	D6
LOC119171945	1760-2767[+]		ATP-binding cassette sub-family G member 4-like	XP_037278751.1	TRINITY_DN4203_c0_g1_i5	TRINITY_DN4203_c0_g1			1.28211	1.1366	+	+	1.43052	1.23307	D6
LOC119178791	456-3716[-]		ATP-citrate synthase-like, transcript variant X1	XP_037285936.1	TRINITY_DN4589_c1_g1_i5	TRINITY_DN4589_c1_g1			0.0403108	-0.0647373			0.699793	0.721583	None
LOC119164020	397-1338[-]		ATP-dependent (S)-NAD(P)H-hydrate dehydratase-like	XP_037272013.1	TRINITY_DN35021_c0_g1_i2	TRINITY_DN35021_c0_g1			0.153589	-0.203735		+	1.03439	0.970286	None
LOC119180986	59-769[+]		ATP-dependent Clp protease proteolytic subunit-like	XP_037288036.1	TRINITY_DN107077_c0_g1_i13	TRINITY_DN107077_c0_g1			0.0907985	0.125473		+	0.98169	0.918443	None
LOC119170542	3609-5429[+]		ATP-dependent DNA helicase 2 subunit 1	XP_037277628.1	TRINITY_DN25015_c0_g1_i2	TRINITY_DN25015_c0_g1			1.32195	2.6587			0.705436	1.5408	None
LOC119175008	1169-3946[+]		ATP-dependent DNA helicase Q5-like	XP_037282071.1	TRINITY_DN6533_c5_g1_i4	TRINITY_DN6533_c5_g1			0.0782851	0.146587	+	+	2.82718	-3.4754	D6
LOC119180421	677-2152[-]		ATP-sensitive inward rectifier potassium channel 12-like, transcript variant X1	XP_037287512.1	TRINITY_DN90504_c0_g1_i2	TRINITY_DN90504_c0_g1			0.317019	0.567865			0.478836	0.870742	None
LOC119171524	2931-4055[+]		atrial natriuretic peptide receptor 1-like	XP_037278198.1	TRINITY_DN25607_c0_g1_i3	TRINITY_DN25607_c0_g1			0.0409055	-0.04182			0.45095	0.355118	None
LOC119165186	269-5008[+]		AT-rich interactive domain-containing protein 2-like	XP_037273267.1	TRINITY_DN2095_c1_g1_i2	TRINITY_DN2095_c1_g1			1.93384	1.17949			0.196681	-0.191037	None
LOC119175976	156-1346[+]		AT-rich interactive domain-containing protein 5B-like	XP_037282962.1	TRINITY_DN88906_c0_g1_i11	TRINITY_DN88906_c0_g1			0.785798	-1.66972		+	0.847644	1.20355	None
LOC119167476	4749-5963[-]		atypical kinase COQ8B, mitochondrial-like	XP_037274854.1	TRINITY_DN5119_c0_g1_i1	TRINITY_DN5119_c0_g1			1.99873	1.39004			0.493174	-0.380223	None
LOC119167476	7493-8947[+]		atypical kinase COQ8B, mitochondrial-like	XP_037274854.1	TRINITY_DN5119_c0_g1_i6	TRINITY_DN5119_c0_g1			0.941975	-0.648368			0.166404	0.130823	None
LOC119180856	.		autophagy-related protein 101-like	XP_037287892.1	TRINITY_DN26946_c0_g1_i1	TRINITY_DN26946_c0_g1			0.0611987	-0.111301			0.674699	0.764447	None
LOC119179086	110-859[+]		autophagy-related protein 13-like, transcript variant X1	XP_037286070.1	TRINITY_DN16666_c5_g2_i2	TRINITY_DN16666_c5_g2			0.77518	0.918194	+	+	1.73554	1.5592	D6
LOC119178127	644-2290[-]		autophagy-related protein 16-1-like, transcript variant X2	XP_037285189.1	TRINITY_DN1187_c0_g2_i3	TRINITY_DN1187_c0_g2			0.438388	-0.491926		+	0.943614	0.765482	None
LOC119178509	3309-3989[+]		autophagy-related protein 9A-like	XP_037285612.1	TRINITY_DN312_c11_g1_i1	TRINITY_DN312_c11_g1			1.28691	0.771293	+	+	2.18865	0.918131	D6
LOC119180247	178-2469[+]		axin-1-like	XP_037287290.1	TRINITY_DN109987_c0_g3_i10	TRINITY_DN109987_c0_g3			0.160444	0.222633			0.196413	0.248599	None
LOC119177293	590-2158[-]		b(0,+)-type amino acid transporter 1-like	XP_037284648.1	TRINITY_DN10886_c3_g1_i10	TRINITY_DN10886_c3_g1			0.667446	0.688892	+	+	2.50865	1.8943	D6
LOC119166820	.		barrier-to-autointegration factor-like	XP_037274084.1	TRINITY_DN113503_c0_g1_i2	TRINITY_DN113503_c0_g1			0.224366	-0.192606			0.181637	0.166401	None
LOC119171971	3204-3521[+]		basement membrane-specific heparan sulfate proteoglycan core protein-like	XP_037278786.1	TRINITY_DN1774_c4_g1_i1	TRINITY_DN1774_c4_g1			1.72371	2.29984	+	+	1.949	2.52685	D6
LOC119171951	2001-3311[-]		basic leucine zipper and W2 domain-containing protein 1-like	XP_037278760.1	TRINITY_DN5102_c0_g1_i10	TRINITY_DN5102_c0_g1			0.13108	0.186177		+	1.23133	1.1455	None
LOC119170211	777-2804[+]		B-box type zinc finger protein ncl-1-like, transcript variant X3	XP_037277198.1	TRINITY_DN6023_c0_g2_i4	TRINITY_DN6023_c0_g2			0.0598441	0.0865483			0.353262	0.400982	None
LOC119176170	1923-2465[-]		B-cell CLL/lymphoma 7 protein family member A-like, transcript variant X2	XP_037283233.1	TRINITY_DN17583_c0_g1_i5	TRINITY_DN17583_c0_g1			0.183088	-0.360526		+	1.18029	0.941232	None
LOC119174524	140-868[+]		B-cell receptor-associated protein 31-like, transcript variant X2	XP_037281359.1	TRINITY_DN2027_c0_g1_i3	TRINITY_DN2027_c0_g1			0.957793	0.668176	+	+	1.6426	1.18125	D6
LOC119181063	345-680[+]		BET1 homolog	XP_037288136.1	TRINITY_DN14864_c1_g1_i2	TRINITY_DN14864_c1_g1			0.560611	0.430702	+	+	2.60107	-1.5524	D6
LOC119181475	1194-1499[+]		BET1-like protein	XP_037288626.1	TRINITY_DN2478_c0_g2_i2	TRINITY_DN2478_c0_g2			0.0393757	-0.0520902	+	+	2.94959	-2.52781	D6
LOC119175621	205-1200[+]		beta-1,3-galactosyltransferase 5-like	XP_037282420.1	TRINITY_DN1486_c4_g1_i1	TRINITY_DN1486_c4_g1			1.37361	1.75659		+	1.04738	1.10257	None
LOC119180578	260-1195[+]		beta-1,3-galactosyltransferase 6-like	XP_037287583.1	TRINITY_DN214910_c0_g1_i12	TRINITY_DN214910_c0_g1			0.0285832	0.0441594		+	1.08172	1.0305	None
LOC119170860	429-1694[+]		beta-1,3-glucosyltransferase-like	XP_037278041.1	TRINITY_DN5959_c1_g1_i6	TRINITY_DN5959_c1_g1			0.407664	-0.495084			0.177887	0.217968	None
LOC119180766	449-787[+]		beta-1,4-galactosyltransferase 7-like	XP_037287798.1	TRINITY_DN3839_c0_g1_i4	TRINITY_DN3839_c0_g1			0.00149755	0.00251746		+	1.04773	0.976901	None
LOC119177424	1285-2532[-]		beta-1,4-glucuronyltransferase 1-like	XP_037284787.1	TRINITY_DN39_c5_g1_i14	TRINITY_DN39_c5_g1			0.76582	1.04624		+	0.905022	1.17117	None
LOC119173268	1675-3153[+]		beta-1,4-glucuronyltransferase 1-like, transcript variant X1	XP_037280064.1	TRINITY_DN30573_c0_g3_i1	TRINITY_DN30573_c0_g3			1.6553	1.82202	+	+	1.72773	1.695	D6
LOC119174354	248-1387[+]		beta-1,4-N-acetylgalactosaminyltransferase bre-4-like, transcript variant X1	XP_037281117.1	TRINITY_DN1800_c1_g1_i1	TRINITY_DN1800_c1_g1			0.574541	0.620972	+	+	1.73074	1.43567	D6
LOC119188245	460-1746[+]		beta-arrestin-1-like	XP_037292087.1	TRINITY_DN3526_c2_g1_i10	TRINITY_DN3526_c2_g1			0.291454	0.380933	+	+	1.53063	1.33276	D6
LOC119185943	488-1849[+]		beta-catenin-like protein 1	XP_037290646.1	TRINITY_DN9829_c1_g1_i2	TRINITY_DN9829_c1_g1			0.55947	-0.572792		+	0.955923	0.818259	None
LOC119175795	6233-7237[-]		beta-centractin, transcript variant X2	XP_037282667.1	TRINITY_DN7390_c1_g1_i9	TRINITY_DN7390_c1_g1			0.134592	-0.365645		+	1.01455	1.60642	None
LOC119177885	391-2202[-]		beta-galactosidase-like	XP_037284971.1	TRINITY_DN10612_c1_g1_i11	TRINITY_DN10612_c1_g1			0.899574	-1.03608		+	0.955823	0.978825	None
LOC119177885	560-2503[+]		beta-galactosidase-like	XP_037284971.1	TRINITY_DN205_c0_g1_i5	TRINITY_DN205_c0_g1			0.377405	-0.60772	+	+	1.35233	1.72879	D6
LOC119178235	1143-2843[-]		beta-hexosaminidase subunit alpha-like, transcript variant X2	XP_037285326.1	TRINITY_DN20562_c1_g1_i5	TRINITY_DN20562_c1_g1			0.662324	-0.701989			0.415729	-0.459526	None
LOC119164157	89-976[+]		beta-parvin-like, transcript variant X1	XP_037272171.1	TRINITY_DN13251_c2_g1_i10	TRINITY_DN13251_c2_g1			0.095716	-0.159449			0.696115	0.76879	None
LOC119172425	1178-2224[-]		beta-secretase-like, transcript variant X2	XP_037279422.1	TRINITY_DN17409_c0_g1_i4	TRINITY_DN17409_c0_g1			1.93351	1.05617			0.715967	-0.365542	None
LOC119176098	2541-3725[+]		beta-ureidopropionase-like, transcript variant X2	XP_037283131.1	TRINITY_DN10157_c0_g1_i21	TRINITY_DN10157_c0_g1			0.220512	0.276742		+	0.922797	0.832802	None
LOC119188182	1350-4532[-]		bifunctional coenzyme A synthase-like	XP_037292001.1	TRINITY_DN23965_c0_g1_i2	TRINITY_DN23965_c0_g1			0.393058	-0.445375		+	1.10306	0.961614	None
LOC119169833	137-4708[+]		bifunctional glutamate/proline--tRNA ligase-like	XP_037276746.1	TRINITY_DN14241_c0_g2_i3	TRINITY_DN14241_c0_g2			0.111703	0.156785	+	+	1.48572	1.30533	D6
LOC119170140	3308-4249[-]		bifunctional peptidase and (3S)-lysyl hydroxylase Jmjd7-like	XP_037277093.1	TRINITY_DN15047_c0_g1_i1	TRINITY_DN15047_c0_g1			0.823834	-1.26559			0.694849	0.712759	None
LOC119172295	239-2020[+]		bifunctional purine biosynthesis protein ATIC-like	XP_037279244.1	TRINITY_DN28987_c1_g1_i13	TRINITY_DN28987_c1_g1			0.122511	-0.175982			0.52552	0.522043	None
LOC119159516	1091-1462[-]		biogenesis of lysosome-related organelles complex 1 subunit 1-like, transcript variant X1	XP_037268201.1	TRINITY_DN1588_c0_g1_i13	TRINITY_DN1588_c0_g1			0.0387804	0.0461497	+	+	2.73109	-2.21733	D6
LOC119178355	554-1171[-]		biogenesis of lysosome-related organelles complex 1 subunit 4-like	XP_037285444.1	TRINITY_DN314131_c0_g1_i1	TRINITY_DN314131_c0_g1			1.30687	-0.681293	+	+	3.91609	-1.59529	D6
LOC119170879	397-894[+]		biogenesis of lysosome-related organelles complex 1 subunit 5-like, transcript variant X2	XP_037278056.1	TRINITY_DN24125_c0_g1_i16	TRINITY_DN24125_c0_g1			0.976953	-0.816763	+	+	3.8672	-3.48749	D6
LOC119172075	218-592[+]		biogenesis of lysosome-related organelles complex 1 subunit 6-like	XP_037278950.1	TRINITY_DN15363_c0_g1_i1	TRINITY_DN15363_c0_g1			0.827067	0.585543			0.909212	-0.67322	None
LOC119175793	1-768[+]		biorientation of chromosomes in cell division protein 1-like 1, transcript variant X2	XP_037282663.1	TRINITY_DN12387_c0_g1_i12	TRINITY_DN12387_c0_g1			0.225627	0.271565		+	0.909129	-0.819657	None
LOC119175793	108-1439[+]		biorientation of chromosomes in cell division protein 1-like 1, transcript variant X2	XP_037282663.1	TRINITY_DN12387_c0_g1_i20	TRINITY_DN12387_c0_g1			0.0691187	-0.148851	+	+	1.21026	1.37277	D6
LOC119161291	3406-4293[-]		bis(5'-nucleosyl)-tetraphosphatase PrpE [asymmetrical]-like	XP_037269583.1	TRINITY_DN351011_c1_g1_i1	TRINITY_DN351011_c1_g1			0.363751	-0.446058			0.137769	0.186581	None
LOC119180213	250-1605[-]		bleomycin hydrolase-like	XP_037287256.1	TRINITY_DN36425_c0_g4_i1	TRINITY_DN36425_c0_g4			0.128235	-0.157988		+	1.30152	0.920482	None
LOC119164324	246-878[-]		BLOC-1-related complex subunit 5-like, transcript variant X3	XP_037272390.1	TRINITY_DN19400_c0_g1_i11	TRINITY_DN19400_c0_g1			0.202637	-0.252011			0.64237	0.62139	None
LOC119163066	636-1670[+]		BLOC-1-related complex subunit 6-like, transcript variant X2	XP_037270896.1	TRINITY_DN81110_c0_g1_i1	TRINITY_DN81110_c0_g1			0.0252619	-0.0296569			0.06787	0.0735269	None
LOC119174760	1364-2308[-]		blood vessel epicardial substance-like	XP_037281702.1	TRINITY_DN5687_c3_g2_i1	TRINITY_DN5687_c3_g2			0.309227	0.692168			0.792443	1.46414	None
LOC119161104	216-617[-]		bolA-like protein 1, transcript variant X2	XP_037269336.1	TRINITY_DN38501_c0_g1_i1	TRINITY_DN38501_c0_g1			0.803315	0.961088	+	+	1.62139	-1.62362	D6
LOC119166933	1386-2474[-]		bone morphogenetic protein 2-like	XP_037274220.1	TRINITY_DN60603_c0_g1_i1	TRINITY_DN60603_c0_g1			0.379367	0.670553			0.779813	0.894142	None
LOC119170296	240-1508[-]		bone morphogenetic protein 7-like	XP_037277323.1	TRINITY_DN13284_c5_g1_i1	TRINITY_DN13284_c5_g1			0.0143134	-0.026443			0.743116	0.743025	None
LOC119161301	2-1597[+]		bone morphogenetic protein receptor type-1B-like	XP_037269597.1	TRINITY_DN73394_c3_g1_i1	TRINITY_DN73394_c3_g1			0.799881	0.784983	+	+	1.46849	1.10615	D6
LOC119171735	1004-3811[+]		bone morphogenetic protein receptor type-2-like	XP_037278452.1	TRINITY_DN15036_c0_g1_i1	TRINITY_DN15036_c0_g1			0.882098	0.86835			0.669576	0.784534	None
LOC119170567	4650-5711[-]		branched-chain-amino-acid aminotransferase, cytosolic-like, transcript variant X1	XP_037277659.1	TRINITY_DN7690_c0_g2_i12	TRINITY_DN7690_c0_g2			0.171811	-0.243912			0.847908	0.822956	None
LOC119174328	91-969[+]		BRCA2 and CDKN1A-interacting protein-like	XP_037281082.1	TRINITY_DN167979_c0_g1_i1	TRINITY_DN167979_c0_g1			0.0704657	-0.0936418		+	1.02303	0.84693	None
LOC119176446	618-1094[+]		breast cancer anti-estrogen resistance protein 1-like, transcript variant X1	XP_037283619.1	TRINITY_DN5479_c1_g1_i1	TRINITY_DN5479_c1_g1			1.59445	1.5157	+	+	1.40116	1.23454	D6
LOC119172389	66-2705[-]		breast carcinoma-amplified sequence 3 homolog, transcript variant X3	XP_037279378.1	TRINITY_DN3695_c8_g1_i17	TRINITY_DN3695_c8_g1			0.218872	0.311762	+	+	1.26715	1.24401	D6
LOC119163291	2417-7720[-]		brefeldin A-inhibited guanine nucleotide-exchange protein 1-like, transcript variant X1	XP_037271150.1	TRINITY_DN20663_c0_g2_i5	TRINITY_DN20663_c0_g2			0.234398	-0.324346		+	1.11239	1.01046	None
LOC119173922	351-947[+]		brefeldin A-inhibited guanine nucleotide-exchange protein 3-like	XP_037280602.1	TRINITY_DN10436_c0_g1_i7	TRINITY_DN10436_c0_g1			0.00907693	0.012568			0.625777	0.546868	None
LOC119180594	479-1405[-]		BRISC and BRCA1-A complex member 1-like	XP_037287601.1	TRINITY_DN2491_c1_g1_i2	TRINITY_DN2491_c1_g1			0.451575	-0.4515			0.843318	0.746614	None
LOC119166961	5160-5486[+]		BRISC and BRCA1-A complex member 2-like	XP_037274257.1	TRINITY_DN23732_c0_g1_i112	TRINITY_DN23732_c0_g1			0.152173	-0.217465	+	+	2.33565	-2.37786	D6
LOC119175892	2-451[+]		BRISC complex subunit Abraxas 2-like, transcript variant X6	XP_037282816.1	TRINITY_DN3083_c3_g1_i14	TRINITY_DN3083_c3_g1			0.0404048	0.0566504	+	+	1.97389	1.71852	D6
LOC119160802	2-343[+]		bromodomain-containing protein 3-like, transcript variant X11	XP_037268949.1	TRINITY_DN5138_c0_g1_i1	TRINITY_DN5138_c0_g1			0.269228	0.261642			0.598495	-0.504056	None
LOC119185020	40-1779[-]		bromodomain-containing protein 8-like, transcript variant X1	XP_037290048.1	TRINITY_DN16535_c0_g1_i32	TRINITY_DN16535_c0_g1			1.32667	-1.62499			0.237136	-0.346784	None
LOC119185020	3-1751[-]		bromodomain-containing protein 8-like, transcript variant X1	XP_037290048.1	TRINITY_DN17605_c0_g1_i11	TRINITY_DN17605_c0_g1			0.879129	-1.02127			0.649912	-0.782872	None
LOC119163138	654-1847[-]		BSD domain-containing protein 1-like, transcript variant X1	XP_037270980.1	TRINITY_DN2100_c0_g1_i11	TRINITY_DN2100_c0_g1			0.470911	0.426033			0.536607	0.428054	None
LOC119159377	2811-4331[+]		BTB/POZ domain-containing protein 2-like	XP_037268010.1	TRINITY_DN2933_c0_g1_i14	TRINITY_DN2933_c0_g1			1.6765	-1.21121	+	+	2.80205	-1.40468	D6
LOC119159377	265-1113[+]		BTB/POZ domain-containing protein 2-like	XP_037268010.1	TRINITY_DN2933_c0_g1_i19	TRINITY_DN2933_c0_g1			0.0917624	0.129328	+	+	1.71562	1.39772	D6
LOC119167573	995-1870[-]		BTB/POZ domain-containing protein 6-like	XP_037274976.1	TRINITY_DN299606_c0_g1_i1	TRINITY_DN299606_c0_g1			0.708064	-0.918487			0.829888	-0.958014	None
LOC119173520	656-1744[-]		BTB/POZ domain-containing protein 6-like	XP_037280219.1	TRINITY_DN34190_c0_g1_i2	TRINITY_DN34190_c0_g1			0.934654	-0.948779			0.0723387	0.0923252	None
LOC119180424	1259-2023[-]		BTB/POZ domain-containing protein KCTD5-like	XP_037287519.1	TRINITY_DN7547_c8_g1_i1	TRINITY_DN7547_c8_g1			1.25066	1.00546	+	+	1.65616	1.20916	D6
LOC119179690	544-885[+]		BUB3-interacting and GLEBS motif-containing protein ZNF207-like	XP_037286703.1	TRINITY_DN36378_c0_g3_i1	TRINITY_DN36378_c0_g3			0.953284	0.661306	+	+	1.94788	1.25786	D6
LOC119172416	198-2183[+]		BUD13 homolog	XP_037279412.1	TRINITY_DN1048_c2_g1_i1	TRINITY_DN1048_c2_g1			0.15668	-0.21104		+	1.06889	0.910924	None
LOC119170556	3637-5007[+]		bystin-like	XP_037277644.1	TRINITY_DN70624_c1_g1_i20	TRINITY_DN70624_c1_g1			0.167303	-0.221944		+	0.976833	0.88021	None
LOC119164035	461-1282[-]		C-1-tetrahydrofolate synthase, cytoplasmic-like	XP_037272037.1	TRINITY_DN221434_c0_g1_i3	TRINITY_DN221434_c0_g1			0.294935	0.300281	+	+	1.34793	1.01253	D6
LOC119174783	438-1904[+]		CAAX prenyl protease 1 homolog	XP_037281741.1	TRINITY_DN10007_c0_g1_i6	TRINITY_DN10007_c0_g1			0.242295	0.305298	+	+	2.17085	1.74835	D6
N/A	644-1540[+]		Cactus-like	XP_037524212.1	TRINITY_DN2303_c8_g1_i6	TRINITY_DN2303_c8_g1			0.154605	-0.253569			0.28924	0.400228	None
LOC119166924	1311-1880[-]		calcineurin B homologous protein 1-like	XP_037274213.1	TRINITY_DN12053_c6_g1_i2	TRINITY_DN12053_c6_g1			0.0504801	-0.0542197			0.760473	0.553275	None
LOC119161040	1492-2028[-]		calcium channel flower-like	XP_037269257.1	TRINITY_DN2657_c3_g1_i1	TRINITY_DN2657_c3_g1		+	2.14895	1.6076		+	0.931446	0.683644	None
LOC119161023	960-2057[-]		calcium uniporter protein, mitochondrial-like	XP_037269237.1	TRINITY_DN29631_c0_g1_i1	TRINITY_DN29631_c0_g1			0.0671871	0.0979681		+	1.15026	1.03638	None
LOC119161484	260-1582[+]		calcium uptake protein 1 homolog, mitochondrial-like, transcript variant X3	XP_037269879.1	TRINITY_DN20892_c0_g2_i5	TRINITY_DN20892_c0_g2			0.069562	0.140933	+	+	1.29817	1.55731	D6
LOC119174954	23-1417[+]		calcium uptake protein 3, mitochondrial-like, transcript variant X1	XP_037281996.1	TRINITY_DN56801_c0_g1_i5	TRINITY_DN56801_c0_g1			0.126298	-0.21337	+	+	1.80444	1.76755	D6
LOC119163839	1182-2267[+]		calcium/calmodulin-dependent protein kinase type 1-like	XP_037271801.1	TRINITY_DN1077_c4_g1_i2	TRINITY_DN1077_c4_g1			0.0948997	-0.127737			0.631612	0.544848	None
LOC119172446	1963-2364[+]		calcium-binding mitochondrial carrier protein Aralar1-like	XP_037279453.1	TRINITY_DN10730_c0_g1_i1	TRINITY_DN10730_c0_g1			0.547235	-0.647583			0.867217	0.834898	None
LOC119172446	387-1430[+]		calcium-binding mitochondrial carrier protein Aralar1-like	XP_037279453.1	TRINITY_DN151_c8_g1_i21	TRINITY_DN151_c8_g1			0.130813	-0.183339		+	0.924088	0.905344	None
LOC119163008	1840-5898[-]		calcium-dependent secretion activator-like	XP_037270790.1	TRINITY_DN68_c5_g1_i5	TRINITY_DN68_c5_g1			0.77688	-1.43493			0.118135	0.18235	None
LOC119163667	1079-3073[-]		calcium-independent phospholipase A2-gamma-like	XP_037271617.1	TRINITY_DN11970_c2_g1_i4	TRINITY_DN11970_c2_g1			1.84068	1.09449		+	1.12282	0.72087	None
LOC119177285	2766-4028[+]		calcium-transporting ATPase type 2C member 1-like, transcript variant X2	XP_037284629.1	TRINITY_DN16897_c0_g1_i5	TRINITY_DN16897_c0_g1			0.978778	0.93055	+	+	2.09901	1.63852	D6
LOC119174236	362-1054[+]		calcyclin-binding protein-like	XP_037280963.1	TRINITY_DN60216_c0_g1_i4	TRINITY_DN60216_c0_g1			0.211108	0.284245	+	+	1.4803	1.31587	D6
LOC119181071	1444-2010[-]		calcyphosin-like protein	XP_037288143.1	TRINITY_DN14683_c0_g2_i2	TRINITY_DN14683_c0_g2			0.0202346	-0.0267019			0.49729	0.469969	None
LOC119172096	612-1229[+]		calerythrin-like, transcript variant X1	XP_037278984.1	TRINITY_DN10066_c0_g1_i5	TRINITY_DN10066_c0_g1			0.0571468	0.0738688			0.480942	0.471621	None
LOC119170054	1132-2934[-]		calnexin-like, transcript variant X1	XP_037276977.1	TRINITY_DN6850_c0_g1_i12	TRINITY_DN6850_c0_g1			0.250028	0.271639	+	+	1.4481	1.11717	D6
LOC119188242	2-1894[-]		calpain-7-like	XP_037292083.1	TRINITY_DN13003_c0_g1_i2	TRINITY_DN13003_c0_g1			1.22275	1.08159	+	+	1.83303	1.66011	D6
LOC119166902	3-344[+]		calpain-A-like	XP_037274190.1	TRINITY_DN22193_c0_g1_i3	TRINITY_DN22193_c0_g1			0.190677	-0.230537			0.352065	0.372234	None
LOC119172123	389-1903[+]		calsequestrin-2-like	XP_037279021.1	TRINITY_DN141723_c0_g1_i2	TRINITY_DN141723_c0_g1			0.137102	0.18033		+	1.14893	1.06936	None
LOC119172237	628-3672[-]		calsyntenin-1-like	XP_037279171.1	TRINITY_DN50625_c0_g2_i12	TRINITY_DN50625_c0_g2		+	2.47882	1.34175	+	+	3.12535	1.94984	D6
LOC119175052	578-1084[+]		caltractin-like	XP_037282127.1	TRINITY_DN4762_c0_g1_i11	TRINITY_DN4762_c0_g1			0.0570216	-0.054915	+	+	2.38164	1.46136	D6
LOC119170762	261-1256[+]		calumenin-B-like	XP_037277919.1	TRINITY_DN8809_c0_g2_i2	TRINITY_DN8809_c0_g2			0.168748	0.152795		+	0.965994	0.621459	None
LOC119180549	4236-5291[-]		cAMP-dependent protein kinase catalytic subunit 1, transcript variant X3	XP_037287545.1	TRINITY_DN5036_c7_g1_i2	TRINITY_DN5036_c7_g1			0.448931	-0.542364			0.467861	0.521682	None
LOC119180161	2508-3644[-]		cAMP-dependent protein kinase regulatory subunit-like, transcript variant X2	XP_037287200.1	TRINITY_DN139433_c0_g1_i12	TRINITY_DN139433_c0_g1			0.511528	-0.493814			0.0946912	0.115064	None
LOC119186697	578-1135[+]		cAMP-dependent protein kinase type II regulatory subunit-like	XP_037291062.1	TRINITY_DN32673_c0_g2_i8	TRINITY_DN32673_c0_g2			0.0529577	-0.0728488			0.373406	0.385874	None
LOC119159663	447-809[+]		cAMP-regulated phosphoprotein 19-like	XP_037268384.1	TRINITY_DN7603_c2_g1_i3	TRINITY_DN7603_c2_g1			0.125702	0.219436	+	+	2.76451	-3.43744	D6
LOC119173364	3961-7722[-]		CAP-Gly domain-containing linker protein 2-like	XP_037280110.1	TRINITY_DN10552_c0_g2_i3	TRINITY_DN10552_c0_g2			0.417468	0.433918	+	+	2.18227	1.67015	D6
LOC119170837	849-2516[-]		caprin-1-like	XP_037277999.1	TRINITY_DN15249_c0_g2_i1	TRINITY_DN15249_c0_g2			0.0999288	0.109619			0.627276	0.46887	None
LOC119167404	92-2857[+]		cap-specific mRNA (nucleoside-2'-O-)-methyltransferase 1-like	XP_037274774.1	TRINITY_DN4193_c0_g1_i17	TRINITY_DN4193_c0_g1			0.117671	0.139935	+	+	1.55101	1.18482	D6
LOC119176243	1714-2628[+]		carbonic anhydrase 1-like, transcript variant X2	XP_037283323.1	TRINITY_DN28923_c0_g1_i3	TRINITY_DN28923_c0_g1			0.0584514	0.0915756			0.645254	-0.743717	None
LOC119159646	1207-2235[-]		carbonyl reductase [NADPH] 1-like, transcript variant X1	XP_037268362.1	TRINITY_DN172_c0_g2_i1	TRINITY_DN172_c0_g2			0.0538987	-0.0854201			0.264814	0.328507	None
LOC119163304	477-1202[+]		carbonyl reductase family member 4-like, transcript variant X2	XP_037271163.1	TRINITY_DN28781_c0_g1_i1	TRINITY_DN28781_c0_g1			0.998868	-1.01439		+	0.985997	0.94707	None
LOC119161264	2236-4053[-]		carboxyl-terminal PDZ ligand of neuronal nitric oxide synthase protein-like	XP_037269543.1	TRINITY_DN257_c0_g2_i1	TRINITY_DN257_c0_g2			0.719296	0.843288			0.670446	-0.751445	None
LOC119178275	3274-4953[-]		carcinine transporter-like	XP_037285367.1	TRINITY_DN10289_c0_g1_i1	TRINITY_DN10289_c0_g1			0.640368	0.644017	+	+	1.86704	1.62141	D6
LOC119161136	870-2774[-]		carnitine O-acetyltransferase-like	XP_037269381.1	TRINITY_DN79832_c0_g1_i3	TRINITY_DN79832_c0_g1			0.119087	-0.184678			0.649429	0.751997	None
LOC119172007	1029-3338[+]		carnitine O-palmitoyltransferase 1, liver isoform-like, transcript variant X2	XP_037278858.1	TRINITY_DN7338_c0_g1_i1	TRINITY_DN7338_c0_g1			0.305847	0.344244		+	1.02897	0.86815	None
LOC119175668	258-1277[+]		casein kinase I, transcript variant X1	XP_037282496.1	TRINITY_DN23403_c0_g1_i43	TRINITY_DN23403_c0_g1			0.162068	-0.30575			0.789706	0.975115	None
LOC119177292	1399-1875[-]	MPK2	casein kinase II subunit alpha, transcript variant X3	XP_037284642.1	TRINITY_DN4821_c0_g1_i13	TRINITY_DN4821_c0_g1			0.102169	-0.153069		+	1.23019	1.10895	None
LOC119161537	256-921[-]		casein kinase II subunit beta	XP_037269976.1	TRINITY_DN69765_c0_g1_i4	TRINITY_DN69765_c0_g1			0.195524	-0.293033		+	0.952486	0.957631	None
LOC119180183	1595-2812[-]		casein kinase I-like	XP_037287222.1	TRINITY_DN2147_c0_g2_i1	TRINITY_DN2147_c0_g2			0.325716	-0.507693			0.643967	0.793223	None
LOC119187768	359-1729[-]		casein kinase I-like	XP_037291746.1	TRINITY_DN12670_c2_g1_i3	TRINITY_DN12670_c2_g1			0.250202	0.343988			0.858794	0.88231	None
LOC119180292	6724-9381[-]		caskin-2-like	XP_037287348.1	TRINITY_DN14769_c0_g1_i6	TRINITY_DN14769_c0_g1			0.690447	0.388852			0.459151	0.26131	None
LOC119175426	42-890[+]		cation-dependent mannose-6-phosphate receptor-like, transcript variant X2	XP_037282292.1	TRINITY_DN12959_c0_g1_i1	TRINITY_DN12959_c0_g1			0.123737	-0.103042			0.261566	0.191284	None
LOC119171828	2241-4160[-]		cationic amino acid transporter 2-like, transcript variant X1	XP_037278582.1	TRINITY_DN10928_c0_g1_i8	TRINITY_DN10928_c0_g1			0.161532	0.231512	+	+	1.42843	1.4465	D6
LOC119175868	573-2720[+]		cationic amino acid transporter 4-like	XP_037282786.1	TRINITY_DN5968_c0_g1_i2	TRINITY_DN5968_c0_g1			0.610525	0.666194	+	+	1.9531	1.58407	D6
LOC119181253	554-2410[+]		cationic amino acid transporter 4-like, transcript variant X2	XP_037288362.1	TRINITY_DN16927_c0_g1_i1	TRINITY_DN16927_c0_g1			0.971221	0.689171	+	+	2.06875	1.52582	D6
LOC119163836	1824-2600[-]		caveolin-1-like	XP_037271799.1	TRINITY_DN44311_c0_g1_i5	TRINITY_DN44311_c0_g1			1.07395	-0.805403			0.545839	-0.382252	None
LOC119163630	3719-5251[-]		CCA tRNA nucleotidyltransferase 1, mitochondrial-like	XP_037271567.1	TRINITY_DN12626_c0_g1_i1	TRINITY_DN12626_c0_g1			0.417612	-0.476811			0.484112	0.473521	None
LOC119163630	1421-2803[-]		CCA tRNA nucleotidyltransferase 1, mitochondrial-like	XP_037271567.1	TRINITY_DN15061_c0_g1_i2	TRINITY_DN15061_c0_g1			0.0089682	0.0123944		+	1.28666	0.985554	None
LOC119164230	327-3209[-]		CCAAT/enhancer-binding protein zeta-like	XP_037272275.1	TRINITY_DN204719_c1_g1_i4	TRINITY_DN204719_c1_g1			0.790734	-1.45092			0.765348	1.28567	None
LOC119174101	1738-3561[-]		CCR4-NOT transcription complex subunit 10-like	XP_037280802.1	TRINITY_DN214499_c0_g1_i1	TRINITY_DN214499_c0_g1			0.124425	0.168037		+	1.14774	1.43935	None
LOC119174276	696-1796[-]		CCR4-NOT transcription complex subunit 11-like	XP_037281016.1	TRINITY_DN7546_c0_g1_i1	TRINITY_DN7546_c0_g1			0.274758	-0.475271		+	1.0717	1.17697	None
LOC119164100	1449-1760[+]		CCR4-NOT transcription complex subunit 2-like	XP_037272103.1	TRINITY_DN12552_c0_g1_i8	TRINITY_DN12552_c0_g1			0.132108	0.136453			0.0866356	0.109414	None
LOC119159669	776-2563[-]		CCR4-NOT transcription complex subunit 4-like	XP_037268394.1	TRINITY_DN33910_c0_g5_i1	TRINITY_DN33910_c0_g5			0.162742	0.304806		+	1.08931	0.978406	None
LOC119178116	1629-2603[-]		CCR4-NOT transcription complex subunit 7-like	XP_037285175.1	TRINITY_DN1535_c9_g1_i2	TRINITY_DN1535_c9_g1			0.569533	-0.424089			0.518818	0.362909	None
LOC119170858	493-1173[-]		CD9 antigen-like, transcript variant X2	XP_037278035.1	TRINITY_DN402921_c0_g1_i3	TRINITY_DN402921_c0_g1			0.444207	0.928695			0.569681	-1.30468	None
LOC119184613	1811-2386[-]		cdc42 homolog	XP_037289874.1	TRINITY_DN19768_c0_g1_i7	TRINITY_DN19768_c0_g1			0.0778613	0.109069			0.664109	0.657941	None
LOC119161126	23-313[+]		CDGSH iron-sulfur domain-containing protein 1-like	XP_037269367.1	TRINITY_DN134702_c0_g1_i1	TRINITY_DN134702_c0_g1			0.258107	-0.239583	+	+	2.8917	-1.60835	D6
LOC119171992	140-520[+]		CDGSH iron-sulfur domain-containing protein 3, mitochondrial-like	XP_037278820.1	TRINITY_DN17189_c1_g1_i1	TRINITY_DN17189_c1_g1			1.55945	-0.865443	+	+	2.18435	-1.3545	D6
LOC119172554	1929-3500[-]		CDK5 regulatory subunit-associated protein 3-like	XP_037279608.1	TRINITY_DN27933_c1_g2_i12	TRINITY_DN27933_c1_g2			0.201083	0.287252	+	+	1.41787	1.35424	D6
LOC119179589	136-1536[+]		CDP-diacylglycerol--glycerol-3-phosphate 3-phosphatidyltransferase, mitochondrial-like, transcript variant X4	XP_037286599.1	TRINITY_DN282_c1_g1_i12	TRINITY_DN282_c1_g1			0.664751	0.91256		+	1.13737	1.32942	None
LOC119182596	5016-5813[-]		CDP-diacylglycerol--inositol 3-phosphatidyltransferase-like	XP_037289303.1	TRINITY_DN462_c1_g1_i5	TRINITY_DN462_c1_g1			0.255041	0.328048	+	+	2.53968	2.18328	D6
LOC119171821	727-1698[-]		cell cycle checkpoint control protein RAD9A-like	XP_037278572.1	TRINITY_DN110021_c6_g1_i1	TRINITY_DN110021_c6_g1			0.665978	0.557346			0.445683	0.538676	None
LOC119181001	2160-3203[-]		cell cycle control protein 50A-like	XP_037288053.1	TRINITY_DN13214_c1_g1_i16	TRINITY_DN13214_c1_g1			0.0511326	-0.0652804			0.848107	0.68335	None
LOC119167042	633-1574[-]		cell death regulator Aven-like	XP_037274348.1	TRINITY_DN16609_c0_g1_i5	TRINITY_DN16609_c0_g1			1.15925	-1.07127			0.121974	0.153068	None
LOC119175110	342-2669[+]		cell division cycle 5-like protein, transcript variant X4	XP_037282245.1	TRINITY_DN43144_c0_g1_i1	TRINITY_DN43144_c0_g1			0.230974	-0.242086	+	+	2.36708	1.85486	D6
LOC119187710	237-4064[-]		cell division cycle and apoptosis regulator protein 1-like, transcript variant X2	XP_037291689.1	TRINITY_DN48788_c0_g1_i59	TRINITY_DN48788_c0_g1			1.57156	-1.64526	+	+	1.31652	1.20689	D6
LOC119172345	328-2088[-]		cell division cycle protein 16 homolog	XP_037279300.1	TRINITY_DN46658_c0_g1_i12	TRINITY_DN46658_c0_g1			0.271771	-0.508993	+	+	1.44401	1.59747	D6
LOC119164506	360-2159[-]		cell division cycle protein 23 homolog	XP_037272600.1	TRINITY_DN11854_c0_g1_i10	TRINITY_DN11854_c0_g1			0.102752	-0.155293	+	+	1.3581	1.20464	D6
LOC119185722	340-1779[+]		cell growth-regulating nucleolar protein-like, transcript variant X3	XP_037290510.1	TRINITY_DN36440_c1_g2_i10	TRINITY_DN36440_c1_g2			0.638145	0.703166		+	1.1719	1.11419	None
LOC119161189	1349-3169[-]		cell surface glycoprotein 1-like, transcript variant X2	XP_037269445.1	TRINITY_DN1047_c0_g1_i3	TRINITY_DN1047_c0_g1			1.78611	1.82853	+	+	2.42727	1.96083	D6
LOC119170353	7637-8194[-]		cell wall integrity and stress response component 2-like	XP_037277388.1	TRINITY_DN40807_c0_g1_i14	TRINITY_DN40807_c0_g1			0.0559292	0.139474	+	+	1.30336	-2.02671	D6
LOC119174462	216-566[-]		cellular nucleic acid-binding protein-like, transcript variant X2	XP_037281271.1	TRINITY_DN23274_c1_g1_i4	TRINITY_DN23274_c1_g1			0.32494	-0.414803			0.56384	0.519615	None
LOC119188209	852-3017[-]		centromere/kinetochore protein zw10 homolog	XP_037292039.1	TRINITY_DN258293_c1_g2_i1	TRINITY_DN258293_c1_g2			0.188156	-0.235137			0.576695	0.546019	None
LOC119174175	378-1157[-]		centrosomal protein 43-like	XP_037280893.1	TRINITY_DN13478_c0_g1_i4	TRINITY_DN13478_c0_g1			0.180393	-0.0728412			0.244603	-0.138049	None
LOC119179692	449-2227[-]		centrosomal protein of 112 kDa-like, transcript variant X1	XP_037286706.1	TRINITY_DN21965_c1_g1_i1	TRINITY_DN21965_c1_g1			0.366799	-0.422803			0.762349	0.687787	None
LOC119179061	3682-5235[-]		centrosomal protein of 135 kDa-like	XP_037286040.1	TRINITY_DN70_c32_g1_i16	TRINITY_DN70_c32_g1			0.301369	-0.547367			0.430098	0.677449	None
LOC119172040	3032-5995[-]		centrosomal protein of 152 kDa-like	XP_037278906.1	TRINITY_DN15518_c0_g1_i3	TRINITY_DN15518_c0_g1			0.220514	0.246413		+	0.974681	0.79543	None
LOC119162474	1552-2400[-]		centrosomal protein of 44 kDa-like	XP_037270705.1	TRINITY_DN47414_c0_g2_i1	TRINITY_DN47414_c0_g2			0.313024	-0.292136		+	1.09084	0.7815	None
LOC119159735	2-757[+]		ceramide synthase 6-like	XP_037268476.1	TRINITY_DN1252_c6_g2_i4	TRINITY_DN1252_c6_g2			0.722092	0.763932	+	+	1.3001	1.0943	D6
LOC119159735	3-707[+]		ceramide synthase 6-like	XP_037268476.1	TRINITY_DN23933_c0_g1_i3	TRINITY_DN23933_c0_g1			0.0452937	-0.0497046	+	+	1.90244	1.14499	D6
LOC119159693	2-1552[-]		ceramide transfer protein-like	XP_037268420.1	TRINITY_DN3947_c2_g1_i2	TRINITY_DN3947_c2_g1			1.43995	1.70105	+	+	1.28215	1.46207	D6
LOC119161615	4333-6390[-]		cGMP-dependent protein kinase, isozyme 2 forms cD4/T1/T3A/T3B-like, transcript variant X2	XP_037270078.1	TRINITY_DN7047_c0_g1_i3	TRINITY_DN7047_c0_g1			0.273834	-0.384302			0.625785	0.692916	None
LOC119161558	414-1013[+]		charged multivesicular body protein 1a-like	XP_037269994.1	TRINITY_DN11770_c0_g2_i1	TRINITY_DN11770_c0_g2			1.2122	0.924948			0.191702	-0.194715	None
LOC119164192	352-1017[+]		charged multivesicular body protein 2a-like, transcript variant X1	XP_037272219.1	TRINITY_DN4741_c1_g1_i2	TRINITY_DN4741_c1_g1			0.364715	-0.495005			0.0933558	-0.128526	None
LOC119174497	1354-1992[-]		charged multivesicular body protein 2b-like	XP_037281322.1	TRINITY_DN63856_c0_g1_i5	TRINITY_DN63856_c0_g1			1.5024	1.1892			0.578293	0.513939	None
LOC119175878	904-1305[-]		charged multivesicular body protein 3-like	XP_037282794.1	TRINITY_DN17997_c0_g2_i2	TRINITY_DN17997_c0_g2			1.2921	-1.62388			0.151184	0.240665	None
LOC119180243	1189-1854[+]		charged multivesicular body protein 5-like	XP_037287283.1	TRINITY_DN38523_c1_g1_i1	TRINITY_DN38523_c1_g1			0.0819773	-0.111676			0.0146414	0.0194192	None
LOC119180243	2974-3639[-]		charged multivesicular body protein 5-like	XP_037287283.1	TRINITY_DN90362_c0_g1_i7	TRINITY_DN90362_c0_g1			0.256103	-0.34597			0.133663	0.18117	None
LOC119180344	182-859[+]		charged multivesicular body protein 6-A-like	XP_037287424.1	TRINITY_DN22862_c0_g1_i4	TRINITY_DN22862_c0_g1			0.108241	-0.159243			0.141724	0.186242	None
LOC119172456	579-1865[+]		charged multivesicular body protein 7-like	XP_037279465.1	TRINITY_DN22263_c0_g1_i1	TRINITY_DN22263_c0_g1			0.989399	0.968058	+	+	1.71782	1.47578	D6
LOC119163546	1155-1820[+]		chitin deacetylase 7-like, transcript variant X4	XP_037271459.1	TRINITY_DN183878_c0_g1_i16	TRINITY_DN183878_c0_g1			1.86248	2.35176			0.506952	-0.713727	None
LOC119170599	3268-4455[-]		chitinase domain-containing protein 1-like	XP_037277711.1	TRINITY_DN43678_c1_g2_i3	TRINITY_DN43678_c1_g2			0.090378	0.15048	+	+	2.32687	2.48791	D6
LOC119179624	678-2009[-]		chitobiosyldiphosphodolichol beta-mannosyltransferase-like, transcript variant X2	XP_037286642.1	TRINITY_DN59199_c0_g1_i11	TRINITY_DN59199_c0_g1			0.220386	-0.262435			0.396833	0.399564	None
LOC119159636	444-2771[+]		chloride channel protein 2-like	XP_037268347.1	TRINITY_DN17581_c0_g1_i6	TRINITY_DN17581_c0_g1			0.690275	0.953961	+	+	1.65553	1.62432	D6
LOC119173546	4229-5008[-]		chloride intracellular channel exc-4-like, transcript variant X4	XP_037280251.1	TRINITY_DN59458_c1_g1_i3	TRINITY_DN59458_c1_g1			0.0674808	0.0888042		+	0.927942	0.744849	None
LOC119169150	2-1012[+]		choline/ethanolaminephosphotransferase 1-like, transcript variant X2	XP_037276148.1	TRINITY_DN8004_c3_g2_i1	TRINITY_DN8004_c3_g2			0.559416	0.643215	+	+	1.55653	1.35334	D6
LOC119188193	3-371[+]		chondroitin sulfate glucuronyltransferase-like	XP_037292017.1	TRINITY_DN244417_c0_g1_i3	TRINITY_DN244417_c0_g1			0.501818	-0.646461		+	0.941825	0.943966	None
LOC119174337	1875-3140[-]		chromatin assembly factor 1 p55 subunit	XP_037281097.1	TRINITY_DN16107_c0_g1_i18	TRINITY_DN16107_c0_g1			0.0952782	-0.122448	+	+	1.5155	1.17335	D6
LOC119182901	1117-2205[-]		chromatin assembly factor 1 subunit A-like	XP_037289401.1	TRINITY_DN13203_c0_g1_i6	TRINITY_DN13203_c0_g1			0.532182	-0.552133			0.175518	0.206194	None
LOC119174535	3-1259[+]		chromatin assembly factor 1 subunit B-like	XP_037281380.1	TRINITY_DN7910_c0_g1_i2	TRINITY_DN7910_c0_g1			0.804258	-0.58172			0.0435117	0.0451059	None
LOC119174224	3-665[+]		chromatin modification-related protein MEAF6-like, transcript variant X1	XP_037280945.1	TRINITY_DN12633_c0_g1_i1	TRINITY_DN12633_c0_g1			1.36921	0.946023	+	+	2.81352	-2.17064	D6
LOC119172304	3-677[+]		chromobox protein homolog 1-like	XP_037279255.1	TRINITY_DN37729_c0_g1_i6	TRINITY_DN37729_c0_g1			0.0946012	-0.158217		+	0.980499	0.975613	None
LOC119175614	573-4853[+]		chromodomain-helicase-DNA-binding protein 4-like	XP_037282416.1	TRINITY_DN11_c91_g1_i12	TRINITY_DN11_c91_g1			0.689272	0.791677	+	+	3.27437	3.70027	D6
LOC119175614	76-3183[-]		chromodomain-helicase-DNA-binding protein 4-like	XP_037282416.1	TRINITY_DN3978_c1_g1_i1	TRINITY_DN3978_c1_g1			0.0515705	-0.0933638	+	+	1.91085	1.99741	D6
LOC119176445	192-7970[+]		chromodomain-helicase-DNA-binding protein 7-like, transcript variant X1	XP_037283613.1	TRINITY_DN4505_c2_g1_i1	TRINITY_DN4505_c2_g1			0.0611294	-0.0654635			0.800433	-0.671108	None
LOC119161123	333-3014[+]		chromosome transmission fidelity protein 18 homolog	XP_037269364.1	TRINITY_DN70144_c1_g1_i7	TRINITY_DN70144_c1_g1			1.16954	-0.562715			0.9239	-0.519239	None
LOC119185247	288-5066[+]		cingulin-like	XP_037290234.1	TRINITY_DN45515_c0_g1_i12	TRINITY_DN45515_c0_g1			0.483488	0.590265	+	+	1.3898	1.24311	D6
LOC119159681	6444-7901[-]		citron Rho-interacting kinase-like	XP_037268410.1	TRINITY_DN9200_c0_g1_i13	TRINITY_DN9200_c0_g1			0.369173	-0.381447	+	+	1.4421	1.02152	D6
LOC119177737	2561-5371[-]		C-Jun-amino-terminal kinase-interacting protein 4-like, transcript variant X3	XP_037284811.1	TRINITY_DN3154_c1_g1_i1	TRINITY_DN3154_c1_g1			0.456315	-0.495612			0.482238	0.474085	None
LOC119177737	1097-2263[-]		C-Jun-amino-terminal kinase-interacting protein 4-like, transcript variant X3	XP_037284816.1	TRINITY_DN33427_c0_g1_i28	TRINITY_DN33427_c0_g1			0.202923	0.198777			0.38782	0.352963	None
LOC119177347	1067-1879[-]		CKLF-like MARVEL transmembrane domain-containing protein 4, transcript variant X1	XP_037284723.1	TRINITY_DN23666_c0_g1_i5	TRINITY_DN23666_c0_g1			1.58751	0.968563	+	+	3.76867	2.11195	D6
LOC119175770	2653-3366[-]		clarin-2-like	XP_037282629.1	TRINITY_DN10727_c2_g2_i2	TRINITY_DN10727_c2_g2		+	2.04652	3.39795	+	+	1.82403	3.0525	D6
LOC119169566	128-5047[-]		clathrin heavy chain 1	XP_037276506.1	TRINITY_DN11918_c6_g1_i2	TRINITY_DN11918_c6_g1			0.100013	-0.151625		+	1.08069	1.02745	None
LOC119169781	352-1500[-]		clathrin heavy chain 1-like	XP_037276698.1	TRINITY_DN20495_c0_g1_i1	TRINITY_DN20495_c0_g1			0.290577	0.275569			0.589108	0.502236	None
LOC119170291	.		clathrin light chain-like, transcript variant X2	XP_037277311.1	TRINITY_DN8147_c1_g1_i1	TRINITY_DN8147_c1_g1			0.507156	0.380352			0.0246919	0.0242977	None
LOC119176452	819-3569[-]	CPSF1	cleavage and polyadenylation specificity factor subunit 1-like, transcript variant X4	XP_037283634.1	TRINITY_DN11692_c1_g1_i5	TRINITY_DN11692_c1_g1			0.931557	-1.29578	+	+	2.27941	2.45947	D6
LOC119164029	313-2526[+]	CPSF2	cleavage and polyadenylation specificity factor subunit 2-like	XP_037272024.1	TRINITY_DN210356_c0_g1_i14	TRINITY_DN210356_c0_g1			0.598126	-0.908271	+	+	2.34217	2.6556	D6
LOC119170214	1171-3264[-]	CPSF3	cleavage and polyadenylation specificity factor subunit 3-like	XP_037277202.1	TRINITY_DN17831_c0_g1_i1	TRINITY_DN17831_c0_g1			0.674681	-0.966221	+	+	2.15939	2.21367	D6
LOC119176290	1015-1866[-]	CPSF4	cleavage and polyadenylation specificity factor subunit 4-like	XP_037283395.1	TRINITY_DN885636_c0_g1_i1	TRINITY_DN885636_c0_g1			1.2419	-1.58878	+	+	2.17672	2.41188	D6
LOC119177308	412-1113[+]	CPSF5	cleavage and polyadenylation specificity factor subunit 5-like	XP_037284664.1	TRINITY_DN2213_c0_g1_i2	TRINITY_DN2213_c0_g1			1.40739	-1.34979	+	+	2.06448	1.66641	D6
LOC119170574	3-416[+]	CPSF6	cleavage and polyadenylation specificity factor subunit 6-like, transcript variant X7	XP_037277674.1	TRINITY_DN20188_c0_g1_i10	TRINITY_DN20188_c0_g1			0.413453	-0.676613	+	+	2.03415	2.27215	D6
LOC119170574	2-1228[-]	CPSF6	cleavage and polyadenylation specificity factor subunit 6-like, transcript variant X7	XP_037277670.1	TRINITY_DN8591_c0_g1_i4	TRINITY_DN8591_c0_g1			0.615985	-0.800222	+	+	1.97918	1.95632	D6
LOC119181012	328-1626[+]		cleavage stimulation factor subunit 1-like	XP_037288063.1	TRINITY_DN88198_c0_g1_i1	TRINITY_DN88198_c0_g1			0.668919	-0.662509	+	+	1.72859	1.36414	D6
LOC119163872	54-2279[+]		cleavage stimulation factor subunit 3-like	XP_037271844.1	TRINITY_DN7905_c1_g1_i8	TRINITY_DN7905_c1_g1			0.808626	-0.830323	+	+	1.83589	1.5128	D6
LOC119164408	507-2429[+]		cleft lip and palate transmembrane protein 1 homolog	XP_037272495.1	TRINITY_DN7123_c0_g1_i2	TRINITY_DN7123_c0_g1			1.03809	1.0988	+	+	1.9847	1.65235	D6
LOC119177133	544-2202[-]		cleft lip and palate transmembrane protein 1-like protein, transcript variant X3	XP_037284417.1	TRINITY_DN19635_c0_g1_i13	TRINITY_DN19635_c0_g1			0.143714	-0.25207	+	+	1.37001	1.47233	D6
LOC119171618	312-1946[+]		CLIP-associating protein 1-A-like, transcript variant X3	XP_037278292.1	TRINITY_DN11179_c1_g1_i18	TRINITY_DN11179_c1_g1			0.262116	-0.435958	+	+	1.24343	1.31861	D6
LOC119168270	1-1545[-]		CLK4-associating serine/arginine rich protein-like	XP_037275571.1	TRINITY_DN4583_c8_g2_i13	TRINITY_DN4583_c8_g2			0.0293142	-0.0687852			0.789019	1.15169	None
LOC119177010	614-3457[+]		clotting factor C-like	XP_037284255.1	TRINITY_DN65613_c0_g1_i1	TRINITY_DN65613_c0_g1			0.292137	0.449518		+	0.951776	0.999115	None
LOC119169979	71-4330[+]		clustered mitochondria protein homolog, transcript variant X2	XP_037276893.1	TRINITY_DN2680_c3_g1_i5	TRINITY_DN2680_c3_g1			0.101139	0.139356			0.680476	0.657898	None
LOC119176465	4349-6535[-]		C-Maf-inducing protein-like	XP_037283651.1	TRINITY_DN33739_c0_g1_i5	TRINITY_DN33739_c0_g1			0.10245	0.190661		+	0.937197	1.10785	None
LOC119173970	2-499[+]		c-Myc-binding protein-like	XP_037280647.1	TRINITY_DN43048_c3_g3_i1	TRINITY_DN43048_c3_g3			0.0736602	0.104219	+	+	2.87972	-2.38031	D6
LOC119181317	142-3795[+]		coatomer subunit alpha-like	XP_037288423.1	TRINITY_DN11376_c0_g1_i1	TRINITY_DN11376_c0_g1			0.425593	-0.571821			0.675496	0.726289	None
LOC119176454	3-2885[+]		coatomer subunit beta'-like	XP_037283637.1	TRINITY_DN18255_c0_g1_i1	TRINITY_DN18255_c0_g1			0.432461	-0.558328			0.66239	0.66828	None
LOC119163982	1299-4166[-]		coatomer subunit beta-like	XP_037271972.1	TRINITY_DN2297_c0_g1_i2	TRINITY_DN2297_c0_g1			0.385621	-0.506326		+	0.898448	0.914357	None
LOC119171942	470-2032[-]		coatomer subunit delta-like, transcript variant X2	XP_037278748.1	TRINITY_DN14955_c1_g1_i13	TRINITY_DN14955_c1_g1			0.50011	-0.63653			0.662851	0.684909	None
LOC119159400	230-1129[+]		coatomer subunit epsilon-like	XP_037268038.1	TRINITY_DN6263_c3_g1_i5	TRINITY_DN6263_c3_g1			0.163666	-0.233641			0.873128	0.805799	None
LOC119163454	987-3647[-]		coatomer subunit gamma-2-like	XP_037271355.1	TRINITY_DN147415_c0_g1_i12	TRINITY_DN147415_c0_g1			0.281299	-0.382722			0.617971	0.662675	None
LOC119186816	1-795[+]		co-chaperone protein HscB-like	XP_037291115.1	TRINITY_DN186716_c0_g3_i3	TRINITY_DN186716_c0_g3			1.12876	0.747158	+	+	2.90384	-1.93702	D6
LOC119161579	764-4201[-]		codanin-1-like	XP_037270016.1	TRINITY_DN33430_c0_g1_i1	TRINITY_DN33430_c0_g1			0.0710179	0.302911			0.549305	0.850369	None
LOC119164189	147-590[-]		cofilin/actin-depolymerizing factor homolog	XP_037272210.1	TRINITY_DN35163_c0_g1_i6	TRINITY_DN35163_c0_g1			0.0447631	-0.0440054			0.86844	0.530296	None
LOC119164903	107-2716[+]		coiled-coil and C2 domain-containing protein 1-like	XP_037273000.1	TRINITY_DN3276_c0_g1_i2	TRINITY_DN3276_c0_g1			1.21979	0.843129			0.801469	0.489653	None
LOC119164903	1845-3086[-]		coiled-coil and C2 domain-containing protein 1-like	XP_037273000.1	TRINITY_DN5320_c0_g1_i3	TRINITY_DN5320_c0_g1			1.75556	1.12619			0.606537	0.407426	None
LOC119183287	311-928[+]		coiled-coil domain-containing protein 115-like	XP_037289541.1	TRINITY_DN104948_c0_g1_i1	TRINITY_DN104948_c0_g1			0.927136	0.839281	+	+	2.41531	-1.98143	D6
LOC119159740	1029-1658[-]		coiled-coil domain-containing protein 124-like	XP_037268483.1	TRINITY_DN116421_c0_g1_i2	TRINITY_DN116421_c0_g1		+	2.29578	1.02695			0.686892	-0.374504	None
LOC119178125	176-964[+]		coiled-coil domain-containing protein 134-like, transcript variant X1	XP_037285185.1	TRINITY_DN1243_c1_g1_i1	TRINITY_DN1243_c1_g1			0.0433998	-0.064487	+	+	1.70274	1.58456	D6
LOC119175762	194-3109[+]		coiled-coil domain-containing protein 186-like, transcript variant X3	XP_037282620.1	TRINITY_DN4675_c1_g1_i3	TRINITY_DN4675_c1_g1			0.465256	-0.718166			0.211487	0.322174	None
LOC119169247	1580-3418[-]		coiled-coil domain-containing protein 22 homolog	XP_037276257.1	TRINITY_DN38245_c0_g2_i16	TRINITY_DN38245_c0_g2			0.0457837	-0.0609894			0.409039	0.412835	None
LOC119163707	514-1113[-]		coiled-coil domain-containing protein 25-like	XP_037271667.1	TRINITY_DN26655_c0_g1_i25	TRINITY_DN26655_c0_g1			0.0258976	-0.0439587			0.866412	0.875853	None
LOC119174078	335-970[+]		coiled-coil domain-containing protein 28B-like, transcript variant X2	XP_037280765.1	TRINITY_DN7869_c1_g1_i12	TRINITY_DN7869_c1_g1			0.762216	0.830575	+	+	1.48495	-1.31572	D6
LOC119170387	3823-4509[-]		coiled-coil domain-containing protein 43-like	XP_037277431.1	TRINITY_DN242_c0_g1_i17	TRINITY_DN242_c0_g1			0.619993	0.585259			0.733562	0.658673	None
LOC119178073	589-1935[+]		coiled-coil domain-containing protein 47-like, transcript variant X1	XP_037285133.1	TRINITY_DN6740_c0_g1_i3	TRINITY_DN6740_c0_g1			0.0406818	-0.0510225		+	1.24469	0.943024	None
LOC119188223	2696-3043[+]		coiled-coil domain-containing protein 93-like	XP_037292053.1	TRINITY_DN5836_c1_g1_i16	TRINITY_DN5836_c1_g1			0.238603	-0.317237			0.799928	0.70611	None
LOC119179854	363-1787[+]		coilin-like	XP_037286874.1	TRINITY_DN10950_c0_g1_i1	TRINITY_DN10950_c0_g1			0.442242	-0.356643			0.179082	0.165622	None
LOC119185520	516-2966[-]		cold shock domain-containing protein E1-like, transcript variant X2	XP_037290399.1	TRINITY_DN174_c0_g1_i11	TRINITY_DN174_c0_g1			0.0388896	0.0630951			0.79415	0.813832	None
LOC119178422	916-1266[+]		cold shock protein 2-like	XP_037285518.1	TRINITY_DN22859_c0_g1_i1	TRINITY_DN22859_c0_g1			0.574531	0.674007	+	+	2.73377	-2.77895	D6
LOC119180618	643-5124[+]		collagen alpha-1(I) chain-like	XP_037287626.1	TRINITY_DN1264_c1_g1_i10	TRINITY_DN1264_c1_g1			1.60947	1.65931			0.44666	0.536319	None
LOC119159765	2-454[+]		COMM domain-containing protein 10-like	XP_037268510.1	TRINITY_DN44772_c0_g1_i2	TRINITY_DN44772_c0_g1			0.101488	-0.162189			0.736784	0.78324	None
LOC119159417	451-951[-]		COMM domain-containing protein 1-like	XP_037268066.1	TRINITY_DN248251_c0_g1_i1	TRINITY_DN248251_c0_g1			0.437502	-0.376006			0.718797	0.474614	None
LOC119174707	326-931[+]		COMM domain-containing protein 2-like	XP_037281637.1	TRINITY_DN144635_c0_g1_i1	TRINITY_DN144635_c0_g1			0.451374	-0.542603			0.800889	0.755558	None
LOC119179558	150-860[-]		COMM domain-containing protein 3-like	XP_037286559.1	TRINITY_DN507409_c0_g1_i1	TRINITY_DN507409_c0_g1			0.0180336	-0.0246134			0.484854	-0.455345	None
LOC119169977	177-779[+]		COMM domain-containing protein 4-like	XP_037276879.1	TRINITY_DN33571_c0_g2_i1	TRINITY_DN33571_c0_g2			0.697101	-0.769549			0.705461	0.680837	None
LOC119179749	3-668[+]		COMM domain-containing protein 5-like	XP_037286774.1	TRINITY_DN8836_c0_g1_i16	TRINITY_DN8836_c0_g1			0.479401	-0.57219			0.680797	0.668712	None
LOC119170661	663-1337[-]		COMM domain-containing protein 7-like, transcript variant X1	XP_037277787.1	TRINITY_DN9364_c0_g2_i4	TRINITY_DN9364_c0_g2			0.193829	-0.192843			0.692942	0.481102	None
LOC119183575	129-812[+]		complement component 1 Q subcomponent-binding protein, mitochondrial-like	XP_037289633.1	TRINITY_DN12772_c1_g2_i1	TRINITY_DN12772_c1_g2			0.242273	-0.217021			0.324006	0.266303	None
LOC119174792	3-2129[+]		complex I assembly factor ACAD9, mitochondrial-like	XP_037281756.1	TRINITY_DN23701_c0_g1_i1	TRINITY_DN23701_c0_g1			0.536874	0.600944	+	+	1.92001	1.55186	D6
LOC119176333	436-4392[+]		condensin complex subunit 1-like	XP_037283460.1	TRINITY_DN13621_c1_g1_i11	TRINITY_DN13621_c1_g1			0.367257	-0.541843	+	+	1.82349	2.07752	D6
LOC119171743	224-3127[+]		condensin complex subunit 3-like	XP_037278465.1	TRINITY_DN15171_c0_g1_i2	TRINITY_DN15171_c0_g1			0.158867	0.298437	+	+	1.35265	1.45299	D6
LOC119171729	339-2318[+]		condensin-2 complex subunit G2-like, transcript variant X1	XP_037278442.1	TRINITY_DN18654_c0_g1_i10	TRINITY_DN18654_c0_g1			0.191378	0.610904	+	+	1.19802	2.68847	D6
LOC119177783	687-3257[-]		conserved oligomeric Golgi complex subunit 3-like	XP_037284868.1	TRINITY_DN79917_c0_g1_i6	TRINITY_DN79917_c0_g1			0.24103	-0.355321			0.857723	0.833508	None
LOC119176311	419-2677[-]		conserved oligomeric Golgi complex subunit 4-like	XP_037283429.1	TRINITY_DN29058_c1_g1_i13	TRINITY_DN29058_c1_g1			0.0758459	-0.117806		+	1.0561	1.00675	None
LOC119160906	2656-2994[+]		conserved oligomeric Golgi complex subunit 6-like	XP_037269074.1	TRINITY_DN22778_c2_g1_i18	TRINITY_DN22778_c2_g1			0.0304546	-0.0455976		+	0.980895	0.805499	None
LOC119185725	71-2314[+]		conserved oligomeric Golgi complex subunit 7-like	XP_037290518.1	TRINITY_DN11411_c0_g4_i1	TRINITY_DN11411_c0_g4			0.160459	-0.169798			0.870008	0.672001	None
LOC119171944	2313-3887[+]		conserved oligomeric Golgi complex subunit 8-like	XP_037278750.1	TRINITY_DN9808_c1_g1_i6	TRINITY_DN9808_c1_g1			0.135372	-0.184422		+	1.06123	0.976046	None
LOC119163801	1075-4353[-]		constitutive coactivator of PPAR-gamma-like protein 1 homolog	XP_037271769.1	TRINITY_DN14635_c0_g1_i24	TRINITY_DN14635_c0_g1			0.148759	-0.193519			0.869654	0.717698	None
LOC119180061	2106-3545[-]		COP9 signalosome complex subunit 1-like, transcript variant X1	XP_037287098.1	TRINITY_DN15048_c0_g1_i2	TRINITY_DN15048_c0_g1			0.723995	-0.835364			0.547222	0.596001	None
LOC119188258	1857-2582[-]		COP9 signalosome complex subunit 2	XP_037292111.1	TRINITY_DN100650_c0_g1_i10	TRINITY_DN100650_c0_g1			1.70352	-1.07816	+	+	2.53378	-1.87076	D6
LOC119188258	1004-1396[-]		COP9 signalosome complex subunit 2	XP_037292111.1	TRINITY_DN100650_c0_g1_i14	TRINITY_DN100650_c0_g1			0.477614	-0.583113			0.643295	0.661724	None
LOC119179553	286-1761[+]		COP9 signalosome complex subunit 3-like	XP_037286553.1	TRINITY_DN88541_c0_g1_i15	TRINITY_DN88541_c0_g1			0.313462	0.542488			0.555324	0.6153	None
LOC119163067	165-1388[+]		COP9 signalosome complex subunit 4-like	XP_037270897.1	TRINITY_DN3133_c0_g2_i8	TRINITY_DN3133_c0_g2			0.346561	-0.426961			0.625281	0.563274	None
LOC119163293	116-1126[+]		COP9 signalosome complex subunit 5	XP_037271154.1	TRINITY_DN295954_c0_g3_i1	TRINITY_DN295954_c0_g3			0.215965	0.264515			0.744223	0.735512	None
LOC119163293	3132-4400[+]		COP9 signalosome complex subunit 5	XP_037271154.1	TRINITY_DN445_c14_g1_i2	TRINITY_DN445_c14_g1			0.88402	0.550108	+	+	1.68259	-0.787968	D6
LOC119173329	673-1605[-]		COP9 signalosome complex subunit 6-like	XP_037280094.1	TRINITY_DN5481_c0_g1_i2	TRINITY_DN5481_c0_g1			0.316141	-0.429934			0.636098	0.676208	None
LOC119174641	141-941[+]		COP9 signalosome complex subunit 7b-like	XP_037281529.1	TRINITY_DN10503_c0_g1_i7	TRINITY_DN10503_c0_g1			0.527731	-0.566896			0.832927	0.733004	None
LOC119185042	300-887[+]		COP9 signalosome complex subunit 8-like, transcript variant X2	XP_037290071.1	TRINITY_DN6394_c1_g1_i6	TRINITY_DN6394_c1_g1			0.966143	-0.712589			0.85004	-0.601288	None
LOC119185042	518-1105[-]		COP9 signalosome complex subunit 8-like, transcript variant X2	XP_037290071.1	TRINITY_DN9633_c0_g1_i17	TRINITY_DN9633_c0_g1			0.540567	-0.406704			0.812428	-0.461872	None
LOC119164109	356-1123[-]		copper chaperone for superoxide dismutase-like	XP_037272110.1	TRINITY_DN5850_c1_g2_i1	TRINITY_DN5850_c1_g2			0.140602	0.186328	+	+	1.6629	-1.54624	D6
LOC119167315	266-991[+]		copper homeostasis protein cutC homolog	XP_037274682.1	TRINITY_DN72612_c0_g2_i1	TRINITY_DN72612_c0_g2			0.032895	0.0546727		+	1.1609	1.08215	None
LOC119170213	1785-2108[+]		copper transport protein ATOX1-like	XP_037277201.1	TRINITY_DN15388_c0_g1_i4	TRINITY_DN15388_c0_g1			0.267727	-0.422497	+	+	3.64981	-4.17024	D6
LOC119179052	367-4050[+]		copper-transporting ATPase 1-like	XP_037286033.1	TRINITY_DN10285_c0_g1_i7	TRINITY_DN10285_c0_g1			0.769355	0.832016	+	+	2.14651	1.95808	D6
LOC119187845	2579-6532[-]		copper-transporting ATPase 2-like	XP_037291835.1	TRINITY_DN7504_c4_g2_i3	TRINITY_DN7504_c4_g2			0.188814	-0.230168	+	+	2.09275	1.42631	D6
LOC119161356	924-2099[-]		core histone macro-H2A.1-like	XP_037269689.1	TRINITY_DN1942_c3_g1_i2	TRINITY_DN1942_c3_g1			0.137757	-0.328905	+	+	1.44016	2.3003	D6
LOC119178170	1201-3327[+]		corepressor interacting with RBPJ 1-like	XP_037285244.1	TRINITY_DN11825_c0_g1_i4	TRINITY_DN11825_c0_g1			0.0552384	0.0906339			0.255024	0.328972	None
LOC119181845	3963-5462[-]		coronin-6-like, transcript variant X2	XP_037288986.1	TRINITY_DN13003_c1_g1_i6	TRINITY_DN13003_c1_g1			0.20175	-0.26758			0.352284	0.376258	None
LOC119178225	1225-4200[-]		coronin-7-like	XP_037285319.1	TRINITY_DN1_c61_g1_i2	TRINITY_DN1_c61_g1			0.597606	-0.574684		+	1.1451	0.932027	None
LOC119170022	1431-1748[-]		corrinoid adenosyltransferase-like, transcript variant X2	XP_037276945.1	TRINITY_DN67373_c0_g1_i19	TRINITY_DN67373_c0_g1			0.951029	-1.15129		+	0.940716	1.09141	None
LOC119161421	469-1506[+]		cotranscriptional regulator FAM172A homolog	XP_037269774.1	TRINITY_DN1_c100_g1_i1	TRINITY_DN1_c100_g1			0.354892	0.539682		+	1.16644	-1.36685	None
LOC119170133	181-600[+]		COX assembly mitochondrial protein homolog	XP_037277083.1	TRINITY_DN23075_c0_g2_i2	TRINITY_DN23075_c0_g2			1.41886	1.3778		+	1.04948	-1.07043	None
LOC119159495	1-2403[+]		CREB-regulated transcription coactivator 1-like, transcript variant X3	XP_037268168.1	TRINITY_DN548_c3_g1_i2	TRINITY_DN548_c3_g1			1.97343	1.13941		+	1.05601	0.707819	None
LOC119175653	1055-1369[+]		CTD nuclear envelope phosphatase 1A-like	XP_037282478.1	TRINITY_DN15395_c0_g1_i2	TRINITY_DN15395_c0_g1			0.588692	-0.857394	+	+	2.26849	2.03544	D6
LOC119175970	1522-1842[-]		C-terminal-binding protein-like, transcript variant X3	XP_037282948.1	TRINITY_DN19159_c0_g2_i8	TRINITY_DN19159_c0_g2			0.925959	-1.10732		+	1.17741	1.3045	None
LOC119174670	2100-4196[-]		CTP synthase 1-like, transcript variant X1	XP_037281582.1	TRINITY_DN10749_c1_g1_i14	TRINITY_DN10749_c1_g1			0.0667878	-0.0885792		+	1.19163	0.972735	None
LOC119163670	1100-2632[-]		CTTNBP2 N-terminal-like protein, transcript variant X1	XP_037271620.1	TRINITY_DN2703_c0_g1_i3	TRINITY_DN2703_c0_g1			0.2546	0.390512	+	+	1.84455	1.70294	D6
LOC119165050	5230-5532[-]		CUB and sushi domain-containing protein 3-like	XP_037273140.1	TRINITY_DN4798_c0_g1_i11	TRINITY_DN4798_c0_g1			0.817779	1.56881			0.129809	0.307473	None
LOC119187713	3-2732[+]		cubilin-like	XP_037291693.1	TRINITY_DN2411_c2_g1_i10	TRINITY_DN2411_c2_g1			0.140229	0.134119			0.144251	0.147608	None
LOC119159798	1805-2362[-]		CUE domain-containing protein 1-like	XP_037268546.1	TRINITY_DN19293_c0_g1_i2	TRINITY_DN19293_c0_g1			0.941616	0.320601	+	+	4.21049	-1.43078	D6
LOC119164399	169-1746[-]		CUGBP Elav-like family member 2, transcript variant X4	XP_037272477.1	TRINITY_DN19514_c0_g1_i25	TRINITY_DN19514_c0_g1			0.193015	-0.240852			0.807421	0.708151	None
LOC119172077	833-3181[-]		cullin-1-like, transcript variant X2	XP_037278952.1	TRINITY_DN124022_c0_g1_i21	TRINITY_DN124022_c0_g1			0.0683993	-0.105487		+	0.944855	0.959326	None
LOC119178434	3010-3750[+]		cullin-2-like	XP_037285533.1	TRINITY_DN8763_c4_g1_i1	TRINITY_DN8763_c4_g1			0.0129889	-0.0225782			0.847536	0.877181	None
LOC119188180	171-2609[-]		cullin-3-like	XP_037292000.1	TRINITY_DN15429_c0_g1_i9	TRINITY_DN15429_c0_g1			0.281897	-0.406777		+	1.22521	1.16347	None
LOC119174536	1770-4085[-]		cullin-5-like	XP_037281381.1	TRINITY_DN12171_c0_g2_i6	TRINITY_DN12171_c0_g2			0.00065122	-0.0013113		+	1.16338	1.34795	None
LOC119179285	1205-4909[+]		cullin-associated NEDD8-dissociated protein 1-like	XP_037286253.1	TRINITY_DN36102_c0_g1_i3	TRINITY_DN36102_c0_g1			0.209271	-0.270669			0.873144	0.75129	None
LOC119174406	1199-2740[-]		CWF19-like protein 1	XP_037281189.1	TRINITY_DN17644_c0_g1_i3	TRINITY_DN17644_c0_g1			0.252728	-0.435474		+	0.853282	1.12287	None
LOC119170196	244-2517[+]		CWF19-like protein 2, transcript variant X1	XP_037277176.1	TRINITY_DN80_c2_g1_i1	TRINITY_DN80_c2_g1			0.0311164	0.0590358			0.655825	0.946782	None
LOC119176140	24-644[+]		CXXC motif containing zinc binding protein-like	XP_037283184.1	TRINITY_DN20149_c1_g1_i1	TRINITY_DN20149_c1_g1			0.11308	0.117435		+	1.25082	0.789567	None
LOC119178455	9754-11163[-]		CXXC-type zinc finger protein 1-like	XP_037285557.1	TRINITY_DN1325_c1_g1_i5	TRINITY_DN1325_c1_g1			0.329003	-0.521689	+	+	1.45735	1.66079	D6
LOC119161530	109-1527[+]		cyclin-dependent kinase 11B-like	XP_037269953.1	TRINITY_DN16302_c0_g2_i1	TRINITY_DN16302_c0_g2			0.0955651	-0.152496			0.828764	0.847351	None
LOC119161528	402-1271[+]		cyclin-dependent kinase 1-like, transcript variant X1	XP_037269947.1	TRINITY_DN14811_c2_g2_i2	TRINITY_DN14811_c2_g2			0.348473	-0.418849			0.390594	0.469152	None
LOC119188232	1354-2337[-]		cyclin-dependent kinase 4-like	XP_037292067.1	TRINITY_DN178953_c0_g1_i1	TRINITY_DN178953_c0_g1			0.102281	-0.159397			0.5641	0.584333	None
LOC119178400	252-857[+]		cyclin-dependent kinase inhibitor 3-like	XP_037285498.1	TRINITY_DN35045_c0_g1_i2	TRINITY_DN35045_c0_g1			0.190282	0.214279	+	+	3.17774	-2.59556	D6
LOC119187792	.		cyclin-dependent kinases regulatory subunit-like	XP_037291774.1	TRINITY_DN2718_c1_g2_i1	TRINITY_DN2718_c1_g2		+	2.39511	1.29468		+	1.13492	-0.599497	None
LOC119159578	346-1236[+]		cyclin-dependent-like kinase 5	XP_037268278.1	TRINITY_DN73291_c0_g1_i16	TRINITY_DN73291_c0_g1			0.336593	-0.460077			0.55083	0.581309	None
LOC119181072	255-4184[+]		cyclin-G-associated kinase-like	XP_037288144.1	TRINITY_DN7860_c0_g1_i3	TRINITY_DN7860_c0_g1			0.193079	-0.248627			0.848887	0.759158	None
LOC119171644	246-1232[+]		cyclin-H-like	XP_037278329.1	TRINITY_DN5809_c0_g1_i8	TRINITY_DN5809_c0_g1			0.291202	-0.588227	+	+	1.86172	1.36381	D6
LOC119176342	321-905[-]		cyclin-L1-like, transcript variant X2	XP_037283481.1	TRINITY_DN15502_c0_g1_i27	TRINITY_DN15502_c0_g1			0.00377538	0.0110526			0.728568	1.2827	None
LOC119163492	1-960[+]		CYFIP-related Rac1 interactor B-like, transcript variant X3	XP_037271395.1	TRINITY_DN11762_c0_g1_i3	TRINITY_DN11762_c0_g1			0.229497	0.251791	+	+	1.48717	0.902948	D6
LOC119171605	180-1874[+]		cystathionine beta-synthase-like protein	XP_037278279.1	TRINITY_DN68159_c0_g1_i4	TRINITY_DN68159_c0_g1			0.296048	-0.385227			0.0235986	0.0362253	None
LOC119180701	1594-2520[-]		cystathionine gamma-lyase-like, transcript variant X1	XP_037287728.1	TRINITY_DN38774_c0_g1_i5	TRINITY_DN38774_c0_g1			0.550542	0.615394	+	+	2.3397	1.83724	D6
LOC119180701	3718-4431[-]		cystathionine gamma-lyase-like, transcript variant X1	XP_037287728.1	TRINITY_DN38774_c0_g1_i7	TRINITY_DN38774_c0_g1			0.632974	0.675355	+	+	2.25818	1.7972	D6
LOC119174437	291-593[-]		cystatin-A2-like	XP_037281227.1	TRINITY_DN876545_c0_g1_i1	TRINITY_DN876545_c0_g1			0.458616	0.577951	+	+	3.24662	-4.07924	D6
SFTS	152-484[-]		cystatin-B-like	XP_037281228.1	TRINITY_DN30361_c0_g1_i2	TRINITY_DN30361_c0_g1			0.619179	0.6985	+	+	3.04741	-2.85555	D6
LOC119174704	864-1871[-]		cysteine and histidine-rich domain-containing protein 1-like	XP_037281634.1	TRINITY_DN12391_c0_g2_i10	TRINITY_DN12391_c0_g2			0.450306	0.480118		+	1.053	0.865195	None
LOC119176515	386-1306[-]		cysteine and histidine-rich protein 1-like, transcript variant X1	XP_037283735.1	TRINITY_DN21608_c0_g1_i5	TRINITY_DN21608_c0_g1			0.651977	-0.787139			0.368338	0.414182	None
LOC119180647	1563-2909[-]		cysteine desulfurase, mitochondrial-like	XP_037287656.1	TRINITY_DN3049_c0_g1_i2	TRINITY_DN3049_c0_g1			0.208006	-0.276737		+	1.13226	0.990004	None
LOC119174537	468-767[+]		cysteine-rich PDZ-binding protein-like	XP_037281382.1	TRINITY_DN10942_c0_g1_i1	TRINITY_DN10942_c0_g1			0.566123	-0.543195	+	+	2.83555	-3.53229	D6
LOC119163681	168-1355[+]		cysteine-rich with EGF-like domain protein 2, transcript variant X4	XP_037271631.1	TRINITY_DN862_c0_g1_i11	TRINITY_DN862_c0_g1			0.316727	0.425562			0.484416	0.599288	None
LOC119172510	1-2034[-]		cysteine--tRNA ligase, cytoplasmic-like	XP_037279545.1	TRINITY_DN107792_c0_g3_i1	TRINITY_DN107792_c0_g3			0.281782	0.296677	+	+	1.35847	1.01496	D6
LOC119170020	527-1477[+]		cystinosin homolog	XP_037276933.1	TRINITY_DN23_c3_g1_i3	TRINITY_DN23_c3_g1			0.27124	-0.385971		+	0.974862	0.952641	None
LOC119180232	749-2116[-]		cytochrome b-c1 complex subunit 2, mitochondrial-like	XP_037287272.1	TRINITY_DN13028_c8_g1_i1	TRINITY_DN13028_c8_g1			0.0530033	-0.0828543			0.778777	0.76769	None
LOC119163767	.		cytochrome b-c1 complex subunit 6, mitochondrial-like	XP_037271731.1	TRINITY_DN9591_c1_g2_i1	TRINITY_DN9591_c1_g2			0.214506	-0.326507	+	+	3.13766	-3.92018	D6
LOC119180883	619-945[-]		cytochrome b-c1 complex subunit 7-like	XP_037287917.1	TRINITY_DN353114_c0_g1_i1	TRINITY_DN353114_c0_g1			0.11791	0.153695			0.518162	0.508037	None
LOC119176285	2-880[+]		cytochrome b-c1 complex subunit Rieske, mitochondrial-like	XP_037283387.1	TRINITY_DN148430_c0_g1_i2	TRINITY_DN148430_c0_g1			0.057974	0.0359864		+	1.53184	-0.585888	None
LOC119181930	380-1063[+]		cytochrome c oxidase assembly factor 7 homolog, transcript variant X2	XP_037289075.1	TRINITY_DN12220_c0_g1_i13	TRINITY_DN12220_c0_g1			0.194857	-0.185345		+	1.00595	0.658685	None
LOC119177006	3-638[+]		cytochrome c oxidase subunit 4 isoform 1, mitochondrial-like, transcript variant X2	XP_037284250.1	TRINITY_DN44745_c0_g1_i11	TRINITY_DN44745_c0_g1			0.00542676	0.00644159			0.0164384	0.0184445	None
LOC119188310	631-1095[-]		cytochrome c oxidase subunit 5A, mitochondrial-like	XP_037292181.1	TRINITY_DN1612_c2_g1_i1	TRINITY_DN1612_c2_g1			0.0910807	0.0792646			0.998404	-0.549789	None
LOC119179689	.		cytochrome c oxidase subunit 6B1-like	XP_037286702.1	TRINITY_DN20937_c0_g2_i2	TRINITY_DN20937_c0_g2			0.36423	-0.254919	+	+	5.09574	-3.4053	D6
LOC119181361	309-1172[+]		cytochrome c-type heme lyase-like	XP_037288477.1	TRINITY_DN3912_c0_g1_i1	TRINITY_DN3912_c0_g1		+	2.25172	1.16807	+	+	2.19057	0.89996	D6
LOC119166509	416-1930[+]		cytochrome P450 1A1-like	XP_037273845.1	TRINITY_DN8187_c2_g1_i12	TRINITY_DN8187_c2_g1			0.0791974	-0.260256	+	+	1.6258	2.28543	D6
LOC119159593	706-2097[+]		cytochrome P450 20A1-like	XP_037268292.1	TRINITY_DN40905_c0_g2_i19	TRINITY_DN40905_c0_g2			0.183264	-0.223278	+	+	1.30148	1.03871	D6
LOC119183193	276-1772[+]		cytochrome P450 3A41-like	XP_037289498.1	TRINITY_DN21630_c0_g2_i6	TRINITY_DN21630_c0_g2			0.66561	-0.896945			0.0841493	0.139128	None
LOC119160987	914-2143[-]		cytochrome P450 3A4-like, transcript variant X2	XP_037269183.1	TRINITY_DN41134_c0_g1_i5	TRINITY_DN41134_c0_g1			0.0503638	0.0948915			0.50404	0.687504	None
LOC119172114	686-2254[+]		cytochrome P450 3A8-like, transcript variant X1	XP_037279003.1	TRINITY_DN4114_c0_g1_i7	TRINITY_DN4114_c0_g1			0.327123	0.504892	+	+	1.70564	1.84036	D6
LOC119172490	556-1365[-]		cytoplasmic aconitate hydratase-like, transcript variant X2	XP_037279506.1	TRINITY_DN2838_c1_g1_i11	TRINITY_DN2838_c1_g1			0.366797	-0.429923			0.340885	0.324752	None
LOC119172490	1-444[-]		cytoplasmic aconitate hydratase-like, transcript variant X2	XP_037279507.1	TRINITY_DN2838_c1_g1_i4	TRINITY_DN2838_c1_g1			0.156754	-0.231416			0.377715	0.428737	None
LOC119172490	747-2432[-]		cytoplasmic aconitate hydratase-like, transcript variant X2	XP_037279507.1	TRINITY_DN4204_c0_g1_i10	TRINITY_DN4204_c0_g1			0.118845	-0.171442			0.838446	0.728697	None
LOC119180348	3846-5417[-]		cytoplasmic dynein 1 light intermediate chain 2-like	XP_037287432.1	TRINITY_DN65740_c0_g1_i1	TRINITY_DN65740_c0_g1			0.00355574	0.00384712	+	+	2.76103	1.98077	D6
LOC119175966	3216-5129[+]		cytoplasmic polyadenylation element-binding protein 3-like, transcript variant X2	XP_037282939.1	TRINITY_DN31358_c1_g1_i10	TRINITY_DN31358_c1_g1			0.755384	-0.899056		+	1.0249	0.989752	None
LOC119170437	637-6795[-]		cytoskeleton-associated protein 5-like, transcript variant X2	XP_037277502.1	TRINITY_DN6537_c0_g1_i1	TRINITY_DN6537_c0_g1			0.719298	0.661509		+	1.1418	0.964923	None
LOC119167650	146-1093[+]		cytosol aminopeptidase-like	XP_037275062.1	TRINITY_DN14565_c0_g1_i10	TRINITY_DN14565_c0_g1			0.191258	0.229912			0.82363	0.687722	None
LOC119167650	200-1570[+]		cytosol aminopeptidase-like	XP_037275062.1	TRINITY_DN14565_c0_g1_i9	TRINITY_DN14565_c0_g1			0.0883601	0.123816			0.801162	0.701391	None
LOC119175884	437-1369[+]		cytosolic 5'-nucleotidase 3-like, transcript variant X1	XP_037282803.1	TRINITY_DN20246_c0_g2_i4	TRINITY_DN20246_c0_g2			0.280694	0.497003			0.459958	0.55402	None
LOC119179745	1977-3671[+]		cytosolic endo-beta-N-acetylglucosaminidase-like	XP_037286765.1	TRINITY_DN38091_c0_g2_i11	TRINITY_DN38091_c0_g2			0.424195	-0.478591			0.774146	0.739742	None
LOC119180267	264-968[+]		cytosolic Fe-S cluster assembly factor nubp1-like, transcript variant X2	XP_037287315.1	TRINITY_DN18588_c1_g1_i3	TRINITY_DN18588_c1_g1			0.454945	-0.351934			0.0708176	0.0670257	None
LOC119179709	3-818[+]		cytosolic Fe-S cluster assembly factor NUBP2-like, transcript variant X1	XP_037286722.1	TRINITY_DN126980_c0_g1_i3	TRINITY_DN126980_c0_g1			0.54669	-0.531341			0.318825	0.317083	None
LOC119175815	1138-2814[+]		cytosolic purine 5'-nucleotidase-like, transcript variant X4	XP_037282699.1	TRINITY_DN28293_c0_g1_i14	TRINITY_DN28293_c0_g1			0.207716	0.269167		+	0.978428	0.852948	None
LOC119159354	504-1997[-]		D-2-hydroxyglutarate dehydrogenase, mitochondrial-like	XP_037270723.1	TRINITY_DN38333_c0_g2_i1	TRINITY_DN38333_c0_g2			0.154923	-0.207802			0.735791	0.666272	None
LOC119159589	7892-9484[+]		D-3-phosphoglycerate dehydrogenase-like	XP_037268289.1	TRINITY_DN1325_c0_g1_i6	TRINITY_DN1325_c0_g1			1.57671	1.64967	+	+	2.62587	2.4119	D6
LOC119177276	2067-3365[+]		DALR anticodon-binding domain-containing protein 3-like	XP_037284621.1	TRINITY_DN16540_c0_g1_i11	TRINITY_DN16540_c0_g1			0.0929069	-0.0895691			0.0307878	-0.0280457	None
LOC119180288	810-1187[+]		DCN1-like protein 3	XP_037287340.1	TRINITY_DN110944_c0_g1_i1	TRINITY_DN110944_c0_g1			0.405017	0.433702	+	+	1.68165	1.42934	D6
LOC119178906	1433-2287[-]		DCN1-like protein 5, transcript variant X1	XP_037285971.1	TRINITY_DN10640_c0_g1_i10	TRINITY_DN10640_c0_g1			0.19651	0.318322			0.859139	0.838632	None
LOC119177098	959-2668[-]		DDB1- and CUL4-associated factor 17-like	XP_037284384.1	TRINITY_DN17665_c0_g1_i10	TRINITY_DN17665_c0_g1			1.65182	-1.73087			0.379417	0.408614	None
LOC119163162	2679-7136[-]		DDB1- and CUL4-associated factor 1-like	XP_037271003.1	TRINITY_DN20858_c0_g1_i2	TRINITY_DN20858_c0_g1			0.215196	-0.311888		+	0.906658	0.854236	None
LOC119174859	1886-2797[+]		DDB1- and CUL4-associated factor 6-like	XP_037281866.1	TRINITY_DN2024_c0_g1_i2	TRINITY_DN2024_c0_g1			0.104381	-0.167449			0.819299	0.892978	None
LOC119181286	625-1689[+]		DDB1- and CUL4-associated factor 7	XP_037288386.1	TRINITY_DN8511_c1_g1_i1	TRINITY_DN8511_c1_g1			0.508075	-0.659375		+	1.17795	1.21231	None
LOC119172411	3-1874[-]		DDB1- and CUL4-associated factor 8-like, transcript variant X2	XP_037279390.1	TRINITY_DN22235_c0_g1_i12	TRINITY_DN22235_c0_g1			0.0992308	-0.173345		+	1.10221	0.99997	None
LOC119163722	2285-3580[+]		deaminated glutathione amidase-like	XP_037271683.1	TRINITY_DN8079_c0_g1_i5	TRINITY_DN8079_c0_g1			0.0803244	-0.114436		+	1.12066	0.993422	None
LOC119176045	200-514[+]		death-associated protein 1-like	XP_037283058.1	TRINITY_DN6360_c0_g1_i2	TRINITY_DN6360_c0_g1			0.181269	-0.290372	+	+	2.8812	-3.41935	D6
LOC119174956	6943-7641[-]		decaprenyl-diphosphate synthase subunit 2-like	XP_037282001.1	TRINITY_DN6885_c0_g1_i10	TRINITY_DN6885_c0_g1			0.307888	-0.437974	+	+	1.54323	1.36972	D6
LOC119176004	164-6016[+]		dedicator of cytokinesis protein 1-like, transcript variant X1	XP_037282996.1	TRINITY_DN421_c3_g1_i2	TRINITY_DN421_c3_g1			0.0492881	0.0556922	+	+	1.8718	1.33955	D6
LOC119178356	2-3637[+]		dedicator of cytokinesis protein 9-like, transcript variant X4	XP_037285448.1	TRINITY_DN1320_c0_g2_i3	TRINITY_DN1320_c0_g2			0.118817	0.250809	+	+	1.601	2.10947	D6
LOC119178356	3-2624[-]		dedicator of cytokinesis protein 9-like, transcript variant X4	XP_037285445.1	TRINITY_DN4952_c8_g1_i6	TRINITY_DN4952_c8_g1			0.286032	0.636885	+	+	1.59225	2.44327	D6
LOC119180208	30-452[+]		dehydrogenase/reductase SDR family member 4-like	XP_037287248.1	TRINITY_DN1259_c0_g1_i1	TRINITY_DN1259_c0_g1			0.158645	0.252882	+	+	1.60427	1.58124	D6
LOC119167499	387-1361[-]		dehydrogenase/reductase SDR family member 7-like	XP_037274883.1	TRINITY_DN129606_c0_g1_i4	TRINITY_DN129606_c0_g1			0.28691	0.33498			0.86101	0.83555	None
LOC119176829	1087-2064[-]		dehydrogenase/reductase SDR family member 7-like	XP_037284080.1	TRINITY_DN20479_c0_g2_i10	TRINITY_DN20479_c0_g2			0.550492	-0.725745			0.693509	0.793284	None
LOC119170777	609-2342[-]		delta-1-pyrroline-5-carboxylate dehydrogenase, mitochondrial-like	XP_037277935.1	TRINITY_DN13609_c1_g1_i6	TRINITY_DN13609_c1_g1			0.0440134	0.066546		+	1.07611	0.98744	None
LOC119165446	3529-6537[-]		delta-like protein 1	XP_037273521.1	TRINITY_DN537_c0_g1_i2	TRINITY_DN537_c0_g1		+	2.13329	1.40095			0.180933	0.21322	None
LOC119159382	7889-9376[+]		DENN domain-containing protein Crag-like, transcript variant X2	XP_037268019.1	TRINITY_DN1687_c0_g1_i4	TRINITY_DN1687_c0_g1			0.286694	-0.190149			0.331132	0.323972	None
LOC119177355	340-891[-]		density-regulated protein homolog	XP_037284737.1	TRINITY_DN39574_c0_g1_i1	TRINITY_DN39574_c0_g1			0.277915	0.294009	+	+	1.28929	1.00877	D6
LOC119170686	263-1330[+]		deoxyhypusine hydroxylase-like	XP_037277814.1	TRINITY_DN4307_c0_g1_i1	TRINITY_DN4307_c0_g1			0.47709	0.462424			0.283196	-0.271233	None
LOC119172070	19-627[+]		deoxyuridine 5'-triphosphate nucleotidohydrolase-like	XP_037278944.1	TRINITY_DN18295_c0_g1_i1	TRINITY_DN18295_c0_g1			0.000570928	-0.00099802	+	+	2.46316	-2.4765	D6
LOC119174119	1-339[-]		derlin-1-like	XP_037280823.1	TRINITY_DN8324_c0_g1_i4	TRINITY_DN8324_c0_g1			0.229396	0.258205		+	1.19383	0.936459	None
LOC119188282	.		DET1- and DDB1-associated protein 1-like, transcript variant X3	XP_037292142.1	TRINITY_DN21577_c0_g1_i2	TRINITY_DN21577_c0_g1			0.116936	-0.110575			0.163248	-0.145901	None
LOC119177185	227-1216[-]		deubiquitinase OTUD6B-like, transcript variant X3	XP_037284490.1	TRINITY_DN5363_c0_g1_i11	TRINITY_DN5363_c0_g1			0.252325	0.26858			0.434191	0.437823	None
LOC119179519	444-1538[-]		developmentally-regulated GTP-binding protein 2-like	XP_037286510.1	TRINITY_DN9221_c0_g1_i15	TRINITY_DN9221_c0_g1			0.0705438	-0.106319			0.860329	0.795041	None
LOC119177059	161-1927[+]		D-glucuronyl C5-epimerase B-like	XP_037284326.1	TRINITY_DN17475_c0_g2_i3	TRINITY_DN17475_c0_g2			0.217326	0.449064	+	+	1.97576	2.41537	D6
LOC119177361	195-650[+]		diacylglycerol O-acyltransferase 1-like, transcript variant X1	XP_037284746.1	TRINITY_DN791_c0_g1_i2	TRINITY_DN791_c0_g1			0.0963043	-0.143532		+	1.16677	1.0871	None
LOC119163987	598-1137[+]		digestive organ expansion factor homolog	XP_037271976.1	TRINITY_DN4272_c0_g3_i11	TRINITY_DN4272_c0_g3			0.515081	-1.04975			0.6214	0.86531	None
LOC119179451	651-1226[+]		dihydrofolate reductase-like	XP_037286421.1	TRINITY_DN1856_c0_g1_i10	TRINITY_DN1856_c0_g1			0.433475	-0.547517			0.0698756	0.102667	None
LOC119170518	1289-2896[-]		dihydrolipoyllysine-residue acetyltransferase component of pyruvate dehydrogenase complex, mitochondrial-like	XP_037277606.1	TRINITY_DN17860_c1_g1_i11	TRINITY_DN17860_c1_g1			0.183109	-0.241385			0.706305	0.635229	None
LOC119166853	684-2444[-]		dihydrolipoyllysine-residue succinyltransferase component of 2-oxoglutarate dehydrogenase complex, mitochondrial-like	XP_037274123.1	TRINITY_DN18859_c0_g1_i3	TRINITY_DN18859_c0_g1			0.268015	-0.281262		+	0.966832	0.761323	None
LOC119171874	1864-3000[-]		dihydroorotate dehydrogenase (quinone), mitochondrial-like	XP_037278634.1	TRINITY_DN12641_c1_g1_i12	TRINITY_DN12641_c1_g1			0.0901839	-0.126143	+	+	1.83259	1.40439	D6
LOC119180630	612-2357[-]		dihydropyrimidinase-like, transcript variant X1	XP_037287639.1	TRINITY_DN10338_c0_g1_i2	TRINITY_DN10338_c0_g1			0.730002	-0.781683			0.663121	0.618538	None
LOC119181419	316-2925[+]		dihydropyrimidine dehydrogenase [NADP(+)]-like, transcript variant X3	XP_037288555.1	TRINITY_DN608_c1_g1_i54	TRINITY_DN608_c1_g1			1.70708	-1.68082	+	+	1.77845	-1.80757	D6
LOC119167375	423-2525[+]		dihydroxyacetone phosphate acyltransferase-like	XP_037274744.1	TRINITY_DN2884_c4_g1_i4	TRINITY_DN2884_c4_g1			0.291697	-0.425494			0.184416	0.278354	None
LOC119171829	1290-3878[-]		dipeptidyl peptidase 9-like, transcript variant X2	XP_037278581.1	TRINITY_DN11286_c0_g1_i2	TRINITY_DN11286_c0_g1			0.14841	-0.212945			0.872225	0.791191	None
LOC119163503	390-905[+]		diphosphoinositol polyphosphate phosphohydrolase 1-like, transcript variant X2	XP_037271405.1	TRINITY_DN6848_c0_g2_i1	TRINITY_DN6848_c0_g2			0.58236	0.613572	+	+	2.08385	1.6745	D6
LOC119177261	826-2010[+]		diphosphomevalonate decarboxylase-like	XP_037284600.1	TRINITY_DN14036_c0_g2_i2	TRINITY_DN14036_c0_g2			0.20393	-0.274613			0.39523	0.421771	None
LOC119179931	2-940[+]		diphthine methyl ester synthase-like	XP_037286954.1	TRINITY_DN14398_c0_g3_i7	TRINITY_DN14398_c0_g3			0.235302	-0.289451		+	1.02898	0.903342	None
LOC119168780	198-2063[+]		DIS3-like exonuclease 2, transcript variant X2	XP_037276041.1	TRINITY_DN21952_c0_g1_i8	TRINITY_DN21952_c0_g1			0.202913	-0.300454			0.627395	0.671125	None
LOC119168780	183-3917[-]		DIS3-like exonuclease 2, transcript variant X2	XP_037276041.1	TRINITY_DN4273_c0_g1_i6	TRINITY_DN4273_c0_g1			0.254927	0.234384			0.535596	0.355918	None
LOC119187824	299-3382[+]		disabled homolog 2-interacting protein-like, transcript variant X1	XP_037291809.1	TRINITY_DN2688_c0_g1_i11	TRINITY_DN2688_c0_g1			0.212709	-0.425691	+	+	1.48318	1.75685	D6
LOC119175688	1074-5786[-]		disco-interacting protein 2-like, transcript variant X1	XP_037282527.1	TRINITY_DN6436_c0_g1_i27	TRINITY_DN6436_c0_g1			0.430415	0.49539	+	+	1.41769	1.29086	D6
LOC119171781	2111-2473[-]		disintegrin and metalloproteinase domain-containing protein 10-like	XP_037278515.1	TRINITY_DN12949_c0_g1_i2	TRINITY_DN12949_c0_g1			0.208725	0.203745		+	1.21432	-0.862311	None
LOC119171781	2111-3676[-]		disintegrin and metalloproteinase domain-containing protein 10-like	XP_037278515.1	TRINITY_DN12949_c0_g1_i3	TRINITY_DN12949_c0_g1			0.436591	-0.6341	+	+	1.97155	1.97237	D6
LOC119166859	788-1690[-]		distal membrane-arm assembly complex protein 2-like, transcript variant X2	XP_037274133.1	TRINITY_DN12498_c0_g2_i3	TRINITY_DN12498_c0_g2			0.393763	-0.515089		+	0.925797	0.865013	None
LOC119188295	470-10867[+]		dmX-like protein 2	XP_037292163.1	TRINITY_DN12651_c2_g1_i3	TRINITY_DN12651_c2_g1			0.242399	-0.392799		+	1.194	1.18672	None
LOC119172320	1289-5362[-]		DNA (cytosine-5)-methyltransferase PliMCI-like	XP_037279276.1	TRINITY_DN90579_c0_g1_i1	TRINITY_DN90579_c0_g1			0.58695	-0.749761			0.104182	-0.147737	None
LOC119170495	3419-6889[-]		DNA damage-binding protein 1-like	XP_037277577.1	TRINITY_DN23061_c1_g1_i4	TRINITY_DN23061_c1_g1			0.309166	-0.37796	+	+	1.31546	1.10985	D6
LOC119182121	2276-3262[-]		DNA damage-binding protein 2-like	XP_037289128.1	TRINITY_DN6685_c0_g1_i1	TRINITY_DN6685_c0_g1			0.294315	-0.615275	+	+	1.99477	2.86171	D6
LOC119170280	1195-2064[-]		DNA damage-regulated autophagy modulator protein 2-like	XP_037277300.1	TRINITY_DN25316_c1_g2_i1	TRINITY_DN25316_c1_g2			0.350613	-0.528612	+	+	1.24866	1.23931	D6
LOC119187880	1715-5161[-]		DNA excision repair protein ERCC-6-like	XP_037291881.1	TRINITY_DN18126_c0_g2_i1	TRINITY_DN18126_c0_g2			0.255053	-0.301788			0.747772	0.808008	None
LOC119180057	1314-2318[-]		DNA ligase 1-like	XP_037287088.1	TRINITY_DN18391_c0_g1_i1	TRINITY_DN18391_c0_g1			0.756722	0.409655			0.608101	-0.223392	None
LOC119180057	3-2237[+]		DNA ligase 1-like	XP_037287088.1	TRINITY_DN2827_c0_g4_i1	TRINITY_DN2827_c0_g4			0.924289	-1.07295	+	+	1.23494	1.24666	D6
LOC119160937	1146-5057[-]		DNA mismatch repair protein Msh6-like	XP_037269117.1	TRINITY_DN1647_c1_g1_i7	TRINITY_DN1647_c1_g1			0.632667	-0.688324		+	0.998499	0.905986	None
LOC119161275	7398-12149[-]		DNA N6-methyl adenine demethylase-like, transcript variant X3	XP_037269560.1	TRINITY_DN12947_c1_g1_i10	TRINITY_DN12947_c1_g1			0.822888	0.558773	+	+	2.33331	-1.65644	D6
LOC119178078	4080-4406[+]		DNA polymerase alpha catalytic subunit-like	XP_037285141.1	TRINITY_DN1836_c0_g2_i13	TRINITY_DN1836_c0_g2			0.0467834	-0.0846887			0.751654	0.757907	None
LOC119185828	291-3584[+]		DNA polymerase delta catalytic subunit-like	XP_037290591.1	TRINITY_DN74599_c2_g1_i2	TRINITY_DN74599_c2_g1			1.37964	-1.89933			0.723498	0.779549	None
LOC119179810	796-2142[-]		DNA polymerase delta subunit 2-like	XP_037286824.1	TRINITY_DN33221_c0_g1_i23	TRINITY_DN33221_c0_g1			1.30243	-1.15966			0.250961	0.285076	None
LOC119169769	1240-2481[-]		DNA polymerase delta subunit 3-like	XP_037276687.1	TRINITY_DN207525_c0_g2_i1	TRINITY_DN207525_c0_g2			0.795315	-0.799821			0.808607	0.687839	None
LOC119170198	2758-3165[-]		DNA polymerase epsilon subunit 3-like	XP_037277179.1	TRINITY_DN1534_c4_g1_i1	TRINITY_DN1534_c4_g1			0.30681	0.326552	+	+	2.39479	-1.87344	D6
LOC119181697	2181-3308[+]		DNA polymerase eta-like	XP_037288837.1	TRINITY_DN17383_c0_g1_i8	TRINITY_DN17383_c0_g1			0.155343	-0.250826	+	+	1.62691	1.7826	D6
LOC119172135	1641-2798[-]		DNA polymerase interacting tetratricopeptide repeat-containing, protein of 47 kDa-like	XP_037279049.1	TRINITY_DN15359_c0_g1_i11	TRINITY_DN15359_c0_g1			0.077987	0.120021		+	1.11689	1.02916	None
LOC119163165	485-2050[-]		DNA primase large subunit-like	XP_037271008.1	TRINITY_DN20085_c6_g1_i2	TRINITY_DN20085_c6_g1			0.269819	-0.470263			0.781817	0.900887	None
LOC119176039	706-1611[+]		DNA primase small subunit-like, transcript variant X2	XP_037283049.1	TRINITY_DN48019_c0_g2_i10	TRINITY_DN48019_c0_g2			0.160231	-0.282951			0.233192	0.350667	None
LOC119180550	347-2926[+]		DNA repair endonuclease XPF-like	XP_037287547.1	TRINITY_DN4642_c0_g1_i10	TRINITY_DN4642_c0_g1			0.32441	-0.379334		+	0.983156	0.79223	None
LOC119185158	801-3359[+]		DNA repair protein complementing XP-G cells homolog	XP_037290166.1	TRINITY_DN54755_c0_g1_i4	TRINITY_DN54755_c0_g1			0.539571	-0.631526		+	0.903746	0.852952	None
LOC119173584	1122-5039[-]		DNA repair protein RAD50-like	XP_037280290.1	TRINITY_DN26634_c2_g1_i1	TRINITY_DN26634_c2_g1			0.226499	-0.683547	+	+	1.88524	3.63142	D6
LOC119160956	104-499[-]		DNA repair protein SWI5 homolog, transcript variant X2	XP_037269136.1	TRINITY_DN20173_c0_g1_i11	TRINITY_DN20173_c0_g1			0.360175	0.352795	+	+	2.9064	-2.31681	D6
LOC119163590	239-2950[+]		DNA replication licensing factor mcm2-like	XP_037271516.1	TRINITY_DN11016_c1_g1_i3	TRINITY_DN11016_c1_g1			0.104921	-0.133561		+	1.01427	0.833485	None
LOC119170594	108-2564[+]		DNA replication licensing factor MCM3-like	XP_037277703.1	TRINITY_DN16615_c0_g1_i6	TRINITY_DN16615_c0_g1			0.139047	-0.162051			0.763831	0.655005	None
LOC119176168	90-2714[+]		DNA replication licensing factor MCM4-like	XP_037283222.1	TRINITY_DN57781_c1_g1_i12	TRINITY_DN57781_c1_g1			0.372729	-0.482049		+	1.15108	1.06177	None
LOC119166889	1078-3276[-]		DNA replication licensing factor mcm5-like	XP_037274176.1	TRINITY_DN26571_c0_g1_i11	TRINITY_DN26571_c0_g1			0.163433	-0.288538			0.697211	0.806529	None
LOC119171883	645-1682[+]		DNA replication licensing factor MCM6-like	XP_037278649.1	TRINITY_DN24345_c0_g1_i1	TRINITY_DN24345_c0_g1			0.144534	-0.21259			0.846745	0.795699	None
LOC119185306	3725-4528[+]		DNA replication licensing factor mcm7-like	XP_037290281.1	TRINITY_DN33262_c0_g1_i1	TRINITY_DN33262_c0_g1			0.402411	-0.496868		+	1.0357	0.918447	None
LOC119164480	66-2642[+]		DNA topoisomerase 3-beta-1-like	XP_037272574.1	TRINITY_DN166118_c0_g1_i30	TRINITY_DN166118_c0_g1			0.348722	0.249151	+	+	2.17795	-1.09882	D6
LOC119163019	2052-3449[+]		DNA-binding protein P3A2-like, transcript variant X2	XP_037270808.1	TRINITY_DN4847_c1_g1_i19	TRINITY_DN4847_c1_g1			0.0412608	-0.0638461			0.694511	0.674956	None
LOC119181230	1073-4000[-]		DNA-binding protein SMUBP-2-like	XP_037288308.1	TRINITY_DN2961_c4_g3_i4	TRINITY_DN2961_c4_g3			0.529587	-0.76442			0.148945	0.210036	None
LOC119180997	2-2461[-]		DNA-directed RNA polymerase I subunit RPA1-like	XP_037288045.1	TRINITY_DN42044_c0_g1_i11	TRINITY_DN42044_c0_g1			0.478744	-0.733131	+	+	1.78402	1.79895	D6
LOC119180632	185-526[+]		DNA-directed RNA polymerase II subunit RPB11-a-like	XP_037287641.1	TRINITY_DN144775_c0_g1_i1	TRINITY_DN144775_c0_g1			0.106228	-0.102689	+	+	2.55791	-1.58467	D6
LOC119177748	766-6591[-]		DNA-directed RNA polymerase II subunit RPB1-like	XP_037284822.1	TRINITY_DN4265_c0_g1_i5	TRINITY_DN4265_c0_g1			0.0711194	0.117755	+	+	1.26669	1.27839	D6
LOC119170593	1360-2184[-]		DNA-directed RNA polymerase II subunit RPB3-like	XP_037277702.1	TRINITY_DN11722_c0_g1_i2	TRINITY_DN11722_c0_g1			0.0702392	0.121957	+	+	1.25696	1.20152	D6
LOC119167466	509-1024[-]		DNA-directed RNA polymerase II subunit RPB7	XP_037274842.1	TRINITY_DN163264_c0_g1_i17	TRINITY_DN163264_c0_g1			0.138576	-0.206086	+	+	1.29219	1.16527	D6
LOC119170131	742-2961[-]		DNA-directed RNA polymerase III subunit RPC1-like	XP_037277080.1	TRINITY_DN2680_c0_g1_i11	TRINITY_DN2680_c0_g1			1.05722	-1.56688			0.73245	1.0294	None
LOC119167265	2512-5964[-]		DNA-directed RNA polymerase III subunit RPC2-like	XP_037274616.1	TRINITY_DN3894_c0_g1_i1	TRINITY_DN3894_c0_g1			0.671267	-0.876976			0.742951	0.836982	None
LOC119170151	81-1535[+]		DNA-directed RNA polymerase III subunit RPC3-like, transcript variant X1	XP_037277111.1	TRINITY_DN124_c0_g1_i17	TRINITY_DN124_c0_g1			0.978231	-1.70424		+	0.952538	1.31046	None
LOC119177225	1062-2195[-]		DNA-directed RNA polymerase III subunit RPC4-like, transcript variant X2	XP_037284544.1	TRINITY_DN2668_c0_g1_i10	TRINITY_DN2668_c0_g1			0.749176	-0.948031			0.721059	0.780617	None
LOC119179978	572-1021[+]		DNA-directed RNA polymerase III subunit RPC9-like	XP_037287003.1	TRINITY_DN257565_c2_g1_i1	TRINITY_DN257565_c2_g1			0.54744	-0.870168			0.458175	0.693193	None
LOC119167230	707-1741[+]		DNA-directed RNA polymerases I and III subunit RPAC1-like	XP_037274573.1	TRINITY_DN124113_c0_g1_i1	TRINITY_DN124113_c0_g1			0.623401	-0.777651	+	+	1.43602	1.38256	D6
LOC119167230	1142-1540[-]		DNA-directed RNA polymerases I and III subunit RPAC1-like	XP_037274573.1	TRINITY_DN124113_c0_g1_i3	TRINITY_DN124113_c0_g1			0.520557	-0.718851		+	1.15742	1.30125	None
LOC119178216	406-729[-]		DNA-directed RNA polymerases I and III subunit RPAC2-like	XP_037285310.1	TRINITY_DN172249_c0_g2_i8	TRINITY_DN172249_c0_g2			0.0962815	0.131001			0.243138	0.312737	None
LOC119180695	106-738[+]		DNA-directed RNA polymerases I, II, and III subunit RPABC1	XP_037287722.1	TRINITY_DN19145_c0_g1_i11	TRINITY_DN19145_c0_g1			0.598097	-0.704317		+	1.18279	1.11454	None
LOC119172168	2-445[+]		DNA-directed RNA polymerases I, II, and III subunit RPABC3-like	XP_037279082.1	TRINITY_DN400_c24_g1_i17	TRINITY_DN400_c24_g1			0.300392	-0.326961	+	+	1.84454	1.31342	D6
LOC119176014	1445-2572[-]		dnaJ homolog shv-like	XP_037283015.1	TRINITY_DN12985_c0_g1_i10	TRINITY_DN12985_c0_g1			0.503597	0.643569	+	+	1.80228	1.69206	D6
LOC119171868	213-1415[+]		dnaJ homolog subfamily A member 1-like	XP_037278627.1	TRINITY_DN12354_c0_g1_i5	TRINITY_DN12354_c0_g1			0.467424	-0.526613		+	1.04793	0.96746	None
LOC119176827	1-387[+]		dnaJ homolog subfamily A member 2-like	XP_037284075.1	TRINITY_DN5232_c0_g1_i1	TRINITY_DN5232_c0_g1			0.271528	-0.357204		+	0.99051	0.952471	None
LOC119187670	2115-3266[-]		dnaJ homolog subfamily B member 14-like	XP_037291647.1	TRINITY_DN3583_c4_g1_i10	TRINITY_DN3583_c4_g1			0.195971	0.25808			0.0617593	0.0812221	None
LOC119187852	564-2933[+]		dnaJ homolog subfamily C member 10-like	XP_037291843.1	TRINITY_DN4424_c8_g1_i2	TRINITY_DN4424_c8_g1			0.172898	0.244406			0.694967	0.696274	None
LOC119177186	565-1767[-]		dnaJ homolog subfamily C member 11-like	XP_037284493.1	TRINITY_DN794_c0_g2_i4	TRINITY_DN794_c0_g2			0.513203	0.539016	+	+	1.61684	1.33052	D6
LOC119177186	3-752[-]		dnaJ homolog subfamily C member 11-like	XP_037284493.1	TRINITY_DN794_c0_g2_i8	TRINITY_DN794_c0_g2			0.500673	0.62675	+	+	1.27525	1.25442	D6
LOC119174243	471-7133[+]		dnaJ homolog subfamily C member 13-like	XP_037280971.1	TRINITY_DN1663_c0_g1_i1	TRINITY_DN1663_c0_g1			0.246879	-0.364824	+	+	1.67693	1.45223	D6
LOC119166831	219-1037[+]		dnaJ homolog subfamily C member 17-like, transcript variant X2	XP_037274096.1	TRINITY_DN16192_c0_g1_i11	TRINITY_DN16192_c0_g1			0.86306	0.690209			0.877017	0.703957	None
LOC119171677	1649-1948[-]		dnaJ homolog subfamily C member 1-like	XP_037278369.1	TRINITY_DN49001_c0_g2_i2	TRINITY_DN49001_c0_g2			1.30928	0.835092	+	+	1.47513	0.919268	D6
LOC119175686	284-1366[+]		dnaJ homolog subfamily C member 22-like	XP_037282523.1	TRINITY_DN4184_c0_g1_i1	TRINITY_DN4184_c0_g1		+	2.02795	1.63668	+	+	3.23721	2.6764	D6
LOC119177244	934-2031[+]		dnaJ homolog subfamily C member 28-like	XP_037284577.1	TRINITY_DN2144_c1_g1_i1	TRINITY_DN2144_c1_g1			0.597408	0.348892			0.972262	-0.406455	None
LOC119173528	233-2116[+]		dnaJ homolog subfamily C member 2-like, transcript variant X1	XP_037280233.1	TRINITY_DN27590_c0_g1_i2	TRINITY_DN27590_c0_g1			0.541788	-0.649659	+	+	1.26574	1.09105	D6
LOC119173528	.		dnaJ homolog subfamily C member 2-like, transcript variant X1	XP_037280233.1	TRINITY_DN27590_c0_g2_i2	TRINITY_DN27590_c0_g2			0.21882	-0.133976			1.00048	0.487059	None
LOC119181319	848-1288[-]		dnaJ homolog subfamily C member 5-like, transcript variant X1	XP_037288425.1	TRINITY_DN1442_c0_g1_i10	TRINITY_DN1442_c0_g1			0.339444	0.477346	+	+	2.19286	-2.35734	D6
LOC119181319	657-1313[+]		dnaJ homolog subfamily C member 5-like, transcript variant X1	XP_037288426.1	TRINITY_DN1442_c0_g1_i3	TRINITY_DN1442_c0_g1			0.224562	0.377682	+	+	1.76742	-2.19007	D6
LOC119179829	277-1032[-]		dnaJ homolog subfamily C member 9-like	XP_037286844.1	TRINITY_DN54612_c6_g1_i1	TRINITY_DN54612_c6_g1			0.54682	0.835792	+	+	1.27217	1.65737	D6
LOC119181188	867-1976[-]		dnaJ protein homolog 1-like, transcript variant X1	XP_037288265.1	TRINITY_DN40753_c0_g1_i1	TRINITY_DN40753_c0_g1			0.0826974	0.131427			0.74104	0.822231	None
LOC119175960	740-1621[-]		docking protein 1-like	XP_037282933.1	TRINITY_DN6380_c0_g1_i4	TRINITY_DN6380_c0_g1			1.36274	-1.88781			0.39695	-0.760204	None
LOC119170789	95-862[+]		dolichol-phosphate mannosyltransferase subunit 1-like, transcript variant X3	XP_037277946.1	TRINITY_DN12659_c1_g1_i1	TRINITY_DN12659_c1_g1			0.40827	0.523218	+	+	1.96508	1.73364	D6
LOC119176283	4002-5318[-]		dolichyl-diphosphooligosaccharide--protein glycosyltransferase 48 kDa subunit-like	XP_037283388.1	TRINITY_DN16230_c0_g1_i10	TRINITY_DN16230_c0_g1			0.114354	0.17724	+	+	2.02626	1.97378	D6
LOC119174578	1335-3134[-]		dolichyl-diphosphooligosaccharide--protein glycosyltransferase subunit 1-like	XP_037281451.1	TRINITY_DN2287_c1_g1_i3	TRINITY_DN2287_c1_g1			0.104452	0.162042	+	+	1.82423	1.75227	D6
LOC119179868	1162-1506[-]		dolichyl-diphosphooligosaccharide--protein glycosyltransferase subunit DAD1-like	XP_037286887.1	TRINITY_DN415131_c0_g3_i2	TRINITY_DN415131_c0_g3			0.861078	0.482179		+	1.43345	0.675061	None
LOC119170273	292-2424[-]		dolichyl-diphosphooligosaccharide--protein glycosyltransferase subunit STT3A-like	XP_037277291.1	TRINITY_DN5231_c0_g1_i2	TRINITY_DN5231_c0_g1			0.0780882	0.117233	+	+	1.7331	1.59221	D6
LOC119171803	220-2568[-]		dolichyl-diphosphooligosaccharide--protein glycosyltransferase subunit STT3B-like	XP_037278549.1	TRINITY_DN70989_c1_g1_i22	TRINITY_DN70989_c1_g1			0.502568	-0.594656	+	+	1.32947	1.16144	D6
LOC119170115	2-1075[+]		dolichyl-phosphate beta-glucosyltransferase-like	XP_037277065.1	TRINITY_DN20581_c1_g1_i31	TRINITY_DN20581_c1_g1			0.233256	0.285247	+	+	1.52108	1.2278	D6
LOC119179765	234-2036[-]		double-strand break repair protein MRE11-like	XP_037286789.1	TRINITY_DN50470_c1_g3_i1	TRINITY_DN50470_c1_g3			0.523753	0.706958	+	+	2.02751	2.31308	D6
LOC119174863	281-1918[+]		double-stranded RNA-binding protein Staufen homolog 2-like	XP_037281870.1	TRINITY_DN30308_c0_g2_i1	TRINITY_DN30308_c0_g2			0.0366852	-0.0702856		+	1.10726	1.15131	None
LOC119174863	1380-3275[+]		double-stranded RNA-binding protein Staufen homolog 2-like	XP_037281870.1	TRINITY_DN30308_c0_g2_i10	TRINITY_DN30308_c0_g2			0.228248	-0.300985			0.812764	0.723827	None
LOC119180667	433-3417[+]		double-stranded RNA-specific adenosine deaminase-like	XP_037287683.1	TRINITY_DN6595_c1_g1_i3	TRINITY_DN6595_c1_g1			0.727829	-0.639768			0.859249	0.657003	None
LOC119172205	319-708[+]		double-stranded RNA-specific editase 1-like, transcript variant X1	XP_037279131.1	TRINITY_DN2654_c0_g1_i5	TRINITY_DN2654_c0_g1			0.255366	-0.286397		+	1.15349	0.975109	None
LOC119176536	2490-4706[-]		Down syndrome cell adhesion molecule-like protein Dscam2	XP_037283773.1	TRINITY_DN101886_c0_g1_i3	TRINITY_DN101886_c0_g1		+	2.88353	0.868832	+	+	2.47631	0.808644	D6
LOC119175707	1256-2608[+]		drebrin-like protein, transcript variant X2	XP_037282548.1	TRINITY_DN1843_c10_g1_i10	TRINITY_DN1843_c10_g1			0.16515	-0.196762			0.285886	0.291641	None
LOC119176003	1759-2481[-]		D-ribitol-5-phosphate cytidylyltransferase-like	XP_037282995.1	TRINITY_DN158787_c0_g1_i3	TRINITY_DN158787_c0_g1			0.507223	-0.631392		+	1.17867	1.09826	None
LOC119172394	930-2036[-]		dTDP-glucose 4,6-dehydratase-like	XP_037279364.1	TRINITY_DN662_c7_g1_i11	TRINITY_DN662_c7_g1			0.131072	-0.184048	+	+	1.26433	1.13084	D6
LOC119178160	2502-3851[-]		dual oxidase maturation factor 1-like, transcript variant X2	XP_037285233.1	TRINITY_DN1792_c4_g1_i5	TRINITY_DN1792_c4_g1			1.08451	0.442122			0.0370265	0.0241919	None
LOC119178146	571-4842[-]		dual oxidase-like, transcript variant X2	XP_037285209.1	TRINITY_DN47493_c0_g1_i16	TRINITY_DN47493_c0_g1			0.411035	-0.72446		+	0.874557	1.09453	None
LOC119188276	4484-5791[-]		dual specificity mitogen-activated protein kinase kinase 1-like	XP_037292134.1	TRINITY_DN10472_c0_g1_i1	TRINITY_DN10472_c0_g1			0.23502	-0.307487			0.594113	0.597995	None
LOC119180025	3967-5106[-]		dual specificity mitogen-activated protein kinase kinase 4-like	XP_037287054.1	TRINITY_DN111043_c0_g1_i4	TRINITY_DN111043_c0_g1			0.615388	-0.654174			0.562958	0.565454	None
LOC119180279	3504-4544[-]		dual specificity mitogen-activated protein kinase kinase 6-like	XP_037287331.1	TRINITY_DN2523_c0_g1_i19	TRINITY_DN2523_c0_g1			0.154063	-0.231961			0.623596	0.715426	None
LOC119169196	671-1720[-]		dual specificity protein kinase CLK2-like, transcript variant X1	XP_037276208.1	TRINITY_DN36731_c0_g1_i2	TRINITY_DN36731_c0_g1			0.380461	-0.493449	+	+	1.25751	1.22506	D6
LOC119171789	3825-4334[+]		dual specificity protein phosphatase 18-like, transcript variant X3	XP_037278523.1	TRINITY_DN89370_c0_g1_i15	TRINITY_DN89370_c0_g1			0.164419	0.207773			0.748585	0.683092	None
LOC119175972	249-3509[+]		dynactin subunit 1-like, transcript variant X2	XP_037282954.1	TRINITY_DN17367_c1_g1_i3	TRINITY_DN17367_c1_g1			0.204709	-0.269849		+	1.15593	1.00263	None
LOC119159734	932-2107[-]		dynactin subunit 2-like	XP_037268475.1	TRINITY_DN1980_c0_g1_i14	TRINITY_DN1980_c0_g1			1.80127	0.673661			0.0105095	-0.00627041	None
LOC119159489	123-692[+]		dynactin subunit 3-like	XP_037268159.1	TRINITY_DN33479_c0_g1_i11	TRINITY_DN33479_c0_g1			0.329636	0.417504			0.611071	-0.702914	None
LOC119174092	263-1636[+]		dynactin subunit 4-like, transcript variant X1	XP_037280790.1	TRINITY_DN10640_c0_g2_i1	TRINITY_DN10640_c0_g2			0.0812398	-0.127341		+	1.10557	1.071	None
LOC119174092	462-1271[-]		dynactin subunit 4-like, transcript variant X1	XP_037280790.1	TRINITY_DN11113_c0_g1_i2	TRINITY_DN11113_c0_g1			0.504157	-0.614125		+	0.931194	0.901077	None
LOC119171690	346-1104[-]		dynactin subunit 6-like, transcript variant X2	XP_037278395.1	TRINITY_DN4426_c0_g1_i1	TRINITY_DN4426_c0_g1			0.17355	0.167348			0.770143	0.573028	None
LOC119163373	1013-3052[-]		dynamin-1-like protein	XP_037271253.1	TRINITY_DN178650_c0_g1_i2	TRINITY_DN178650_c0_g1			0.182804	-0.244695			0.847888	0.7625	None
LOC119163373	164-2230[+]		dynamin-1-like protein	XP_037271253.1	TRINITY_DN42159_c0_g2_i10	TRINITY_DN42159_c0_g2			0.118128	-0.180804		+	1.04473	0.955518	None
LOC119161441	608-3217[+]		dynamin-1-like, transcript variant X5	XP_037269804.1	TRINITY_DN38711_c0_g1_i17	TRINITY_DN38711_c0_g1			0.129997	0.181612		+	1.18406	1.02522	None
LOC119163732	1408-4260[-]		dynamin-like 120 kDa protein, mitochondrial	XP_037271692.1	TRINITY_DN24161_c0_g2_i1	TRINITY_DN24161_c0_g2			0.0540239	0.0890622		+	1.15565	1.11028	None
LOC119167450	496-4506[+]		dynein heavy chain, cytoplasmic-like	XP_037274814.1	TRINITY_DN5449_c3_g1_i10	TRINITY_DN5449_c3_g1			0.270377	-0.419841	+	+	2.53175	2.70308	D6
LOC119167083	1563-4283[+]		dyslexia-associated protein KIAA0319-like protein	XP_037274399.1	TRINITY_DN7595_c1_g1_i10	TRINITY_DN7595_c1_g1			1.8046	1.26743	+	+	2.45471	1.41093	D6
LOC119166796	620-6805[+]		E3 SUMO-protein ligase RanBP2-like	XP_037274047.1	TRINITY_DN15893_c0_g1_i6	TRINITY_DN15893_c0_g1			0.272497	-0.35322		+	0.957387	0.87159	None
LOC119166796	793-9195[-]		E3 SUMO-protein ligase RanBP2-like	XP_037274047.1	TRINITY_DN36743_c0_g1_i5	TRINITY_DN36743_c0_g1			1.051	-0.974744			0.720675	-0.622921	None
LOC119181678	2903-4414[-]		E3 ubiquitin-protein ligase arih1-like, transcript variant X3	XP_037288821.1	TRINITY_DN11730_c0_g2_i1	TRINITY_DN11730_c0_g2			0.0388236	-0.057179		+	1.06008	0.920067	None
LOC119171938	321-3050[+]		E3 ubiquitin-protein ligase Bre1-like, transcript variant X2	XP_037278737.1	TRINITY_DN128_c11_g1_i5	TRINITY_DN128_c11_g1			0.953106	-1.36565	+	+	1.6692	2.04884	D6
LOC119171759	137-1519[-]		E3 ubiquitin-protein ligase CBL-like	XP_037278484.1	TRINITY_DN15880_c1_g2_i11	TRINITY_DN15880_c1_g2			0.313797	-0.647823			0.0349521	0.0830722	None
LOC119180233	3978-4343[+]		E3 ubiquitin-protein ligase CHIP-like	XP_037287273.1	TRINITY_DN16369_c4_g1_i2	TRINITY_DN16369_c4_g1			0.115727	-0.169028		+	1.11589	1.02877	None
LOC119167411	9530-9976[+]		E3 ubiquitin-protein ligase HECTD1-like	XP_037274782.1	TRINITY_DN13049_c0_g1_i1	TRINITY_DN13049_c0_g1			0.605279	-0.306502			0.623353	-0.246953	None
LOC119170236	3701-4822[-]		E3 ubiquitin-protein ligase HERC2-like	XP_037277238.1	TRINITY_DN31553_c3_g1_i1	TRINITY_DN31553_c3_g1			0.355419	-0.417188			0.370284	0.397975	None
LOC119164747	405-14252[+]		E3 ubiquitin-protein ligase HUWE1-like	XP_037272851.1	TRINITY_DN19247_c0_g1_i14	TRINITY_DN19247_c0_g1			0.00387494	-0.00657463		+	0.935742	0.875017	None
LOC119175670	2-1228[-]		E3 ubiquitin-protein ligase KCMF1-like	XP_037282497.1	TRINITY_DN2779_c2_g1_i7	TRINITY_DN2779_c2_g1			0.340527	0.400061			0.392926	0.40293	None
LOC119176577	1819-4572[-]		E3 ubiquitin-protein ligase MARCHF6-like	XP_037283833.1	TRINITY_DN30726_c0_g2_i2	TRINITY_DN30726_c0_g2			0.0813414	-0.132216			0.75188	0.821099	None
LOC119173915	264-2588[+]		E3 ubiquitin-protein ligase mind-bomb-like	XP_037280597.1	TRINITY_DN2505_c0_g1_i3	TRINITY_DN2505_c0_g1			1.26997	0.744809			0.423544	-0.251352	None
LOC119173915	206-2380[+]		E3 ubiquitin-protein ligase mind-bomb-like	XP_037280597.1	TRINITY_DN2505_c0_g1_i4	TRINITY_DN2505_c0_g1			0.00898339	0.0150251			0.394882	0.454289	None
LOC119163190	18088-19512[-]		E3 ubiquitin-protein ligase MYCBP2-like	XP_037271036.1	TRINITY_DN265_c0_g1_i1	TRINITY_DN265_c0_g1			0.049105	-0.142633		+	0.890849	1.58907	None
LOC119188284	4637-7114[-]		E3 ubiquitin-protein ligase NEDD4-like, transcript variant X4	XP_037292150.1	TRINITY_DN12239_c0_g1_i30	TRINITY_DN12239_c0_g1			0.0685449	-0.109118		+	0.997793	0.961419	None
LOC119180253	3-347[-]		E3 ubiquitin-protein ligase RBBP6-like, transcript variant X1	XP_037287297.1	TRINITY_DN83556_c0_g1_i1	TRINITY_DN83556_c0_g1			0.0560323	0.0912304			0.930028	0.620059	None
LOC119175977	1385-2539[-]		E3 ubiquitin-protein ligase RMND5A-like, transcript variant X3	XP_037282965.1	TRINITY_DN32155_c0_g1_i1	TRINITY_DN32155_c0_g1			0.284649	-0.443491			0.858052	0.82037	None
LOC119183171	29-1126[+]		E3 ubiquitin-protein ligase RNF115-like, transcript variant X1	XP_037289497.1	TRINITY_DN41687_c0_g1_i7	TRINITY_DN41687_c0_g1			0.328051	0.325388			0.179726	0.197268	None
LOC119166855	743-2287[+]		E3 ubiquitin-protein ligase synoviolin-like	XP_037274128.1	TRINITY_DN4252_c1_g1_i1	TRINITY_DN4252_c1_g1			0.113745	-0.159789	+	+	1.35108	1.16526	D6
LOC119175899	201-1286[+]		E3 ubiquitin-protein ligase TM129-like, transcript variant X2	XP_037282832.1	TRINITY_DN900_c7_g2_i2	TRINITY_DN900_c7_g2			0.132282	-0.189278			0.833155	0.809175	None
LOC119170408	1-1914[+]		E3 ubiquitin-protein ligase TRIM33-like, transcript variant X4	XP_037277455.1	TRINITY_DN4118_c0_g1_i1	TRINITY_DN4118_c0_g1			0.683291	0.396682			0.444658	0.247128	None
LOC119159599	2298-8069[-]		E3 ubiquitin-protein ligase TRIP12-like, transcript variant X5	XP_037268311.1	TRINITY_DN20357_c0_g1_i10	TRINITY_DN20357_c0_g1			0.315054	-0.578428		+	1.13025	1.36622	None
LOC119165419	707-6358[+]		E3 ubiquitin-protein ligase UBR2-like	XP_037273496.1	TRINITY_DN7137_c0_g1_i4	TRINITY_DN7137_c0_g1			0.147117	-0.232481			0.67952	0.604217	None
LOC119178514	258-5417[-]		E3 ubiquitin-protein ligase ubr3-like, transcript variant X1	XP_037285618.1	TRINITY_DN23061_c1_g1_i24	TRINITY_DN23061_c1_g1			0.359182	-0.425414			0.581362	0.534957	None
LOC119161597	425-9697[+]		E3 ubiquitin-protein ligase UBR4-like, transcript variant X3	XP_037270039.1	TRINITY_DN6343_c0_g1_i10	TRINITY_DN6343_c0_g1			0.276906	-0.422338		+	1.13337	1.09726	None
LOC119161597	400-3774[+]		E3 ubiquitin-protein ligase UBR4-like, transcript variant X3	XP_037270039.1	TRINITY_DN6343_c0_g1_i26	TRINITY_DN6343_c0_g1			0.249999	-0.384223		+	0.979178	1.04507	None
LOC119161597	12934-16206[-]		E3 ubiquitin-protein ligase UBR4-like, transcript variant X3	XP_037270039.1	TRINITY_DN914_c4_g1_i2	TRINITY_DN914_c4_g1			0.193383	-0.265985		+	0.942586	0.831464	None
LOC119174413	138-7721[+]		E3 ubiquitin-protein ligase UBR5-like, transcript variant X1	XP_037281201.1	TRINITY_DN19487_c1_g1_i4	TRINITY_DN19487_c1_g1			0.699674	-0.852666			0.374809	0.437156	None
LOC119174413	1-4743[-]		E3 ubiquitin-protein ligase UBR5-like, transcript variant X1	XP_037281202.1	TRINITY_DN28148_c0_g1_i10	TRINITY_DN28148_c0_g1			1.00219	-1.17989			0.316183	0.395961	None
LOC119177367	152-2548[+]		E3 ubiquitin-protein ligase UHRF1-like	XP_037284758.1	TRINITY_DN23665_c0_g1_i25	TRINITY_DN23665_c0_g1			0.484014	-0.660398		+	0.92578	0.953273	None
LOC119176556	319-924[+]		E3 ubiquitin-protein ligase znrf2-like	XP_037283802.1	TRINITY_DN17581_c1_g2_i5	TRINITY_DN17581_c1_g2			0.185625	0.234005			0.401529	0.429498	None
LOC119175971	4535-5014[-]		E3 ubiquitin-protein transferase MAEA-like	XP_037282952.1	TRINITY_DN19159_c0_g2_i17	TRINITY_DN19159_c0_g2			0.314388	-0.421542		+	1.09663	1.00941	None
LOC119174274	234-2393[+]		E3 UFM1-protein ligase 1-like	XP_037281013.1	TRINITY_DN12178_c0_g1_i1	TRINITY_DN12178_c0_g1			0.228122	0.41889			0.545009	0.665519	None
LOC119174274	2027-3763[-]		E3 UFM1-protein ligase 1-like	XP_037281013.1	TRINITY_DN13388_c0_g1_i5	TRINITY_DN13388_c0_g1			0.130527	0.201485		+	1.16078	1.15545	None
LOC119167419	7431-10025[-]		echinoderm microtubule-associated protein-like 2	XP_037274790.1	TRINITY_DN7017_c0_g1_i3	TRINITY_DN7017_c0_g1			0.0445696	-0.0677638	+	+	1.60126	1.32674	D6
LOC119161585	406-2994[+]		ecotropic viral integration site 5 ortholog-like, transcript variant X3	XP_037270022.1	TRINITY_DN16960_c0_g1_i6	TRINITY_DN16960_c0_g1			0.45065	-0.51			0.286509	-0.307646	None
LOC119175974	1091-2785[+]		ectonucleoside triphosphate diphosphohydrolase 2-like, transcript variant X3	XP_037282957.1	TRINITY_DN15742_c1_g1_i2	TRINITY_DN15742_c1_g1			0.179761	0.101393			0.898475	0.500059	None
LOC119174756	508-1845[+]		ectonucleotide pyrophosphatase/phosphodiesterase family member 5-like	XP_037281698.1	TRINITY_DN17660_c0_g1_i2	TRINITY_DN17660_c0_g1			1.59148	1.84124	+	+	2.44421	2.75708	D6
LOC119164420	2447-10006[-]		ectopic P granules protein 5 homolog	XP_037272510.1	TRINITY_DN3218_c1_g1_i4	TRINITY_DN3218_c1_g1			0.341884	0.485049		+	0.896718	1.04775	None
LOC119161250	2-1357[-]		eEF1A lysine and N-terminal methyltransferase-like, transcript variant X1	XP_037269520.1	TRINITY_DN4666_c8_g1_i4	TRINITY_DN4666_c8_g1			0.515564	-0.614302			0.316901	0.352761	None
LOC119161250	1352-1984[+]		eEF1A lysine and N-terminal methyltransferase-like, transcript variant X1	XP_037269520.1	TRINITY_DN5408_c0_g1_i2	TRINITY_DN5408_c0_g1			0.654433	-0.831566			0.0208646	-0.0268641	None
LOC119185105	3-536[+]		EEF1A lysine methyltransferase 2-like, transcript variant X2	XP_037290123.1	TRINITY_DN44952_c0_g1_i11	TRINITY_DN44952_c0_g1			1.13083	-1.54902			0.360241	0.358655	None
LOC119185105	2-538[-]		EEF1A lysine methyltransferase 2-like, transcript variant X2	XP_037290123.1	TRINITY_DN57546_c0_g2_i16	TRINITY_DN57546_c0_g2			0.826135	-0.946676			0.223731	0.262398	None
LOC119180987	234-1589[+]		EF-hand calcium-binding domain-containing protein 14-like, transcript variant X1	XP_037288037.1	TRINITY_DN20362_c0_g1_i1	TRINITY_DN20362_c0_g1			1.54384	1.03061		+	1.2977	-0.803313	None
LOC119182311	2131-2709[+]		EF-hand domain-containing protein D2-like	XP_037289240.1	TRINITY_DN12651_c3_g1_i2	TRINITY_DN12651_c3_g1			0.187245	0.199981		+	0.946411	-0.904909	None
LOC119165269	3443-6397[-]		EH domain-binding protein 1-like	XP_037273346.1	TRINITY_DN2031_c0_g1_i16	TRINITY_DN2031_c0_g1			0.209068	-0.247148	+	+	2.01672	-1.73891	D6
LOC119166839	381-704[-]		EH domain-containing protein 3-like	XP_037274107.1	TRINITY_DN6218_c0_g1_i6	TRINITY_DN6218_c0_g1			0.291028	0.360611	+	+	1.25272	1.16474	D6
LOC119167548	87-8018[+]		eIF-2-alpha kinase activator GCN1-like	XP_037274952.1	TRINITY_DN91401_c0_g2_i18	TRINITY_DN91401_c0_g2			0.00146265	0.0023551	+	+	1.68448	1.4731	D6
LOC119159378	62-583[+]		EKC/KEOPS complex subunit TPRKB-like	XP_037268011.1	TRINITY_DN3466_c0_g1_i1	TRINITY_DN3466_c0_g1			0.906486	-0.895689			0.562399	0.511414	None
LOC119163776	421-1380[+]		ELAV-like protein 1-B, transcript variant X3	XP_037271739.1	TRINITY_DN12006_c2_g1_i1	TRINITY_DN12006_c2_g1			0.337998	-0.405329		+	1.20303	1.04646	None
LOC119171680	2303-3067[-]		electron transfer flavoprotein subunit beta-like	XP_037278373.1	TRINITY_DN15236_c1_g2_i1	TRINITY_DN15236_c1_g2			0.133571	-0.170197			0.647351	0.616141	None
LOC119170451	3915-5411[-]		electron transfer flavoprotein-ubiquinone oxidoreductase, mitochondrial-like	XP_037277521.1	TRINITY_DN10284_c0_g1_i1	TRINITY_DN10284_c0_g1			0.216837	0.199574			0.0722087	0.0727916	None
LOC119170451	2810-4543[-]		electron transfer flavoprotein-ubiquinone oxidoreductase, mitochondrial-like	XP_037277521.1	TRINITY_DN328_c4_g1_i1	TRINITY_DN328_c4_g1			0.768686	-0.815517			0.0508374	0.0721993	None
LOC119170533	105-1493[+]		elongation factor 1-alpha	XP_037277617.1	TRINITY_DN5876_c0_g1_i11	TRINITY_DN5876_c0_g1			0.123582	-0.185637	+	+	1.81925	1.62593	D6
LOC119178699	2330-2980[-]		elongation factor 1-beta-like	XP_037285826.1	TRINITY_DN134800_c1_g1_i1	TRINITY_DN134800_c1_g1			0.699198	-0.533803	+	+	2.02743	1.4453	D6
LOC119177029	53-1339[+]		elongation factor 1-gamma-like	XP_037284279.1	TRINITY_DN1269_c4_g1_i8	TRINITY_DN1269_c4_g1			0.805313	-0.79829	+	+	2.07064	1.68899	D6
LOC119178725	497-2773[-]		elongation factor G, mitochondrial-like	XP_037285859.1	TRINITY_DN29601_c1_g1_i14	TRINITY_DN29601_c1_g1			0.673115	1.15007	+	+	2.90638	-4.62949	D6
LOC119174209	191-1255[+]		elongation factor Ts, mitochondrial-like, transcript variant X2	XP_037280929.1	TRINITY_DN16851_c0_g1_i1	TRINITY_DN16851_c0_g1		+	2.34196	1.24442			0.227132	0.151132	None
LOC119180857	137-1552[+]		elongation factor Tu, mitochondrial-like	XP_037287897.1	TRINITY_DN11442_c0_g1_i1	TRINITY_DN11442_c0_g1			0.645865	-0.771905		+	1.07221	1.01965	None
LOC119159389	408-1820[-]		elongation factor Tu-like	XP_037268029.1	TRINITY_DN10638_c0_g1_i3	TRINITY_DN10638_c0_g1			0.508852	-0.67537	+	+	1.51352	1.45447	D6
LOC119166429	103-3156[-]		elongation factor-like GTPase 1	XP_037273840.1	TRINITY_DN22204_c0_g1_i1	TRINITY_DN22204_c0_g1			0.288384	0.383235			0.851211	0.841815	None
LOC119171981	1-864[+]		elongator complex protein 6-like	XP_037278812.1	TRINITY_DN1681_c0_g1_i2	TRINITY_DN1681_c0_g1			0.307936	-0.367385			0.37301	0.390166	None
LOC119181271	2689-3045[-]		elongin-B-like	XP_037288375.1	TRINITY_DN17605_c7_g1_i1	TRINITY_DN17605_c7_g1			0.471294	0.525402		+	1.00447	-0.936947	None
LOC119163346	131-484[+]		elongin-C	XP_037271225.1	TRINITY_DN25712_c0_g1_i1	TRINITY_DN25712_c0_g1			0.0165146	-0.0198693		+	1.12164	0.768413	None
LOC119170761	796-2061[+]		endochitinase-like, transcript variant X2	XP_037277917.1	TRINITY_DN1346_c10_g1_i2	TRINITY_DN1346_c10_g1			0.475889	0.609768	+	+	1.78618	1.45209	D6
LOC119161255	535-1416[-]		endonuclease G, mitochondrial-like, transcript variant X2	XP_037269527.1	TRINITY_DN20246_c1_g1_i12	TRINITY_DN20246_c1_g1			0.522819	-0.633309			0.493008	0.531895	None
LOC119187859	1523-2584[-]		endophilin-B1-like, transcript variant X2	XP_037291854.1	TRINITY_DN3168_c1_g1_i3	TRINITY_DN3168_c1_g1			0.0913702	-0.122628			0.473994	0.487927	None
LOC119187535	1156-2862[-]		endoplasmic reticulum mannosyl-oligosaccharide 1,2-alpha-mannosidase-like	XP_037291574.1	TRINITY_DN8078_c0_g2_i4	TRINITY_DN8078_c0_g2			0.0647104	-0.0943284	+	+	1.41486	1.23639	D6
LOC119181310	1624-2355[-]		endoplasmic reticulum resident protein 29-like	XP_037288419.1	TRINITY_DN24904_c0_g1_i6	TRINITY_DN24904_c0_g1		+	2.37508	1.23311			0.172063	-0.103742	None
LOC119176059	287-1213[-]		endoplasmic reticulum resident protein 44-like	XP_037283070.1	TRINITY_DN26545_c5_g2_i2	TRINITY_DN26545_c5_g2			0.0323526	0.0503302	+	+	1.60005	1.39371	D6
LOC119176059	.		endoplasmic reticulum resident protein 44-like	XP_037283070.1	TRINITY_DN26545_c5_g2_i9	TRINITY_DN26545_c5_g2			0.0399534	0.0588994		+	1.01279	0.934433	None
LOC119175973	608-1465[+]		endoplasmic reticulum-Golgi intermediate compartment protein 1-like, transcript variant X2	XP_037282956.1	TRINITY_DN134142_c0_g1_i31	TRINITY_DN134142_c0_g1			0.0697759	0.0974154	+	+	1.78138	1.42466	D6
LOC119175901	675-1511[-]		endoribonuclease LACTB2-like	XP_037282834.1	TRINITY_DN185462_c0_g1_i4	TRINITY_DN185462_c0_g1			0.519702	0.507627		+	1.06237	0.894671	None
LOC119173590	2-2167[+]		endoribonuclease ZC3H12A-like	XP_037280293.1	TRINITY_DN12430_c2_g1_i2	TRINITY_DN12430_c2_g1			1.44505	-1.52958		+	1.08648	-1.17455	None
LOC119174943	788-4108[-]		endosome/lysosome-associated apoptosis and autophagy regulator family member 2-like	XP_037281981.1	TRINITY_DN11461_c1_g1_i5	TRINITY_DN11461_c1_g1			1.58549	0.891377	+	+	1.69982	0.831412	D6
LOC119187842	1311-1754[-]		endothelial differentiation-related factor 1 homolog	XP_037291826.1	TRINITY_DN42563_c4_g1_i4	TRINITY_DN42563_c4_g1			0.0462388	0.0794315	+	+	2.45663	-2.74471	D6
LOC119168537	133-2301[+]		endothelin-converting enzyme 2-like	XP_037275836.1	TRINITY_DN7385_c8_g2_i1	TRINITY_DN7385_c8_g2			1.29142	1.10594	+	+	2.23893	1.826	D6
LOC119176980	309-1733[-]		enhancer of mRNA-decapping protein 4-like	XP_037284210.1	TRINITY_DN28296_c1_g1_i17	TRINITY_DN28296_c1_g1			0.509268	-0.616709	+	+	2.84886	3.01091	D6
LOC119176980	103-2787[+]		enhancer of mRNA-decapping protein 4-like	XP_037284210.1	TRINITY_DN6143_c3_g1_i1	TRINITY_DN6143_c3_g1			0.592402	-0.645955			0.841158	0.748722	None
LOC119176324	934-2280[-]		enolase-like	XP_037283449.1	TRINITY_DN5158_c2_g1_i1	TRINITY_DN5158_c2_g1			0.156221	-0.159638			0.167231	0.149872	None
LOC119167713	450-977[-]		enolase-phosphatase E1-like, transcript variant X2	XP_037275138.1	TRINITY_DN2153_c0_g1_i12	TRINITY_DN2153_c0_g1			0.24993	-0.306129			0.207664	0.225318	None
LOC119167713	1305-1895[-]		enolase-phosphatase E1-like, transcript variant X2	XP_037275137.1	TRINITY_DN2153_c0_g1_i16	TRINITY_DN2153_c0_g1			0.207782	-0.256882			0.154095	0.176263	None
LOC119174922	1-1131[+]		enoyl-[acyl-carrier-protein] reductase, mitochondrial-like	XP_037281953.1	TRINITY_DN13052_c0_g1_i2	TRINITY_DN13052_c0_g1			0.947544	-0.724094			0.219414	0.185254	None
LOC119179665	284-1216[+]		enoyl-CoA hydratase domain-containing protein 3, mitochondrial-like	XP_037286686.1	TRINITY_DN215399_c0_g1_i1	TRINITY_DN215399_c0_g1			0.263613	-0.406423		+	1.18379	1.26153	None
LOC119179682	885-1754[-]		enoyl-CoA hydratase, mitochondrial-like	XP_037286700.1	TRINITY_DN57741_c0_g2_i2	TRINITY_DN57741_c0_g2			0.0398235	-0.0570369		+	1.22395	1.12408	None
LOC119175062	2-1099[-]		ensconsin-like, transcript variant X7	XP_037282162.1	TRINITY_DN14851_c0_g1_i11	TRINITY_DN14851_c0_g1			1.17143	0.490825	+	+	1.52529	0.722221	D6
LOC119175062	367-1617[+]		ensconsin-like, transcript variant X7	XP_037282159.1	TRINITY_DN21653_c0_g2_i4	TRINITY_DN21653_c0_g2			0.69611	0.58933		+	1.33945	0.801144	None
LOC119175062	1328-3379[+]		ensconsin-like, transcript variant X7	XP_037282155.1	TRINITY_DN550_c0_g1_i2	TRINITY_DN550_c0_g1			1.10353	0.547915	+	+	2.41477	1.19314	D6
LOC119162067	4349-7384[-]		ephrin type-B receptor 2-like	XP_037270448.1	TRINITY_DN968_c0_g1_i1	TRINITY_DN968_c0_g1			1.34975	1.42044	+	+	2.09662	1.85673	D6
LOC119181269	1434-3926[+]		epidermal growth factor receptor substrate 15-like 1, transcript variant X1	XP_037288372.1	TRINITY_DN10370_c0_g1_i1	TRINITY_DN10370_c0_g1			0.0769174	0.10413	+	+	1.39643	1.12758	D6
LOC119170494	2688-3620[-]		epidermal retinol dehydrogenase 2-like, transcript variant X1	XP_037277575.1	TRINITY_DN2222_c1_g1_i3	TRINITY_DN2222_c1_g1			1.28622	-1.41994		+	1.14381	-1.41664	None
LOC119174060	209-1999[+]		epoxide hydrolase 1-like, transcript variant X1	XP_037280739.1	TRINITY_DN51179_c0_g1_i1	TRINITY_DN51179_c0_g1			0.0538665	-0.0896778	+	+	1.79495	1.59438	D6
LOC119167670	2408-2713[-]		epoxide hydrolase 4-like	XP_037275087.1	TRINITY_DN39789_c0_g1_i2	TRINITY_DN39789_c0_g1			0.0248723	-0.0456781		+	1.14667	1.14971	None
LOC119179925	231-1892[-]		epsin-2-like, transcript variant X3	XP_037286947.1	TRINITY_DN17119_c0_g1_i1	TRINITY_DN17119_c0_g1			0.216341	0.237161		+	1.00418	0.814326	None
LOC119180952	239-1657[+]		equilibrative nucleoside transporter 1-like, transcript variant X2	XP_037287991.1	TRINITY_DN141384_c0_g1_i9	TRINITY_DN141384_c0_g1			1.27132	0.918076	+	+	2.77155	1.42805	D6
LOC119161580	674-3406[-]		ER degradation-enhancing alpha-mannosidase-like protein 3	XP_037270017.1	TRINITY_DN14321_c1_g1_i2	TRINITY_DN14321_c1_g1			0.164808	0.261597			0.575107	0.699154	None
LOC119179662	44-589[-]		ER lumen protein-retaining receptor-like, transcript variant X2	XP_037286683.1	TRINITY_DN1737_c1_g1_i1	TRINITY_DN1737_c1_g1			0.265495	-0.437989		+	0.905975	1.10099	None
LOC119170380	1354-2037[-]		ER membrane protein complex subunit 10-like	XP_037277424.1	TRINITY_DN13640_c0_g1_i7	TRINITY_DN13640_c0_g1			0.823629	0.639008			0.352448	-0.313066	None
LOC119170459	630-1340[+]		ER membrane protein complex subunit 1-like	XP_037277530.1	TRINITY_DN5310_c0_g1_i1	TRINITY_DN5310_c0_g1			0.0579442	0.0989103	+	+	1.86471	1.8582	D6
LOC119170620	71-1069[+]		ER membrane protein complex subunit 2-like	XP_037277735.1	TRINITY_DN20546_c0_g1_i4	TRINITY_DN20546_c0_g1			0.0467127	0.0717077	+	+	1.79073	1.60778	D6
LOC119163460	275-1045[-]		ER membrane protein complex subunit 3-like	XP_037271360.1	TRINITY_DN43535_c4_g1_i1	TRINITY_DN43535_c4_g1			0.0815026	-0.13311	+	+	2.05594	2.05013	D6
LOC119176323	1717-2244[-]		ER membrane protein complex subunit 4-like	XP_037283445.1	TRINITY_DN32229_c2_g2_i4	TRINITY_DN32229_c2_g2			0.0234491	-0.0322027	+	+	1.95126	1.65652	D6
LOC119180423	3412-4023[-]		ER membrane protein complex subunit 8-like	XP_037287518.1	TRINITY_DN90504_c0_g1_i1	TRINITY_DN90504_c0_g1			0.0520555	0.0482488	+	+	1.74505	0.93226	D6
LOC119181371	718-1482[-]		ERI1 exoribonuclease 3-like	XP_037288487.1	TRINITY_DN40210_c1_g1_i20	TRINITY_DN40210_c1_g1			0.246849	-0.332031			0.703756	0.710668	None
LOC119161281	47-1099[-]		erlin-1-like, transcript variant X1	XP_037269569.1	TRINITY_DN15621_c0_g1_i10	TRINITY_DN15621_c0_g1			0.257143	-0.340672			0.789522	0.815509	None
LOC119180240	393-2606[-]		ESF1 homolog	XP_037287280.1	TRINITY_DN2685_c1_g2_i1	TRINITY_DN2685_c1_g2			0.0140034	-0.0163126			0.781501	0.61085	None
LOC119177197	1235-2170[-]		ester hydrolase C11orf54 homolog	XP_037284504.1	TRINITY_DN3615_c2_g1_i3	TRINITY_DN3615_c2_g1			0.0238619	-0.0318065		+	1.02585	0.786591	None
LOC119169408	3-677[+]		esterase OVCA2-like, transcript variant X1	XP_037276388.1	TRINITY_DN32647_c0_g1_i2	TRINITY_DN32647_c0_g1			0.557495	-0.80719			0.553478	0.627855	None
LOC119169086	922-2088[-]		ethanolamine kinase 1-like, transcript variant X3	XP_037276066.1	TRINITY_DN12126_c0_g1_i11	TRINITY_DN12126_c0_g1			0.0390588	-0.0952437			0.458245	0.814577	None
LOC119180113	210-1346[+]		ethanolamine-phosphate cytidylyltransferase-like, transcript variant X2	XP_037287152.1	TRINITY_DN11761_c0_g1_i12	TRINITY_DN11761_c0_g1			0.43461	-0.520168			0.466212	0.504081	None
LOC119163844	282-1097[+]		ethylmalonyl-CoA decarboxylase-like	XP_037271808.1	TRINITY_DN49399_c1_g1_i2	TRINITY_DN49399_c1_g1			0.0574393	0.088666	+	+	1.4859	1.40853	D6
LOC119163845	208-1080[+]		ethylmalonyl-CoA decarboxylase-like	XP_037271809.1	TRINITY_DN18780_c6_g1_i2	TRINITY_DN18780_c6_g1			0.600731	-0.789411	+	+	1.95758	1.91234	D6
LOC119171764	3391-4569[-]		ETS-like protein pointed, transcript variant X3	XP_037278491.1	TRINITY_DN10549_c1_g1_i4	TRINITY_DN10549_c1_g1			1.22232	-1.00782	+	+	1.74717	1.31664	D6
LOC119166929	918-2123[-]		eukaryotic initiation factor 4A-III	XP_037274214.1	TRINITY_DN14335_c0_g2_i3	TRINITY_DN14335_c0_g2			0.339952	-0.458227	+	+	1.71101	1.53148	D6
LOC119185413	1943-3199[-]		eukaryotic initiation factor 4A-I-like	XP_037290336.1	TRINITY_DN14335_c0_g1_i2	TRINITY_DN14335_c0_g1			0.219181	-0.291532			0.618594	0.619817	None
LOC119179490	225-1916[+]		eukaryotic peptide chain release factor GTP-binding subunit ERF3A-like	XP_037286469.1	TRINITY_DN54196_c0_g3_i2	TRINITY_DN54196_c0_g3			0.0219103	-0.031002			0.700898	0.611733	None
LOC119175962	431-1756[+]		eukaryotic peptide chain release factor subunit 1	XP_037282934.1	TRINITY_DN3110_c0_g1_i6	TRINITY_DN3110_c0_g1			0.0238227	-0.0398087	+	+	1.36904	1.29652	D6
LOC119163598	2062-2574[-]		eukaryotic translation elongation factor 1 epsilon-1-like	XP_037271525.1	TRINITY_DN2283_c0_g1_i1	TRINITY_DN2283_c0_g1			0.0698813	0.106159		+	1.19328	1.08062	None
LOC119188158	2470-2808[-]		eukaryotic translation initiation factor 1	XP_037291972.1	TRINITY_DN31854_c0_g1_i3	TRINITY_DN31854_c0_g1			0.484984	0.58472	+	+	2.58358	-2.46611	D6
LOC119176726	39-1052[+]		eukaryotic translation initiation factor 2 subunit 2-like, transcript variant X4	XP_037283982.1	TRINITY_DN25764_c1_g1_i3	TRINITY_DN25764_c1_g1			0.109215	-0.144874	+	+	1.27334	1.03805	D6
LOC119174609	1-1428[+]		eukaryotic translation initiation factor 2 subunit 3, Y-linked	XP_037281490.1	TRINITY_DN12684_c0_g1_i3	TRINITY_DN12684_c0_g1			0.255397	-0.352023		+	1.01977	0.923083	None
LOC119175844	.		eukaryotic translation initiation factor 2-alpha kinase 3-like, transcript variant X1	XP_037282744.1	TRINITY_DN905_c31_g1_i1	TRINITY_DN905_c31_g1			0.0590229	0.0845513			0.826693	0.795243	None
LOC119181336	3195-3626[+]		eukaryotic translation initiation factor 2D-like	XP_037288448.1	TRINITY_DN8359_c0_g1_i1	TRINITY_DN8359_c0_g1			0.52808	1.00972			0.704568	-1.75112	None
LOC119180307	196-2352[-]		eukaryotic translation initiation factor 3 subunit B-like	XP_037287372.1	TRINITY_DN144_c3_g1_i1	TRINITY_DN144_c3_g1			0.280351	-0.364924			0.842192	0.751075	None
LOC119174938	408-980[-]		eukaryotic translation initiation factor 3 subunit C-like	XP_037281974.1	TRINITY_DN135502_c0_g3_i5	TRINITY_DN135502_c0_g3			0.25616	-0.362908			0.565149	0.602668	None
LOC119174938	1-2343[-]		eukaryotic translation initiation factor 3 subunit C-like	XP_037281974.1	TRINITY_DN75_c15_g1_i5	TRINITY_DN75_c15_g1			0.158478	0.216245		+	1.19137	1.07858	None
LOC119166660	203-1930[+]		eukaryotic translation initiation factor 3 subunit D-like	XP_037273879.1	TRINITY_DN55236_c1_g1_i14	TRINITY_DN55236_c1_g1			0.361159	-0.479599			0.665722	0.699112	None
LOC119163634	3816-5132[-]		eukaryotic translation initiation factor 3 subunit E-A-like	XP_037271572.1	TRINITY_DN50677_c0_g1_i10	TRINITY_DN50677_c0_g1			0.406047	-0.494929		+	0.983247	0.896063	None
LOC119159358	332-1150[+]		eukaryotic translation initiation factor 3 subunit F-like	XP_037267987.1	TRINITY_DN90698_c0_g1_i4	TRINITY_DN90698_c0_g1			0.223226	-0.337475			0.565581	0.563725	None
LOC119185147	912-1775[-]		eukaryotic translation initiation factor 3 subunit G-like	XP_037290154.1	TRINITY_DN66757_c0_g1_i1	TRINITY_DN66757_c0_g1			0.12301	-0.150334			0.451205	0.392269	None
LOC119166977	2098-3243[-]		eukaryotic translation initiation factor 3 subunit H-like	XP_037274273.1	TRINITY_DN82_c0_g1_i13	TRINITY_DN82_c0_g1			0.497126	-0.543693			0.405984	0.384468	None
LOC119163355	18-1082[+]		eukaryotic translation initiation factor 3 subunit I-like	XP_037271231.1	TRINITY_DN11727_c2_g1_i8	TRINITY_DN11727_c2_g1			0.332112	-0.436183			0.494404	0.531648	None
LOC119159750	350-1060[-]		eukaryotic translation initiation factor 3 subunit J-like, transcript variant X1	XP_037268493.1	TRINITY_DN17349_c1_g2_i9	TRINITY_DN17349_c1_g2			0.574092	0.5357	+	+	1.57263	1.13231	D6
LOC119166848	209-901[+]		eukaryotic translation initiation factor 3 subunit K-like	XP_037274119.1	TRINITY_DN12602_c0_g2_i10	TRINITY_DN12602_c0_g2			0.492066	-0.598968			0.742118	0.719249	None
LOC119180323	298-1905[+]		eukaryotic translation initiation factor 3 subunit L-like, transcript variant X2	XP_037287396.1	TRINITY_DN45632_c0_g1_i19	TRINITY_DN45632_c0_g1			0.334095	-0.440722			0.705602	0.715277	None
LOC119174155	908-2065[-]		eukaryotic translation initiation factor 3 subunit M-like	XP_037280873.1	TRINITY_DN15335_c0_g1_i3	TRINITY_DN15335_c0_g1			0.274918	-0.36752			0.729376	0.701805	None
LOC119161595	472-5685[+]		eukaryotic translation initiation factor 4 gamma 1-like	XP_037270040.1	TRINITY_DN4719_c0_g1_i10	TRINITY_DN4719_c0_g1			0.735838	0.341025			0.783361	0.373103	None
LOC119170276	1139-2992[-]		eukaryotic translation initiation factor 4 gamma 2-like, transcript variant X1	XP_037277294.1	TRINITY_DN14157_c0_g1_i9	TRINITY_DN14157_c0_g1			0.0355932	0.0508332		+	0.965903	0.841672	None
LOC119172351	88-1749[+]		eukaryotic translation initiation factor 4B-like, transcript variant X2	XP_037279310.1	TRINITY_DN11327_c0_g1_i4	TRINITY_DN11327_c0_g1			0.493325	0.352813			0.392922	0.305891	None
LOC119163219	123-755[+]		eukaryotic translation initiation factor 4E type 3-like	XP_037271071.1	TRINITY_DN154220_c1_g1_i3	TRINITY_DN154220_c1_g1			0.583239	-0.684908			0.481722	0.514428	None
LOC119161353	282-1007[-]		eukaryotic translation initiation factor 4E-1A-like	XP_037269687.1	TRINITY_DN16932_c0_g1_i3	TRINITY_DN16932_c0_g1			0.0631495	-0.0900669			0.719809	0.679718	None
LOC119161013	681-1349[-]		eukaryotic translation initiation factor 4E-binding protein 1-like, transcript variant X1	XP_037269224.1	TRINITY_DN5165_c1_g2_i1	TRINITY_DN5165_c1_g2			0.0934825	0.122867	+	+	1.81942	-1.11879	D6
LOC119172869	1473-2348[-]		eukaryotic translation initiation factor 4H-like	XP_037279912.1	TRINITY_DN1646_c6_g1_i9	TRINITY_DN1646_c6_g1			0.142082	-0.122866			0.0311478	-0.0305886	None
LOC119183375	2-541[-]		eukaryotic translation initiation factor 5A-like	XP_037289571.1	TRINITY_DN2942_c0_g1_i1	TRINITY_DN2942_c0_g1			0.145516	0.162043			0.879187	0.696458	None
LOC119167593	1193-2596[-]		eukaryotic translation initiation factor 5-like	XP_037274989.1	TRINITY_DN42943_c1_g1_i1	TRINITY_DN42943_c1_g1			0.028165	0.0382156			0.40584	0.39681	None
LOC119176425	139-876[+]		eukaryotic translation initiation factor 6	XP_037283581.1	TRINITY_DN3213_c1_g2_i1	TRINITY_DN3213_c1_g2			0.0611355	-0.0874667	+	+	1.34722	1.12229	D6
LOC119164459	319-1965[-]		excitatory amino acid transporter-like, transcript variant X2	XP_037272547.1	TRINITY_DN6738_c1_g1_i2	TRINITY_DN6738_c1_g1			1.24202	0.643116	+	+	2.0971	0.955213	D6
LOC119164301	163-2700[+]		exocyst complex component 1-like	XP_037272360.1	TRINITY_DN3828_c0_g1_i13	TRINITY_DN3828_c0_g1			1.24422	-1.62561	+	+	1.64315	1.42959	D6
LOC119176507	618-3179[-]		exocyst complex component 2-like, transcript variant X1	XP_037283724.1	TRINITY_DN4781_c1_g1_i55	TRINITY_DN4781_c1_g1			1.32343	-1.48164	+	+	1.43176	1.47418	D6
LOC119163719	462-2729[+]		exocyst complex component 3-like, transcript variant X1	XP_037271678.1	TRINITY_DN11935_c0_g1_i2	TRINITY_DN11935_c0_g1			0.910686	-1.26269	+	+	1.65984	1.768	D6
LOC119175780	3466-6420[-]		exocyst complex component 4-like	XP_037282648.1	TRINITY_DN5972_c0_g2_i7	TRINITY_DN5972_c0_g2			1.12478	-1.36285	+	+	1.28419	1.25703	D6
LOC119163938	157-2289[+]		exocyst complex component 5-like, transcript variant X1	XP_037271912.1	TRINITY_DN9396_c2_g1_i5	TRINITY_DN9396_c2_g1			1.32682	-1.47607	+	+	1.32149	1.27091	D6
LOC119175948	1-2115[-]		exocyst complex component 6B-like	XP_037282901.1	TRINITY_DN2095_c4_g1_i5	TRINITY_DN2095_c4_g1			0.96914	-1.35939	+	+	1.35892	1.49346	D6
LOC119180662	22-2037[+]		exocyst complex component 7-like	XP_037287677.1	TRINITY_DN7348_c0_g1_i2	TRINITY_DN7348_c0_g1			1.17174	-1.71043	+	+	1.4332	1.65544	D6
LOC119176300	1206-3050[-]		exocyst complex component 8-like	XP_037283413.1	TRINITY_DN15933_c0_g1_i1	TRINITY_DN15933_c0_g1			1.04958	-1.80887	+	+	1.23891	1.71847	D6
LOC119172245	3908-6184[-]		exopolyphosphatase PRUNE1-like, transcript variant X2	XP_037279182.1	TRINITY_DN12409_c0_g1_i9	TRINITY_DN12409_c0_g1			0.215307	-0.294097			0.72433	0.712813	None
LOC119170641	484-1338[-]		exosome complex component MTR3-like	XP_037277761.1	TRINITY_DN224621_c0_g1_i25	TRINITY_DN224621_c0_g1			0.444069	-0.584089			0.81037	0.801548	None
LOC119180926	217-900[+]		exosome complex component RRP40-like	XP_037287961.1	TRINITY_DN46945_c0_g1_i6	TRINITY_DN46945_c0_g1			0.511391	-0.636607		+	0.918987	0.924814	None
LOC119176211	365-1207[-]		exosome complex component RRP41-like	XP_037283282.1	TRINITY_DN13182_c1_g1_i2	TRINITY_DN13182_c1_g1			0.48897	-0.622568		+	1.09143	1.04583	None
LOC119176245	179-1048[+]		exosome complex component RRP42-like	XP_037283326.1	TRINITY_DN275654_c0_g2_i5	TRINITY_DN275654_c0_g2			0.535394	-0.521918		+	1.14261	0.865789	None
LOC119180712	1544-2830[-]		exosome complex component RRP45-like	XP_037287741.1	TRINITY_DN27249_c0_g1_i1	TRINITY_DN27249_c0_g1			0.201846	-0.230277		+	0.942169	0.806017	None
LOC119171650	598-1293[-]		exosome complex component RRP46-like	XP_037278336.1	TRINITY_DN27733_c0_g3_i3	TRINITY_DN27733_c0_g3			0.481544	-0.569945		+	1.08091	0.842526	None
LOC119161542	812-1684[-]		exosome complex component RRP4-like	XP_037269979.1	TRINITY_DN32133_c0_g1_i9	TRINITY_DN32133_c0_g1			0.583058	-0.792066	+	+	1.29149	1.29267	D6
LOC119170066	318-1583[-]		exosome complex exonuclease RRP44-like	XP_037276994.1	TRINITY_DN5023_c0_g1_i3	TRINITY_DN5023_c0_g1			0.394256	-0.518863			0.502312	0.576256	None
LOC119170066	841-3339[-]		exosome complex exonuclease RRP44-like	XP_037276994.1	TRINITY_DN5023_c0_g1_i34	TRINITY_DN5023_c0_g1			0.57523	-0.64649			0.633567	0.610781	None
LOC119183051	1004-3541[-]		exosome component 10-like	XP_037289459.1	TRINITY_DN11909_c0_g2_i6	TRINITY_DN11909_c0_g2			0.320648	-0.370213	+	+	1.80481	1.41523	D6
LOC119181386	403-4557[-]		exosome RNA helicase MTR4-like	XP_037288511.1	TRINITY_DN16893_c0_g1_i1	TRINITY_DN16893_c0_g1			0.585807	-0.62063		+	1.01491	0.838514	None
LOC119186206	476-3388[-]		exportin-2-like	XP_037290812.1	TRINITY_DN23532_c0_g1_i1	TRINITY_DN23532_c0_g1			0.0206759	-0.0313458		+	1.0589	0.937446	None
LOC119174811	304-630[+]		exportin-4-like, transcript variant X1	XP_037281790.1	TRINITY_DN15383_c0_g1_i11	TRINITY_DN15383_c0_g1			0.00385878	-0.00620508	+	+	1.37106	1.17717	D6
LOC119166965	1622-5197[-]		exportin-5-like	XP_037274261.1	TRINITY_DN1920_c0_g1_i2	TRINITY_DN1920_c0_g1			0.318828	-0.296162		+	1.34094	0.816091	None
LOC119179301	2534-5368[-]		exportin-6-like	XP_037286266.1	TRINITY_DN2913_c0_g1_i21	TRINITY_DN2913_c0_g1			0.158987	-0.185309			0.835824	0.68459	None
LOC119175985	152-1747[+]		exportin-7-B-like, transcript variant X1	XP_037282978.1	TRINITY_DN73325_c0_g1_i16	TRINITY_DN73325_c0_g1			0.291116	-0.377291			0.819485	0.763092	None
LOC119175985	1-2346[+]		exportin-7-B-like, transcript variant X1	XP_037282977.1	TRINITY_DN73325_c0_g1_i2	TRINITY_DN73325_c0_g1			0.278284	-0.358188			0.823723	0.796677	None
LOC119174794	369-3293[+]		exportin-T-like, transcript variant X2	XP_037281758.1	TRINITY_DN13613_c0_g2_i2	TRINITY_DN13613_c0_g2			0.0236643	0.0382481	+	+	1.27391	1.16291	D6
LOC119172430	872-3334[+]		extended synaptotagmin-2-like	XP_037279431.1	TRINITY_DN5080_c6_g1_i2	TRINITY_DN5080_c6_g1			0.111245	-0.165471			0.819325	0.798495	None
LOC119172134	750-2285[+]		facilitated trehalose transporter Tret1-like, transcript variant X1	XP_037279041.1	TRINITY_DN1413_c2_g1_i3	TRINITY_DN1413_c2_g1			0.601562	0.738792	+	+	1.22406	1.37574	D6
LOC119172921	726-2936[-]		FACT complex subunit SSRP1-like	XP_037279963.1	TRINITY_DN3599_c0_g1_i1	TRINITY_DN3599_c0_g1			0.186441	-0.301219		+	1.1499	1.2545	None
LOC119163569	1987-2964[+]		F-actin-capping protein subunit alpha-like	XP_037271486.1	TRINITY_DN20377_c0_g1_i1	TRINITY_DN20377_c0_g1			0.363232	0.393381		+	0.984825	0.848119	None
LOC119163869	234-8741[+]		F-actin-monooxygenase MICAL3-like	XP_037271840.1	TRINITY_DN2224_c0_g1_i1	TRINITY_DN2224_c0_g1			0.146447	-0.232389		+	1.16515	0.975378	None
LOC119176166	202-4308[+]		F-actin-uncapping protein LRRC16A-like, transcript variant X1	XP_037283220.1	TRINITY_DN7427_c2_g1_i7	TRINITY_DN7427_c2_g1			0.165917	-0.391814	+	+	1.29695	-1.98669	D6
LOC119161408	2-1057[-]		FAD-dependent oxidoreductase domain-containing protein 1-like	XP_037269760.1	TRINITY_DN172279_c0_g1_i4	TRINITY_DN172279_c0_g1			0.189576	-0.22003			0.45412	0.421302	None
LOC119179601	2-505[+]		FAD-linked sulfhydryl oxidase ALR-like	XP_037286614.1	TRINITY_DN131839_c0_g1_i3	TRINITY_DN131839_c0_g1			1.39813	1.01634		+	1.04767	-0.763715	None
LOC119161257	472-1761[+]		failed axon connections-like	XP_037269531.1	TRINITY_DN1829_c0_g1_i6	TRINITY_DN1829_c0_g1			0.772529	0.721425		+	1.24644	1.00468	None
LOC119178095	421-4821[-]		Fanconi anemia group D2 protein homolog	XP_037285155.1	TRINITY_DN14285_c0_g1_i4	TRINITY_DN14285_c0_g1			1.17205	-1.42312			0.557273	0.637836	None
LOC119175866	489-1202[-]		Fanconi anemia group I protein-like, transcript variant X1	XP_037282779.1	TRINITY_DN6959_c1_g1_i47	TRINITY_DN6959_c1_g1			1.45407	1.53461	+	+	2.10779	2.05265	D6
LOC119168212	207-518[+]		Fanconi anemia group M protein homolog	XP_037275513.1	TRINITY_DN2181_c0_g1_i10	TRINITY_DN2181_c0_g1			0.140515	-0.340083	+	+	1.6709	2.66907	D6
LOC119168212	831-1595[-]		Fanconi anemia group M protein homolog	XP_037275513.1	TRINITY_DN977_c1_g1_i22	TRINITY_DN977_c1_g1			0.0791714	-0.129296			0.731709	0.794867	None
LOC119181434	271-1521[-]		farnesyl pyrophosphate synthase-like	XP_037288577.1	TRINITY_DN245237_c0_g1_i5	TRINITY_DN245237_c0_g1			0.230775	0.30341		+	1.05247	0.956995	None
LOC119180606	348-1799[+]		FAS-associated factor 1-like, transcript variant X1	XP_037287616.1	TRINITY_DN8812_c2_g1_i15	TRINITY_DN8812_c2_g1			0.124152	0.170568		+	1.12271	1.00175	None
LOC119174329	3-1337[+]		FAS-associated factor 2-like	XP_037281083.1	TRINITY_DN41073_c0_g1_i3	TRINITY_DN41073_c0_g1			0.188361	0.233996		+	1.13246	0.862411	None
LOC119172561	14-2851[-]		FAST kinase domain-containing protein 1, mitochondrial-like	XP_037279617.1	TRINITY_DN70575_c0_g1_i6	TRINITY_DN70575_c0_g1			0.167376	-0.33618	+	+	1.53996	1.61746	D6
LOC119171727	112-1794[+]		FAST kinase domain-containing protein 4-like	XP_037278439.1	TRINITY_DN28977_c0_g2_i2	TRINITY_DN28977_c0_g2			0.0189453	0.0312214		+	1.17688	1.08808	None
LOC119176387	891-1865[-]		fat storage-inducing transmembrane protein-like	XP_037283540.1	TRINITY_DN1907_c7_g1_i1	TRINITY_DN1907_c7_g1			0.104842	0.150952	+	+	1.5295	1.40793	D6
LOC119170002	8752-9717[-]		fatty acid hydroxylase domain-containing protein 2-like	XP_037276911.1	TRINITY_DN16147_c0_g1_i2	TRINITY_DN16147_c0_g1			0.00515623	0.00757217		+	1.23447	0.958521	None
LOC119170002	8520-9485[-]		fatty acid hydroxylase domain-containing protein 2-like	XP_037276911.1	TRINITY_DN16147_c0_g1_i8	TRINITY_DN16147_c0_g1			0.253647	-0.354319		+	1.22001	1.18435	None
LOC119179527	787-8352[+]		fatty acid synthase-like	XP_037286517.1	TRINITY_DN3307_c0_g1_i2	TRINITY_DN3307_c0_g1			0.496916	-0.748614			0.781881	-1.08112	None
LOC119179758	655-1074[+]		fatty acyl-CoA reductase 1-like	XP_037286785.1	TRINITY_DN2573_c0_g1_i10	TRINITY_DN2573_c0_g1			0.120612	-0.164264		+	0.922559	0.816269	None
LOC119170747	234-1811[-]		fatty-acid amide hydrolase 2-A-like	XP_037277895.1	TRINITY_DN18414_c0_g1_i6	TRINITY_DN18414_c0_g1			0.539673	0.718451	+	+	1.73386	1.63443	D6
LOC119170750	1370-2959[-]		fatty-acid amide hydrolase 2-A-like	XP_037277897.1	TRINITY_DN67374_c1_g1_i2	TRINITY_DN67374_c1_g1			0.0602887	-0.0965753	+	+	1.36294	1.26653	D6
LOC119174211	2042-3637[-]		fatty-acid amide hydrolase 2-A-like	XP_037280931.1	TRINITY_DN13193_c0_g1_i2	TRINITY_DN13193_c0_g1			0.289815	0.425387	+	+	1.32303	1.30761	D6
LOC119181027	1255-2982[+]		F-BAR domain only protein 2-like, transcript variant X3	XP_037288076.1	TRINITY_DN2209_c1_g1_i1	TRINITY_DN2209_c1_g1			0.0596456	-0.0982604		+	1.0533	1.0675	None
LOC119167698	182-841[-]		F-box/LRR-repeat protein 20-like, transcript variant X1	XP_037275136.1	TRINITY_DN10162_c1_g1_i8	TRINITY_DN10162_c1_g1			0.1577	-0.233637			0.0377335	0.0661173	None
LOC119177067	263-826[+]		F-box/LRR-repeat protein 8-like, transcript variant X2	XP_037284336.1	TRINITY_DN38_c35_g1_i1	TRINITY_DN38_c35_g1			0.632338	-0.498839		+	0.963041	0.619938	None
LOC119188225	407-1834[+]		feline leukemia virus subgroup C receptor-related protein 1-like	XP_037292055.1	TRINITY_DN37023_c0_g1_i17	TRINITY_DN37023_c0_g1			0.0845136	0.182788	+	+	1.33049	1.79183	D6
LOC119174679	553-4161[-]		FERM domain-containing protein 4A-like, transcript variant X4	XP_037281596.1	TRINITY_DN4231_c0_g1_i17	TRINITY_DN4231_c0_g1			0.448136	-0.657871			0.454558	0.477015	None
LOC119188235	707-1108[+]		fibronectin type-III domain-containing protein 3A-like	XP_037292068.1	TRINITY_DN13457_c1_g2_i1	TRINITY_DN13457_c1_g2			0.850992	-1.11222		+	1.16871	1.20663	None
LOC119164259	189-1421[+]		fibrous sheath CABYR-binding protein-like, transcript variant X2	XP_037272305.1	TRINITY_DN1416_c1_g1_i2	TRINITY_DN1416_c1_g1			1.15859	1.27589	+	+	1.65082	-1.49318	D6
LOC119164259	3502-4632[-]		fibrous sheath CABYR-binding protein-like, transcript variant X2	XP_037272305.1	TRINITY_DN15034_c0_g3_i3	TRINITY_DN15034_c0_g3			1.03286	1.37638			0.736204	-0.876028	None
LOC119174871	5734-12408[-]		filamin-A-like	XP_037281882.1	TRINITY_DN5427_c0_g1_i2	TRINITY_DN5427_c0_g1			0.20511	0.351334	+	+	1.88857	2.19465	D6
LOC119159760	1025-9613[-]		filamin-C-like	XP_037268507.1	TRINITY_DN9493_c0_g1_i1	TRINITY_DN9493_c0_g1			0.0838768	-0.154581	+	+	1.42392	1.60756	D6
LOC119160964	1311-4511[-]		FK506-binding protein 15-like, transcript variant X2	XP_037269149.1	TRINITY_DN51958_c0_g1_i11	TRINITY_DN51958_c0_g1			0.0267514	0.0464087		+	0.945985	0.665921	None
LOC119170028	365-997[+]		FK506-binding protein 2-like	XP_037276942.1	TRINITY_DN6986_c0_g1_i2	TRINITY_DN6986_c0_g1			0.320628	0.498524	+	+	2.25986	-2.48895	D6
LOC119167602	253-873[-]		flavin reductase (NADPH)-like	XP_037274997.1	TRINITY_DN120092_c1_g1_i3	TRINITY_DN120092_c1_g1			0.554439	0.622762	+	+	1.50978	1.37904	D6
LOC119163497	673-1893[+]		flavin-containing monooxygenase 5-like	XP_037271401.1	TRINITY_DN4072_c1_g1_i15	TRINITY_DN4072_c1_g1			0.196206	-0.332088			0.583568	0.723372	None
LOC119170137	1315-2916[-]		flavin-containing monooxygenase 5-like	XP_037277088.1	TRINITY_DN18722_c1_g1_i1	TRINITY_DN18722_c1_g1			0.0609619	0.115391	+	+	1.89679	2.0896	D6
LOC119170137	3-1298[+]		flavin-containing monooxygenase 5-like	XP_037277088.1	TRINITY_DN23031_c0_g1_i11	TRINITY_DN23031_c0_g1			0.148057	-0.226124			0.728647	0.779162	None
LOC119180852	52-1734[-]		flavin-containing monooxygenase 5-like	XP_037287888.1	TRINITY_DN299665_c0_g1_i3	TRINITY_DN299665_c0_g1			0.0513919	-0.112909			0.284097	0.537595	None
LOC119180427	327-1604[+]		flotillin-2-like	XP_037287524.1	TRINITY_DN6697_c3_g1_i5	TRINITY_DN6697_c3_g1			0.401952	0.463017			0.881196	0.819997	None
LOC119168526	1-4173[-]		focadhesin-like	XP_037275826.1	TRINITY_DN1847_c0_g1_i49	TRINITY_DN1847_c0_g1			1.04778	-1.14008			0.521289	0.549584	None
LOC119180236	200-2260[+]		forkhead box protein K1-like	XP_037287276.1	TRINITY_DN54342_c0_g3_i3	TRINITY_DN54342_c0_g3			1.26329	-1.03765	+	+	1.4074	1.09024	D6
LOC119166904	1825-2631[+]		formimidoyltransferase-cyclodeaminase-like	XP_037274194.1	TRINITY_DN20005_c0_g1_i35	TRINITY_DN20005_c0_g1			0.0339989	-0.0552206		+	0.880107	0.885412	None
LOC119161087	4226-5962[-]		formin-binding protein 1-like, transcript variant X4	XP_037269317.1	TRINITY_DN6524_c2_g1_i5	TRINITY_DN6524_c2_g1			1.19133	1.03436			0.0345727	0.0420022	None
LOC119174080	1952-3091[-]		formylglycine-generating enzyme-like	XP_037280770.1	TRINITY_DN62791_c0_g1_i6	TRINITY_DN62791_c0_g1			0.0165129	0.0217156		+	1.21769	0.977954	None
LOC119174226	2924-4555[-]		four and a half LIM domains protein 2-like, transcript variant X7	XP_037280949.1	TRINITY_DN4400_c0_g1_i1	TRINITY_DN4400_c0_g1			0.10365	0.143397		+	1.19784	1.01002	None
LOC119187007	29-595[+]		frataxin homolog, mitochondrial-like, transcript variant X2	XP_037291207.1	TRINITY_DN135201_c0_g1_i8	TRINITY_DN135201_c0_g1			0.00603896	0.00847006	+	+	1.59831	-1.34083	D6
LOC119164356	4095-5213[-]		fructose-2,6-bisphosphatase TIGAR-like	XP_037272428.1	TRINITY_DN1117_c0_g1_i1	TRINITY_DN1117_c0_g1			1.34791	0.338031		+	1.73614	0.387203	None
LOC119170161	714-3182[+]		FTS and Hook-interacting protein-like, transcript variant X1	XP_037277132.1	TRINITY_DN901_c0_g1_i6	TRINITY_DN901_c0_g1			0.835624	-1.11129		+	0.855602	0.941535	None
LOC119170240	3490-5196[-]		fucose-1-phosphate guanylyltransferase-like	XP_037277246.1	TRINITY_DN16890_c0_g1_i10	TRINITY_DN16890_c0_g1			0.454039	-0.516253			0.546471	0.540036	None
LOC119167516	1174-2682[-]		fumarate hydratase, mitochondrial-like	XP_037274906.1	TRINITY_DN122135_c1_g2_i4	TRINITY_DN122135_c1_g2			0.0384253	0.054544			0.80465	0.71238	None
LOC119172238	636-1886[+]		fumarylacetoacetase-like	XP_037279169.1	TRINITY_DN3315_c3_g1_i3	TRINITY_DN3315_c3_g1			0.147567	0.216834		+	1.03193	0.942956	None
LOC119178107	151-531[+]		FUN14 domain-containing protein 1-like	XP_037285163.1	TRINITY_DN30659_c5_g1_i1	TRINITY_DN30659_c5_g1			0.212186	0.310772	+	+	2.17707	2.06983	D6
LOC119159553	2029-2799[-]		furin-like protease 1, isoforms 1/1-X/2	XP_037268251.1	TRINITY_DN6792_c2_g1_i4	TRINITY_DN6792_c2_g1		+	2.48865	1.39971	+	+	2.01611	0.94737	D6
LOC119165011	2020-2340[+]		FYVE, RhoGEF and PH domain-containing protein 2-like	XP_037273103.1	TRINITY_DN5222_c1_g2_i3	TRINITY_DN5222_c1_g2			0.631644	0.851178	+	+	1.51701	1.41564	D6
LOC119163728	4720-5280[-]		G protein pathway suppressor 2-like	XP_037271687.1	TRINITY_DN1532_c0_g1_i3	TRINITY_DN1532_c0_g1			1.20169	1.16282	+	+	2.6112	2.17684	D6
LOC119171583	939-2519[+]		GA-binding protein subunit beta-1-like	XP_037278256.1	TRINITY_DN16149_c0_g1_i15	TRINITY_DN16149_c0_g1			0.209221	-0.21476			0.048141	0.0532756	None
LOC119179819	3740-4699[+]		galactokinase-like	XP_037286836.1	TRINITY_DN28857_c0_g1_i1	TRINITY_DN28857_c0_g1			0.119465	-0.0976129			0.689024	0.420366	None
LOC119167104	5616-6041[-]		galactosylgalactosylxylosylprotein 3-beta-glucuronosyltransferase 3-like	XP_037274424.1	TRINITY_DN3555_c1_g1_i2	TRINITY_DN3555_c1_g1			0.721724	0.558855	+	+	2.94209	1.78014	D6
LOC119167051	352-1296[+]		galectin-4-like	XP_037274361.1	TRINITY_DN5777_c0_g1_i4	TRINITY_DN5777_c0_g1			0.493797	-0.571956			0.610528	0.628866	None
LOC119167465	310-1623[-]		galectin-4-like	XP_037274840.1	TRINITY_DN19206_c0_g1_i6	TRINITY_DN19206_c0_g1			0.49265	0.611955			0.772987	0.828813	None
LOC119167502	3168-4046[-]		galectin-4-like, transcript variant X4	XP_037274889.1	TRINITY_DN30573_c1_g2_i6	TRINITY_DN30573_c1_g2			0.900013	1.01888		+	0.939738	0.976227	None
LOC119170849	269-1084[+]		gametocyte-specific factor 1-like, transcript variant X1	XP_037278016.1	TRINITY_DN11947_c0_g2_i1	TRINITY_DN11947_c0_g2			0.200521	0.152664			0.349073	-0.259671	None
LOC119176268	219-551[+]		gamma-aminobutyric acid receptor-associated protein	XP_037283370.1	TRINITY_DN582_c1_g1_i3	TRINITY_DN582_c1_g1			1.67065	1.58987		+	1.05667	0.96823	None
LOC119172227	783-2132[-]		gamma-butyrobetaine dioxygenase-like	XP_037279158.1	TRINITY_DN1953_c1_g1_i2	TRINITY_DN1953_c1_g1		+	2.10959	-2.37405	+	+	1.62396	-1.90634	D6
LOC119181365	813-1457[-]		gamma-glutamylcyclotransferase-like, transcript variant X1	XP_037288483.1	TRINITY_DN195939_c0_g1_i2	TRINITY_DN195939_c0_g1			0.0240082	0.0461547	+	+	1.43909	1.44121	D6
LOC119181373	297-971[+]		gamma-interferon-inducible lysosomal thiol reductase-like	XP_037288490.1	TRINITY_DN2820_c0_g1_i3	TRINITY_DN2820_c0_g1			1.08456	1.24439		+	1.16136	1.12339	None
LOC119181466	2396-2941[-]		gamma-secretase subunit Aph-1-like	XP_037288617.1	TRINITY_DN1676_c0_g1_i1	TRINITY_DN1676_c0_g1			0.257969	0.309105	+	+	2.21359	1.90437	D6
LOC119187475	75-1091[-]		gamma-soluble NSF attachment protein-like, transcript variant X2	XP_037291487.1	TRINITY_DN6083_c0_g1_i1	TRINITY_DN6083_c0_g1			0.022413	-0.027236			0.0611556	0.0709071	None
LOC119188237	170-2521[+]		gamma-tubulin complex component 3 homolog	XP_037292070.1	TRINITY_DN174950_c0_g1_i15	TRINITY_DN174950_c0_g1			0.627771	-0.777449		+	0.916335	0.93341	None
LOC119175055	2338-5757[+]		GATOR complex protein Iml1-like	XP_037282143.1	TRINITY_DN14923_c0_g1_i15	TRINITY_DN14923_c0_g1			0.879944	-1.17896		+	1.05542	1.34483	None
LOC119178197	303-2819[-]		GATOR complex protein MIOS-like, transcript variant X1	XP_037285284.1	TRINITY_DN41565_c0_g2_i5	TRINITY_DN41565_c0_g2			1.20029	-1.41033			0.522306	0.615653	None
LOC119171804	197-1531[+]		GDP-fucose protein O-fucosyltransferase 2-like	XP_037278550.1	TRINITY_DN45648_c1_g1_i1	TRINITY_DN45648_c1_g1			1.14197	-1.45223			0.0190895	0.0322514	None
LOC119164118	282-1241[+]		GDP-L-fucose synthase-like	XP_037272121.1	TRINITY_DN11298_c0_g1_i14	TRINITY_DN11298_c0_g1			0.0286524	0.0388846			0.83836	0.720175	None
LOC119164118	342-1160[-]		GDP-L-fucose synthase-like	XP_037272121.1	TRINITY_DN18449_c0_g1_i13	TRINITY_DN18449_c0_g1			0.355085	-0.471326			0.538774	0.589243	None
LOC119170241	290-1717[+]		GDP-Man:Man(3)GlcNAc(2)-PP-Dol alpha-1,2-mannosyltransferase-like	XP_037277247.1	TRINITY_DN39258_c0_g2_i4	TRINITY_DN39258_c0_g2			0.350095	0.408866	+	+	1.31201	1.1577	D6
LOC119176284	643-1722[-]		GDP-mannose 4,6 dehydratase-like, transcript variant X2	XP_037283386.1	TRINITY_DN13447_c2_g1_i15	TRINITY_DN13447_c2_g1			0.393402	0.467508	+	+	1.60018	1.37361	D6
LOC119159447	1481-3727[-]		gelsolin, cytoplasmic-like	XP_037268102.1	TRINITY_DN1946_c2_g1_i10	TRINITY_DN1946_c2_g1			0.606714	0.621429	+	+	1.77138	1.3314	D6
LOC119166917	591-4772[+]		gem-associated protein 5-like	XP_037274205.1	TRINITY_DN140754_c0_g1_i1	TRINITY_DN140754_c0_g1			0.28059	0.480988		+	1.20199	1.01935	None
LOC119187080	205-771[+]		gem-associated protein 6-like	XP_037291231.1	TRINITY_DN12915_c0_g1_i1	TRINITY_DN12915_c0_g1			0.433123	-0.265653			0.463377	-0.216977	None
LOC119178783	410-2743[+]		general transcription and DNA repair factor IIH helicase subunit XPB-like	XP_037285925.1	TRINITY_DN5624_c0_g1_i19	TRINITY_DN5624_c0_g1			0.0278924	0.0704427	+	+	1.49322	1.91431	D6
LOC119167256	181-2460[+]		general transcription and DNA repair factor IIH helicase subunit XPD-like	XP_037274606.1	TRINITY_DN1669_c0_g1_i4	TRINITY_DN1669_c0_g1			0.952214	-1.33094	+	+	1.26653	1.3632	D6
LOC119168498	79-1347[+]		general transcription factor 3C polypeptide 3-like, transcript variant X1	XP_037275800.1	TRINITY_DN16930_c2_g1_i12	TRINITY_DN16930_c2_g1			0.10577	-0.203514			0.161138	0.262361	None
LOC119174813	1716-2456[+]		general transcription factor IIE subunit 1-like	XP_037281792.1	TRINITY_DN15656_c0_g1_i1	TRINITY_DN15656_c0_g1			1.02635	0.887957			0.240608	0.329376	None
LOC119185338	113-877[+]		general transcription factor IIF subunit 2-like	XP_037290295.1	TRINITY_DN11592_c3_g1_i3	TRINITY_DN11592_c3_g1			0.357899	0.270411			0.204769	0.136523	None
LOC119170550	448-2055[+]		general transcription factor IIH subunit 1-like	XP_037277638.1	TRINITY_DN15297_c0_g1_i8	TRINITY_DN15297_c0_g1			0.102769	-0.379976	+	+	2.07477	4.14758	D6
LOC119161508	34-2745[+]		general vesicular transport factor p115-like, transcript variant X1	XP_037269925.1	TRINITY_DN35840_c0_g2_i15	TRINITY_DN35840_c0_g2			0.371124	-0.485851			0.624828	0.656404	None
LOC119166912	282-2162[-]		gephyrin-like	XP_037274202.1	TRINITY_DN10140_c1_g1_i2	TRINITY_DN10140_c1_g1			0.0237983	-0.0362759		+	1.05645	0.904859	None
LOC119187815	439-1455[+]		geranylgeranyl pyrophosphate synthase-like, transcript variant X2	XP_037291799.1	TRINITY_DN23908_c0_g1_i31	TRINITY_DN23908_c0_g1			0.0829101	0.114592	+	+	1.31633	1.11919	D6
LOC119159403	159-1232[+]		geranylgeranyl transferase type-1 subunit beta-like	XP_037268048.1	TRINITY_DN291675_c0_g3_i11	TRINITY_DN291675_c0_g3			0.442879	0.439776	+	+	1.64227	1.21935	D6
LOC119161111	128-1126[+]		geranylgeranyl transferase type-2 subunit beta-like	XP_037269347.1	TRINITY_DN24_c125_g1_i12	TRINITY_DN24_c125_g1			0.463968	-0.445777			0.906183	0.677335	None
LOC119171620	1969-3777[-]		glomulin-like	XP_037278298.1	TRINITY_DN7877_c1_g1_i15	TRINITY_DN7877_c1_g1			0.113137	0.289838			0.407066	0.950711	None
LOC119181477	2107-3681[-]		glucose-6-phosphate exchanger SLC37A2-like	XP_037288627.1	TRINITY_DN12806_c0_g1_i4	TRINITY_DN12806_c0_g1			0.123536	0.162423		+	1.0516	0.922645	None
LOC119187836	179-1846[+]		glutamate dehydrogenase, mitochondrial-like	XP_037291818.1	TRINITY_DN15403_c1_g1_i5	TRINITY_DN15403_c1_g1			0.0735297	0.124231	+	+	1.50335	1.51086	D6
LOC119174339	219-2180[+]		glutamate--cysteine ligase-like	XP_037281100.1	TRINITY_DN91276_c0_g1_i1	TRINITY_DN91276_c0_g1			0.0282895	-0.0405297		+	1.14288	0.930535	None
LOC119179823	187-1581[+]		glutamate-rich WD repeat-containing protein 1-like	XP_037286839.1	TRINITY_DN2109_c14_g5_i1	TRINITY_DN2109_c14_g5			0.757738	-0.895966		+	0.893732	0.832619	None
LOC119170636	2585-3340[-]		glutamine amidotransferase-like class 1 domain-containing protein 1	XP_037277754.1	TRINITY_DN49754_c0_g2_i1	TRINITY_DN49754_c0_g2			1.19087	-1.17456			0.546257	0.584417	None
LOC119187887	664-1884[+]		glutamine synthetase-like	XP_037291891.1	TRINITY_DN40849_c0_g1_i3	TRINITY_DN40849_c0_g1			0.0153088	0.0267153		+	0.901489	0.941251	None
LOC119164410	227-2605[+]		glutamine-dependent NAD(+) synthetase-like	XP_037272496.1	TRINITY_DN3737_c0_g1_i2	TRINITY_DN3737_c0_g1			0.159282	0.260348	+	+	1.98309	1.73987	D6
LOC119161307	220-2310[+]		glutamine--fructose-6-phosphate aminotransferase [isomerizing] 2-like, transcript variant X4	XP_037269605.1	TRINITY_DN25274_c0_g1_i4	TRINITY_DN25274_c0_g1			0.581767	0.980309	+	+	1.39107	1.69361	D6
LOC119163717	2-1393[-]		glutamine--tRNA ligase-like	XP_037271676.1	TRINITY_DN4738_c0_g1_i3	TRINITY_DN4738_c0_g1			0.179264	0.247507	+	+	1.53306	1.32301	D6
LOC119167762	3-1004[+]		glutaminyl-peptide cyclotransferase-like, transcript variant X4	XP_037275187.1	TRINITY_DN98681_c0_g1_i13	TRINITY_DN98681_c0_g1			0.0372794	-0.0566721			0.564404	0.582787	None
LOC119180297	306-1298[-]		glutaredoxin-3-like	XP_037287353.1	TRINITY_DN21549_c0_g1_i11	TRINITY_DN21549_c0_g1			0.551007	-0.481017			0.0238918	-0.026165	None
LOC119180297	245-1237[+]		glutaredoxin-3-like	XP_037287353.1	TRINITY_DN485_c0_g1_i1	TRINITY_DN485_c0_g1			0.287844	-0.338096			0.294089	0.332694	None
LOC119161603	1388-1705[-]		glutaredoxin-C6-like, transcript variant X1	XP_037270047.1	TRINITY_DN3503_c0_g1_i11	TRINITY_DN3503_c0_g1			0.0177181	0.0307903	+	+	2.9401	-3.12204	D6
LOC119168166	392-1651[-]		glutaryl-CoA dehydrogenase, mitochondrial-like	XP_037275471.1	TRINITY_DN8646_c0_g1_i5	TRINITY_DN8646_c0_g1			0.640756	-0.566371			0.409105	0.360412	None
LOC119161455	.		glutathione peroxidase-like	XP_037269832.1	TRINITY_DN21504_c0_g2_i3	TRINITY_DN21504_c0_g2		+	1.86074	3.9352			0.220763	-0.731225	None
LOC119167240	547-1914[-]		glutathione reductase, mitochondrial-like	XP_037274584.1	TRINITY_DN367_c27_g1_i2	TRINITY_DN367_c27_g1			0.21254	-0.350788	+	+	1.34268	1.41415	D6
LOC119184727	2867-3193[+]		glutathione S-transferase 1-like	XP_037289920.1	TRINITY_DN4272_c1_g1_i2	TRINITY_DN4272_c1_g1			0.700531	-0.905395			0.818895	0.849291	None
LOC119184727	936-1586[-]		glutathione S-transferase 1-like	XP_037289920.1	TRINITY_DN7744_c1_g1_i1	TRINITY_DN7744_c1_g1			0.699603	-0.730208	+	+	1.36707	1.21065	D6
LOC119168937	924-1571[+]		glutathione S-transferase D7-like	XP_037276053.1	TRINITY_DN6091_c0_g1_i4	TRINITY_DN6091_c0_g1			0.131105	-0.194889			0.789558	0.703346	None
LOC119180343	1798-2478[+]		glutathione S-transferase kappa 1-like	XP_037287423.1	TRINITY_DN21135_c0_g2_i1	TRINITY_DN21135_c0_g2			0.499778	-0.53541			0.795599	0.744868	None
LOC119172235	492-1208[+]		glutathione S-transferase omega-1-like	XP_037279166.1	TRINITY_DN85863_c0_g2_i11	TRINITY_DN85863_c0_g2			0.0653926	-0.0864606			0.868319	0.729506	None
LOC119174551	404-1351[-]		glutathione S-transferase omega-1-like	XP_037281396.1	TRINITY_DN344591_c0_g1_i1	TRINITY_DN344591_c0_g1			0.0281695	-0.0190887	+	+	1.61433	-0.648324	D6
LOC119173832	1044-1706[-]		glutathione S-transferase-like	XP_037280516.1	TRINITY_DN26338_c0_g1_i1	TRINITY_DN26338_c0_g1			0.350102	-0.392057			0.175192	0.206802	None
LOC119173874	1439-2101[-]		glutathione S-transferase-like	XP_037280557.1	TRINITY_DN73341_c0_g1_i1	TRINITY_DN73341_c0_g1			0.119834	0.174924		+	0.930313	0.878889	None
LOC119178623	96-1532[-]		glutathione synthetase-like, transcript variant X3	XP_037285738.1	TRINITY_DN39346_c0_g2_i3	TRINITY_DN39346_c0_g2			0.521923	-0.682029			0.828272	-0.863399	None
LOC119171911	2543-3547[-]		glyceraldehyde-3-phosphate dehydrogenase-like, transcript variant X2	XP_037278694.1	TRINITY_DN6094_c1_g1_i2	TRINITY_DN6094_c1_g1			0.157018	-0.22303			0.789616	0.767302	None
LOC119173510	346-1887[-]		glycerate kinase-like, transcript variant X3	XP_037280202.1	TRINITY_DN31802_c1_g1_i7	TRINITY_DN31802_c1_g1			0.680411	-0.884113			0.367912	0.485662	None
LOC119172219	274-1983[+]		glycerol kinase-like, transcript variant X1	XP_037279147.1	TRINITY_DN15131_c0_g1_i13	TRINITY_DN15131_c0_g1			0.163945	-0.250953		+	1.13068	1.0616	None
LOC119175880	1172-3784[-]		glycerol-3-phosphate acyltransferase 1, mitochondrial-like, transcript variant X3	XP_037282797.1	TRINITY_DN11727_c1_g1_i102	TRINITY_DN11727_c1_g1			0.236019	0.330594		+	1.06597	0.95134	None
LOC119175927	1198-2574[-]		glycerol-3-phosphate acyltransferase 4-like	XP_037282864.1	TRINITY_DN3086_c4_g1_i4	TRINITY_DN3086_c4_g1			0.0315612	0.0523663	+	+	1.74286	1.57928	D6
LOC119172110	2231-3310[-]		glycerol-3-phosphate dehydrogenase [NAD(+)], cytoplasmic-like, transcript variant X1	XP_037278998.1	TRINITY_DN2294_c0_g2_i1	TRINITY_DN2294_c0_g2			0.100623	0.144167		+	0.915982	0.89368	None
LOC119170672	3625-5799[-]		glycerol-3-phosphate dehydrogenase, mitochondrial-like	XP_037277801.1	TRINITY_DN1756_c0_g1_i1	TRINITY_DN1756_c0_g1			0.118585	-0.169451			0.785682	0.789699	None
LOC119170635	1872-2795[-]		glycerol-3-phosphate phosphatase-like	XP_037277753.1	TRINITY_DN1843_c6_g1_i1	TRINITY_DN1843_c6_g1			0.0144378	0.0214443	+	+	1.26745	1.05788	D6
LOC119163889	391-1446[-]		glycerophosphodiester phosphodiesterase 1-like	XP_037271860.1	TRINITY_DN72434_c12_g1_i1	TRINITY_DN72434_c12_g1			0.84447	0.826052	+	+	1.84772	1.56219	D6
LOC119176126	2-670[+]		glycine cleavage system H protein-like	XP_037283165.1	TRINITY_DN1452_c3_g1_i4	TRINITY_DN1452_c3_g1			0.381934	0.527117	+	+	2.23728	-2.39403	D6
LOC119176126	2-670[+]		glycine cleavage system H protein-like	XP_037283165.1	TRINITY_DN1452_c3_g1_i8	TRINITY_DN1452_c3_g1			0.0136307	-0.0251794			0.446974	-0.582645	None
LOC119177099	273-2540[+]		glycine-rich cell wall structural protein 1.8-like	XP_037284381.1	TRINITY_DN4427_c0_g1_i1	TRINITY_DN4427_c0_g1			0.868697	1.34499		+	0.894335	-1.32181	None
LOC119161168	231-671[-]		glycine-rich cell wall structural protein 2-like	XP_037269419.1	TRINITY_DN218050_c0_g1_i1	TRINITY_DN218050_c0_g1			0.349105	-0.568306	+	+	2.75256	-3.65962	D6
LOC119161169	204-803[+]		glycine-rich cell wall structural protein 2-like	XP_037269420.1	TRINITY_DN131748_c0_g2_i1	TRINITY_DN131748_c0_g2			1.62673	2.03174	+	+	2.20037	-2.43549	D6
LOC119164382	1-459[-]		glycine-rich cell wall structural protein-like	XP_037272459.1	TRINITY_DN8940_c0_g1_i1	TRINITY_DN8940_c0_g1			0.953201	1.69465			0.328017	-1.00853	None
LOC119161171	284-838[-]		glycine-rich protein 5-like	XP_037269421.1	TRINITY_DN131748_c0_g3_i1	TRINITY_DN131748_c0_g3			1.06892	2.85791			0.171006	0.657486	None
LOC119164383	37-528[+]		glycine-rich protein DOT1-like	XP_037272460.1	TRINITY_DN12324_c0_g1_i20	TRINITY_DN12324_c0_g1			0.361616	-0.656246	+	+	2.83376	-4.37915	D6
LOC119170578	455-2533[+]		glycogen [starch] synthase-like	XP_037277682.1	TRINITY_DN12070_c0_g1_i4	TRINITY_DN12070_c0_g1			0.465351	-0.597194			0.145426	0.200366	None
LOC119181297	3040-7743[-]		glycogen debranching enzyme-like, transcript variant X2	XP_037288401.1	TRINITY_DN26233_c2_g1_i12	TRINITY_DN26233_c2_g1			0.336141	-0.450591			0.799579	0.766642	None
LOC119167236	2548-5097[-]		glycogen phosphorylase-like	XP_037274579.1	TRINITY_DN13055_c2_g1_i3	TRINITY_DN13055_c2_g1			0.366364	-0.502932			0.472983	0.534356	None
LOC119186005	1313-2515[-]		glycogenin-1-like, transcript variant X1	XP_037290702.1	TRINITY_DN13721_c0_g1_i5	TRINITY_DN13721_c0_g1			0.221904	-0.347748		+	0.929248	-1.11361	None
LOC119159419	2087-2395[+]		glycosylated lysosomal membrane protein B-like	XP_037268068.1	TRINITY_DN3873_c0_g1_i5	TRINITY_DN3873_c0_g1			0.0869281	-0.103346			0.341375	-0.344392	None
LOC119176336	1934-3775[-]		glycosylphosphatidylinositol anchor attachment 1 protein-like	XP_037283461.1	TRINITY_DN56715_c2_g1_i3	TRINITY_DN56715_c2_g1			0.184427	0.314973	+	+	2.00946	2.21436	D6
LOC119167550	1409-2551[-]		glycosyltransferase 8 domain-containing protein 1-like	XP_037274954.1	TRINITY_DN4423_c0_g1_i4	TRINITY_DN4423_c0_g1			0.680662	0.958526	+	+	2.34185	2.7129	D6
LOC119185282	179-1855[+]		glycylpeptide N-tetradecanoyltransferase 2-like, transcript variant X1	XP_037290263.1	TRINITY_DN33217_c0_g1_i28	TRINITY_DN33217_c0_g1			0.148777	-0.203805	+	+	1.63017	1.34885	D6
LOC119161290	1663-2739[-]		glyoxalase domain-containing protein 4-like	XP_037269582.1	TRINITY_DN230266_c0_g1_i3	TRINITY_DN230266_c0_g1			0.0679129	0.0962696		+	1.26308	1.01908	None
LOC119167003	454-1212[-]		glyoxylate reductase/hydroxypyruvate reductase-like	XP_037274305.1	TRINITY_DN1188_c2_g1_i9	TRINITY_DN1188_c2_g1			0.146068	-0.230012		+	1.1037	1.18116	None
LOC119167003	3-950[+]		glyoxylate reductase/hydroxypyruvate reductase-like	XP_037274305.1	TRINITY_DN1538_c1_g1_i7	TRINITY_DN1538_c1_g1			0.122801	-0.169888			0.583154	0.612643	None
LOC119178438	187-1941[+]		glypican-5-like	XP_037285541.1	TRINITY_DN10427_c0_g1_i1	TRINITY_DN10427_c0_g1			1.00482	1.42152		+	0.839095	1.1901	None
LOC119177074	1148-2194[-]		GMP reductase 2-like	XP_037284350.1	TRINITY_DN2978_c3_g1_i3	TRINITY_DN2978_c3_g1			0.127846	0.229582		+	1.12065	0.682477	None
LOC119172028	1533-3701[-]		GMP synthase [glutamine-hydrolyzing]-like	XP_037278896.1	TRINITY_DN12949_c1_g1_i4	TRINITY_DN12949_c1_g1			0.0124656	0.0194688		+	1.10121	0.95184	None
LOC119177126	2110-5514[-]		Golgi apparatus protein 1-like	XP_037284411.1	TRINITY_DN19994_c0_g1_i1	TRINITY_DN19994_c0_g1			0.412953	0.519598	+	+	2.01	1.7568	D6
LOC119175731	532-1602[-]		Golgi reassembly-stacking protein 2-like	XP_037282580.1	TRINITY_DN2416_c1_g1_i2	TRINITY_DN2416_c1_g1			0.124211	-0.14254			0.448588	0.382737	None
LOC119173753	206-928[+]		Golgi SNAP receptor complex member 1-like, transcript variant X1	XP_037280445.1	TRINITY_DN10421_c0_g1_i8	TRINITY_DN10421_c0_g1			1.29015	1.11161	+	+	2.1186	1.20403	D6
LOC119180334	71-1039[+]		Golgi to ER traffic protein 4 homolog, transcript variant X2	XP_037287413.1	TRINITY_DN10882_c0_g1_i2	TRINITY_DN10882_c0_g1			0.105341	0.151913		+	1.19147	1.06115	None
LOC119174856	2953-3729[+]		Golgi-associated PDZ and coiled-coil motif-containing protein-like, transcript variant X2	XP_037281860.1	TRINITY_DN20095_c0_g1_i12	TRINITY_DN20095_c0_g1			0.417745	0.564516	+	+	1.93479	1.93768	D6
LOC119177202	190-1071[+]		Golgi-associated plant pathogenesis-related protein 1-like, transcript variant X1	XP_037284508.1	TRINITY_DN165522_c0_g1_i1	TRINITY_DN165522_c0_g1			0.0313007	0.0308752			0.84601	0.529253	None
LOC119187719	190-2928[+]		golgin subfamily A member 2-like, transcript variant X1	XP_037291697.1	TRINITY_DN15431_c0_g1_i1	TRINITY_DN15431_c0_g1			0.22998	0.286479			0.498322	0.498204	None
LOC119169955	1608-5630[-]		golgin subfamily A member 3-like, transcript variant X2	XP_037276854.1	TRINITY_DN16872_c0_g1_i1	TRINITY_DN16872_c0_g1			0.27611	-0.343732		+	1.01918	0.915882	None
LOC119164103	12783-15878[-]		golgin subfamily A member 4-like	XP_037272106.1	TRINITY_DN27329_c0_g2_i12	TRINITY_DN27329_c0_g2			0.324514	-0.422309			0.827583	0.814715	None
LOC119167214	3329-8743[+]		golgin subfamily A member 4-like	XP_037274554.1	TRINITY_DN14084_c0_g1_i1	TRINITY_DN14084_c0_g1			0.311211	-0.278715			0.0574909	0.0538054	None
LOC119167214	7439-8308[+]		golgin subfamily A member 4-like	XP_037274554.1	TRINITY_DN4043_c1_g1_i38	TRINITY_DN4043_c1_g1			0.128403	0.158936	+	+	1.29835	1.05058	D6
LOC119175802	1050-1499[-]		golgin subfamily A member 7-like, transcript variant X2	XP_037282679.1	TRINITY_DN24295_c0_g1_i15	TRINITY_DN24295_c0_g1			0.715774	1.0403	+	+	1.37407	-1.81472	D6
LOC119184767	82-1137[+]		golgin-45-like	XP_037289960.1	TRINITY_DN2151_c7_g1_i4	TRINITY_DN2151_c7_g1			0.113184	-0.165395	+	+	1.3727	1.15719	D6
LOC119187844	1200-6980[-]		Golgi-specific brefeldin A-resistance guanine nucleotide exchange factor 1-like, transcript variant X4	XP_037291831.1	TRINITY_DN8003_c0_g1_i11	TRINITY_DN8003_c0_g1			0.00812965	0.0141592		+	1.16295	1.12765	None
LOC119176566	839-3385[-]		GPI ethanolamine phosphate transferase 3-like	XP_037283822.1	TRINITY_DN10612_c2_g1_i12	TRINITY_DN10612_c2_g1			0.00282199	0.00426388	+	+	1.72123	1.41664	D6
LOC119181481	1231-2772[-]		GPI mannosyltransferase 3-like	XP_037288630.1	TRINITY_DN113404_c0_g2_i3	TRINITY_DN113404_c0_g2			0.621011	-1.1888	+	+	1.54142	1.42098	D6
LOC119163421	483-2141[-]		GPI transamidase component PIG-S-like	XP_037271313.1	TRINITY_DN5762_c4_g1_i5	TRINITY_DN5762_c4_g1			0.301679	0.503248	+	+	2.03	2.26032	D6
LOC119176549	1-1194[+]		GPI transamidase component PIG-T-like	XP_037283794.1	TRINITY_DN12073_c0_g1_i6	TRINITY_DN12073_c0_g1			0.0300827	-0.0455518	+	+	1.95167	1.56991	D6
LOC119161324	294-1370[-]		GPI-anchor transamidase-like	XP_037269632.1	TRINITY_DN35071_c1_g1_i1	TRINITY_DN35071_c1_g1			0.091213	-0.0850859	+	+	1.83327	1.22411	D6
LOC119175033	478-1584[+]		GPN-loop GTPase 1-like	XP_037282108.1	TRINITY_DN7366_c0_g1_i1	TRINITY_DN7366_c0_g1			0.35187	-0.471122			0.362018	0.455962	None
LOC119159762	2499-3245[-]		GPN-loop GTPase 2-like	XP_037268508.1	TRINITY_DN12146_c0_g1_i17	TRINITY_DN12146_c0_g1			0.614898	-0.592202			0.802488	0.681595	None
LOC119163014	345-2264[-]		G-protein coupled receptor-associated protein LMBRD2B-like, transcript variant X1	XP_037270799.1	TRINITY_DN10886_c1_g1_i6	TRINITY_DN10886_c1_g1			0.073535	0.114649		+	0.918903	0.925244	None
LOC119180954	1067-4999[+]		GRB10-interacting GYF protein 2-like	XP_037287998.1	TRINITY_DN16397_c0_g1_i2	TRINITY_DN16397_c0_g1			1.05751	0.519798			0.264371	0.144788	None
LOC119174723	52-2421[+]		GRIP1-associated protein 1-like	XP_037281653.1	TRINITY_DN9286_c0_g1_i1	TRINITY_DN9286_c0_g1			0.138503	0.175609		+	1.19048	1.00739	None
LOC119170313	303-1106[+]		growth arrest and DNA damage-inducible proteins-interacting protein 1-like	XP_037277347.1	TRINITY_DN8709_c0_g1_i1	TRINITY_DN8709_c0_g1			0.391497	-0.272518			0.186718	0.144263	None
LOC119159652	2567-4321[-]		growth factor receptor-bound protein 14-like	XP_037268371.1	TRINITY_DN3555_c3_g1_i1	TRINITY_DN3555_c3_g1			0.901671	1.12816		+	1.03699	1.23948	None
LOC119180065	1515-2279[+]		growth factor receptor-bound protein 2, transcript variant X2	XP_037287104.1	TRINITY_DN52993_c0_g1_i5	TRINITY_DN52993_c0_g1			0.402688	-0.289499			0.0515747	0.0477633	None
LOC119161140	415-1434[+]		growth hormone-inducible transmembrane protein-like, transcript variant X2	XP_037269386.1	TRINITY_DN2026_c0_g2_i1	TRINITY_DN2026_c0_g2			0.29684	0.404002	+	+	1.54778	1.58827	D6
LOC119186962	1785-2474[-]		grpE protein homolog 1, mitochondrial-like	XP_037291192.1	TRINITY_DN10391_c3_g1_i4	TRINITY_DN10391_c3_g1			1.08941	1.13488	+	+	1.97412	-1.80453	D6
LOC119164032	586-1299[+]		GTP cyclohydrolase 1-like, transcript variant X2	XP_037272031.1	TRINITY_DN11981_c1_g1_i5	TRINITY_DN11981_c1_g1			0.862058	-2.02156		+	0.777017	1.81488	None
LOC119176501	2397-3227[+]		GTPase Era, mitochondrial-like	XP_037283712.1	TRINITY_DN115_c1_g1_i1	TRINITY_DN115_c1_g1			0.695415	-0.777591			0.472792	0.437743	None
LOC119180970	362-931[-]		GTPase HRas	XP_037288021.1	TRINITY_DN24450_c0_g1_i1	TRINITY_DN24450_c0_g1			0.00602761	0.00890636		+	1.09276	0.925427	None
LOC119161256	240-2498[+]		GTPase-activating protein and VPS9 domain-containing protein 1-like	XP_037269530.1	TRINITY_DN382_c27_g1_i4	TRINITY_DN382_c27_g1			0.0953355	-0.165543		+	1.00619	1.06622	None
LOC119161256	3174-5180[-]		GTPase-activating protein and VPS9 domain-containing protein 1-like	XP_037269530.1	TRINITY_DN54244_c0_g1_i17	TRINITY_DN54244_c0_g1			0.0303439	0.0460563	+	+	1.41798	1.18191	D6
LOC119173663	436-1095[-]		GTP-binding nuclear protein Ran-like	XP_037280356.1	TRINITY_DN5952_c0_g2_i10	TRINITY_DN5952_c0_g2			0.0657113	0.0959043		+	1.1099	0.933511	None
LOC119171643	362-910[+]		GTP-binding protein Rheb-like	XP_037278328.1	TRINITY_DN49785_c0_g1_i21	TRINITY_DN49785_c0_g1			0.289283	-0.416919		+	0.990762	0.967596	None
LOC119184676	317-895[-]		GTP-binding protein SAR1b-like	XP_037289880.1	TRINITY_DN4017_c17_g1_i1	TRINITY_DN4017_c17_g1			0.234893	0.271556			0.848708	0.703455	None
LOC119181736	523-4101[+]		guanine nucleotide exchange factor subunit RIC1-like	XP_037288876.1	TRINITY_DN17409_c3_g1_i6	TRINITY_DN17409_c3_g1			0.0254599	-0.051496	+	+	1.34212	1.49398	D6
LOC119174082	126-1076[+]		guanine nucleotide-binding protein G(i) subunit alpha-like	XP_037280774.1	TRINITY_DN3485_c3_g2_i1	TRINITY_DN3485_c3_g2			0.174857	0.241135			0.388181	0.401398	None
LOC119176977	393-1415[+]		guanine nucleotide-binding protein G(I)/G(S)/G(T) subunit beta-1	XP_037284208.1	TRINITY_DN1644_c5_g1_i4	TRINITY_DN1644_c5_g1			0.147571	0.191641			0.29659	0.307738	None
LOC119171652	1669-2733[-]		guanine nucleotide-binding protein G(q) subunit alpha, transcript variant X1	XP_037278337.1	TRINITY_DN12167_c0_g1_i8	TRINITY_DN12167_c0_g1			0.030603	-0.0479684			0.303794	0.339083	None
LOC119176172	3003-4724[+]		guanine nucleotide-binding protein G(s) subunit alpha, transcript variant X1	XP_037283226.1	TRINITY_DN10208_c2_g1_i5	TRINITY_DN10208_c2_g1			0.274341	0.383491			0.723883	0.785378	None
LOC119177239	214-1926[-]		guanine nucleotide-binding protein-like 1, transcript variant X5	XP_037284564.1	TRINITY_DN158399_c0_g2_i12	TRINITY_DN158399_c0_g2			0.176392	-0.213097			0.440494	0.405045	None
LOC119164879	212-1861[+]		guanine nucleotide-binding protein-like 3 homolog	XP_037272979.1	TRINITY_DN339563_c0_g1_i2	TRINITY_DN339563_c0_g1			0.45351	-0.556602	+	+	1.51538	1.30764	D6
LOC119161447	346-3582[+]		guanine nucleotide-releasing factor 2-like, transcript variant X1	XP_037269812.1	TRINITY_DN40145_c0_g1_i12	TRINITY_DN40145_c0_g1			1.38568	1.05832	+	+	1.3854	0.978166	D6
LOC119172240	987-1601[+]		guanosine-3',5'-bis(diphosphate) 3'-pyrophosphohydrolase MESH1-like	XP_037279172.1	TRINITY_DN264613_c0_g2_i2	TRINITY_DN264613_c0_g2			0.234909	0.322302			0.487745	0.593234	None
LOC119174732	3294-3809[-]		guided entry of tail-anchored proteins factor 1-like	XP_037281661.1	TRINITY_DN35651_c0_g2_i1	TRINITY_DN35651_c0_g2			0.672364	0.568231			0.838717	0.587213	None
LOC119170427	1760-2068[-]		H(+)/Cl(-) exchange transporter 4-like	XP_037277484.1	TRINITY_DN12905_c0_g1_i10	TRINITY_DN12905_c0_g1			0.508192	-0.613167		+	1.20152	1.08042	None
LOC119179002	76-2406[+]		H(+)/Cl(-) exchange transporter 7-like, transcript variant X1	XP_037285982.1	TRINITY_DN11714_c3_g1_i7	TRINITY_DN11714_c3_g1			0.111634	-0.165358			0.835799	0.844796	None
LOC119178507	909-2879[-]		H/ACA ribonucleoprotein complex non-core subunit NAF1-like	XP_037285609.1	TRINITY_DN2198_c0_g5_i1	TRINITY_DN2198_c0_g5			0.0899441	0.140523			0.828778	0.845679	None
LOC119176349	671-1033[-]		H/ACA ribonucleoprotein complex subunit 2-like protein	XP_037283479.1	TRINITY_DN36425_c0_g1_i3	TRINITY_DN36425_c0_g1			1.1405	-1.57516			0.0497444	-0.0914383	None
LOC119178706	3-1475[+]		H/ACA ribonucleoprotein complex subunit 4-like	XP_037285833.1	TRINITY_DN30162_c2_g1_i10	TRINITY_DN30162_c2_g1			1.08282	-1.70716			0.0639863	0.118795	None
LOC119161152	653-1678[+]		H/ACA ribonucleoprotein complex subunit GAR1-like, transcript variant X1	XP_037269399.1	TRINITY_DN11098_c0_g1_i11	TRINITY_DN11098_c0_g1			0.633841	-1.17028			0.0688039	0.122816	None
LOC119172417	465-1307[-]		haloacid dehalogenase-like hydrolase domain-containing protein 2	XP_037279414.1	TRINITY_DN11056_c2_g1_i11	TRINITY_DN11056_c2_g1			0.232765	-0.309139		+	1.15815	1.01207	None
LOC119161041	808-3885[-]		hamartin-like, transcript variant X1	XP_037269258.1	TRINITY_DN11055_c1_g1_i1	TRINITY_DN11055_c1_g1			0.283546	-0.629601			0.280294	0.496617	None
LOC119163764	2-6724[-]		HEAT repeat-containing protein 1-like	XP_037271728.1	TRINITY_DN2391_c0_g1_i9	TRINITY_DN2391_c0_g1			0.999437	-1.47391		+	0.954634	1.25161	None
LOC119176181	267-2207[-]		HEAT repeat-containing protein 3-like	XP_037283239.1	TRINITY_DN39384_c0_g1_i13	TRINITY_DN39384_c0_g1			0.576101	-0.645776		+	1.07071	0.903342	None
LOC119181728	459-3680[+]		HEAT repeat-containing protein 6-like	XP_037288871.1	TRINITY_DN40455_c0_g1_i11	TRINITY_DN40455_c0_g1			0.0758739	-0.11108		+	0.984213	0.858385	None
LOC119163196	492-1871[-]		heat shock 70 kDa protein 14-like	XP_037271042.1	TRINITY_DN12523_c1_g2_i3	TRINITY_DN12523_c1_g2			0.125523	-0.194319		+	1.1319	0.966633	None
LOC119163196	14-1561[+]		heat shock 70 kDa protein 14-like	XP_037271042.1	TRINITY_DN4931_c0_g1_i1	TRINITY_DN4931_c0_g1			0.131269	0.205928	+	+	1.62654	1.51108	D6
LOC119177072	670-2298[+]		heat shock factor protein-like, transcript variant X1	XP_037284347.1	TRINITY_DN20634_c0_g1_i28	TRINITY_DN20634_c0_g1			0.297891	-0.359691	+	+	1.45343	-1.33811	D6
LOC119178179	814-2523[+]		heat shock protein 60A-like, transcript variant X2	XP_037285257.1	TRINITY_DN4551_c1_g1_i1	TRINITY_DN4551_c1_g1			0.402194	-0.418695			0.482957	0.457198	None
LOC119167682	1806-3983[-]		heat shock protein 75 kDa, mitochondrial-like	XP_037275099.1	TRINITY_DN119695_c0_g2_i14	TRINITY_DN119695_c0_g2			0.0671329	0.0965004		+	1.13146	0.972113	None
LOC119178751	573-1163[-]		heat shock protein Hsp-16.1/Hsp-16.11-like	XP_037285888.1	TRINITY_DN208388_c0_g1_i1	TRINITY_DN208388_c0_g1			1.11746	0.848091	+	+	2.1131	1.56339	D6
LOC119172650	184-1644[-]		hemicentin-2-like	XP_037279702.1	TRINITY_DN15461_c0_g1_i4	TRINITY_DN15461_c0_g1			1.21153	2.28952	+	+	1.22756	2.3172	D6
LOC119172650	3-494[+]		hemicentin-2-like	XP_037279702.1	TRINITY_DN1889_c1_g1_i1	TRINITY_DN1889_c1_g1			0.895858	1.27978			0.238997	-0.330677	None
LOC119178529	1228-13170[+]		hemocytin-like	XP_037285631.1	TRINITY_DN32557_c0_g1_i12	TRINITY_DN32557_c0_g1			1.05903	2.17195			0.151884	0.594298	None
LOC119161088	2027-3127[-]		heparan sulfate 2-O-sulfotransferase 1-like	XP_037269319.1	TRINITY_DN89107_c2_g5_i3	TRINITY_DN89107_c2_g5			0.146757	0.239136	+	+	1.64855	1.6292	D6
LOC119160788	2819-4219[-]		heparan-alpha-glucosaminide N-acetyltransferase-like	XP_037268920.1	TRINITY_DN55_c2_g1_i13	TRINITY_DN55_c2_g1		+	2.22172	-1.22244			0.711922	-0.50115	None
LOC119174509	3719-7807[-]		hepatocyte growth factor receptor-like, transcript variant X1	XP_037281340.1	TRINITY_DN8004_c2_g1_i13	TRINITY_DN8004_c2_g1			0.342514	0.340583		+	1.21834	0.817446	None
LOC119180153	2696-3043[+]		hepatocyte growth factor-regulated tyrosine kinase substrate-like, transcript variant X1	XP_037287189.1	TRINITY_DN32780_c0_g2_i17	TRINITY_DN32780_c0_g2			0.470365	0.490209		+	0.896974	0.798769	None
LOC119172089	32-1261[-]		hepatoma-derived growth factor-related protein 2-like, transcript variant X1	XP_037278970.1	TRINITY_DN3695_c0_g1_i3	TRINITY_DN3695_c0_g1			1.62664	1.0151	+	+	2.8658	1.75088	D6
LOC119172089	1233-2006[+]		hepatoma-derived growth factor-related protein 2-like, transcript variant X1	XP_037278972.1	TRINITY_DN78_c0_g1_i13	TRINITY_DN78_c0_g1			0.0722	-0.0873051	+	+	1.9674	1.51083	D6
LOC119175708	233-2053[+]		Hermansky-Pudlak syndrome 1 protein homolog	XP_037282550.1	TRINITY_DN11001_c3_g1_i1	TRINITY_DN11001_c3_g1			0.405689	-0.491921		+	0.995991	0.828127	None
LOC119172301	3837-4799[-]		heterogeneous nuclear ribonucleoprotein 87F-like	XP_037279253.1	TRINITY_DN21909_c0_g1_i1	TRINITY_DN21909_c0_g1			0.67775	-0.732575	+	+	1.50238	1.37573	D6
LOC119187346	193-1179[-]		heterogeneous nuclear ribonucleoprotein H-like, transcript variant X3	XP_037291409.1	TRINITY_DN597_c18_g2_i2	TRINITY_DN597_c18_g2			0.566329	-0.624112	+	+	1.38189	1.22149	D6
LOC119159769	1269-2003[+]		heterogeneous nuclear ribonucleoprotein K-like, transcript variant X1	XP_037268517.1	TRINITY_DN16161_c0_g1_i10	TRINITY_DN16161_c0_g1			0.429619	-0.464584	+	+	1.44692	1.26956	D6
LOC119159769	1613-2272[+]		heterogeneous nuclear ribonucleoprotein K-like, transcript variant X1	XP_037268515.1	TRINITY_DN16161_c0_g1_i7	TRINITY_DN16161_c0_g1			0.378714	-0.355523	+	+	1.72204	1.31713	D6
LOC119174984	1-1458[-]		heterogeneous nuclear ribonucleoprotein Q-like	XP_037282040.1	TRINITY_DN4417_c0_g1_i4	TRINITY_DN4417_c0_g1			0.386246	-0.441669		+	0.951661	0.830891	None
LOC119164115	516-1460[+]		heterogeneous nuclear ribonucleoprotein U-like protein 1, transcript variant X2	XP_037272116.1	TRINITY_DN736_c0_g1_i16	TRINITY_DN736_c0_g1			0.502523	-0.504195			0.796981	0.627438	None
LOC119174351	2202-3626[-]		hexokinase-2-like	XP_037281113.1	TRINITY_DN25707_c2_g1_i2	TRINITY_DN25707_c2_g1			0.524084	-0.62338			0.172435	0.226809	None
LOC119175891	109-1434[+]		hexokinase-2-like, transcript variant X1	XP_037282814.1	TRINITY_DN859_c1_g1_i7	TRINITY_DN859_c1_g1			0.90638	1.11286	+	+	2.41707	2.67726	D6
LOC119175956	2808-4478[-]		hexosaminidase D-like	XP_037282923.1	TRINITY_DN101139_c0_g1_i3	TRINITY_DN101139_c0_g1			0.697005	0.974147		+	1.14109	1.28447	None
LOC119175931	369-2129[-]		hexosaminidase D-like, transcript variant X2	XP_037282868.1	TRINITY_DN37418_c0_g1_i3	TRINITY_DN37418_c0_g1			0.59427	0.617219	+	+	1.86622	1.50466	D6
LOC119172279	2098-2601[-]		HIG1 domain family member 1A, mitochondrial-like	XP_037279226.1	TRINITY_DN13392_c0_g1_i1	TRINITY_DN13392_c0_g1			0.204277	0.614091	+	+	1.64477	3.26785	D6
LOC119171745	336-1262[+]		high mobility group protein 20A-like	XP_037278468.1	TRINITY_DN11721_c0_g2_i1	TRINITY_DN11721_c0_g2		+	2.38148	1.29004	+	+	1.88683	1.12574	D6
[truncated: 2,856 more rows]

## Sheet: asmbl_trinity_ID
asmbl_acc PASA gene	Trinity gene
[truncated: 1,022,389+ more rows]
[truncated: 54 more columns]

## Sheet: correlation_3dpi
description	Trinity ID	Proteomic 3 dpi -log10(p-value)	Proteomic 3dpi log2D	Transcriptomics 3 dpi log2FC	Transcriptomics 3 dpi padj	Symbol	Dependence
[truncated: 4,532 more rows]

[truncated: 1 more sheets: correlation_6dpi]
