# Supplementary material for: Multi-omics analysis of SFTS virus infection in Rhipicephalus microplus cells reveals antiviral tick factors
Source: Nat Commun. 2025 May 21;16:4732. doi: 10.1038/s41467-025-59565-w (PMC12095547; doi:10.1038/s41467-025-59565-w)
Supplement: Supplementary file 10 — Source data [file 41467_2025_59565_MOESM10_ESM.zip › Source_data_Petit_2025/Figure_3_source_data.xlsx]

## Sheet: Sheet1
Name	Protein_ID	Trinity_Isoforms	Trinity_genes	3dpi_logpvalue	3dpi_difference	6dpi_logpvalue	6dpi_difference	Asmbl_id	3dpi_Log2FC	3dpi_padj	6dpi_Log2FC	6dpi_padj
Cactin-like	XP_037289195.1	TRINITY_DN36894_c1_g1_i3	TRINITY_DN36894_c1_g1	0.487166	0.898558	1.53591	2.19393	asmbl_811916	-0.236622	0.895773	-0.0789504	0.91123
Caspar	XP_037287615.1	TRINITY_DN4189_c3_g1_i17	TRINITY_DN4189_c3_g1	0.172803	-0.231874	0.852452	0.755929	asmbl_900237	0	0	1.03503	0.00470659
ECSIT	XP_037273872.1	TRINITY_DN24633_c0_g1_i10	TRINITY_DN24633_c0_g1	0.16511	-0.256065	0.914176	0.971854	NA	-0.393183	1	0.562983	0.316404
Pelle-like	XP_037281642.1	TRINITY_DN13670_c4_g1_i4	TRINITY_DN13670_c4_g1	0.666706	-0.862338	0.743937	0.858224	asmbl_358536	-0.3885	0.735396	0.263231	0.599747
TRAF	XP_037291250.1	TRINITY_DN12453_c1_g1_i1	TRINITY_DN12453_c1_g1	3.00996	3.18335	3.02787	2.93666	NA	1.1021	0.63512	2.68802	8.21298e-13
TOLLIP	XP_037272301.1	TRINITY_DN5525_c0_g1_i2	TRINITY_DN5525_c0_g1	0.456794	0.512524	1.18956	1.01761	asmbl_340885	0.361477	0.752142	0.700286	0.0529217
TRAF2	XP_037271015.1	TRINITY_DN4503_c0_g1_i3	TRINITY_DN4503_c0_g1	0.0102405	-0.0159712	1.31395	1.16308	asmbl_282687	-0.4623	1	-0.2412	1
TRAF3	XP_037272167.1	TRINITY_DN6051_c0_g3_i1	TRINITY_DN6051_c0_g3	0.281336	0.469075	2.06449	2.42382	asmbl_337928	0.0135018	1	0.686114	0.172365
TRAF5	XP_037271611.1	TRINITY_DN29_c9_g1_i1	TRINITY_DN29_c9_g1	0.0410482	-0.132974	0.617101	1.28688	asmbl_310949	-0.22507	0.934893	NA	NA
Tube-like	XP_037281031.1	TRINITY_DN1459_c0_g2_i3	TRINITY_DN1459_c0_g2	0.183019	-0.413844	0.601359	-1.0722	asmbl_700644	0.1026	0.970357	0.908127	0.0711054
SARM-like	XP_037281098.1	TRINITY_DN7749_c0_g1_i2	TRINITY_DN7749_c0_g1	3.63793	2.41327	2.00523	1.09366	asmbl_495346	-1.13268	NA	-1.44181	0.219945
Cactus like	XP_037524212.1	TRINITY_DN2303_c8_g1_i6	TRINITY_DN2303_c8_g1	0.154605	-0.253569	0.28924	0.400228	asmbl_336267	0.177867	0.936256	0.391125	0.518356
MyD88	XP_037288569.1	TRINITY_DN41149_c2_g1_i3	TRINITY_DN41149_c2_g1	NA	NA	NA	NA	asmbl_91625	0.0278634	1	1.25393	0.0332937
Bendless	XP_037271800.1	TRINITY_DN13017_c0_g2_i3	TRINITY_DN13017_c0_g2	0.0662263	0.0842938	0.806292	0.690982	asmbl_320602	0.444708	0.591144	1.08004	0.00012
Effete-like	XP_037269366.1	TRINITY_DN6412_c4_g2_i6	TRINITY_DN6412_c4_g2	0.379826	-0.301366	0.279387	-0.242618	asmbl_206854	NA	NA	NA	NA
Relish	XP_037272128.1	TRINITY_DN1094_c0_g1_i11	TRINITY_DN1094_c0_g1	0.0539231	-0.0731564	0.605971	0.565021	asmbl_336720	0.337616	0.782421	0.721716	0.0440596
TAB2	XP_037281153.1	TRINITY_DN18739_c0_g1_i4	TRINITY_DN18739_c0_g1	0.0156389	0.0229168	0.430022	0.4558	asmbl_626448	0.258169	0.832003	0.708291	0.021497
TAK1-like	XP_037277318.1	TRINITY_DN12603_c1_g1_i25	TRINITY_DN12603_c1_g1	0.748043	0.473076	0.562464	0.401953	asmbl_454522	0.397692	0.738782	-0.282944	0.567677
XIAP-like	XP_037268430.1	TRINITY_DN15195_c0_g2_i3	TRINITY_DN15195_c0_g2	0.659547	0.464637	1.52981	-0.924652	asmbl_622395	0.811029	0.25563	1.41428	5.64e-05
NEMO	XP_037268528.1	TRINITY_DN9352_c0_g1_i26	TRINITY_DN9352_c0_g1	2.14949	2.11451	1.65064	1.59349	NA	1.2234	0.00105527	1.51259	4.3e-08
IKKalpha	XP_037269555.1	TRINITY_DN18841_c0_g2_i12	TRINITY_DN18841_c0_g2	0.167146	-0.27359	0.179835	0.211789	asmbl_216235	-0.185345	0.939714	0.199582	0.824118
Caspar	XP_037287615.1	TRINITY_DN4189_c3_g1_i17	TRINITY_DN4189_c3_g1	0.172803	-0.231874	0.852452	0.755929	NA	0	0	1.03503	0.00470659
AP-1	XP_037287588.1	TRINITY_DN11714_c1_g1_i1	TRINITY_DN11714_c1_g1	1.18949	2.3084	2.38953	4.51329	asmbl_765332	-0.0126511	0.994717	-0.133306	0.820917
HEP-like	XP_037269438.1	TRINITY_DN28253_c0_g1_i1	TRINITY_DN28253_c0_g1	0.27132	0.634163	1.99628	-3.38781	NA	-0.220634	1	-1.14699	0.00975178
JNK	XP_037284550.1	TRINITY_DN46527_c0_g1_i11	TRINITY_DN46527_c0_g1	0.340096	-0.440833	0.524173	0.55278	asmbl_768019	0.293755	1	NA	NA
JAK	XP_037292090.1	TRINITY_DN10438_c0_g1_i4	TRINITY_DN10438_c0_g1	0.15369	-0.222939	0.80591	0.756333	asmbl_123134	-0.514193	0.561763	0.223787	0.619329
Socs-like	XP_037281630.1	TRINITY_DN30833_c0_g1_i16	TRINITY_DN30833_c0_g1	0.016127	-0.030756	1.38921	1.41846	NA	0.0939433	1	0.957216	0.014034
STAM	XP_037276112.1	TRINITY_DN38022_c2_g1_i2	TRINITY_DN38022_c2_g1	1.17876	0.505477	0.25937	-0.150589	asmbl_495017	0.293755	1	1.07599	0.0822683
STAT5A	XP_037278765.1	TRINITY_DN2366_c0_g1_i1	TRINITY_DN2366_c0_g1	0.0151811	-0.0252695	1.31641	1.17564	asmbl_533439	0.0709968	1	0.573539	0.11972
Domeless	XP_037287858.1	TRINITY_DN4371_c0_g1_i2	TRINITY_DN4371_c0_g1	1.29888	1.14421	1.62994	1.41671	NA	NA	NA	NA	NA
Dcr2-like	XP_037275673.1	TRINITY_DN20151_c1_g1_i27	TRINITY_DN20151_c1_g1	0.564108	-0.627522	0.291482	-0.303857	asmbl_395765	-0.0980353	0.969964	0.187835	0.784064
ago2-like	XP_037280273.1	TRINITY_DN8143_c0_g2_i2	TRINITY_DN8143_c0_g2	0.300362	-0.450805	1.59839	1.48484	asmbl_596746	NA	NA	NA	NA
Loquacious-like	XP_037285910.1	TRINITY_DN66397_c0_g1_i8	TRINITY_DN66397_c0_g1	0.0747864	-0.0868244	0.386751	0.322657	asmbl_781804	NA	NA	NA	NA
HEN1-putative	XP_037287558.1	TRINITY_DN223443_c0_g2_i1	TRINITY_DN223443_c0_g2	0.249617	-0.357313	0.876039	0.907152	asmbl_927886	-0.464326	0.867648	0.714	0.469714
Microplusin	XP_037269733.1	TRINITY_DN18783_c0_g1_i3	TRINITY_DN18783_c0_g1	1.65673	1.57315	0.246336	0.284468	asmbl_230393	3.67765	2.44E-12	3.93239	3.24E-14
Defensin 2	NA	TRINITY_DN119195_c0_g4_i1	TRINITY_DN119195_c0_g4	NA	NA	NA	NA	asmbl_198047	-1.56418	0.0318835	NA	NA
Defensin	NA		TRINITY_DN729324_c0_g1	NA	NA	NA	NA	asmbl_146126	1.11383	0.000461973	0.384047	0.353657
Hsp-beta-1	XP_037278042.1	TRINITY_DN12370_c0_g1_i3	TRINITY_DN12370_c0_g1	1.74123	1.63554	1.27128	-1.08881	asmbl_488360	1.19927	0.0127522	2.00138	5.12e-11
Hsp68	XP_037287987.1	TRINITY_DN1804_c0_g1_i11	TRINITY_DN1804_c0_g1	0.128765	0.15818	1.44391	1.0992	asmbl_914100	1.6263	5e-12	3.16208	4.09e-56
Hsp-105	XP_037277480.1	TRINITY_DN15886_c0_g1_i1	TRINITY_DN15886_c0_g1	0.000993176	0.00144911	0.884979	0.790332	asmbl_459982	0.36157	0.863918	0.703675	0.294893
Hsp70	XP_037279121.1	TRINITY_DN3007_c0_g1_i4	TRINITY_DN3007_c0_g1	0.00508519	0.00736856	0.936447	0.811399	asmbl_285463	0.483478	0.830515	1.04001	0.171044
TOM70	XP_037279432.1	TRINITY_DN29695_c0_g1_i3	TRINITY_DN29695_c0_g1	0.438109	-0.560551	1.37628	1.18804	asmbl_559294	-0.256115	0.881979	-0.0358258	0.95964
hsp-90	XP_037271999.1	TRINITY_DN12671_c0_g1_i1	TRINITY_DN12671_c0_g1	0.561883	0.628897	1.58529	1.44762	asmbl_333614	1.02933	0.139583	NA	NA
Galectin-4	XP_037274361.1	TRINITY_DN5777_c0_g1_i4	TRINITY_DN5777_c0_g1	0.493797	-0.571956	0.610528	0.628866	asmbl_404261	1.19697	0.0274723	1.82147	6.84e-08
IFI30	XP_037288490.1	TRINITY_DN2820_c0_g1_i3	TRINITY_DN2820_c0_g1	1.08456	1.24439	1.16136	1.12339	asmbl_921585	0.83874	0.0642748	1.8293	3.57e-12
Calpain-A	XP_037274190.1	TRINITY_DN22193_c0_g1_i3	TRINITY_DN22193_c0_g1	0.190677	-0.230537	0.352065	0.372234	asmbl_381208	0.820179	0.309692	1.43707	0.000338
TRAF3	XP_037272167.1	TRINITY_DN6051_c0_g3_i1	TRINITY_DN6051_c0_g3	0.281336	0.469075	2.06449	2.42382	asmbl_308649	0.82209	0.83459	3.6042	1.67e-05
OTUD5	XP_037284490.1	TRINITY_DN5363_c0_g1_i11	TRINITY_DN5363_c0_g1	0.252325	0.26858	0.434191	0.437823	asmbl_273042	1.47345	0.100912	1.5891	0.0430665
CD151	XP_037277303.1	TRINITY_DN2881_c0_g1_i1	TRINITY_DN2881_c0_g1	0.839874	1.11157	0.761386	-1.18489	asmbl_472436	1.32717	0.0525245	2.75291	1.23e-10
ATF-1	XP_037268429.1	TRINITY_DN11890_c1_g1_i11	TRINITY_DN11890_c1_g1	1.48308	0.691313	0.17991	-0.128084	asmbl_92793	1.07358	0.120182	1.95098	6.58e-07
UHRF1	XP_037284758.1	TRINITY_DN23665_c0_g1_i25	TRINITY_DN23665_c0_g1	0.484014	-0.660398	0.92578	0.953273	asmbl_1007646	-1.99209	6.35e-05	-0.921392	0.0625821
FKBP	XP_037289495.1	TRINITY_DN83873_c0_g1_i11	TRINITY_DN83873_c0_g1	0.503298	-0.861626	0.0289058	-0.0588398	asmbl_299997	-0.242459	0.90711	0.26728	0.699233
XBP-1	XP_037286091.1	TRINITY_DN37994_c0_g2_i12	TRINITY_DN37994_c0_g2	0.405729	0.418183	2.47595	1.82405	asmbl_81821	-0.46106	1	0.666679	0.209108
Trypsin-1	XP_037506473.1	TRINITY_DN1089_c2_g1_i4	TRINITY_DN1089_c2_g1	2.67702	3.01035	3.62138	4.27048	asmbl_539090	0.48502	0.711097	1.36472	0.000934
IRF	NA	TRINITY_DN1151_c1_g1_i1	TRINITY_DN121091_c0_g1	NA	NA	NA	NA	asmbl_632547	0.416332	0.795772	0.775762	0.146017
Beta-transducin	XP_037273960.1	TRINITY_DN11244_c0_g1_i3	TRINITY_DN11244_c0_g1	1.00628	-1.41941	0.459202	0.617105	asmbl_369317	-0.147521	0.968093	0.37171	0.728806
Sema-1a	XP_037285528.1	TRINITY_DN13367_c0_g1_i4	TRINITY_DN13367_c0_g1	1.42996	3.0864	1.66041	3.73895	asmbl_795133	0.57246	0.599087	0.534239	0.301875
Peroxinectin	XP_037291460.1	TRINITY_DN10820_c2_g1_i17	TRINITY_DN10820_c2_g1	1.85768	-1.8806	2.17766	-2.19801	asmbl_997402	-1.04442	0.0476685	-1.69288	2.49e-06
Hemocytin-like	XP_037285631.1	TRINITY_DN32557_c0_g1_i12	TRINITY_DN32557_c0_g1	1.05903	2.17195	0.151884	0.594298	asmbl_781417	1.57289	0.0532378	2.04539	0.000756
Macrophage protein	XP_037288230.1	TRINITY_DN2649_c0_g1_i2	TRINITY_DN2649_c0_g1	0.33238	0.391302	1.36288	1.14572	asmbl_895888	0.895839	0.151182	1.46357	9.43E-06
Plexin B	XP_037281693.1	TRINITY_DN909_c0_g1_i1	TRINITY_DN909_c0_g1	2.9803	2.43237	2.75698	1.85442	asmbl_645020	0.353643	0.815425	0.803548	0.080088
SCARB1	XP_037284668.1	TRINITY_DN3639_c0_g1_i11	TRINITY_DN3639_c0_g1	2.60182	2.49132	1.47264	1.55692	asmbl_67141	0.679347	0.288405	0.596838	0.247655
SCARB1	XP_037287195.1	TRINITY_DN12193_c0_g1_i6	TRINITY_DN12193_c0_g1	0.467509	0.343672	0.507641	-0.381834	asmbl_86441	-0.101676	1	0.629968	0.171627
SCARB2	XP_037278795.1	TRINITY_DN11990_c0_g1_i2	TRINITY_DN11990_c0_g1	2.65744	1.18974	2.30304	1.16832	asmbl_534898	-0.36774	0.746541	-0.637128	0.178533
SCARB2	XP_037278795.1	TRINITY_DN475_c0_g2_i14	TRINITY_DN475_c0_g2	1.35219	1.03598	2.52	2.00287	NA	-0.377361	0.737021	-0.600999	0.216511
Croquemort	XP_037569571.1	TRINITY_DN5890_c0_g1_i3	TRINITY_DN5890_c0_g1	3.66818	2.46251	1.90334	1.47312	asmbl_460408	-0.432	0.636075	-1.30719	5.67E-05
NLRC3-like	XP_037271116.1	TRINITY_DN1189_c46_g1_i2	TRINITY_DN1189_c46_g1	0.299247	0.354948	1.2008	1.05541	NA	0.882182	1	1.14338	0.067453
NLRC3-like	XP_037271509.1	TRINITY_DN4552_c0_g1_i3	TRINITY_DN4552_c0_g1	0.807808	-1.46195	0.244851	0.488539	NA	NA	NA	NA	NA
TLR-like	XP_037282863.1	TRINITY_DN3086_c4_g1_i17	TRINITY_DN3086_c4_g1	0.135073	0.449102	1.35234	2.27775	asmbl_697714	0.945372	0.0168716	0.681516	0.0181043
RTK-putative	XP_037270448.1	TRINITY_DN968_c0_g1_i1	TRINITY_DN968_c0_g1	1.34975	1.42044	2.09662	1.85673	asmbl_65156	0.125263	0.959782	0.879891	0.0646067
TRAF6	XP_037272693.1	TRINITY_DN16758_c0_g1_i2	TRINITY_DN16758_c0_g1	0.125787	-0.189012	0.875293	0.845934	asmbl_356723	0.31837	0.895938	0.381225	0.674566
TAK1	XP_037280796.1	TRINITY_DN12998_c0_g1_i4	TRINITY_DN12998_c0_g1	0.299335	-0.428876	0.337826	0.396503	asmbl_608724	-0.13677	0.950038	0.0643718	0.927165
MKK6	XP_037287331.1	TRINITY_DN2523_c0_g1_i19	TRINITY_DN2523_c0_g1	0.154063	-0.231961	0.623596	0.715426	asmbl_858829	0.211516	0.936748	1.0079	0.113782
P38	XP_037270778.1	TRINITY_DN1139_c6_g1_i13	TRINITY_DN1139_c6_g1	0.582375	-0.554876	0.127222	0.143641	asmbl_951279	0.0303981	0.982892	NA	NA
Ras-like	XP_037268290.1	TRINITY_DN28251_c1_g1_i5	TRINITY_DN28251_c1_g1	0.445218	0.460174	1.2494	1.09151	NA	-0.207063	1	0.357401	0.456878
TAB2	XP_037281153.1	TRINITY_DN18739_c0_g1_i4	TRINITY_DN18739_c0_g1	0.0156389	0.0229168	0.430022	0.4558	asmbl_626448	0.258169	0.832003	0.708291	0.021497
MEK-like	XP_037287331.1	TRINITY_DN2523_c0_g1_i19	TRINITY_DN2523_c0_g1	0.154063	-0.231961	0.623596	0.715426	asmbl_858829	0.211516	0.936748	1.0079	0.113782
MKNK1	XP_037527809.1	TRINITY_DN12364_c0_g1_i1	TRINITY_DN12364_c0_g1	0.614558	-0.973209	0.186837	-0.316681	asmbl_911791	-0.198319	0.846517	-0.492017	0.141652
MPK1	XP_037280364.1	TRINITY_DN10936_c0_g1_i5	TRINITY_DN10936_c0_g1	0.319054	-0.446229	0.59463	0.662781	asmbl_45648	0.0700065	0.972579	0.291157	0.538255
Rac1-like	XP_037285886.1	TRINITY_DN10727_c3_g1_i5	TRINITY_DN10727_c3_g1	0.00374871	0.0073328	0.0194803	0.0344515	asmbl_852929	1.14175	0.0540635	0.92321	0.054435
Rac2-like	XP_037285361.1	TRINITY_DN9007_c0_g1_i13	TRINITY_DN9007_c0_g1	0.15303	-0.185209	0.89095	0.75877	NA	NA	NA	NA	NA
CREB-binding protein	NA	TRINITY_DN13680_c1_g2_i11	TRINITY_DN13680_c1_g2	NA	NA	NA	NA	asmbl_84300	-0.417368	1	0.619482	0.276413
MKK4	XP_037292134.1	TRINITY_DN10472_c0_g1_i1	TRINITY_DN10472_c0_g1	0.23502	-0.307487	0.594113	0.597995	asmbl_124461	-0.205534	0.894643	0.169438	0.725813
DUSP19	XP_037291382.1	TRINITY_DN16092_c0_g2_i2	TRINITY_DN16092_c0_g2	NA	NA	NA	NA	asmbl_115908	0.0724871	0.980214	1.06699	0.0676404
Sprouty-like	XP_037276934.1	TRINITY_DN3070_c0_g1_i3	TRINITY_DN3070_c0_g1	2.30871	1.59208	0.0995456	0.105112	asmbl_440965	0.363358	0.687138	NA	NA
DDX10	XP_037281779.1	TRINITY_DN13209_c0_g1_i8	TRINITY_DN13209_c0_g1	0.447206	-0.784622	1.35645	1.54658	asmbl_646347	-0.406482	0.67094	0.28399	0.465663
DDX17	XP_037287398.1	TRINITY_DN2702_c0_g1_i6	TRINITY_DN2702_c0_g1	0.461963	-0.598394	1.33247	1.35678	asmbl_905829	0.282194	0.848828	0.440467	0.315852
DDX17-like	XP_037287399.1	TRINITY_DN15_c0_g4_i3	TRINITY_DN15_c0_g4	0.190084	-0.348525	1.28956	1.62061	asmbl_869398	0.492205	0.583619	0.622632	0.0846262
DDX20	XP_037280283.1	TRINITY_DN21671_c1_g1_i1	TRINITY_DN21671_c1_g1	0.138224	-0.283719	1.15395	1.42194	asmbl_771897	0.0126838	0.994552	NA	NA
DDX23	XP_037268435.1	TRINITY_DN26197_c0_g2_i3	TRINITY_DN26197_c0_g2	0.810377	-1.06799	1.7703	1.59469	NA	0.98675	1	-0.63264	0.591013
DDX24	XP_037286283.1	TRINITY_DN8554_c0_g1_i10	TRINITY_DN8554_c0_g1	1.11524	1.19058	1.62293	1.65728	asmbl_83125	0.0374519	0.980491	0.485057	0.117463
DDX27	XP_037289950.1	TRINITY_DN9801_c0_g1_i4	TRINITY_DN9801_c0_g1	0.872288	-1.42154	1.48751	1.69953	asmbl_956276	0.58036	0.294735	0.503017	0.101818
DDX39B	XP_037269380.1	TRINITY_DN21633_c1_g2_i1	TRINITY_DN21633_c1_g2	0.387742	-0.469997	1.21806	1.13134	asmbl_207645	-0.321721	0.831034	0.220679	0.695272
DDX43	XP_037285581.1	TRINITY_DN1443_c17_g1_i14	TRINITY_DN1443_c17_g1	0.194618	0.286542	1.66481	1.37382	asmbl_664724	-0.39424	0.766508	0.608503	0.124417
DDX46-like	XP_037288500.1	TRINITY_DN10635_c0_g1_i6	TRINITY_DN10635_c0_g1	0.128705	-0.18847	1.17391	1.02436	asmbl_905829	0.282194	0.848828	0.440467	0.315852
DDX5	XP_037291768.1	TRINITY_DN16396_c0_g1_i4	TRINITY_DN16396_c0_g1	0.158419	0.255684	1.61439	1.52286	asmbl_1011814	0.124381	0.959289	NA	NA
DDX51	XP_037286586.1	TRINITY_DN11301_c0_g1_i1	TRINITY_DN11301_c0_g1	0.346101	-0.698623	2.00402	-2.99111	asmbl_862270	-0.353242	0.831606	NA	NA
STK16-like	XP_037268480.1	TRINITY_DN14032_c1_g1_i4	TRINITY_DN14032_c1_g1	0.564733	0.791601	0.793291	0.916352	asmbl_148982	0.570505	0.396995	1.35982	6.66e-08
TBK1-like	XP_037271019.1	TRINITY_DN2842_c6_g1_i7	TRINITY_DN2842_c6_g1	0.52852	0.654755	1.0267	0.967152	asmbl_283041	0.713557	0.254117	1.05558	0.00047
Bcl2-like	XP_037283233.1	TRINITY_DN17583_c0_g1_i5	TRINITY_DN17583_c0_g1	0.183088	-0.360526	1.18029	0.941232	asmbl_58451	0.0233614	0.991244	-0.0532674	0.945672
XIAP-5A (survivin)	XP_037268430.1	TRINITY_DN15195_c0_g2_i3	TRINITY_DN15195_c0_g2	0.659547	0.464637	1.52981	-0.924652	asmbl_147692	-0.548834	0.659994	-0.0868622	0.906341
XKR6	XP_037270975.1	TRINITY_DN294_c14_g1_i2	TRINITY_DN294_c14_g1	0.0272713	-0.0524602	1.86201	1.61995	asmbl_279778	0.830147	0.495823	1.70886	0.00191658
ATF-1	XP_037268429.1	TRINITY_DN11890_c1_g1_i11	TRINITY_DN11890_c1_g1	1.48308	0.691313	0.17991	-0.128084	asmbl_92793	1.07358	0.120182	1.95098	6.58e-07
Calpain-7	XP_037292083.1	TRINITY_DN13003_c0_g1_i2	TRINITY_DN13003_c0_g1	1.22275	1.08159	1.83303	1.66011	asmbl_122900	-0.306853	0.818092	-0.102908	0.854321
Cortactin-like	XP_037272124.1	TRINITY_DN2223_c0_g1_i2	TRINITY_DN2223_c0_g1	0.770963	0.60841	0.39975	0.360825	asmbl_336692	0.860537	0.10582	1.03311	0.000684
GRAMD4	XP_037281458.1	TRINITY_DN141720_c0_g2_i5	TRINITY_DN141720_c0_g2	NA	NA	NA	NA	asmbl_636265	1.31693	0.350158	2.0854	0.00760322
tp53	NA	NA	TRINITY_DN2794_c3_g1	NA	NA	NA	NA	asmbl_770183	2.35233	0.0460933	NA	NA
APAF1	XP_037276898.1	TRINITY_DN2015_c0_g1_i4	TRINITY_DN2015_c0_g1	0.347922	0.470321	1.18609	1.03633	asmbl_439563	1.22324	NA	0.764194	0.690063
Bax-1-like	XP_037285918.1	TRINITY_DN406887_c0_g1_i3	TRINITY_DN406887_c0_g1	NA	NA	NA	NA	asmbl_795739	-0.420384	1	-0.406094	NA
Caspase-1	XP_037269242.1	TRINITY_DN10452_c0_g1_i16	TRINITY_DN10452_c0_g1	0.0259182	0.0377374	0.980869	0.812507	asmbl_196131	-0.977867	0.267821	-0.38719	0.528631
SUV3	XP_037282559.1	TRINITY_DN21539_c0_g1_i37	TRINITY_DN21539_c0_g1	0.0936103	0.132833	1.51963	1.3339	asmbl_679997	-0.195929	0.909459	0.332615	0.456116
XIAP-like	XP_037280999.1	TRINITY_DN1678_c0_g1_i4	TRINITY_DN1678_c0_g1	0.513559	0.464203	2.81561	2.81059	asmbl_622402	0.497478	0.909459	0.484461	0.821476
ATPase inhibitor	XP_037277327.1	TRINITY_DN10674_c0_g1_i1	TRINITY_DN10674_c0_g1	1.17142	1.1426	2.23345	-1.97751	asmbl_454856	-0.0253996	1	0.281555	0.837372
SCO1	XP_037283980.1	TRINITY_DN16572_c0_g1_i10	TRINITY_DN16572_c0_g1	0.00913837	-0.0151706	1.28628	1.18277	asmbl_61708	-0.0897537	0.969723	0.287659	0.58442
Bcl-2	XP_037268276.1	TRINITY_DN105530_c0_g1_i4	TRINITY_DN105530_c0_g1	1.33768	1.12495	2.23301	1.68113	asmbl_141453	0.781321	0.0605181	NA	NA
CYP450	XP_037287489.1	TRINITY_DN200256_c0_g2_i3	TRINITY_DN200256_c0_g2	2.43539	0.786833	1.90899	-0.528381	asmbl_872132	1.03159	0.483763	NA	NA
CYP450	XP_037288392.1	TRINITY_DN14_c2_g2_i4	TRINITY_DN14_c2_g2	0.248488	-0.290932	0.961501	0.757112	asmbl_921141	0.199659	0.94224	1.2253	0.043364
CYP450	XP_037274759.1	TRINITY_DN6148_c0_g4_i1	TRINITY_DN6148_c0_g4	2.47356	2.57831	0.414576	0.524374	asmbl_945921	-0.618155	0.493648	-0.00323439	0.99701
Calmodulin	XP_037282127.1	TRINITY_DN4762_c0_g1_i11	TRINITY_DN4762_c0_g1	0.0570216	-0.054915	2.38164	1.46136	asmbl_656855	-0.908069	NA	-1.24593	0.150847
OMA1	XP_037287668.1	TRINITY_DN10429_c1_g1_i15	TRINITY_DN10429_c1_g1	0.203685	-0.29227	0.910964	0.890069	asmbl_925776	0.401058	0.834412	0.0426091	0.973257
UBL5	XP_037269720.1	TRINITY_DN2003_c1_g1_i5	TRINITY_DN2003_c1_g1	0.192734	0.26557	2.08809	-2.01652	asmbl_228877	-0.196753	0.963547	NA	NA
CLLP	XP_037529622.1	TRINITY_DN40938_c0_g1_i9	TRINITY_DN40938_c0_g1	0.0330847	-0.0514872	2.04803	1.72648	NA	0.781757	1	1.53563	0.000228365
Piezo1	XP_037284738.1	TRINITY_DN15069_c0_g1_i4	TRINITY_DN15069_c0_g1	1.57057	-1.2642	1.088	-0.858396	asmbl_779879	0.0540304	0.972925	0.182207	0.605634
OGDHL	XP_037269250.1	TRINITY_DN4456_c1_g1_i5	TRINITY_DN4456_c1_g1	0.255962	-0.323329	0.867067	0.779034	asmbl_390439	-0.325149	0.785735	-0.15019	0.68825
DNM1L	XP_037269804.1	TRINITY_DN38711_c0_g1_i17	TRINITY_DN38711_c0_g1	0.129997	0.181612	1.18406	1.02522	asmbl_296914	-0.122108	0.947856	0.27555	0.527307
MTFP1	XP_037268328.1	TRINITY_DN15488_c0_g2_i6	TRINITY_DN15488_c0_g2	0.0790977	-0.141297	1.55056	1.56062	asmbl_143454	0.57571	0.377411	1.41306	2.92e-06
