# Supplementary material for: Multi-omics analysis of SFTS virus infection in Rhipicephalus microplus cells reveals antiviral tick factors
Source: Nat Commun. 2025 May 21;16:4732. doi: 10.1038/s41467-025-59565-w (PMC12095547; doi:10.1038/s41467-025-59565-w)
Supplement: Supplementary file 10 — Source data [file 41467_2025_59565_MOESM10_ESM.zip › Source_data_Petit_2025/Figure_4_source_data.xlsx]

## Sheet: Cytoscape_file_full
Interactions	pvalue	log2
"N_D3" (interacts with) "B7QFE6"	2.04377	5.71825
"N_D3" (interacts with) "B7PSU1"	2.53277	7.19158
"N_D3" (interacts with) "B7PKC2"	2.07758	6.40936
"N_D3" (interacts with) "B7QI53"	1.73854	5.93697
"N_D3" (interacts with) "B7P3X5"	3.00105	5.99781
"N_D3" (interacts with) "B7Q3I5"	1.38842	6.09281
"N_D3" (interacts with) "B7PZ74"	2.78638	5.20227
"N_D3" (interacts with) "XP_037283312.1"	3.62738	4.04323
"N_D3" (interacts with) "B7PWD3"	4.43293	11.7146
"N_D3" (interacts with) "XP_037277595.1"	1.81454	3.85329
"N_D3" (interacts with) "XP_037285925.1"	3.30311	5.72818
"N_D3" (interacts with) "TRINITY_DN3207_c0_g1"	6.08044	8.49414
"N_D3" (interacts with) "TRINITY_DN1584_c1_g1"	3.9681	2.85199
"N_D3" (interacts with) "B7PZF0"	1.60361	5.46327
"N_D3" (interacts with) "A0A0B5AEH2"	2.77742	4.83
"N_D3" (interacts with) "KAH8032911.1"	2.66807	4.70779
"N_D3" (interacts with) "B7PXI3"	1.42101	6.18623
"N_D3" (interacts with) "XP_049517890.1"	1.79323	5.67022
"N_D3" (interacts with) "B7QIT4"	1.54675	4.96194
"N_D3" (interacts with) "XP_037269253.1"	2.19102	6.86807
"N_D3" (interacts with) "B7QAY0"	1.40825	7.80537
"N_D3" (interacts with) "TRINITY_DN10190_c0_g1"	1.54649	5.98346
"N_D3" (interacts with) "B7PTI1"	2.04413	4.10013
"N_D3" (interacts with) "F1BA48"	2.08122	6.99293
"N_D3" (interacts with) "XP_037498275.1"	1.35669	6.40641
"N_D3" (interacts with) "B7QA70"	1.38602	5.51077
"N_D3" (interacts with) "B7P8K3"	2.34347	2.84142
"N_D3" (interacts with) "ï¿½XP_037282205.1"	3.17104	6.4976
"N_D3" (interacts with) "TRINITY_DN10551_c2_g1"	1.44538	6.80832
"N_D3" (interacts with) "TRINITY_DN4776_c0_g1"	2.84504	4.99046
"N_D3" (interacts with) "B7PTS0"	1.86987	5.06418
"N_D3" (interacts with) "B7PR09"	3.65007	2.74785
"N_D3" (interacts with) "XP_037287410.1"	2.014	7.37711
"N_D3" (interacts with) "B7PT81"	1.62722	4.77368
"N_D3" (interacts with) "B7PX84"	4.78752	5.23031
"N_D3" (interacts with) "B7P165"	2.38966	5.02343
"N_D3" (interacts with) "B7QJX9"	1.51102	4.59222
"N_D6" (interacts with) "B7QFE6"	6.00066	8.09602
"N_D6" (interacts with) "TRINITY_DN28123_c2_g1_i6_6_14"	4.18024	8.16195
"N_D6" (interacts with) "B7P3X5"	3.88094	7.1026
"N_D6" (interacts with) "B7PZ74"	1.44503	4.92916
"N_D6" (interacts with) "B7PWD3"	1.42187	4.15748
"N_D6" (interacts with) "XP_037277595.1"	3.86484	9.2175
"N_D6" (interacts with) "TRINITY_DN3207_c0_g1"	5.65727	5.67397
"N_D6" (interacts with) "B7PZF0"	3.15482	2.89547
"N_D6" (interacts with) "F1BA46"	8.54344	12.5928
"N_D6" (interacts with) "B7QIT4"	3.50377	4.84523
"N_D6" (interacts with) "B7QAY0"	1.38511	2.84472
"N_D6" (interacts with) "TRINITY_DN10190_c0_g1"	6.73468	8.95075
"N_D6" (interacts with) "B7PTI1"	1.80001	2.33294
"N_D6" (interacts with) "F1BA48"	4.12897	6.81086
"N_D6" (interacts with) "B7P8K3"	2.9982	4.98847
"N_D6" (interacts with) "ï¿½XP_037282205.1"	3.08161	5.16781
"N_D6" (interacts with) "TRINITY_DN10551_c2_g1"	2.60734	7.52323
"N_D6" (interacts with) "B7PTS0"	1.66087	5.19677
"N_D6" (interacts with) "B7PR09"	2.31544	6.3024
"N_D6" (interacts with) "B7PX84"	5.05705	8.17735
"N_D6" (interacts with) "B7P165"	3.40845	10.7497
"N_D6" (interacts with) "B7QJX9"	1.12906	4.97158
"N_D6" (interacts with) "B7Q5P5"	2.00897	3.65003
"N_D6" (interacts with) "B7P0L0"	5.61154	8.51044
"N_D6" (interacts with) "TRINITY_DN10849_c1_g1"	6.43767	8.07607
"N_D6" (interacts with) "B7PQP3"	4.36392	8.40353
"N_D6" (interacts with) "B7Q0G0"	3.16998	2.96352
"N_D6" (interacts with) "TRINITY_DN18502_c0_g1"	1.72031	3.44839
"N_D6" (interacts with) "TRINITY_DN13632_c4_g7"	1.8612	2.41102
"N_D6" (interacts with) "XP_037498936.1"	1.52568	3.18568
"N_D6" (interacts with) "B7QAL5"	1.57524	3.69996
"N_D6" (interacts with) "B7Q4B4"	2.513	4.09927
"N_D6" (interacts with) "B7Q5S1"	2.88407	2.06542
"N_D6" (interacts with) "B7P2S6"	1.23054	3.61989
"N_D6" (interacts with) "B7P7L1"	1.47689	3.19473
"N_D6" (interacts with) "XP_037291770.1"	1.42095	3.78758
"N_D6" (interacts with) "ï¿½XP_037279490.1"	4.25623	5.87172
"N_D6" (interacts with) "XP_037291117.1"	2.09911	3.7707
"N_D6" (interacts with) "ï¿½XP_037277672.1"	2.40605	4.75366
"N_D6" (interacts with) "B7PYE7"	1.33889	4.41269
"N_D6" (interacts with) "B7QLZ1"	1.29605	4.62229
"N_D6" (interacts with) "XP_037274013.1"	4.65123	8.28242
"N_D6" (interacts with) "B7QDA7"	3.25326	6.83216
"N_D6" (interacts with) "B7QAY0"	1.04206	4.38648
"N_D6" (interacts with) "B7PGT9"	1.44996	5.76218
"N_D6" (interacts with) "B7PNU5"	1.59237	5.00815
"N_D6" (interacts with) "B7PDH9"	2.29072	5.77708
"N_D6" (interacts with) "B7PCU5"	3.89736	6.7132
"N_D6" (interacts with) "B7P3U8"	2.20881	2.73238
"N_D6" (interacts with) "B7PCR9"	2.72235	10.8449
"N_D6" (interacts with) "B7QEM1"	1.5067	4.43812
"N_D6" (interacts with) "XP_037281702.1"	1.75106	6.99673
"N_D6" (interacts with) "B7Q408"	1.70475	4.2751
"N_D6" (interacts with) "B7P6T1"	1.80708	2.29254
"N_D6" (interacts with) "XP_037269345.1"	1.5427	4.69335
"N_D6" (interacts with) "B7PA92"	3.11081	3.20702
"N_D6" (interacts with) "ï¿½XP_037500874.1"	1.12498	4.38865
"N_D6" (interacts with) "B7Q3G1"	4.79905	10.2201
