# Supplementary material for: Multi-omics analysis of SFTS virus infection in Rhipicephalus microplus cells reveals antiviral tick factors
Source: Nat Commun. 2025 May 21;16:4732. doi: 10.1038/s41467-025-59565-w (PMC12095547; doi:10.1038/s41467-025-59565-w)
Supplement: Supplementary file 10 — Source data [file 41467_2025_59565_MOESM10_ESM.zip › Source_data_Petit_2025/Figure_5_source_data.xlsx]

## Sheet: Segment_M_qPCR_quantification
3 dpi
dsRNA target	primer	dsRNA Target			dsRNA control													2DeltaDeltaCT
Upf1	RPS4	17.8	18.42	17.8	18.3	17.9	17.81							1.6	0.68	2.31
	SFTSV M	19.6	19.2	19.9	18.5	18	17.6	1.1	1.2	2.3	-0.5	0.52	-0.01	0.329877	0.624165	0.20166		0.385234
SMG7	RPS4	18.27	17.7	18.09	18.3	17.9	17.81							1.53	1.7	2.22	1.81667
	SFTSV M	20	19.5	20.1	18.5	18	17.6	1.5	1.5	2.5	-0.03	-0.2	0.28	0.346277	0.307786	0.214641		0.289568
PAPB	RPS4	18.3	19.25	18.64	18.3	17.9	17.81							-0.4	0.05	-0.53	-0.293333
	SFTSV M	15.6	16.6	16	16	15.2	15.7	-0.4	1.4	0.3	0	1.35	0.83	1.31951	0.965936	1.44393		1.24312
TRAF2	RPS4	18.37	18.17	19.03	18.3	17.9	17.81							-0.37	-1.1	-0.52	-0.663333
	SFTSV M	18.2	18.4	18.3	18.5	18	17.6	-0.3	0.4	0.7	0.07	1.5	1.22	1.29235	2.14355	1.43396		1.62329
DHX9	RPS4	19.3	19.17	19.48	18.3	17.9	17.81							-0.7	0.33	0.03	-0.113333
	SFTSV M	16.3	16.8	17.4	16	15.2	15.7	0.3	1.6	1.7	1	1.27	1.67	1.6245	0.795536	0.97942		1.13315
Hsp68	RPS4	18.4	18.06	18.2	18.3	17.9	17.81							0.2	0.74	0.11	0.35
	SFTVS M	19.3	19.2	19.1	19	18.3	18.6	0.3	0.9	0.5	0.1	0.16	0.39	0.870551	0.598739	0.926588		0.798626
microplusin	RPS4	18.15	18.8	18.6	18.3	17.9	17.81							0.25	-0.1	0.11	0.0866667
	SFTVS M	19.1	19.1	19.5	19	18.3	18.6	0.1	0.8	0.9	-0.15	0.9	0.79	0.840896	1.07177	0.926588		0.946419
SCARB1	RPS4	19.1	19.2	19.85	18.3	17.9	17.81							-1.6	-0.9	-1.94	-1.48
	SFTVS M	18.2	18.7	18.7	19	18.3	18.6	-0.8	0.4	0.1	0.8	1.3	2.04	3.03143	1.86607	3.83706		2.91152
Croquemort	RPS4	18.5	18.65	18.16	18.3	17.9	17.81							-1.5	-0.55	0.15	-0.633333
	SFTVS M	17.7	18.5	19.1	19	18.3	18.6	-1.3	0.2	0.5	0.2	0.75	0.35	2.82843	1.46409	0.90125		1.73125
SFTSV	RPS4	16.83	16.72	17.8	18.3	17.9	17.81							3.17	2.58	1.11	2.28667
	SFTVS M	14.5	12.6	12.6	12.8	11.2	11.5	1.7	1.4	1.1	-1.47	-1.18	-0.01	0.111105	0.167241	0.463294		0.247213
6dpi
dsRNA target	primer	dsRNA Target			dsRNA control													2DeltaDeltaCT
Upf1	RPS4	20.3	20.2	20.5	21.3	20.76	21.7							-2.8	-2.24	-2.4	-2.48
	SFTSV M	14	14.8	13.7	17.8	17.6	17.3	-3.8	-2.8	-3.6	-1	-0.56	-1.2	6.9644	4.72397	5.27803		5.65547
SMG7	RPS4	19.15	19.4	20.1	21.3	20.76	21.7							-0.65	-0.44	-1	-0.696667
	SFTVS M	14	14.8	13.7	16.8	16.6	16.3	-2.8	-1.8	-2.6	-2.15	-1.36	-1.6	1.56917	1.3566	2		1.64192
PAPB	RPS4	19.3	20.2	21.2	21.3	20.76	21.7							1	-1.64	-1.5	-0.713333
	SFTVS M	17.2	17	16	18.2	19.2	18	-1	-2.2	-2	-2	-0.56	-0.5	0.5	3.11666	2.82843		2.14836
TRAF2	RPS4	19.1	19.5	20.7	21.3	20.76	21.7							-0.3	-0.84	-0.7	-0.613333
	SFTVS M	14.3	14.5	14.6	16.8	16.6	16.3	-2.5	-2.1	-1.7	-2.2	-1.26	-1	1.23114	1.79005	1.6245		1.54857
DHX9	RPS4	19.03	19.43	19.78	21.3	20.76	21.7							-2.43	-3.77	-3.58	-3.26
	SFTVS M	11.8	12	12.3	16.5	17.1	17.8	-4.7	-5.1	-5.5	-2.27	-1.33	-1.92	5.38893	13.6422	11.9588		10.33
Hsp68	RPS4	20.1	20.5	20.6	21.3	20.76	21.7							-1.8	-3.44	-2.5	-2.58
	SFTVS M	14.3	12.9	13.1	17.3	16.6	16.7	-3	-3.7	-3.6	-1.2	-0.26	-1.1	3.4822	10.8528	5.65685		6.66396
microplusin	RPS4	20.1	19.3	20.26	21.3	20.76	21.7							-1.9	0.36	-0.06	-0.533333
	SFTVS M	14.2	15.5	15.2	17.3	16.6	16.7	-3.1	-1.1	-1.5	-1.2	-1.46	-1.44	3.73213	0.779165	1.04247		1.85125
SCARB1	RPS4	20.8	21.19	20.8	21.3	20.76	21.7							-0.7	-1.33	-0.4	-0.81
	SFTVS M	16.1	15.7	15.4	17.3	16.6	16.7	-1.2	-0.9	-1.3	-0.5	0.43	-0.9	1.6245	2.51403	1.31951		1.81935
Croquemort	RPS4	20.55	19.66	19	21.3	20.76	21.7							-2.04	-3.7	-0.31	-2.01667
	SFTVS M	16.44	13.79	15.4	19.23	18.59	18.41	-2.79	-4.8	-3.01	-0.75	-1.1	-2.7	4.11246	12.996	1.23971		6.11607
SFTSV	RPS4	21.12	21.18	21	21.3	20.76	21.7							3.32	3.39	4.29	3.66667
	SFTVS M	22.37	22.4	22	19.23	18.59	18.41	3.14	3.81	3.59	-0.18	0.42	-0.7	0.100134	0.0953912	0.0511189		0.0822146

## Sheet: dsRNA_efficiency_qPCR
3 dpi
dsRNA target	primer	Target			control													2DeltaDeltaCT
Upf1	RPS4	17.8	18.42	17.8	18.3	17.9	17.81							2.6	0.28	0.81
	UPF1	21.9	20.6	20.7	19.8	19.8	19.9	2.1	0.8	0.8	-0.5	0.52	-0.01	0.164938	0.823591	0.570382		0.519637
SMG7	RPS4	18.27	17.7	18.09	18.3	17.9	17.81							4.93	5.783	1.42	4.04433
	SMG7	28	28.6	25.6	23.1	23.017	23.9	4.9	5.583	1.7	-0.03	-0.2	0.28	0.0328036	0.0181612	0.373712		0.141559
PAPB	RPS4	18.3	19.25	18.64	18.3	17.9	17.81							0.6	-0.65	1.67	0.54
	PAPB	18	17.8	19.6	17.4	17.1	17.1	0.6	0.7	2.5	0	1.35	0.83	0.659754	1.56917	0.314253		0.847725
TRAF2	RPS4	18.37	18.17	19.03	18.3	17.9	17.81							5.33	3.1	4.48	4.30333
	TRAF2	23.2	22.3	22.3	17.8	17.7	16.6	5.4	4.6	5.7	0.07	1.5	1.22	0.0248605	0.116629	0.0448111		0.0621002
DHX9	RPS4	19.3	19.17	19.48	18.3	17.9	17.81							3.4	2.63	3.03	3.02
	DHX9	24.3	22.8	22.3	19.9	18.9	17.6	4.4	3.9	4.7	1	1.27	1.67	0.0947323	0.161544	0.122428		0.126235
Hsp68	RPS4	18.4	18.06	18.2	18.3	17.9	17.81							0.6	0.64	1.41	0.883333
	Hsp68	27.5	27.2	28.2	26.8	26.4	26.4	0.7	0.8	1.8	0.1	0.16	0.39	0.659754	0.641713	0.376312		0.55926
microplusin	RPS4	18.15	18.8	18.6	18.3	17.9	17.81							0.25	-1.77636e-15	0.21	0.153333
	Microplusin	14.4	15.4	15.6	14.3	14.5	14.6	0.1	0.9	1	-0.15	0.9	0.79	0.840896	1	0.864537		0.901811
SCARB1	RPS4	19.1	19.2	19.85	18.3	17.9	17.81							0.5	0.6	0.46	0.52
	SCARB1	16.2	16.5	16.8	14.9	14.6	14.3	1.3	1.9	2.5	0.8	1.3	2.04	0.707107	0.659754	0.726986		0.697949
Croquemort	RPS4	18.5	18.65	18.16	18.3	17.9	17.81							0.21	0.17	0.42	0.266667
	Croquemort	17.01	17.12	17.02	16.6	16.2	16.25	0.41	0.92	0.77	0.2	0.75	0.35	0.864537	0.888843	0.747425		0.833602
6 dpi
dsRNA target	primer	Target			control													2DeltaDeltaCT
Upf1	RPS4	20.3	20.2	20.5	21.3	20.76	21.7							2.5	0.86	3
	UPF1	22.9	22.1	23.7	21.4	21.8	21.9	1.5	0.3	1.8	-1	-0.56	-1.2	0.176777	0.550953	0.125		0.284243
SMG7	RPS4	19.15	19.4	20.1	21.3	20.76	21.7							2.25	1.96	2.7	2.30333
	SMG7	26.9	26	26.1	26.8	25.4	25	0.1	0.6	1.1	-2.15	-1.36	-1.6	0.210224	0.257028	0.153893		0.207049
PAPB	RPS4	19.3	21.2	21.2	21.3	20.76	21.7							3.5	0.86	3	2.45333
	PAPB	20.3	19.8	21	18.8	18.5	18.5	1.5	1.3	2.5	-2	0.44	-0.5	0.0883883	0.550953	0.125		0.25478
TRAF2	RPS4	19.1	19.05	20.7	21.3	20.76	21.7							4.9	-0.1	1.8	2.2
	TRAF2	25.3	24.3	23.7	22.6	22.9	22.9	2.7	1.4	0.8	-2.2	1.5	-1	0.0334929	1.07177	0.287175		0.464147
DHX9	RPS4	19.03	19.43	19.78	21.3	20.76	21.7							1.87	2.33	3.22	2.47333
	DHX9	18.2	19.9	19.6	18.6	18.9	18.3	-0.4	1	1.3	-2.27	-1.33	-1.92	0.273573	0.198884	0.107321		0.193259
Hsp68	RPS4	20.1	20.5	20.6	21.3	20.76	21.7							1.9	0.86	2.55	1.77
	Hsp68	25.4	24.9	25.8	24.7	24.3	24.35	0.7	0.6	1.45	-1.2	-0.26	-1.1	0.267943	0.550953	0.170755		0.329884
microplusin	RPS4	20.1	19.3	20.26	21.3	20.76	21.7							1.5	3.36	2.54	2.46667
	Microplusin	15	16.2	15.2	14.7	14.3	14.1	0.3	1.9	1.1	-1.2	-1.46	-1.44	0.353553	0.0973956	0.171943		0.207631
SCARB1	RPS4	20.8	21.19	20.8	21.3	20.76	21.7							1.6	2.07	2.4	2.02333
	SCARB1	16.8	17.5	17.1	15.7	15	15.6	1.1	2.5	1.5	-0.5	0.43	-0.9	0.329877	0.238159	0.189465		0.2525
Croquemort	RPS4	20.55	19.66	19.2	21.3	20.76	21.7							1.45	2.5	1.9	1.95
	Croquemort	19.3	19.4	18.7	18.6	18	19.3	0.7	1.4	-0.6	-0.75	-1.1	-2.5	0.366021	0.176777	0.267943		0.270247

## Sheet: Statistics
Statistics on qPCRdata
	Day	group1	group2	p	p.adj	p.format	p.significatif	method
dsRNA-mediated knock down	day_3	control	UPF1	0.127	0.38	0.127	ns	t-test
	day_3	control	SMG7	0.0145	0.073	0.0145	*	t-test
	day_6	control	UPF1	0.0328	0.45	0.0328	*	t-test
	day_6	control	SMG7	0.0013	0.13	0.0013	**	t-test
	Day	group1	group2	p	p.adj	p.format	p.significatif	method
SFTSV M segment RNA RT-qPCR	day_3	control	UPF1	0.0429	0.086	0.0429	*	t-test
	day_3	control	SMG7	0.00342	0.014	0.00342	**	t-test
	day_6	control	UPF1	0.0204	0.061	0.0204	*	t-test
	day_6	control	SMG7	0.0761	0.0761	0.0761	ns	t-test
	Day	group1	group2	p	p.adj	p.format	p.significatif	method
dsRNA-mediated knock down	day_3	control	Hsp68	0.0397	0.08	0.0397	*	t-test
	day_3	control	Microplusin	0.185	0.19	0.185	ns	t-test
	day_6	control	Hsp68	0.0268	0.08	0.0268	*	t-test
	day_6	control	Microplusin	0.00859	0.034	0.00859	**	t-test
	Day	group1	group2	p	p.adj	p.format	p.significatif	method
SFTSV M segment RNA RT-qPCR	day_3	control	Hsp68	0.177	0.53	0.177	ns	t-test
	day_3	control	Microplusin	0.489	0.92	0.489	ns	t-test
	day_6	control	Hsp68	0.122	0.49	0.122	ns	t-test
	day_6	control	Microplusin	0.46	0.92	0.46	ns	t-test
	Day	group1	group2	p	p.adj	p.format	p.significatif	method
dsRNA-mediated knock down	day_3	control	Croquemort	0.054	0.059	0.054	ns	t-test
	day_3	control	SCARB1	0.0054	0.017	0.0054	**	t-test
	day_6	control	Croquemort	0.0057	0.017	0.0057	**	t-test
	day_6	control	SCARB1	0.0026	0.011	0.0026	**	t-test
	Day	group1	group2	p	p.adj	p.format	p.significatif	method
SFTSV M segment RNA RT-qPCR	day_3	control	Croquemort	0.33	0.57	0.33	ns	t-test
	day_3	control	SCARB1	0.0794	0.32	0.0794	ns	t-test
	day_6	control	Croquemort	0.283	0.57	0.283	ns	t-test
	day_6	control	SCARB1	0.151	0.45	0.151	ns	t-test
	Day	group1	group2	p	p.adj	p.format	p.significatif	method
dsRNA-mediated knock down	day_3	control	PAPB4	0.723	0.72	0.723	ns	t-test
	day_3	control	TRAF2	0.0004	0.0024	0.0004	***	t-test
	day_3	control	DHX9	0.000396	0.0024	0.000396	***	t-test
	day_6	control	PAPB4	0.0366	0.11	0.0366	*	t-test
	day_6	control	TRAF2	0.229	46	0.229	ns	t-test
	day_6	control	DHX9	0.00369	0.015	0.00369	**	t-test
	Day	group1	group2	p	p.adj	p.format	p.significatif	method
SFTSV M segment RNA RT-qPCR	day_3	control	PAPB4	0.241	0.72	0.241	ns	t-test
	day_3	control	TRAF2	0.143	0.57	0.143	ns	t-test
	day_3	control	DHX9	0.628	0.72	0.628	ns	t-test
	day_6	control	PAPB4	0.3	0.72	0.3	ns	t-test
	day_6	control	TRAF2	0.0809	0.4	0.0809	ns	t-test
	day_6	control	DHX9	0.0656	0.39	0.0656	ns	t-test

## Sheet: Virus_Titration_data
Figure 5. Plaque assay data
3 dpi first round									Statistical analysis conducted with the R function compare means method used t-test
dsRNA target	#plaques	concentration	dilution factor	titer (PFU/ml)	Average (PFU/ml)				Day	group 1	group2	p	padj	p.format	p.significance	method
Luciferase control	6	0.01	0.0002	30000	36666.7				day_3	control	UPF1	0.179	0.3	0.179	ns	t-test
	7	0.01	0.0002	35000					day_3	control	SMG7	0.148	0.3	0.148	ns	t-test
	9	0.01	0.0002	45000					day_6	control	UPF1	0.0133	0.053	0.013	*	t-test
UPF1	6	0.01	0.0002	30000	48333.3				day_6	control	SMG7	0.0828	0.025	0.083	ns	t-test
	11	0.01	0.0002	55000					Day	group 1	group2	p	padj	p.format	p.significance	method
	12	0.01	0.0002	60000					day_3	control	Croquemort	0.0474	0.19	0.047	*	t-test
SMG7	16	0.01	0.0002	80000	68333.3				day_3	control	SCARB1	.0.0654	0.2	0.065	ns	t-test
	7	0.01	0.0002	35000					day_6	control	Croquemort	0.0975	0.2	0.098	ns	t-test
	18	0.01	0.0002	90000					day_6	control	SCARB1	0.163	0.2	0.163	ns	t-test
DHX9	11	0.0001	2e-06	5.5e+06	4.33333e+06				Day	group 1	group2	p	padj	p.format	p.significance	method
	10	0.0001	2e-06	5e+06					day_3	control	Microplusin	0.0813	0.38	0.081	ns	t-test
	5	0.0001	2e-06	2.5e+06					day_3	control	Hp68	0.0275	0.17	0.028	ns	t-test
Croquemort	2	0.001	2e-05	100000	166667				day_6	control	Microplusin	0.076	0.38	0.076	ns	t-test
	4	0.001	2e-05	200000					day_6	control	Hsp68	0.197	0.39	0.197	ns	t-test
	4	0.001	2e-05	200000					Day	group 1	group2	p	padj	p.format	p.significance	method
SCARB1	2	0.001	2e-05	100000	183333				day_3	control	PAPB4	0.032	0.16	0.032	*	t-test
	4	0.001	2e-05	200000					day_3	control	TRAF2	0.034	0.16	0.034	*	t-test
	5	0.001	2e-05	250000					day_3	control	DHX9	0.04	0.16	0.044	*	t-test
microplusin	7	0.001	2e-05	350000	233333				day_6	control	PAPB4	0.057	0.16	0.057	ns	t-test
	3	0.001	2e-05	150000					day_6	control	TRAF2	0.091	0.16	0.091	ns	t-test
	4	0.001	2e-05	200000					day_6	control	DHX9	0.01	0.065	0.011	*	t-test
hsp68	4	0.001	2e-05	200000	200000
	5	0.001	2e-05	250000
	3	0.001	2e-05	150000
PAPB	3	0.0001	2e-06	1.5e+06	1.83333e+06
	3	0.0001	2e-06	1.5e+06
	5	0.0001	2e-06	2.5e+06
TRAF2	7	0.001	2e-05	350000	300000
	4	0.001	2e-05	200000
	7	0.001	2e-05	350000
dsRNA target	#plaques	concentration	dilution factor	titer (PFU/ml)	Average (PFU/ml)
Luciferase control	7	0.0001	2e-06	3.5e+06	6.66667e+06
	15	0.0001	2e-06	7.5e+06
	18	0.0001	2e-06	9e+06
UPF1	7	0.0001	2e-06	3.5e+06	3.33333e+06
	2	0.0001	2e-06	1e+06
	11	0.0001	2e-06	5.5e+06
SMG7	21	0.001	2e-05	1050000	850000
	14	0.001	2e-05	700000
	16	0.001	2e-05	800000
DHX9	9	0.0001	2e-06	4.5e+06	4.66667e+06
	8	0.0001	2e-06	4e+06
	11	0.0001	2e-06	5.5e+06
Croquemort	6	0.0001	2e-06	3e+06	2.16667e+06
	5	0.0001	2e-06	2.5e+06
	2	0.0001	2e-06	1e+06
SCARB1	8	0.0001	2e-06	4e+06	2.33333e+06
	4	0.0001	2e-06	2e+06
	2	0.0001	2e-06	1e+06
microplusin	4	0.0001	2e-06	2e+06	1.5e+06
	3	0.0001	2e-06	1.5e+06
	2	0.0001	2e-06	1e+06
hsp68	7	0.0001	2e-06	3.5e+06	5.66667e+06
	5	0.0001	2e-06	2.5e+06
	22	0.0001	2e-06	1.1e+07
PAPB	6	0.0001	2e-06	3e+06	2.83333e+06
	5	0.0001	2e-06	2.5e+06
	6	0.0001	2e-06	3e+06
TRAF2	12	0.001	2e-05	600000	516667
	9	0.001	2e-05	450000
	10	0.001	2e-05	500000
