# Supplementary material for: Multi-omics analysis of SFTS virus infection in Rhipicephalus microplus cells reveals antiviral tick factors
Source: Nat Commun. 2025 May 21;16:4732. doi: 10.1038/s41467-025-59565-w (PMC12095547; doi:10.1038/s41467-025-59565-w)
Supplement: Supplementary file 10 — Source data [file 41467_2025_59565_MOESM10_ESM.zip › Source_data_Petit_2025/Supplementary_Figure_1_source_data.xlsx]

## Sheet: Sheet1
Supplementary Figure 1 data Petit et al. 2025
SFTSV titer Supplementary Figure 1c
Samples name	plaques	dilution	factor	titer
Day 6	6	1e-05	6e-07	1e+07	1.27778e+07	5.23521e+06
Day 6	5	1e-05	6e-07	8.33333e+06
Day 6	4	1e-05	6e-07	6.66667e+06
Day 6	9	1e-05	6e-07	1.5e+07
Day 6	10	1e-05	6e-07	1.66667e+07
Day 6	12	1e-05	6e-07	2e+07
Day 3	4	1e-05	6e-07	6.66667e+06	5.83333e+06	3.2914e+06
Day 3	2	1e-05	6e-07	3.33333e+06
Day 3	2	1e-05	6e-07	3.33333e+06
Day 3	4	1e-05	6e-07	6.66667e+06
Day 3	7	1e-05	6e-07	1.16667e+07
Day 3	2	1e-05	6e-07	3.33333e+06
Supplementary Figure 1d
	3 d.p.i. 1	3 d.p.i. 2	3 d.p.i. 3	3 d.p.i. 4	6 d.p.i. 1	6 d.p.i. 2	6 d.p.i. 3	6 d.p.i. 4
RdRp	3046146	5281617	2309172	6634630	13917209	10044087	9266972	7715903
N	254000000	447000000	163000000	458000000	902000000	635000000	703000000	561000000
NSs	7480110	10704899	4949026	14440091	14267538	11252235	12869870	10933675
GP	73041448	74098832	55525920	125000000	196000000	161000000	152000000	125000000
Supplementary Figure 1e BME/CTVM6 viruses identified in our PIT analysis
Virus Family	reads	%	AA identity	Genome coverage
Wǔhàn tick virus 2 - Mivirus	13147	33.4657	0.99	0.99
TAMV-Nairovirus	6289	16.0087	0.96	0.04
Podoviridae-phage	424	1.07929	NA	NA
TBOV-Pestivirus	2172	5.52883	NA	NA
CTVM19-Rhabdovirus	14589	37.1363	99	99
BVDV-Pestivirus	844	2.1484	NA	NA
total	39285
Supplementary Figure 1f
	3 d.p.i. 1	3 d.p.i. 2	3 d.p.i. 3	3 d.p.i. 4	6 d.p.i. 1	6 d.p.i. 2	6 d.p.i. 3	6 d.p.i. 4
RdRp Wuhan virus 2	899419	857804	926669	865147	1255012	768696	534200	592519
IRE19 Rhabdovirus- Nucleoprotein	507198	309432	564484	990925	223000000	187000000	286000000	256000000
IRE19 Rhabdovirus- ORF4	29201046	27233648	33208972	32459606	101000000	94846856	141000000	147000000
IRE19 Rhabdovirus RdRp	24305582	19333460	13429612	11344367	14390505	12999306	16775253	13666660
