# Supplementary material for: Multi-omics analysis of SFTS virus infection in Rhipicephalus microplus cells reveals antiviral tick factors
Source: Nat Commun. 2025 May 21;16:4732. doi: 10.1038/s41467-025-59565-w (PMC12095547; doi:10.1038/s41467-025-59565-w)
Supplement: Supplementary file 10 — Source data [file 41467_2025_59565_MOESM10_ESM.zip › Source_data_Petit_2025/Supplementary_Figure_2_source_data.xlsx]

## Sheet: Sheet1
Supplementary figure 2 Source data
Proteome annotation -- Relate to data provided in Supplementary Table 3
Species	Protein BLAST	% Protein BLAST	Uncharacterized	% uncharacterized	ortholog identification	% orthologs	PFAM domain	% PFAM domain
Rhipicephalus microplus	3862	84.7116	697	18.0476	46	6.59971	46	6.59971
Rhipicephalus sanguineus	419	9.19061	33	7.87589	16	48.4848	0	0
Uncharacterized NA	139	3.04891	139	100	83	59.7122	127	91.3669
Dermacentor	75	1.6451	9	12	1	11.1111	0	0
Other	46	1.00899	0	0	0	#DIV/0!	0	#DIV/0!
Ixodes Scapularis	18	0.394823	5	27.7778	5	100	0	0
Splicing event bar graph
Name	Genes count
alt_acceptor	2920
alt_donor	3549
alternate_exon	4871
ends_in_intron	7911
retained_exon	3101
retained_intron	6607
skipped_exon	3099
spliced_intron	6602
starts_in_intron	7858
