# Supplementary material for: Multi-omics analysis of SFTS virus infection in Rhipicephalus microplus cells reveals antiviral tick factors
Source: Nat Commun. 2025 May 21;16:4732. doi: 10.1038/s41467-025-59565-w (PMC12095547; doi:10.1038/s41467-025-59565-w)
Supplement: Supplementary file 10 — Source data [file 41467_2025_59565_MOESM10_ESM.zip › Source_data_Petit_2025/Supplementary_Figure_6_source_data.csv]

Supplementary Figure 6 data
RT-qPCR data
dsRNA target	primer	dsRNA Target			dsRNA control													2DeltaDeltaCT				data	group1	group2	p	padj	p.format	significance	method
SFTSV 3 DPI	RPS4	16.83	16.72	17.8	18.3	17.9	17.81							3.17	2.58	1.11	2.286666667				day_3	mean_SFTSV_ds_N	Control	dsRNA_S	0.016393193	0.016	0.01639	*	T-test
	SFTVS M	14.5	12.6	12.6	12.8	11.2	11.5	1.7	1.4	1.1	-1.47	-1.18	-0.01	0.111105335	0.167240944	0.463294031		0.247213437			day_6	mean_SFTSV_ds_N	Control	dsRNA_S	0.000582131	0.0012	0.00058	***	T-test
SFTSV 6 DPI	RPS4	21.12	21.18	21	21.3	20.76	21.7							3.32	3.39	4.29	3.666666667
	SFTVS M	22.37	22.4	22	19.23	18.59	18.41	3.14	3.81	3.59	-0.18	0.42	-0.7	0.100133735	0.095391201	0.051118879		0.082214605
SFTSV titer data
Day	control	SFTSV
day_3	400000	180000		Statistic related to the SFTSV titer titration
day_3	700000	160000
day_3	800000	100000			data	group1	group2	p	padj	p.format	significance	method
day_6	1000000	160000		day_3	mean_SFTSV_N	control	SFTSV	0.05101654	0.076	0.051	ns	T-test
day_6	1500000	39000		day_6	mean_SFTSV_N	control	SFTSV	0.03784062	0.076	0.038	*	T-test
day_6	2000000	250000
Luminescence recorded value for cell viability data
	dsControl	dsRNA hsp-68	dsRNA microplusin	dsRNA Croquemort	dsRNA SCARB1	dsRNA PAPB4	dsRNA DHX9	dsRNA UPF1	dsRNA SMG7	dsRNA TRAF2	dsRNA SFTSV-N
day 3	2165971	1886349	1923629	2310977	3166232	2800642	2824815	2827563	2953595	3207423	3085086
day 3	2165971	2370635	2281818	2193349	3503742	2865769	3271449	3274197	2947334	3258121	2975546
day 3	2897757	2819986	2598177	2310977	3651538	3251656	3525530	3528278	2564855	3281488	3331051
Average 3dpi	2.41E+06	2.36E+06	2.27E+06	2.27E+06	3.44E+06	2.97E+06	3.21E+06	3.21E+06	2.82E+06	3.25E+06	3.13E+06
day 6	2928845	1501537	2328909	2469680	2243332	1731415	2328909	2469680	2127830	2243332	2112800
day 6	1797606	2328909	2229692	2805701	2733481	2229692	2805701	2733481	3745356	2892209	1872678
day 6	2055961	2469680	2253728	2231354	2541247	2231354	2541247	2807574	2179295	2381638	2105290
Average 6dpi	2.26E+06	2.10E+06	2.27E+06	2.50E+06	2.51E+06	2.06E+06	2.56E+06	2.67E+06	2.68E+06	2.51E+06	2.03E+06
Two-way ANOVA Statistical results
Column factor (dstarget/dsMock pvalue)		0.39	0.75	0.79	0.056	0.46	0.08	0.06	0.29	0.06	0.09
Row factor (3 dpi/6 dpi pvalue)		0.76	0.77	0.87	0.11	0.11	0.17	0.2	0.65	0.15	0.28
