# Supplementary material for: Multi-omics analysis of SFTS virus infection in Rhipicephalus microplus cells reveals antiviral tick factors
Source: Nat Commun. 2025 May 21;16:4732. doi: 10.1038/s41467-025-59565-w (PMC12095547; doi:10.1038/s41467-025-59565-w)
Supplement: Supplementary file 10 — Source data [file 41467_2025_59565_MOESM10_ESM.zip › Source_data_Petit_2025/Supplementary_Figure_7_source_data.xlsx]

## Sheet: Sheet1
Blastp search results -- showing orthologs in Haemaphysalis longicornis
coverage	Identity	Rmic gene
53	85.79	DHX9
18	38	PAPB4
100	55	TRAF2
45	66	SMG7
100	88.5	UPF1
100	84.5	Hsp68
0	0	microplusin
0	0	croquemort
84	35	SCARB1
Protein expression for NMD pathway
SMG7	-0.279395	-2.04083
UPF1	-0.225247	0.723216
SMG9	-0.530503	1.87088
SMG8	0.125362	1.66203
UPF2	0.432914	1.52377
UPF3	0.564668	1.6782
Protein expression for SMD pathway
Edc4	-0.616709	3.01091
Dcp1	0.743791	-0.528029
LSM14A	-0.0190954	0.184011
Staufen 2	-0.0702856	1.15131
Ecdc4 X1	-0.645955	0.748722
XRN1	-0.529432	0.838142
Staufen 2 X1	-0.300985	0.723827
PAT1-homolog	-0.120591	0.595157
UPF1	-0.225247	0.723216
